# Supplementary material for: A preliminary quantitative proteomic analysis of glioblastoma pseudoprogression
Source: Proteome Sci. 2015 Mar 12;13:12. doi: 10.1186/s12953-015-0066-5 (PMC4393599; doi:10.1186/s12953-015-0066-5)
Supplement: Additional file 1: — File s1. Quantitative Peptide List for PsPD Samples. [file 12953_2015_66_MOESM1_ESM.xlsx]

## Sheet: Sheet1
File s1. Quantitative Peptide List for PsPD Samples
Protein Name	Accession Numbers	Sequence	Probability	Mascot Ion Score	Mascot Identity Score	Mascot Delta Ion Score	Pooled Sample	PsPD Sample 1	PsPD Sample 2	PsPD Sample 3	Coefficient of Variance
Fibrinogen beta chain OS=Homo sapiens GN=FGB PE=1 SV=2	P02675	aHYGGFTVQNEANk	0.93	24.73	35.9406	15.98	1.03	1.535	1.831	1.937	0.117867
Fibrinogen beta chain OS=Homo sapiens GN=FGB PE=1 SV=2	P02675	aHYGGFTVQNEANkYQISVNk	0.92	17.95	35.5303	17.51	1.169	1.871	1.649	1.598	0.085083
Fibrinogen beta chain OS=Homo sapiens GN=FGB PE=1 SV=2	P02675	dNDGWLTSDPR	1	51.9	30.1115	49.01	1.079	1.927	1.862	1.611	0.0927079
Fibrinogen beta chain OS=Homo sapiens GN=FGB PE=1 SV=2	P02675	dNDGWLTSDPRkQcSk	0.99	27.3	35.6773	27.3	1.287	1.799	1.106	2.255	0.336372
Fibrinogen beta chain OS=Homo sapiens GN=FGB PE=1 SV=2	P02675	dNENVVNEYSSELEk	1	40.44	32.4477	40.44	1.064	1.888	1.516	1.908	0.124684
Fibrinogen beta chain OS=Homo sapiens GN=FGB PE=1 SV=2	P02675	dNENVVNEYSSELEkHQLYIDETVNSNIPTNLR	0.98	34.36	36.4207	34.36	0.8234	3.545	1.507	1.314	0.582529
Fibrinogen beta chain OS=Homo sapiens GN=FGB PE=1 SV=2	P02675	ecEEIIR	0.9	27.05	35.2153	20.44	0.9408	1.666	1.862	1.799	0.0563516
Fibrinogen beta chain OS=Homo sapiens GN=FGB PE=1 SV=2	P02675	ecEEIIRk	0.95	19.78	38.5956	18.99	0.8804	1.75	1.668	2.248	0.166192
Fibrinogen beta chain OS=Homo sapiens GN=FGB PE=1 SV=2	P02675	eDGGGWWYNR	0.95	19.43	27.2591	19.43	1.107	1.942	1.631	1.731	0.0898004
Fibrinogen beta chain OS=Homo sapiens GN=FGB PE=1 SV=2	P02675	eEAPSLRPAPPPISGGGYR	0.83	24.81	36.5973	24.81	0.9775	1.972	1.786	1.679	0.0818086
Fibrinogen beta chain OS=Homo sapiens GN=FGB PE=1 SV=2	P02675	gGETSEMYLIQPDSSVkPYR	1	61.44	35.1917	61.44	1.056	1.857	1.699	1.722	0.0485184
Fibrinogen beta chain OS=Homo sapiens GN=FGB PE=1 SV=2	P02675	gSWYSMR	0.9	29.32	31.3513	20.49	1.038	1.388	1.984	2.073	0.205213
Fibrinogen beta chain OS=Homo sapiens GN=FGB PE=1 SV=2	P02675	gTAGNALMDGASQLMGENR	0.95	26.36	30.0817	26.36	1.894	1.176	1.589	1.633	0.171971
Fibrinogen beta chain OS=Homo sapiens GN=FGB PE=1 SV=2	P02675	hGTDDGVVWMNWk	0.92	20.35	34.5788	20.35	1.093	1.548	1.777	1.875	0.0968171
Fibrinogen beta chain OS=Homo sapiens GN=FGB PE=1 SV=2	P02675	hQLYIDETVNSNIPTNLR	0.99	33.28	35.5352	33.28	1.129	1.527	1.788	1.791	0.0890493
Fibrinogen beta chain OS=Homo sapiens GN=FGB PE=1 SV=2	P02675	iQkLESDVSAQMEYcR	1	62.23	33.0406	62.23	1.023	3.157	1.49	1.206	0.540254
Fibrinogen beta chain OS=Homo sapiens GN=FGB PE=1 SV=2	P02675	iRPFFPQQ	0.96	29.1	38.8734	22.93	1.023	2.085	1.596	1.749	0.1382
Fibrinogen beta chain OS=Homo sapiens GN=FGB PE=1 SV=2	P02675	kGGETSEMYLIQPDSSVkPYR	1	46.66	35.5218	46.66	1.077	1.536	1.787	2.042	0.141474
Fibrinogen beta chain OS=Homo sapiens GN=FGB PE=1 SV=2	P02675	kREEAPSLRPAPPPISGGGYR	0.99	29.46	35.0569	29.46	1.004	1.707	1.705	2.003	0.0950005
Fibrinogen beta chain OS=Homo sapiens GN=FGB PE=1 SV=2	P02675	lESDVSAQMEYcR	1	46.44	27.9029	46.44	1.051	1.683	1.851	1.869	0.0569609
Fibrinogen beta chain OS=Homo sapiens GN=FGB PE=1 SV=2	P02675	mGPTELLIEMEDWk	1	97.67	35.2218	94.56	0.9202	1.774	1.872	1.803	0.0277164
Fibrinogen beta chain OS=Homo sapiens GN=FGB PE=1 SV=2	P02675	mGPTELLIEMEDWkGDk	0.97	24.4	35.8388	24.4	1.224	2.732	1.207	1.432	0.45982
Fibrinogen beta chain OS=Homo sapiens GN=FGB PE=1 SV=2	P02675	nSVDELNNNVEAVSQTSSSSFQYMYLLk	0.99	35.46	37.3199	35.46	1.613	1.616	1.552	1.409	0.0694665
Fibrinogen beta chain OS=Homo sapiens GN=FGB PE=1 SV=2	P02675	nYcGLPGEYWLGNDk	1	33.37	32.1165	33.37	1.013	1.696	1.73	1.889	0.058152
Fibrinogen beta chain OS=Homo sapiens GN=FGB PE=1 SV=2	P02675	qDGSVDFGR	1	35.82	33.2449	27.57	0.9578	1.732	1.941	1.788	0.0594323
Fibrinogen beta chain OS=Homo sapiens GN=FGB PE=1 SV=2	P02675	qDGSVDFGRk	1	35.72	37.7056	35.72	0.9735	1.799	1.778	1.79	0.00588913
Fibrinogen beta chain OS=Homo sapiens GN=FGB PE=1 SV=2	P02675	qGFGNVATNTDGk	1	51.54	36.6997	46.55	1.036	1.659	1.857	1.868	0.0655383
Fibrinogen beta chain OS=Homo sapiens GN=FGB PE=1 SV=2	P02675	qGFGNVATNTDGkNYcGLPGEYWLGNDk	1	48.82	31.2352	48.82	1.07	1.777	1.548	1.938	0.111715
Fibrinogen beta chain OS=Homo sapiens GN=FGB PE=1 SV=2	P02675	qVkDNENVVNEYSSELEk	1	60.08	36.0649	60.08	1.032	2.423	0.9833	2.356	0.42304
Fibrinogen beta chain OS=Homo sapiens GN=FGB PE=1 SV=2	P02675	rEEAPSLRPAPPPISGGGYR	0.6	22.27	40.3902	22.27	1.06	1.855	1.732	1.641	0.0616285
Fibrinogen beta chain OS=Homo sapiens GN=FGB PE=1 SV=2	P02675	sILENLR	0.83	31.59	38.651	11.41	1.167	1.555	1.597	1.883	0.106347
Fibrinogen beta chain OS=Homo sapiens GN=FGB PE=1 SV=2	P02675	tMTIHNGMFFSTYDR	1	41.48	29.7864	38.87	1.117	1.315	1.981	1.917	0.211454
Fibrinogen beta chain OS=Homo sapiens GN=FGB PE=1 SV=2	P02675	tPcTVScNIPVVSGk	0.98	29.87	41.3481	20.57	1.031	1.676	1.774	2.034	0.101208
Fibrinogen beta chain OS=Homo sapiens GN=FGB PE=1 SV=2	P02675	tPcTVScNIPVVSGkEcEEIIR	1	45.46	34.257	45.46	1.172	3.78	1.26	1.004	0.761502
Fibrinogen beta chain OS=Homo sapiens GN=FGB PE=1 SV=2	P02675	tPcTVScNIPVVSGkEcEEIIRk	0.99	25.37	34.8869	25.37	1.214	2.948	1.308	1.235	0.529202
Fibrinogen beta chain OS=Homo sapiens GN=FGB PE=1 SV=2	P02675	vYcDMNTENGGWTVIQNR	0.99	45.67	33.7051	45.67	1.104	1.829	1.646	1.795	0.0554096
Fibrinogen beta chain OS=Homo sapiens GN=FGB PE=1 SV=2	P02675	wDPYkQGFGNVATNTDGk	0.72	15.69	35.8161	13.53	1.126	2.259	1.796	1.265	0.280482
Fibrinogen beta chain OS=Homo sapiens GN=FGB PE=1 SV=2	P02675	yQISVNk	0.65	29.27	38.4273	8.06	1.033	1.523	1.838	1.883	0.112214
Fibrinogen beta chain OS=Homo sapiens GN=FGB PE=1 SV=2	P02675	yYWGGQYTWDMAk	1	50.45	31.4333	47.26	1.139	1.279	1.403	2.826	0.468194
Fibrinogen alpha chain OS=Homo sapiens GN=FGA PE=1 SV=2	P02671	aLTDMPQMR	1	44.65	35.397	35.49	0.9489	1.527	1.998	1.455	0.177664
Fibrinogen alpha chain OS=Homo sapiens GN=FGA PE=1 SV=2	P02671	aQLVDMk	0.9	26.87	39.5947	19.74	1.04	1.259	1.882	1.71	0.198976
Fibrinogen alpha chain OS=Homo sapiens GN=FGA PE=1 SV=2	P02671	dcDDVLQTHPSGTQSGIFNIk	1	41.57	33.6829	41.57	0.8946	1.776	2.058	1.235	0.247526
Fibrinogen alpha chain OS=Homo sapiens GN=FGA PE=1 SV=2	P02671	dLLPSRDRQHLPLIk	0.79	25.57	34.8073	20.06	1.035	1.303	1.797	1.7	0.163589
Fibrinogen alpha chain OS=Homo sapiens GN=FGA PE=1 SV=2	P02671	dNTYNRVSEDLR	0.9	25.65	33.3586	22.61	0.9781	1.292	1.736	1.914	0.194459
Fibrinogen alpha chain OS=Homo sapiens GN=FGA PE=1 SV=2	P02671	dRQHLPLIk	0.89	26.64	36.7099	15.65	1.074	1.405	1.799	1.487	0.132949
Fibrinogen alpha chain OS=Homo sapiens GN=FGA PE=1 SV=2	P02671	dSDWPFcSDEDWNYk	0.74	10.78	25	10.78	0.9075	1.99	1.515	1.467	0.174434
Fibrinogen alpha chain OS=Homo sapiens GN=FGA PE=1 SV=2	P02671	dSHSLTTNIMEILR	1	52.68	37.0364	52.68	0.9059	1.212	2.09	1.666	0.265148
Fibrinogen alpha chain OS=Homo sapiens GN=FGA PE=1 SV=2	P02671	dYEDQQk	0.9	30.8	37.707	18.22	1.043	1.305	2.219	1.358	0.315291
Fibrinogen alpha chain OS=Homo sapiens GN=FGA PE=1 SV=2	P02671	dYEDQQkQLEQVIAk	0.99	31.44	36.3428	30.96	0.5073	4.851	1.661	1.003	0.821621
Fibrinogen alpha chain OS=Homo sapiens GN=FGA PE=1 SV=2	P02671	eSSSHHPGIAEFPSR	0.99	34.53	33.9742	23.49	1.116	1.49	2.679	0.8842	0.542066
Fibrinogen alpha chain OS=Homo sapiens GN=FGA PE=1 SV=2	P02671	eSSSHHPGIAEFPSRGk	1	30.58	35.427	30.58	1.26	1.165	2.541	1.083	0.513133
Fibrinogen alpha chain OS=Homo sapiens GN=FGA PE=1 SV=2	P02671	eVDLkDYEDQQk	1	31.62	36.3417	31.62	0.8854	1.496	1.684	1.82	0.0976164
Fibrinogen alpha chain OS=Homo sapiens GN=FGA PE=1 SV=2	P02671	eVDLkDYEDQQkQLEQVIAk	1	42.76	33.6154	42.76	1.075	3.866	1.646	0.5998	0.818687
Fibrinogen alpha chain OS=Homo sapiens GN=FGA PE=1 SV=2	P02671	eVVTSEDGSDcPEAMDLGTLSGIGTLDGFRHR	0.61	9.98	28.109	9.98	0.9771	1.222	3.065	1.15	0.598918
Fibrinogen alpha chain OS=Homo sapiens GN=FGA PE=1 SV=2	P02671	gDFSSANNR	0.96	31.56	31.2352	23.37	1.057	1.419	2.021	1.416	0.21526
Fibrinogen alpha chain OS=Homo sapiens GN=FGA PE=1 SV=2	P02671	gDFSSANNRDNTYNR	0.99	32.46	31.8013	32.46	0.9277	1.713	1.469	1.743	0.0915437
Fibrinogen alpha chain OS=Homo sapiens GN=FGA PE=1 SV=2	P02671	gDFSSANNRDNTYNRVSEDLR	0.95	28.02	34.748	28.02	1.107	1.358	1.408	1.936	0.204329
Fibrinogen alpha chain OS=Homo sapiens GN=FGA PE=1 SV=2	P02671	gDkELRTGk	0.73	27.44	37.8817	11.27	1.423	1.279	2.56	0.881	0.557635
Fibrinogen alpha chain OS=Homo sapiens GN=FGA PE=1 SV=2	P02671	gGSTSYGTGSETESPR	1	84.93	28.4073	84.93	0.9652	1.699	2.469	1.007	0.423969
Fibrinogen alpha chain OS=Homo sapiens GN=FGA PE=1 SV=2	P02671	gGSTSYGTGSETESPRNPSSAGSWNSGSSGPGSTGNR	1	115.14	25	115.14	0.8788	2	2.181	0.8342	0.43724
Fibrinogen alpha chain OS=Homo sapiens GN=FGA PE=1 SV=2	P02671	gLIDEVNQDFTNR	0.84	26.14	32.0763	24.79	1.016	1.405	1.718	1.578	0.100057
Fibrinogen alpha chain OS=Homo sapiens GN=FGA PE=1 SV=2	P02671	gSESGIFTNTk	0.91	21.91	37.5366	17.88	1.104	1.355	2.989	0.9565	0.609576
Fibrinogen alpha chain OS=Homo sapiens GN=FGA PE=1 SV=2	P02671	hPDEAAFFDTASTGk	0.96	24.08	34.7026	24.08	1.102	1.216	2.682	1.175	0.507674
Fibrinogen alpha chain OS=Homo sapiens GN=FGA PE=1 SV=2	P02671	hRHPDEAAFFDTASTGk	1	58.04	35.6549	58.04	0.9682	1.312	3.157	1.046	0.625413
Fibrinogen alpha chain OS=Homo sapiens GN=FGA PE=1 SV=2	P02671	lEVDIDIk	0.99	45	38.3998	17.19	1.153	1.205	1.754	1.682	0.192864
Fibrinogen alpha chain OS=Homo sapiens GN=FGA PE=1 SV=2	P02671	lkNSLFEYQk	1	30.57	36.4404	30.57	1.067	1.901	1.382	1.463	0.176495
Fibrinogen alpha chain OS=Homo sapiens GN=FGA PE=1 SV=2	P02671	mADEAGSEADHEGTHSTk	1	35.51	26.9984	35.51	0.9435	1.327	2.473	1.33	0.386421
Fibrinogen alpha chain OS=Homo sapiens GN=FGA PE=1 SV=2	P02671	mELERPGGNEITR	1	38.16	36.0412	35.53	0.9772	1.437	2.983	1.033	0.566235
Fibrinogen alpha chain OS=Homo sapiens GN=FGA PE=1 SV=2	P02671	mELERPGGNEITRGGSTSYGTGSETESPR	1	47.64	28.9209	47.64	0.8962	1.374	2.258	1.428	0.29379
Fibrinogen alpha chain OS=Homo sapiens GN=FGA PE=1 SV=2	P02671	mkGLIDEVNQDFTNR	1	30.6	36.2138	30.6	1.023	2.108	1.361	1.215	0.306803
Fibrinogen alpha chain OS=Homo sapiens GN=FGA PE=1 SV=2	P02671	mkPVPDLVPGNFk	0.94	28.99	35.7978	21.22	0.9464	1.31	2.157	1.513	0.266398
Fibrinogen alpha chain OS=Homo sapiens GN=FGA PE=1 SV=2	P02671	nNkDSHSLTTNIMEILR	1	45.42	36.7201	45.42	1.003	1.639	1.575	1.615	0.0200859
Fibrinogen alpha chain OS=Homo sapiens GN=FGA PE=1 SV=2	P02671	nPSSAGSWNSGSSGPGSTGNR	1	56.37	31.3767	56.37	1.024	1.599	2.819	0.9142	0.542844
Fibrinogen alpha chain OS=Homo sapiens GN=FGA PE=1 SV=2	P02671	nSLFEYQk	0.99	52.27	36.2024	48.83	0.9846	1.355	1.849	1.616	0.153817
Fibrinogen alpha chain OS=Homo sapiens GN=FGA PE=1 SV=2	P02671	qFTSSTSYNR	1	36.81	33.1408	36.81	1.169	1.199	3.138	0.9351	0.684503
Fibrinogen alpha chain OS=Homo sapiens GN=FGA PE=1 SV=2	P02671	qFTSSTSYNRGDSTFESk	0.97	35.95	37.4429	28.16	1.019	1.269	2.943	1.099	0.57566
Fibrinogen alpha chain OS=Homo sapiens GN=FGA PE=1 SV=2	P02671	qHLPLIk	0.9	28.63	36.5744	14.24	0.9795	1.295	2.062	1.51	0.243875
Fibrinogen alpha chain OS=Homo sapiens GN=FGA PE=1 SV=2	P02671	qLEQVIAk	0.99	54.58	37.4593	16.38	1.023	1.4	1.859	1.63	0.140826
Fibrinogen alpha chain OS=Homo sapiens GN=FGA PE=1 SV=2	P02671	qLEQVIAkDLLPSR	0.56	17.41	34.1797	13.22	0.9971	1.571	1.291	2.054	0.235542
Fibrinogen alpha chain OS=Homo sapiens GN=FGA PE=1 SV=2	P02671	rLEVDIDIk	1	49.5	37.7466	34.35	0.9923	1.178	1.907	1.912	0.253556
Fibrinogen alpha chain OS=Homo sapiens GN=FGA PE=1 SV=2	P02671	tVIGPDGHk	1	40.19	38.3225	32.02	0.936	1.065	3.237	1.272	0.64517
Fibrinogen alpha chain OS=Homo sapiens GN=FGA PE=1 SV=2	P02671	vQHIQLLQk	0.96	27.62	36.0076	17.89	0.9834	1.276	1.874	1.785	0.196138
Fibrinogen alpha chain OS=Homo sapiens GN=FGA PE=1 SV=2	P02671	vTSGSTTTTR	1	34.7	37.1147	29.47	1.025	0.9229	4.288	1.042	0.916082
Fibrinogen alpha chain OS=Homo sapiens GN=FGA PE=1 SV=2	P02671	vTSGSTTTTRRScSk	0.98	32.11	36.0595	29.32	0.8037	1.77	1.545	1.883	0.0993064
Fibrinogen gamma chain OS=Homo sapiens GN=FGG PE=4 SV=1	C9JEU5	aIQLTYNPDESSkPNMIDAATLk	1	51.03	39.6666	51.03	1.056	1.867	1.603	1.81	0.0789323
Fibrinogen gamma chain OS=Homo sapiens GN=FGG PE=4 SV=1	C9JEU5	aSTPNGYDNGIIWATWk	1	28.5	39.0859	28.5	0.9505	1.655	1.94	1.768	0.0802802
Fibrinogen gamma chain OS=Homo sapiens GN=FGG PE=4 SV=1	C9JEU5	cHAGHLNGVYYQGGTYSk	0.98	34.07	37.4889	33.78	1.08	1.441	1.977	1.855	0.159839
Fibrinogen gamma chain OS=Homo sapiens GN=FGG PE=4 SV=1	C9JEU5	dNccILDER	0.89	16.23	25	16.23	1.059	1.706	2.09	1.494	0.171328
Fibrinogen gamma chain OS=Homo sapiens GN=FGG PE=4 SV=1	C9JEU5	eGFGHLSPTGTTEFWLGNEk	1	48.05	39.9682	48.05	1.112	1.599	1.823	1.649	0.0695609
Fibrinogen gamma chain OS=Homo sapiens GN=FGG PE=4 SV=1	C9JEU5	fEGNcAEQDGSGWWMNk	1	101.7	25	101.7	1.242	2.022	1.785	1.273	0.226076
Fibrinogen gamma chain OS=Homo sapiens GN=FGG PE=4 SV=1	C9JEU5	fFTSHNGMQFSTWDNDNDk	0.98	24.69	27.2997	24.69	1.123	1.885	2.105	1.262	0.249768
Fibrinogen gamma chain OS=Homo sapiens GN=FGG PE=4 SV=1	C9JEU5	fGSYcPTTcGIADFLSTYQTk	1	70.23	31.2613	70.23	1.815	0.8454	1.496	2.452	0.505773
Fibrinogen gamma chain OS=Homo sapiens GN=FGG PE=4 SV=1	C9JEU5	iHLISTQSAIPYALR	1	42.44	36.5002	42.44	1.115	1.206	2.097	2.035	0.279592
Fibrinogen gamma chain OS=Homo sapiens GN=FGG PE=4 SV=1	C9JEU5	kNWIQYk	0.9	21.04	37.0638	18.43	1.142	1.244	2.055	1.928	0.250363
Fibrinogen gamma chain OS=Homo sapiens GN=FGG PE=4 SV=1	C9JEU5	lDGSVDFk	0.97	28.7	38.0598	18.64	0.998	1.566	2.089	1.731	0.148925
Fibrinogen gamma chain OS=Homo sapiens GN=FGG PE=4 SV=1	C9JEU5	lDGSVDFkk	1	43.02	37.4764	32.91	1.036	1.358	1.986	1.99	0.204576
Fibrinogen gamma chain OS=Homo sapiens GN=FGG PE=4 SV=1	C9JEU5	lTIGEGQQHHLGGAk	1	56.78	37.352	53.86	1.125	1.524	1.999	1.69	0.138727
Fibrinogen gamma chain OS=Homo sapiens GN=FGG PE=4 SV=1	C9JEU5	rLDGSVDFk	0.99	34.27	38.464	24.3	1.013	1.593	1.973	1.775	0.106753
Fibrinogen gamma chain OS=Homo sapiens GN=FGG PE=4 SV=1	C9JEU5	rLDGSVDFkk	0.96	28.02	36.7742	22.35	0.9143	1.654	1.792	2.134	0.13286
Fibrinogen gamma chain OS=Homo sapiens GN=FGG PE=4 SV=1	C9JEU5	tSTADYAMFk	0.98	25.77	34.7538	25.77	0.9783	1.671	1.886	1.698	0.0668602
Fibrinogen gamma chain OS=Homo sapiens GN=FGG PE=4 SV=1	C9JEU5	vDSPSLDcQDIANk	0.76	19.24	35.3983	12.52	1.446	1.384	1.646	1.709	0.109109
Fibrinogen gamma chain OS=Homo sapiens GN=FGG PE=4 SV=1	C9JEU5	vELEDWNGR	0.97	35.11	34.6255	18.58	1.054	1.779	1.9	1.58	0.0921715
Fibrinogen gamma chain OS=Homo sapiens GN=FGG PE=4 SV=1	C9JEU5	vELEDWNGRTSTADYAMFk	0.74	18.93	33.3143	18.07	1.732	1.19	1.661	1.618	0.17481
Fibrinogen gamma chain OS=Homo sapiens GN=FGG PE=4 SV=1	C9JEU5	vGPEADk	0.9	39.37	38.8835	26.21	1.043	1.523	2.225	1.58	0.219532
Fibrinogen gamma chain OS=Homo sapiens GN=FGG PE=4 SV=1	C9JEU5	vGPEADkYR	0.96	21.11	38.6022	21.11	1.041	1.642	1.93	1.665	0.0916848
Serum albumin OS=Homo sapiens GN=ALB PE=1 SV=2	P02768	aAcLLPk	0.9	42.53	38.8576	30.78	0.9309	0.8733	0.9366	0.7382	0.119315
Serum albumin OS=Homo sapiens GN=ALB PE=1 SV=2	P02768	aAFTEccQAADk	1	39.1	30.3703	39.1	0.9487	0.912	0.8546	0.694	0.137769
Serum albumin OS=Homo sapiens GN=ALB PE=1 SV=2	P02768	aDDkETcFAEEGk	1	33.54	32.4105	33.54	0.931	0.8525	0.9891	0.7015	0.169706
Serum albumin OS=Homo sapiens GN=ALB PE=1 SV=2	P02768	aDDkETcFAEEGkk	0.65	14.22	35.9977	14.22	0.9384	1.005	0.8518	0.6699	0.199178
Serum albumin OS=Homo sapiens GN=ALB PE=1 SV=2	P02768	aEFAEVSk	0.83	29.57	37.4468	23.49	0.9737	0.8329	0.9022	0.699	0.127313
Serum albumin OS=Homo sapiens GN=ALB PE=1 SV=2	P02768	aLVLIAFAQYLQQcPFEDHVk	0.71	17.35	35.5509	17.35	0.01	0.5098	1.091	1.13	0.381605
Serum albumin OS=Homo sapiens GN=ALB PE=1 SV=2	P02768	aVMDDFAAFVEk	1	39.77	41.213	37.89	0.8611	1.037	0.9085	0.635	0.238689
Serum albumin OS=Homo sapiens GN=ALB PE=1 SV=2	P02768	ccAAADPHEcYAk	0.97	20.59	25	20.59	0.9621	0.9118	0.8965	0.6844	0.15297
Serum albumin OS=Homo sapiens GN=ALB PE=1 SV=2	P02768	ccTESLVNR	0.98	24.89	30.3463	24.89	1.727	0.7741	0.77	0.5229	0.208797
Serum albumin OS=Homo sapiens GN=ALB PE=1 SV=2	P02768	dDNPNLPR	0.67	18.71	34.4979	18.24	0.9546	1.012	0.9107	0.6117	0.246363
Serum albumin OS=Homo sapiens GN=ALB PE=1 SV=2	P02768	dLGEENFk	0.99	39.12	36.0713	27.47	0.9533	0.8793	0.9607	0.6683	0.180494
Serum albumin OS=Homo sapiens GN=ALB PE=1 SV=2	P02768	eccEkPLLEk	0.7	16.21	37.19	16.21	0.9093	0.8538	0.9714	0.7354	0.138249
Serum albumin OS=Homo sapiens GN=ALB PE=1 SV=2	P02768	eFNAETFTFHADIcTLSEk	0.97	32.22	35.5096	30.6	1.154	0.8762	0.7828	0.6886	0.119867
Serum albumin OS=Homo sapiens GN=ALB PE=1 SV=2	P02768	eTcFAEEGk	1	52.26	32.079	44.28	1.021	0.99	0.7722	0.6775	0.197041
Serum albumin OS=Homo sapiens GN=ALB PE=1 SV=2	P02768	eTcFAEEGkk	0.92	22.54	40.9802	16.64	0.8037	0.8832	0.9818	0.7723	0.119224
Serum albumin OS=Homo sapiens GN=ALB PE=1 SV=2	P02768	eTYGEMADccAk	1	44.63	28.9542	44.63	0.9329	0.9986	0.8591	0.6908	0.18143
Serum albumin OS=Homo sapiens GN=ALB PE=1 SV=2	P02768	fkDLGEENFk	1	58.35	37.5312	49.05	1.007	0.8412	0.9382	0.6867	0.154301
Serum albumin OS=Homo sapiens GN=ALB PE=1 SV=2	P02768	fQNALLVR	0.92	30.84	38.9492	24.73	0.9937	0.8605	0.9482	0.6638	0.176711
Serum albumin OS=Homo sapiens GN=ALB PE=1 SV=2	P02768	hPDYSVVLLLR	0.81	16.49	37.8333	16.49	1.057	0.7204	0.8958	0.7775	0.112122
Serum albumin OS=Homo sapiens GN=ALB PE=1 SV=2	P02768	kLVAASQAALGL	1	84.78	34.8458	78.54	1.016	0.8842	0.9173	0.653	0.175994
Serum albumin OS=Homo sapiens GN=ALB PE=1 SV=2	P02768	kQTALVELVk	0.68	25.83	32.7346	8.73	0.976	0.8583	0.8882	0.7234	0.106642
Serum albumin OS=Homo sapiens GN=ALB PE=1 SV=2	P02768	kVPQVSTPTLVEVSR	0.97	34.5	39.7754	34.5	1.238	0.8335	0.8708	0.5931	0.196815
Serum albumin OS=Homo sapiens GN=ALB PE=1 SV=2	P02768	kVPQVSTPTLVEVSRNLGk	1	51.29	29.4349	51.29	0.7864	1.437	0.2586	1.841	0.697428
Serum albumin OS=Homo sapiens GN=ALB PE=1 SV=2	P02768	kYLYEIAR	0.96	23.9	37.7225	20.36	0.8522	0.7653	1.096	0.753	0.223285
Serum albumin OS=Homo sapiens GN=ALB PE=1 SV=2	P02768	lcTVATLR	0.86	26.12	39.2345	18.04	1.003	0.8467	0.923	0.7037	0.13503
Serum albumin OS=Homo sapiens GN=ALB PE=1 SV=2	P02768	lDELRDEGk	0.59	18.88	38.4683	13.13	0.9575	0.8587	0.9076	0.7107	0.124169
Serum albumin OS=Homo sapiens GN=ALB PE=1 SV=2	P02768	lkEccEkPLLEk	0.85	22.6	36.5982	19.59	1.032	0.6484	0.9268	0.8572	0.178693
Serum albumin OS=Homo sapiens GN=ALB PE=1 SV=2	P02768	lVAASQAALGL	1	66.02	40.6352	58.06	0.9411	0.8499	0.8765	0.6993	0.118182
Serum albumin OS=Homo sapiens GN=ALB PE=1 SV=2	P02768	lVNEVTEFAk	0.95	26.9	38.4541	21.89	0.9308	0.7923	0.9175	0.7985	0.0843949
Serum albumin OS=Homo sapiens GN=ALB PE=1 SV=2	P02768	lVRPEVDVMcTAFHDNEETFLk	0.99	39.77	34.6687	38.98	1.031	0.9016	0.7929	0.7575	0.0918755
Serum albumin OS=Homo sapiens GN=ALB PE=1 SV=2	P02768	lVRPEVDVMcTAFHDNEETFLkk	0.96	20.09	34.6015	20.09	0.9269	0.7925	0.9834	0.745	0.150165
Serum albumin OS=Homo sapiens GN=ALB PE=1 SV=2	P02768	lVTDLTk	0.62	32.04	39.5173	17.44	1.452	0.695	0.7889	0.676	0.0839611
Serum albumin OS=Homo sapiens GN=ALB PE=1 SV=2	P02768	nEcFLQHk	0.97	21.28	36.5763	21.28	0.9484	0.8256	0.9228	0.7296	0.11695
Serum albumin OS=Homo sapiens GN=ALB PE=1 SV=2	P02768	nEcFLQHkDDNPNLPR	0.55	14.51	34.2325	14.51	0.8602	0.9903	0.7038	0.8976	0.169224
Serum albumin OS=Homo sapiens GN=ALB PE=1 SV=2	P02768	qEPERNEcFLQHk	0.96	19.95	35.5449	19.95	0.9773	0.8413	0.8822	0.7419	0.0878
Serum albumin OS=Homo sapiens GN=ALB PE=1 SV=2	P02768	qNcELFEQLGEYk	0.99	26.25	33.6661	26.25	0.9057	0.9954	0.8672	0.694	0.177492
Serum albumin OS=Homo sapiens GN=ALB PE=1 SV=2	P02768	qTALVELVk	1	69.23	37.8533	59.97	0.9648	0.845	0.9423	0.7006	0.146645
Serum albumin OS=Homo sapiens GN=ALB PE=1 SV=2	P02768	rHPDYSVVLLLR	0.93	22.84	37.402	22.84	1.247	0.8249	0.6991	0.7531	0.0831446
Serum albumin OS=Homo sapiens GN=ALB PE=1 SV=2	P02768	rPcFSALEVDETYVPk	1	57.3	36.0152	50.06	0.9641	0.9167	0.9213	0.6468	0.18976
Serum albumin OS=Homo sapiens GN=ALB PE=1 SV=2	P02768	sHcIAEVENDEMPADLPSLAADFVESk	1	44.73	31.1227	44.73	0.8854	1.139	0.9506	0.5586	0.335426
Serum albumin OS=Homo sapiens GN=ALB PE=1 SV=2	P02768	sLHTLFGDk	0.84	21.19	38.6888	16.34	1.011	0.8491	0.9208	0.6937	0.141369
Serum albumin OS=Homo sapiens GN=ALB PE=1 SV=2	P02768	tcVADESAENcDk	1	51.63	25.5871	49.86	1.014	0.5972	1.121	0.7799	0.319277
Serum albumin OS=Homo sapiens GN=ALB PE=1 SV=2	P02768	tYETTLEk	0.99	37.65	37.4414	31.69	0.9308	0.9195	0.9026	0.7248	0.127052
Serum albumin OS=Homo sapiens GN=ALB PE=1 SV=2	P02768	vFDEFkPLVEEPQNLIk	0.99	25.75	34.8273	23.78	0.9332	0.9443	0.9347	0.6534	0.195762
Serum albumin OS=Homo sapiens GN=ALB PE=1 SV=2	P02768	vHTEccHGDLLEcADDR	0.99	30.56	26.1384	30.56	0.8913	0.8722	0.9986	0.6975	0.176608
Serum albumin OS=Homo sapiens GN=ALB PE=1 SV=2	P02768	vPQVSTPTLVEVSR	1	54.42	37.7254	54.42	1.027	1.026	0.8498	0.6043	0.256196
Serum albumin OS=Homo sapiens GN=ALB PE=1 SV=2	P02768	yIcENQDSISSk	1	49.38	33.4104	45.55	1.619	0.8088	0.732	0.5614	0.180709
Vimentin OS=Homo sapiens GN=VIM PE=1 SV=4	P02768	yLYEIAR	0.68	21.22	37.6879	16.76	1.871	0.7245	0.8155	0.4749	0.262564
Vimentin OS=Homo sapiens GN=VIM PE=1 SV=4	P08670	dGQVINETSQHHDDLE	0.93	26.32	30.607	26.32	1.419	1.119	0.7265	1.327	0.288357
Vimentin OS=Homo sapiens GN=VIM PE=1 SV=4	P08670	dNLAEDIMR	0.96	27.21	34.3201	19.92	1.043	1.041	0.9492	1.446	0.230786
Vimentin OS=Homo sapiens GN=VIM PE=1 SV=4	P08670	dNLAEDIMRLR	0.99	32.91	36.653	32.91	1.396	0.8835	0.8641	1.417	0.297447
Vimentin OS=Homo sapiens GN=VIM PE=1 SV=4	P08670	dVRQQYESVAAk	0.89	18.96	37.6656	18.96	0.9611	0.7246	1.107	1.901	0.482303
Vimentin OS=Homo sapiens GN=VIM PE=1 SV=4	P08670	eEAENTLQSFR	1	27.81	33.5965	27.81	1.093	1.004	0.9806	1.403	0.210243
Vimentin OS=Homo sapiens GN=VIM PE=1 SV=4	P08670	eEAENTLQSFRQDVDNASLAR	1	36.53	34.4824	36.53	0.8979	2.466	0.9008	0.757	0.68959
Vimentin OS=Homo sapiens GN=VIM PE=1 SV=4	P08670	ekLQEEMLQR	0.99	33.62	37.8333	23.56	1.058	0.8565	0.9328	1.786	0.432999
Vimentin OS=Homo sapiens GN=VIM PE=1 SV=4	P08670	eMEENFAVEAANYQDTIGR	1	68.76	28.739	68.76	1.059	1.131	0.8193	1.612	0.336315
Vimentin OS=Homo sapiens GN=VIM PE=1 SV=4	P08670	eTNLDSLPLVDTHSk	0.84	25.68	37.273	21.08	1.132	1.156	0.8148	1.424	0.269823
Vimentin OS=Homo sapiens GN=VIM PE=1 SV=4	P08670	eTNLDSLPLVDTHSkR	0.93	24.31	37.0338	24.31	0.9666	1.53	0.9617	1.061	0.25631
Vimentin OS=Homo sapiens GN=VIM PE=1 SV=4	P08670	fADLSEAANR	1	43.69	35.8659	31.38	1.052	1.11	0.9257	1.414	0.214439
Vimentin OS=Homo sapiens GN=VIM PE=1 SV=4	P08670	fADLSEAANRNNDALR	0.97	24.6	35.0866	21.53	0.8226	0.8631	1.153	1.841	0.390662
Vimentin OS=Homo sapiens GN=VIM PE=1 SV=4	P08670	fADLSEAANRNNDALRQAk	0.99	35.38	36.248	33.53	1.058	0.8748	0.8647	1.887	0.485866
Vimentin OS=Homo sapiens GN=VIM PE=1 SV=4	P08670	fANYIDk	0.9	50	37.7283	29	1.095	1.057	0.8536	1.474	0.280331
Vimentin OS=Homo sapiens GN=VIM PE=1 SV=4	P08670	iLLAELEQLkGQGk	0.93	19.23	29.425	17.12	1.317	1.447	0.7744	1.023	0.314471
Vimentin OS=Homo sapiens GN=VIM PE=1 SV=4	P08670	kVESLQEEIAFLk	1	58.33	34.9638	47.34	1.125	0.9386	0.8313	1.738	0.423691
Vimentin OS=Homo sapiens GN=VIM PE=1 SV=4	P08670	lGDLYEEEMR	1	38.66	32.0358	38.66	0.9673	1.063	0.9495	1.571	0.27707
Vimentin OS=Homo sapiens GN=VIM PE=1 SV=4	P08670	lQDEIQNMk	1	66.02	37.8032	50.61	1.079	0.9695	0.9593	1.504	0.272297
Vimentin OS=Homo sapiens GN=VIM PE=1 SV=4	P08670	lQDEIQNMkEEMAR	0.65	14.57	35.2866	14.57	1.149	0.8565	0.813	1.925	0.525663
Vimentin OS=Homo sapiens GN=VIM PE=1 SV=4	P08670	lQEEMLQR	0.98	36.39	37.673	18.92	1.04	0.8817	0.9612	1.725	0.391516
Vimentin OS=Homo sapiens GN=VIM PE=1 SV=4	P08670	qDVDNASLAR	1	46.86	35.2061	36.55	1.078	0.9295	0.9727	1.573	0.310517
Vimentin OS=Homo sapiens GN=VIM PE=1 SV=4	P08670	qDVDNASLARLDLER	0.89	19.88	36.5389	19.88	1.46	3.575	0.3315	0.8727	1.09073
Vimentin OS=Homo sapiens GN=VIM PE=1 SV=4	P08670	qESTEYR	0.87	23.41	33.9235	16.83	1.018	0.8358	1.018	1.64	0.36207
Vimentin OS=Homo sapiens GN=VIM PE=1 SV=4	P08670	qESTEYRRQVQSLTcEVDALk	1	61.66	34.6938	61.66	0.9484	0.9776	0.8964	1.832	0.41958
Vimentin OS=Homo sapiens GN=VIM PE=1 SV=4	P08670	qQYESVAAk	1	70.63	37.8824	65.28	1.017	1.069	0.8117	1.711	0.386859
Vimentin OS=Homo sapiens GN=VIM PE=1 SV=4	P08670	qVDQLTNDk	0.98	28.45	38.0092	22.35	1.049	0.9091	0.9123	1.7	0.388231
Vimentin OS=Homo sapiens GN=VIM PE=1 SV=4	P08670	qVQSLTcEVDALk	1	108.35	37.5937	101.2	1.245	1.005	0.8135	1.461	0.304283
Vimentin OS=Homo sapiens GN=VIM PE=1 SV=4	P08670	qVQSLTcEVDALkGTNESLER	1	58.06	35.7031	58.06	0.9401	1.437	0.9821	1.138	0.194966
Vimentin OS=Homo sapiens GN=VIM PE=1 SV=4	P08670	rQVDQLTNDk	0.68	26.34	38.0065	12.14	0.9767	0.9931	0.8172	1.904	0.471169
Vimentin OS=Homo sapiens GN=VIM PE=1 SV=4	P08670	rQVQSLTcEVDALk	1	45.35	37.3743	38.62	1.311	0.9918	0.7714	1.505	0.345523
Vimentin OS=Homo sapiens GN=VIM PE=1 SV=4	P08670	sLYASSPGGVYATR	1	55.18	36.2665	42.52	1.49	0.8343	0.7285	1.62	0.459074
Vimentin OS=Homo sapiens GN=VIM PE=1 SV=4	P08670	sLYASSPGGVYATRSSAVR	1	45.5	35.8478	43.54	1.23	0.968	1.29	0.9828	0.168278
Vimentin OS=Homo sapiens GN=VIM PE=1 SV=4	P08670	sRLGDLYEEEMR	0.82	20.37	33.0643	20.37	1.09	0.7156	1.052	1.834	0.477958
Vimentin OS=Homo sapiens GN=VIM PE=1 SV=4	P08670	sSVPGVR	0.54	25.16	38.3264	11.3	1.292	1.318	0.6393	1.387	0.370669
Vimentin OS=Homo sapiens GN=VIM PE=1 SV=4	P08670	sVSSSSYR	0.94	39.81	33.4792	17.8	1.383	0.9248	0.5175	2.272	0.741662
Vimentin OS=Homo sapiens GN=VIM PE=1 SV=4	P08670	sYVTTSTR	0.9	25.2	35.7657	19.26	1.21	0.7343	0.879	1.958	0.561693
Vimentin OS=Homo sapiens GN=VIM PE=1 SV=4	P08670	tVETRDGQVINETSQHHDDLE	0.8	18.73	29.2531	18.73	0.8738	1.049	1.104	1.47	0.189494
Vimentin OS=Homo sapiens GN=VIM PE=1 SV=4	P08670	vELQELNDRFANYIDk	0.92	25.16	36.1013	25.16	0.8692	0.5676	1.222	2.566	0.701743
Vimentin OS=Homo sapiens GN=VIM PE=1 SV=4	P08670	vESLQEEIAFLk	1	41.41	39.9581	24.22	0.9533	0.8191	0.961	1.994	0.509766
Vimentin OS=Homo sapiens GN=VIM PE=1 SV=4	P08670	vESLQEEIAFLkk	0.92	28.13	34.5818	14.04	1.268	0.9259	0.9154	1.393	0.253002
Cytoplasmic dynein 1 heavy chain 1 OS=Homo sapiens GN=DYNC1H1 PE=1 SV=5	P08670	vEVERDNLAEDIMR	0.86	16.74	36.113	16.74	1.244	1.252	0.995	0.9743	0.144073
Cytoplasmic dynein 1 heavy chain 1 OS=Homo sapiens GN=DYNC1H1 PE=1 SV=5	Q14204	aATSPALFNR	0.98	32.66	38.9326	20.4	0.9263	1.078	0.832	0.934	0.130376
Cytoplasmic dynein 1 heavy chain 1 OS=Homo sapiens GN=DYNC1H1 PE=1 SV=5	Q14204	aDLAAVEAk	0.99	37.28	38.7523	18.64	0.7658	0.8772	0.9976	1.157	0.13888
Cytoplasmic dynein 1 heavy chain 1 OS=Homo sapiens GN=DYNC1H1 PE=1 SV=5	Q14204	aELGEYIR	0.99	56.13	38.2125	41.82	0.9934	0.908	1.013	0.8486	0.0901726
Cytoplasmic dynein 1 heavy chain 1 OS=Homo sapiens GN=DYNC1H1 PE=1 SV=5	Q14204	aERPDVDEk	0.83	22.86	37.1265	13.99	0.8956	0.8354	1.158	0.895	0.178287
Cytoplasmic dynein 1 heavy chain 1 OS=Homo sapiens GN=DYNC1H1 PE=1 SV=5	Q14204	aEVDMDTDAPQVSHkPGGEPk	1	59.05	35.0623	57.93	0.841	1.001	0.8924	1.033	0.0755492
Cytoplasmic dynein 1 heavy chain 1 OS=Homo sapiens GN=DYNC1H1 PE=1 SV=5	Q14204	aINTAVk	0.65	35.79	41.0281	14.89	1.045	0.788	0.89	1.059	0.150026
Cytoplasmic dynein 1 heavy chain 1 OS=Homo sapiens GN=DYNC1H1 PE=1 SV=5	Q14204	aLGEYLER	0.98	27.42	38.4948	21.19	0.8998	0.9237	1.008	0.9259	0.0504425
Cytoplasmic dynein 1 heavy chain 1 OS=Homo sapiens GN=DYNC1H1 PE=1 SV=5	Q14204	aNEVEQMIR	1	48.29	36.9434	45.16	1.039	0.8517	0.9139	0.959	0.0593224
Cytoplasmic dynein 1 heavy chain 1 OS=Homo sapiens GN=DYNC1H1 PE=1 SV=5	Q14204	aSLAcGPMVk	1	48.5	37.9407	43.23	1.082	0.8082	0.8621	1.027	0.126789
Cytoplasmic dynein 1 heavy chain 1 OS=Homo sapiens GN=DYNC1H1 PE=1 SV=5	Q14204	aVESRTTDLLTDWEk	0.97	38.06	36.6633	19.26	0.817	0.6054	1.429	1.097	0.396982
Cytoplasmic dynein 1 heavy chain 1 OS=Homo sapiens GN=DYNC1H1 PE=1 SV=5	Q14204	aWTQVLLGQAEDk	1	50.35	37.5427	41.04	1.107	1.001	0.9211	0.7622	0.135855
Cytoplasmic dynein 1 heavy chain 1 OS=Homo sapiens GN=DYNC1H1 PE=1 SV=5	Q14204	cYLTMTQALEAR	1	37.43	34.2943	27.41	2.089	0.6052	0.7042	0.8712	0.184959
Cytoplasmic dynein 1 heavy chain 1 OS=Homo sapiens GN=DYNC1H1 PE=1 SV=5	Q14204	dAATIMQPYFTSNGLVTk	1	32.66	36.1763	31.05	1.073	1.139	0.5322	1.193	0.384316
Cytoplasmic dynein 1 heavy chain 1 OS=Homo sapiens GN=DYNC1H1 PE=1 SV=5	Q14204	dHLYGTLDPNTR	1	37.82	35.7955	31.21	1.09	1.199	0.6783	0.8753	0.286536
Cytoplasmic dynein 1 heavy chain 1 OS=Homo sapiens GN=DYNC1H1 PE=1 SV=5	Q14204	dIQMPDGIR	1	41.88	36.4953	33.94	0.9175	1.05	0.7778	1.035	0.160341
Cytoplasmic dynein 1 heavy chain 1 OS=Homo sapiens GN=DYNC1H1 PE=1 SV=5	Q14204	dLEASIAR	0.97	32.31	38.3967	17.72	1.08	0.8159	1.059	0.8312	0.150939
Cytoplasmic dynein 1 heavy chain 1 OS=Homo sapiens GN=DYNC1H1 PE=1 SV=5	Q14204	dLFQVAFNR	1	41.08	37.4912	33.98	0.8636	1.059	0.6968	1.217	0.269136
Cytoplasmic dynein 1 heavy chain 1 OS=Homo sapiens GN=DYNC1H1 PE=1 SV=5	Q14204	dLPPVSGSIIWAk	1	46.58	36.8187	43.08	0.9107	1.01	0.8992	0.9399	0.0590148
Cytoplasmic dynein 1 heavy chain 1 OS=Homo sapiens GN=DYNC1H1 PE=1 SV=5	Q14204	dLSSQLLk	0.99	47.73	38.8801	29.87	1.079	0.9261	0.7325	1.059	0.181249
Cytoplasmic dynein 1 heavy chain 1 OS=Homo sapiens GN=DYNC1H1 PE=1 SV=5	Q14204	dSAIQQQVANLQMk	1	54.62	37.4484	49.47	0.9105	0.9578	0.9692	0.9176	0.0285873
Cytoplasmic dynein 1 heavy chain 1 OS=Homo sapiens GN=DYNC1H1 PE=1 SV=5	Q14204	dYIPVDQEELR	0.9	23.96	36.7852	18.62	1.097	0.7811	0.9079	0.9974	0.121372
Cytoplasmic dynein 1 heavy chain 1 OS=Homo sapiens GN=DYNC1H1 PE=1 SV=5	Q14204	dYIPVDQEELRDYVk	0.99	30.89	36.3266	28.09	0.8259	0.6867	0.9381	1.457	0.382388
Cytoplasmic dynein 1 heavy chain 1 OS=Homo sapiens GN=DYNC1H1 PE=1 SV=5	Q14204	eALELTDTGLLSGSEER	1	66.7	35.1508	63.1	0.857	0.9317	1.166	0.8332	0.174986
Cytoplasmic dynein 1 heavy chain 1 OS=Homo sapiens GN=DYNC1H1 PE=1 SV=5	Q14204	eDLDkVEPAVIEAQNAVk	1	80.26	35.2492	80.26	1.11	0.7568	1.006	0.9173	0.141389
Cytoplasmic dynein 1 heavy chain 1 OS=Homo sapiens GN=DYNC1H1 PE=1 SV=5	Q14204	eFGPVVIDYGk	1	40.47	38.107	40.47	0.9264	0.8901	0.8346	1.098	0.147575
Cytoplasmic dynein 1 heavy chain 1 OS=Homo sapiens GN=DYNC1H1 PE=1 SV=5	Q14204	eGEEVMFk	0.99	55.13	35.3832	52.49	1.089	0.9464	0.8732	0.8614	0.051527
Cytoplasmic dynein 1 heavy chain 1 OS=Homo sapiens GN=DYNC1H1 PE=1 SV=5	Q14204	eGTEAWEAAMk	1	44.84	34.9038	38.65	0.8987	0.8682	0.9688	1.022	0.08196
Cytoplasmic dynein 1 heavy chain 1 OS=Homo sapiens GN=DYNC1H1 PE=1 SV=5	Q14204	eHINSVSAMk	0.99	35.94	37.4523	28.7	1.005	0.6975	1.007	1.114	0.230228
Cytoplasmic dynein 1 heavy chain 1 OS=Homo sapiens GN=DYNC1H1 PE=1 SV=5	Q14204	eQPWVSVQPR	0.96	35.42	37.8774	28.6	1.005	0.9229	0.8239	1.015	0.103814
Cytoplasmic dynein 1 heavy chain 1 OS=Homo sapiens GN=DYNC1H1 PE=1 SV=5	Q14204	eTVDQVEELR	1	65.11	36.1352	47.94	1.098	0.83	1.024	0.8307	0.124935
Cytoplasmic dynein 1 heavy chain 1 OS=Homo sapiens GN=DYNC1H1 PE=1 SV=5	Q14204	eTVDQVEELRR	0.66	30.35	36.988	0.55	1.58	1.137	1.003	0.4302	0.438194
Cytoplasmic dynein 1 heavy chain 1 OS=Homo sapiens GN=DYNC1H1 PE=1 SV=5	Q14204	eVDGLDVSk	0.95	28.73	38.4155	22.79	0.7995	0.7911	1.022	1.2	0.204128
Cytoplasmic dynein 1 heavy chain 1 OS=Homo sapiens GN=DYNC1H1 PE=1 SV=5	Q14204	eVWNTYELDLVNYQNk	1	54.5	34.9206	53.27	0.9097	1.012	0.8611	0.9665	0.0817785
Cytoplasmic dynein 1 heavy chain 1 OS=Homo sapiens GN=DYNC1H1 PE=1 SV=5	Q14204	eWTDGLFTHVLR	1	50.7	37.068	50.7	0.8755	0.8116	0.9924	1.082	0.14318
Cytoplasmic dynein 1 heavy chain 1 OS=Homo sapiens GN=DYNC1H1 PE=1 SV=5	Q14204	eYQTQLIQR	0.95	27.91	38.2132	20.98	1.059	1.017	0.8313	0.8667	0.108947
Cytoplasmic dynein 1 heavy chain 1 OS=Homo sapiens GN=DYNC1H1 PE=1 SV=5	Q14204	fGQMLGSNMTEFHSQISk	0.9	24.64	35.0284	24.15	1.062	0.8867	0.7724	1.066	0.162924
Cytoplasmic dynein 1 heavy chain 1 OS=Homo sapiens GN=DYNC1H1 PE=1 SV=5	Q14204	fLSDPQVHTVLVER	0.98	24.53	37.5435	24.53	0.8976	1.227	0.8243	0.8613	0.229267
Cytoplasmic dynein 1 heavy chain 1 OS=Homo sapiens GN=DYNC1H1 PE=1 SV=5	Q14204	fNYGFEYLGVQDk	0.95	23.26	35.8138	23.26	0.9197	0.7185	1.001	1.167	0.235674
Cytoplasmic dynein 1 heavy chain 1 OS=Homo sapiens GN=DYNC1H1 PE=1 SV=5	Q14204	fTQDTQPHYIYSPR	0.97	20.87	34.2275	20.87	1.172	1.033	0.6907	0.9267	0.198307
Cytoplasmic dynein 1 heavy chain 1 OS=Homo sapiens GN=DYNC1H1 PE=1 SV=5	Q14204	gEMTALR	0.83	27.53	39.2106	11.45	0.8248	0.9074	0.8894	1.165	0.156173
Cytoplasmic dynein 1 heavy chain 1 OS=Homo sapiens GN=DYNC1H1 PE=1 SV=5	Q14204	gkEDEGEEAASPMLQIQR	1	72.52	34.553	72.52	1.123	0.8904	0.9729	0.7971	0.0991828
Cytoplasmic dynein 1 heavy chain 1 OS=Homo sapiens GN=DYNC1H1 PE=1 SV=5	Q14204	gNEIVLSAGSTPR	1	47.47	37.7041	34.32	0.9766	0.9844	1.004	0.8031	0.119039
Cytoplasmic dynein 1 heavy chain 1 OS=Homo sapiens GN=DYNC1H1 PE=1 SV=5	Q14204	gTFDNAETk	1	62.81	35.6384	47.05	0.9183	0.8947	0.9093	1.038	0.0832423
Cytoplasmic dynein 1 heavy chain 1 OS=Homo sapiens GN=DYNC1H1 PE=1 SV=5	Q14204	gTFDNAETkk	0.58	13.18	37.9078	13.18	0.9546	0.9925	0.9899	0.8269	0.101307
Cytoplasmic dynein 1 heavy chain 1 OS=Homo sapiens GN=DYNC1H1 PE=1 SV=5	Q14204	gTVGEPTYDAEFQHFLR	1	63.05	33.2346	63.05	1.022	0.9312	0.9309	0.8976	0.0209946
Cytoplasmic dynein 1 heavy chain 1 OS=Homo sapiens GN=DYNC1H1 PE=1 SV=5	Q14204	gVAVLcTE	0.97	25.39	38.32	19.17	1.126	0.7687	0.798	1.123	0.219329
Cytoplasmic dynein 1 heavy chain 1 OS=Homo sapiens GN=DYNC1H1 PE=1 SV=5	Q14204	gVTDHTQRLSIITk	1	42.56	36.5108	42.56	0.7402	0.898	0.9805	1.19	0.147172
Cytoplasmic dynein 1 heavy chain 1 OS=Homo sapiens GN=DYNC1H1 PE=1 SV=5	Q14204	gVWSELSk	0.99	46.62	39.1855	20.96	0.9493	0.7669	0.9819	1.085	0.171816
Cytoplasmic dynein 1 heavy chain 1 OS=Homo sapiens GN=DYNC1H1 PE=1 SV=5	Q14204	gWDDLFNk	0.99	39.02	36.2992	32.89	0.7966	0.9689	0.9738	1.019	0.0279768
Cytoplasmic dynein 1 heavy chain 1 OS=Homo sapiens GN=DYNC1H1 PE=1 SV=5	Q14204	hFPNIDREk	0.76	21.24	37.824	16.29	0.8563	0.5414	1.141	1.466	0.446938
Cytoplasmic dynein 1 heavy chain 1 OS=Homo sapiens GN=DYNC1H1 PE=1 SV=5	Q14204	hLLPVETQR	0.99	30.1	38.8178	23.58	0.9195	0.9123	1.051	0.8795	0.0960705
Cytoplasmic dynein 1 heavy chain 1 OS=Homo sapiens GN=DYNC1H1 PE=1 SV=5	Q14204	iFTIESTR	0.99	30.12	38.5576	25.33	1.009	0.8766	1.024	0.8583	0.0987852
Cytoplasmic dynein 1 heavy chain 1 OS=Homo sapiens GN=DYNC1H1 PE=1 SV=5	Q14204	iFVFEPPPGVk	1	46.43	37.4099	41.01	1.05	0.7371	0.8231	1.245	0.290709
Cytoplasmic dynein 1 heavy chain 1 OS=Homo sapiens GN=DYNC1H1 PE=1 SV=5	Q14204	iMFEVQDLk	1	51.84	38.2969	39.1	0.7738	1.016	0.9421	1.05	0.0550173
Cytoplasmic dynein 1 heavy chain 1 OS=Homo sapiens GN=DYNC1H1 PE=1 SV=5	Q14204	iNEWLTLVEk	1	45.63	37.819	33.86	0.8427	0.8755	0.8942	1.175	0.17093
Cytoplasmic dynein 1 heavy chain 1 OS=Homo sapiens GN=DYNC1H1 PE=1 SV=5	Q14204	iPWSALk	0.82	26.52	37.5724	12.2	0.9273	0.6408	1.055	1.237	0.312544
Cytoplasmic dynein 1 heavy chain 1 OS=Homo sapiens GN=DYNC1H1 PE=1 SV=5	Q14204	iQFVGAcNPPTDPGR	1	53.21	34.7871	53.21	0.8506	1.043	0.8746	1.008	0.0911222
Cytoplasmic dynein 1 heavy chain 1 OS=Homo sapiens GN=DYNC1H1 PE=1 SV=5	Q14204	iQGLTVEQAEAVVR	1	68.15	37.6871	66.35	1.015	0.9203	0.8113	1.022	0.1148
Cytoplasmic dynein 1 heavy chain 1 OS=Homo sapiens GN=DYNC1H1 PE=1 SV=5	Q14204	iTNQVIYLNPPIEEcR	1	45.39	36.4306	42.33	1.215	0.8465	0.753	1.028	0.15965
Cytoplasmic dynein 1 heavy chain 1 OS=Homo sapiens GN=DYNC1H1 PE=1 SV=5	Q14204	iTRTSFLDDAFR	0.78	23.53	38.9326	23.53	1.053	0.536	0.7949	1.729	0.615253
Cytoplasmic dynein 1 heavy chain 1 OS=Homo sapiens GN=DYNC1H1 PE=1 SV=5	Q14204	kDSAIQQQVANLQMk	0.89	21.28	36.2469	19.02	1.083	0.7721	0.9901	0.9367	0.126305
Cytoplasmic dynein 1 heavy chain 1 OS=Homo sapiens GN=DYNC1H1 PE=1 SV=5	Q14204	kEFGPVVIDYGk	0.99	41.86	37.5381	40.93	0.9156	0.7238	0.9991	1.171	0.233854
Cytoplasmic dynein 1 heavy chain 1 OS=Homo sapiens GN=DYNC1H1 PE=1 SV=5	Q14204	kQHLVEVR	0.99	27.39	36.5658	27.39	0.8694	0.7525	1.112	1.066	0.200275
Cytoplasmic dynein 1 heavy chain 1 OS=Homo sapiens GN=DYNC1H1 PE=1 SV=5	Q14204	kYEFGESDLR	0.86	27.75	42.6727	27.75	0.9781	0.8722	0.9299	0.9798	0.0580687
Cytoplasmic dynein 1 heavy chain 1 OS=Homo sapiens GN=DYNC1H1 PE=1 SV=5	Q14204	lADLLGk	0.9	43.46	37.3568	13.4	1.005	0.7855	0.8931	1.1	0.172578
Cytoplasmic dynein 1 heavy chain 1 OS=Homo sapiens GN=DYNC1H1 PE=1 SV=5	Q14204	lAETVFNFQEk	1	65.44	37.7539	56.38	0.9096	0.9585	0.8562	1.018	0.0866714
Cytoplasmic dynein 1 heavy chain 1 OS=Homo sapiens GN=DYNC1H1 PE=1 SV=5	Q14204	lcDEQLSSQSHYDFGLR	1	51.71	30.187	51.71	1.125	1.01	0.781	0.8678	0.130448
Cytoplasmic dynein 1 heavy chain 1 OS=Homo sapiens GN=DYNC1H1 PE=1 SV=5	Q14204	lDMEIER	0.62	28.89	36.5234	8.15	1.004	1.057	0.7818	0.9355	0.149133
Cytoplasmic dynein 1 heavy chain 1 OS=Homo sapiens GN=DYNC1H1 PE=1 SV=5	Q14204	lDPYVQR	0.9	30.21	38.9818	17.89	0.8113	0.9756	0.9757	1.004	0.0166155
Cytoplasmic dynein 1 heavy chain 1 OS=Homo sapiens GN=DYNC1H1 PE=1 SV=5	Q14204	lEDDAkDNQQk	0.58	14.19	37.2181	12.68	0.9718	0.6241	1.21	1.057	0.315335
Cytoplasmic dynein 1 heavy chain 1 OS=Homo sapiens GN=DYNC1H1 PE=1 SV=5	Q14204	lEGVEGVAHIIDPk	1	41.2	37.4249	32.25	0.9736	0.9426	0.8462	1.024	0.094929
Cytoplasmic dynein 1 heavy chain 1 OS=Homo sapiens GN=DYNC1H1 PE=1 SV=5	Q14204	lGEDLNk	0.9	38.55	38.9492	12.05	0.8648	0.8505	0.8844	1.192	0.192843
Cytoplasmic dynein 1 heavy chain 1 OS=Homo sapiens GN=DYNC1H1 PE=1 SV=5	Q14204	lGGSPFGPAGTGk	1	99.88	38.0284	94.67	1.098	0.9862	0.7815	0.9252	0.117083
Cytoplasmic dynein 1 heavy chain 1 OS=Homo sapiens GN=DYNC1H1 PE=1 SV=5	Q14204	lMHVAYEEFEk	1	55.14	36.7228	48.8	0.8463	0.8229	0.9361	1.19	0.191241
Cytoplasmic dynein 1 heavy chain 1 OS=Homo sapiens GN=DYNC1H1 PE=1 SV=5	Q14204	lNTQEIFDDWAR	1	56.46	34.5712	56.46	1.012	1.047	0.8525	0.8868	0.111782
Cytoplasmic dynein 1 heavy chain 1 OS=Homo sapiens GN=DYNC1H1 PE=1 SV=5	Q14204	lNTQEIFDDWARk	0.77	20.64	36.3558	20.64	0.6989	0.6024	0.9888	1.945	0.586357
Cytoplasmic dynein 1 heavy chain 1 OS=Homo sapiens GN=DYNC1H1 PE=1 SV=5	Q14204	lPQPPSHR	0.85	17.63	38.6052	17.63	0.927	0.829	1.044	0.9658	0.115002
Cytoplasmic dynein 1 heavy chain 1 OS=Homo sapiens GN=DYNC1H1 PE=1 SV=5	Q14204	lQGATcNNNk	1	35.82	36.1826	31.32	0.9469	0.7997	1.104	0.928	0.161852
Cytoplasmic dynein 1 heavy chain 1 OS=Homo sapiens GN=DYNC1H1 PE=1 SV=5	Q14204	lQGEFQLR	0.89	26.26	39.1677	15.93	0.9829	0.8993	0.85	1.032	0.101533
Cytoplasmic dynein 1 heavy chain 1 OS=Homo sapiens GN=DYNC1H1 PE=1 SV=5	Q14204	lRDQLGTAk	0.87	31.11	38.379	20.8	1.006	1.012	0.6299	1.209	0.309838
Cytoplasmic dynein 1 heavy chain 1 OS=Homo sapiens GN=DYNC1H1 PE=1 SV=5	Q14204	lScLPAFk	0.99	60.15	38.907	44.15	1.156	0.6794	0.8745	1.129	0.2521
Cytoplasmic dynein 1 heavy chain 1 OS=Homo sapiens GN=DYNC1H1 PE=1 SV=5	Q14204	lVEAISR	0.9	28.67	38.3461	17.27	0.8513	0.915	1.043	0.9752	0.065496
Cytoplasmic dynein 1 heavy chain 1 OS=Homo sapiens GN=DYNC1H1 PE=1 SV=5	Q14204	lVQTPLTDR	0.96	21.85	38.1211	20.79	0.8392	0.9287	0.9939	1.024	0.0495982
Cytoplasmic dynein 1 heavy chain 1 OS=Homo sapiens GN=DYNC1H1 PE=1 SV=5	Q14204	lYQEMFAWk	1	47.65	37.9007	41.13	1.23	0.6514	0.5803	1.667	0.629167
Cytoplasmic dynein 1 heavy chain 1 OS=Homo sapiens GN=DYNC1H1 PE=1 SV=5	Q14204	mAPSVEk	0.9	45.35	39.8493	24.91	0.9895	0.7925	0.8953	1.105	0.171084
Cytoplasmic dynein 1 heavy chain 1 OS=Homo sapiens GN=DYNC1H1 PE=1 SV=5	Q14204	mQMLEDEDDLAYAETEk	1	50.81	30.2284	50.81	1.198	0.7524	0.8155	1.055	0.182591
Cytoplasmic dynein 1 heavy chain 1 OS=Homo sapiens GN=DYNC1H1 PE=1 SV=5	Q14204	nANEMFR	0.9	23.5	33.9777	23.5	1.12	1.361	0.7489	0.6793	0.403455
Cytoplasmic dynein 1 heavy chain 1 OS=Homo sapiens GN=DYNC1H1 PE=1 SV=5	Q14204	nLESALR	0.9	30.58	38.7332	19.79	0.8822	0.7858	1.065	1.05	0.162416
Cytoplasmic dynein 1 heavy chain 1 OS=Homo sapiens GN=DYNC1H1 PE=1 SV=5	Q14204	nVAQYNANHPDFPMQIEQLER	1	76.88	32.9907	76.86	0.9721	0.7798	0.8492	1.205	0.241471
Cytoplasmic dynein 1 heavy chain 1 OS=Homo sapiens GN=DYNC1H1 PE=1 SV=5	Q14204	nVHLAPGWLMQLEk	1	64.28	37.1324	59.13	1.021	0.6066	1.025	1.226	0.331741
Cytoplasmic dynein 1 heavy chain 1 OS=Homo sapiens GN=DYNC1H1 PE=1 SV=5	Q14204	nYMSNPSYNYEIVNR	1	62.46	31.5866	62.46	1.146	0.9971	0.9573	0.7088	0.175991
Cytoplasmic dynein 1 heavy chain 1 OS=Homo sapiens GN=DYNC1H1 PE=1 SV=5	Q14204	qALETVNDYNPLMk	1	37.85	37.1634	36.99	1.021	0.9501	0.7792	1.026	0.137637
Cytoplasmic dynein 1 heavy chain 1 OS=Homo sapiens GN=DYNC1H1 PE=1 SV=5	Q14204	qALVAIFTHLR	0.63	30.01	37.0321	0	0.01	1.104	0.858	0.8724	0.146125
Cytoplasmic dynein 1 heavy chain 1 OS=Homo sapiens GN=DYNC1H1 PE=1 SV=5	Q14204	qDLADVVQVcEGk	1	76.47	37.2378	73.27	0.9986	0.775	0.8721	1.154	0.210845
Cytoplasmic dynein 1 heavy chain 1 OS=Homo sapiens GN=DYNC1H1 PE=1 SV=5	Q14204	qLQNISLAAASGGAk	1	87.39	37.2811	72.48	0.8902	0.8344	0.9202	1.135	0.160761
Cytoplasmic dynein 1 heavy chain 1 OS=Homo sapiens GN=DYNC1H1 PE=1 SV=5	Q14204	qMVEHGGFYR	1	30.6	34.615	26.32	0.8977	0.7788	1.072	1.035	0.165992
Cytoplasmic dynein 1 heavy chain 1 OS=Homo sapiens GN=DYNC1H1 PE=1 SV=5	Q14204	qNLDALLNQLk	0.86	16.65	37.2024	16.65	1.206	0.844	0.9373	0.8157	0.0735036
Cytoplasmic dynein 1 heavy chain 1 OS=Homo sapiens GN=DYNC1H1 PE=1 SV=5	Q14204	qQEVIADk	0.99	55.97	38.8116	30.45	1.017	0.7609	1.088	0.9212	0.177135
Cytoplasmic dynein 1 heavy chain 1 OS=Homo sapiens GN=DYNC1H1 PE=1 SV=5	Q14204	qTDVLQQLSIQMANAk	1	96.62	36.9775	96.62	0.96	0.8323	0.8876	1.093	0.1465
Cytoplasmic dynein 1 heavy chain 1 OS=Homo sapiens GN=DYNC1H1 PE=1 SV=5	Q14204	qYASYEFVQR	1	32.2	35.0161	32.2	0.9491	0.9899	0.9059	0.9112	0.0502766
Cytoplasmic dynein 1 heavy chain 1 OS=Homo sapiens GN=DYNC1H1 PE=1 SV=5	Q14204	rVEDVLGk	0.66	19.46	38.0828	14.31	0.9282	0.9092	0.956	0.9612	0.0303984
Cytoplasmic dynein 1 heavy chain 1 OS=Homo sapiens GN=DYNC1H1 PE=1 SV=5	Q14204	sAcDTVDTWLDDTAk	1	63.56	31.209	62.55	0.9172	1.017	0.7864	1.057	0.153188
Cytoplasmic dynein 1 heavy chain 1 OS=Homo sapiens GN=DYNC1H1 PE=1 SV=5	Q14204	sALEQMR	0.9	34.86	38.5872	6.55	0.9921	0.9032	0.9893	0.8748	0.0646376
Cytoplasmic dynein 1 heavy chain 1 OS=Homo sapiens GN=DYNC1H1 PE=1 SV=5	Q14204	sELEEQQMHLNVGLR	1	49.06	37.0748	48.02	0.7654	1.315	1.015	0.7592	0.27016
Cytoplasmic dynein 1 heavy chain 1 OS=Homo sapiens GN=DYNC1H1 PE=1 SV=5	Q14204	sFDSEFk	0.9	44.4	36.5916	33.37	1.018	0.8866	0.8475	1.017	0.0967834
Cytoplasmic dynein 1 heavy chain 1 OS=Homo sapiens GN=DYNC1H1 PE=1 SV=5	Q14204	sFEWLSQMR	1	35.51	34.4295	28.64	0.9168	0.8079	0.8933	1.172	0.198813
Cytoplasmic dynein 1 heavy chain 1 OS=Homo sapiens GN=DYNC1H1 PE=1 SV=5	Q14204	sIPLDEGEDEAQR	1	66.84	31.9756	66.84	1.124	1.097	0.7926	0.7932	0.196331
Cytoplasmic dynein 1 heavy chain 1 OS=Homo sapiens GN=DYNC1H1 PE=1 SV=5	Q14204	sIPLDEGEDEAQRR	0.75	14.98	34.612	14.98	1.076	1.061	0.8024	0.8465	0.15315
Cytoplasmic dynein 1 heavy chain 1 OS=Homo sapiens GN=DYNC1H1 PE=1 SV=5	Q14204	sLAMTkPDR	0.68	18.51	38.7628	13.12	1.065	0.8191	0.8757	1.015	0.111614
Cytoplasmic dynein 1 heavy chain 1 OS=Homo sapiens GN=DYNC1H1 PE=1 SV=5	Q14204	sLETcMYDHk	0.83	15.49	32.7323	15.26	1.185	0.9646	0.7795	0.8704	0.106202
Cytoplasmic dynein 1 heavy chain 1 OS=Homo sapiens GN=DYNC1H1 PE=1 SV=5	Q14204	sLLQALNEVk	1	46.59	36.7943	30.68	0.9941	0.6835	1.029	1.091	0.234962
Cytoplasmic dynein 1 heavy chain 1 OS=Homo sapiens GN=DYNC1H1 PE=1 SV=5	Q14204	sMANPPAAVk	1	75.39	38.0882	67.97	1.072	0.9552	0.7408	1.027	0.164051
Cytoplasmic dynein 1 heavy chain 1 OS=Homo sapiens GN=DYNC1H1 PE=1 SV=5	Q14204	sNLPDNLk	0.98	31.8	38.4479	21.65	0.9116	0.8743	1.03	0.945	0.0820827
Cytoplasmic dynein 1 heavy chain 1 OS=Homo sapiens GN=DYNC1H1 PE=1 SV=5	Q14204	sNSLAFIk	0.99	54.05	37.9539	39.95	0.9486	0.6784	0.945	1.275	0.309337
Cytoplasmic dynein 1 heavy chain 1 OS=Homo sapiens GN=DYNC1H1 PE=1 SV=5	Q14204	sQELEVk	0.9	41.22	39.5995	17.44	1.035	0.8864	0.9192	0.9194	0.020912
Cytoplasmic dynein 1 heavy chain 1 OS=Homo sapiens GN=DYNC1H1 PE=1 SV=5	Q14204	sSLQSQcLNEVLk	1	71.11	37.4351	65.54	0.801	0.821	0.9656	1.201	0.192596
Cytoplasmic dynein 1 heavy chain 1 OS=Homo sapiens GN=DYNC1H1 PE=1 SV=5	Q14204	sVLVSAGNVk	1	54.29	38.1318	37.82	1.026	0.8453	0.8747	1.028	0.107099
Cytoplasmic dynein 1 heavy chain 1 OS=Homo sapiens GN=DYNC1H1 PE=1 SV=5	Q14204	tAEVLANk	0.99	49.93	39.2788	28.3	0.9296	0.8157	0.9128	1.12	0.163701
Cytoplasmic dynein 1 heavy chain 1 OS=Homo sapiens GN=DYNC1H1 PE=1 SV=5	Q14204	tDSTSDGRPAWMR	0.53	11.89	32.7114	11.89	0.8189	1.255	1.247	0.6049	0.360212
Cytoplasmic dynein 1 heavy chain 1 OS=Homo sapiens GN=DYNC1H1 PE=1 SV=5	Q14204	tFDHYcEYR	0.99	29	26.0206	28.82	0.9433	0.947	0.8875	0.9781	0.0491032
Cytoplasmic dynein 1 heavy chain 1 OS=Homo sapiens GN=DYNC1H1 PE=1 SV=5	Q14204	tFSEILNR	0.85	18.13	38.4491	16.55	1.021	0.8193	0.9302	0.997	0.0980419
Cytoplasmic dynein 1 heavy chain 1 OS=Homo sapiens GN=DYNC1H1 PE=1 SV=5	Q14204	tFSEILNRVQk	0.8	23.6	37.8774	21.13	0.5687	0.6858	1.121	1.774	0.458881
Cytoplasmic dynein 1 heavy chain 1 OS=Homo sapiens GN=DYNC1H1 PE=1 SV=5	Q14204	tFSSIPVSR	1	46.56	38.9293	38.92	0.8725	1.009	0.8036	1.096	0.15486
Cytoplasmic dynein 1 heavy chain 1 OS=Homo sapiens GN=DYNC1H1 PE=1 SV=5	Q14204	tLINELVk	0.99	53.47	36.3619	39.24	0.913	0.8423	0.7007	1.391	0.37281
Cytoplasmic dynein 1 heavy chain 1 OS=Homo sapiens GN=DYNC1H1 PE=1 SV=5	Q14204	tPNGVVLAPVQLGk	1	46.1	35.1534	46.1	0.9537	0.9439	0.7927	1.087	0.156363
Cytoplasmic dynein 1 heavy chain 1 OS=Homo sapiens GN=DYNC1H1 PE=1 SV=5	Q14204	tPVIDADkPVSSQLR	0.99	30.33	36.7852	26.07	0.9468	0.9358	0.9989	0.8763	0.065431
Cytoplasmic dynein 1 heavy chain 1 OS=Homo sapiens GN=DYNC1H1 PE=1 SV=5	Q14204	tPVSITEHPk	1	53.58	38.1544	46.49	0.963	0.8381	0.8584	1.119	0.166912
Cytoplasmic dynein 1 heavy chain 1 OS=Homo sapiens GN=DYNC1H1 PE=1 SV=5	Q14204	tSAPITcELLNk	1	46.27	37.8895	41.18	0.9954	0.8144	0.822	1.178	0.221467
Cytoplasmic dynein 1 heavy chain 1 OS=Homo sapiens GN=DYNC1H1 PE=1 SV=5	Q14204	tSDQTWVk	0.93	22.71	38.3474	16.24	0.9585	0.8388	0.8898	1.084	0.138002
Cytoplasmic dynein 1 heavy chain 1 OS=Homo sapiens GN=DYNC1H1 PE=1 SV=5	Q14204	tSFLDDAFR	1	32.95	35.8195	30.12	0.957	1.031	1.053	0.7515	0.177832
Cytoplasmic dynein 1 heavy chain 1 OS=Homo sapiens GN=DYNC1H1 PE=1 SV=5	Q14204	tTDLLTDWEk	1	72.02	37.5618	62.89	1.186	0.7534	0.8687	0.9995	0.140904
Cytoplasmic dynein 1 heavy chain 1 OS=Homo sapiens GN=DYNC1H1 PE=1 SV=5	Q14204	tVENIkDPLFR	0.96	23.23	37.6343	19.24	0.8529	0.8309	1.101	0.9933	0.139447
Cytoplasmic dynein 1 heavy chain 1 OS=Homo sapiens GN=DYNC1H1 PE=1 SV=5	Q14204	vAAPDVVVPTLDTVR	0.99	42.66	37.7627	42.66	0.8856	1.045	0.9326	0.8896	0.0839577
Cytoplasmic dynein 1 heavy chain 1 OS=Homo sapiens GN=DYNC1H1 PE=1 SV=5	Q14204	vDDLLIIEEk	1	70.66	37.7916	55.12	0.9417	1.086	0.713	1.053	0.217201
Cytoplasmic dynein 1 heavy chain 1 OS=Homo sapiens GN=DYNC1H1 PE=1 SV=5	Q14204	vDNEFDQR	0.99	38.41	31.9838	23.87	0.9974	0.9975	0.9795	0.7958	0.120765
Cytoplasmic dynein 1 heavy chain 1 OS=Homo sapiens GN=DYNC1H1 PE=1 SV=5	Q14204	vEDPTFLNQLQSGVNR	0.96	21.05	37.0535	19.66	1.106	0.9781	0.7089	1.001	0.181292
Cytoplasmic dynein 1 heavy chain 1 OS=Homo sapiens GN=DYNC1H1 PE=1 SV=5	Q14204	vFEEDALSWEDk	1	51.6	34.4731	51.6	0.9134	0.9689	0.9396	0.9327	0.0202947
Cytoplasmic dynein 1 heavy chain 1 OS=Homo sapiens GN=DYNC1H1 PE=1 SV=5	Q14204	vkDDIESLHDk	0.99	28.33	37.7232	26.86	1.016	0.9101	0.9631	0.8835	0.0440996
Cytoplasmic dynein 1 heavy chain 1 OS=Homo sapiens GN=DYNC1H1 PE=1 SV=5	Q14204	vLLTTQGVDMISk	1	61.99	37.4155	58.38	1.119	1.093	0.6941	0.9137	0.221922
Cytoplasmic dynein 1 heavy chain 1 OS=Homo sapiens GN=DYNC1H1 PE=1 SV=5	Q14204	vLRPQVTAVAQQNQGEVPEPQDMk	1	46.11	34.8629	46.11	0.9725	1.109	1.142	0.6297	0.2986
Cytoplasmic dynein 1 heavy chain 1 OS=Homo sapiens GN=DYNC1H1 PE=1 SV=5	Q14204	vMSQEIQEQLHk	0.93	22.49	37.1542	17.49	0.9522	0.7997	1.054	0.9607	0.137127
Cytoplasmic dynein 1 heavy chain 1 OS=Homo sapiens GN=DYNC1H1 PE=1 SV=5	Q14204	vNFLPEIITLSk	0.99	24.64	35.1442	24.64	1.258	0.7087	0.7951	1.075	0.222753
Cytoplasmic dynein 1 heavy chain 1 OS=Homo sapiens GN=DYNC1H1 PE=1 SV=5	Q14204	vNRSTALLk	0.82	22.15	37.1475	15.83	0.81	0.4448	1.132	1.902	0.628658
Cytoplasmic dynein 1 heavy chain 1 OS=Homo sapiens GN=DYNC1H1 PE=1 SV=5	Q14204	vPLAIVNk	0.99	35.97	33.6078	32.47	0.9861	0.8425	0.9003	1.037	0.107794
Cytoplasmic dynein 1 heavy chain 1 OS=Homo sapiens GN=DYNC1H1 PE=1 SV=5	Q14204	vPQIEVETHk	1	46.32	38.023	46.11	0.9358	0.9105	0.9637	0.9548	0.0302179
Cytoplasmic dynein 1 heavy chain 1 OS=Homo sapiens GN=DYNC1H1 PE=1 SV=5	Q14204	vQVALEELQDLk	1	96.97	37.1315	85.46	1.094	0.9369	0.8531	0.9194	0.048946
Cytoplasmic dynein 1 heavy chain 1 OS=Homo sapiens GN=DYNC1H1 PE=1 SV=5	Q14204	vQYPQSQAck	1	59.43	36.6474	55.99	1.053	1.117	0.7212	0.9137	0.215769
Cytoplasmic dynein 1 heavy chain 1 OS=Homo sapiens GN=DYNC1H1 PE=1 SV=5	Q14204	vTDFGDk	0.67	19.89	37.6708	11.66	0.9887	0.776	0.9794	1.032	0.145512
Cytoplasmic dynein 1 heavy chain 1 OS=Homo sapiens GN=DYNC1H1 PE=1 SV=5	Q14204	wQASSLPADDLcTENAIMLk	1	34.75	34.8742	34.75	0.8805	1.016	0.841	1.035	0.110938
Cytoplasmic dynein 1 heavy chain 1 OS=Homo sapiens GN=DYNC1H1 PE=1 SV=5	Q14204	wTDENIDTVALk	0.99	26.6	37.4578	26.6	1.295	0.8005	0.9026	0.8366	0.0611583
Cytoplasmic dynein 1 heavy chain 1 OS=Homo sapiens GN=DYNC1H1 PE=1 SV=5	Q14204	yAPLGWSk	0.97	34.52	38.7373	15.79	1.109	0.6596	1.052	1.008	0.237144
Cytoplasmic dynein 1 heavy chain 1 OS=Homo sapiens GN=DYNC1H1 PE=1 SV=5	Q14204	yATLATVSR	0.96	33.74	38.2821	12.94	1.189	0.8146	0.8338	0.9589	0.0901615
Cytoplasmic dynein 1 heavy chain 1 OS=Homo sapiens GN=DYNC1H1 PE=1 SV=5	Q14204	yEFGESDLR	0.93	28.81	38.3891	22.59	1.096	1.064	0.8918	0.7462	0.176631
Cytoplasmic dynein 1 heavy chain 1 OS=Homo sapiens GN=DYNC1H1 PE=1 SV=5	Q14204	ykEEYAVLISEAQAIk	0.99	44.88	35.7043	44.51	0.9525	0.854	1.116	0.8543	0.160584
Cytoplasmic dynein 1 heavy chain 1 OS=Homo sapiens GN=DYNC1H1 PE=1 SV=5	Q14204	yQVGVHYELTEEEk	1	63.98	35.253	63.98	0.9235	0.9792	0.7854	1.092	0.162858
Fibronectin OS=Homo sapiens GN=FN1 PE=4 SV=1	Q14204	yTGEDFDEDLR	1	70.35	26.637	70.35	0.9839	0.9125	0.931	0.9333	0.0123197
Fibronectin OS=Homo sapiens GN=FN1 PE=4 SV=1	E9PE77,P02751,P02751-3	aQITGYR	0.54	21.53	39.3181	8.62	0.9746	1.324	2.034	1.038	0.349969
Fibronectin OS=Homo sapiens GN=FN1 PE=4 SV=1	E9PE77,P02751,P02751-3	aTITGYR	0.9	22.47	38.0496	19.86	0.9422	1.421	2.241	0.9076	0.441537
Fibronectin OS=Homo sapiens GN=FN1 PE=4 SV=1	E9PE77,P02751,P02751-3	cDPHEATcYDDGk	0.86	11.09	25	11.09	0.8592	1.44	2.451	0.8983	0.493652
Fibronectin OS=Homo sapiens GN=FN1 PE=4 SV=1	E9PE77,P02751,P02751-3	cDPVDQcQDSETGTFYQIGDSWEk	1	136.7	25	136.7	0.8596	1.862	1.934	0.8618	0.386019
Fibronectin OS=Homo sapiens GN=FN1 PE=4 SV=1	E9PE77,P02751,P02751-3	cHEGGQSYk	0.99	30.68	33.4616	25.34	0.8248	1.203	2.867	0.9574	0.619938
Fibronectin OS=Homo sapiens GN=FN1 PE=4 SV=1	E9PE77,P02751,P02751-3	dAPIVNk	0.9	40.59	37.8796	25.79	0.9982	1.314	2.058	1.007	0.370242
Fibronectin OS=Homo sapiens GN=FN1 PE=4 SV=1	E9PE77,P02751,P02751-3	dLQFVEVTDVk	0.99	31.02	38.1311	26.06	0.9829	1.401	2.102	0.9503	0.390968
Fibronectin OS=Homo sapiens GN=FN1 PE=4 SV=1	E9PE77,P02751,P02751-3	dSMIWDcTcIGAGR	0.92	20.32	26.1595	20.32	1.19	1.491	1.48	1.051	0.18716
Fibronectin OS=Homo sapiens GN=FN1 PE=4 SV=1	E9PE77,P02751,P02751-3	eATIPGHLNSYTIk	1	42.27	37.5648	42.27	0.924	1.347	2.034	1.076	0.332392
Fibronectin OS=Homo sapiens GN=FN1 PE=4 SV=1	E9PE77,P02751,P02751-3	eESPLLIGQQSTVSDVPR	0.99	44.79	41.4383	44.79	0.9666	1.47	2.188	0.8881	0.429689
Fibronectin OS=Homo sapiens GN=FN1 PE=4 SV=1	E9PE77,P02751,P02751-3	eINLAPDSSSVVVSGLMVATk	1	89.78	36.3899	82.04	0.8539	1.189	1.82	1.1	0.286588
Fibronectin OS=Homo sapiens GN=FN1 PE=4 SV=1	E9PE77,P02751,P02751-3	eSkPLTAQQTTk	1	61.58	36.603	51.97	0.7416	1.212	2.672	1.135	0.517642
Fibronectin OS=Homo sapiens GN=FN1 PE=4 SV=1	E9PE77,P02751,P02751-3	eSVPISDTIIPAVPPPTDLR	1	95.59	36.3236	95.59	0.9627	1.405	2.192	0.9509	0.414222
Fibronectin OS=Homo sapiens GN=FN1 PE=4 SV=1	E9PE77,P02751,P02751-3	eYLGAIcScTcFGGQR	1	48.68	26.4836	48.68	1.097	1.306	2.258	0.8425	0.491316
Fibronectin OS=Homo sapiens GN=FN1 PE=4 SV=1	E9PE77,P02751,P02751-3	fGFcPMAAHEEIcTTNEGVMYR	1	61.33	25	61.33	1.268	1.116	1.915	1.061	0.350419
Fibronectin OS=Homo sapiens GN=FN1 PE=4 SV=1	E9PE77,P02751,P02751-3	fTNIGPDTMR	1	30.5	35.4121	27.2	0.8874	1.295	2.197	1.1	0.382343
Fibronectin OS=Homo sapiens GN=FN1 PE=4 SV=1	E9PE77,P02751,P02751-3	gDSPASSkPISINYR	1	30.78	37.2173	30.78	0.9005	1.203	2.36	1.066	0.460694
Fibronectin OS=Homo sapiens GN=FN1 PE=4 SV=1	E9PE77,P02751,P02751-3	gEWTcIAYSQLR	1	54.6	34.55	49.1	0.9191	1.323	2.228	1.007	0.417114
Fibronectin OS=Homo sapiens GN=FN1 PE=4 SV=1	E9PE77,P02751,P02751-3	gEWTckPIAEk	0.95	20.75	37.8526	20.03	0.8767	1.142	2.427	1.127	0.476744
Fibronectin OS=Homo sapiens GN=FN1 PE=4 SV=1	E9PE77,P02751,P02751-3	gFNcESkPEAEETcFDk	1	72.4	29.6567	72.4	0.9147	1.375	2.218	1.004	0.405985
Fibronectin OS=Homo sapiens GN=FN1 PE=4 SV=1	E9PE77,P02751,P02751-3	gLAFTDVDVDSIk	1	48.73	36.8476	41.84	1.26	1.6	1.635	0.8295	0.336048
Fibronectin OS=Homo sapiens GN=FN1 PE=4 SV=1	E9PE77,P02751,P02751-3	gLkPGVVYEGQLISIQQYGHQEVTR	1	40.32	34.3056	40.32	2.286	0.7087	2.488	0.6759	0.803241
Fibronectin OS=Homo sapiens GN=FN1 PE=4 SV=1	E9PE77,P02751,P02751-3	gNLLQcIcTGNGR	1	54.67	34.4389	54.67	0.9438	1.334	2.304	0.9628	0.451565
Fibronectin OS=Homo sapiens GN=FN1 PE=4 SV=1	E9PE77,P02751,P02751-3	gNLLQcIcTGNGRGEWk	0.6	19.88	33.3766	19.88	0.966	0.84	1.865	1.852	0.387141
Fibronectin OS=Homo sapiens GN=FN1 PE=4 SV=1	E9PE77,P02751,P02751-3	hTSVQTTSSGSGPFTDVR	1	71.7	34.7669	71.7	0.9354	1.858	1.803	0.8814	0.362354
Fibronectin OS=Homo sapiens GN=FN1 PE=4 SV=1	E9PE77,P02751,P02751-3	hYQINQQWER	0.99	25.82	35.2634	24.34	0.852	1.396	2.345	0.9816	0.444003
Fibronectin OS=Homo sapiens GN=FN1 PE=4 SV=1	E9PE77,P02751,P02751-3	iAWESPQGQVSR	0.96	34.53	39.014	28.16	0.9633	2.045	2.06	0.6713	0.500893
Fibronectin OS=Homo sapiens GN=FN1 PE=4 SV=1	E9PE77,P02751,P02751-3	iGDQWDk	0.75	28.33	37.8668	9.19	0.8062	1.36	2.215	1.151	0.357853
Fibronectin OS=Homo sapiens GN=FN1 PE=4 SV=1	E9PE77,P02751,P02751-3	iGDTWSk	0.9	51.47	38.8178	39.38	0.8765	1.274	2.335	1.039	0.445662
Fibronectin OS=Homo sapiens GN=FN1 PE=4 SV=1	E9PE77,P02751,P02751-3	iScTIANR	0.72	21.33	37.9893	13.62	0.88	1.391	2.184	1.049	0.377752
Fibronectin OS=Homo sapiens GN=FN1 PE=4 SV=1	E9PE77,P02751,P02751-3	iTGYIIk	0.9	30.95	36.6801	15.9	0.8248	1.227	2.592	1.05	0.519921
Fibronectin OS=Homo sapiens GN=FN1 PE=4 SV=1	E9PE77,P02751,P02751-3	iTYGETGGNSPVQEFTVPGSk	1	128.22	35.5546	128.22	0.9536	1.277	2.254	0.9826	0.442356
Fibronectin OS=Homo sapiens GN=FN1 PE=4 SV=1	E9PE77,P02751,P02751-3	iYLYTLNDNAR	0.83	24.38	40.6841	21.91	0.9887	1.311	2.167	0.9412	0.426841
Fibronectin OS=Homo sapiens GN=FN1 PE=4 SV=1	E9PE77,P02751,P02751-3	lGVRPSQGGEAPR	1	43.86	38.1677	43.86	0.9805	1.377	1.979	1.043	0.323495
Fibronectin OS=Homo sapiens GN=FN1 PE=4 SV=1	E9PE77,P02751,P02751-3	lLcQcLGFGSGHFR	1	28.98	33.6605	28.98	1.049	0.8177	2.438	1.304	0.54704
Fibronectin OS=Homo sapiens GN=FN1 PE=4 SV=1	E9PE77,P02751,P02751-3	lTVGLTR	0.9	27.06	38.5974	16.53	0.6339	1.524	2.6	1.07	0.453864
Fibronectin OS=Homo sapiens GN=FN1 PE=4 SV=1	E9PE77,P02751,P02751-3	mSESGFk	0.9	43.08	36.2839	34.54	0.7414	1.239	2.704	1.097	0.529552
Fibronectin OS=Homo sapiens GN=FN1 PE=4 SV=1	E9PE77,P02751,P02751-3	nGPGPTk	0.9	39.13	37.933	28.35	0.8806	1.337	2.381	0.9722	0.467685
Fibronectin OS=Homo sapiens GN=FN1 PE=4 SV=1	E9PE77,P02751,P02751-3	nLQPASEYTVSLVAIk	1	93.34	36.5954	90.8	1.243	1.509	1.705	0.758	0.377546
Fibronectin OS=Homo sapiens GN=FN1 PE=4 SV=1	E9PE77,P02751,P02751-3	nTFAEVTGLSPGVTYYFk	1	72.66	36.603	68.91	0.8632	1.119	2.323	1.205	0.433623
Fibronectin OS=Homo sapiens GN=FN1 PE=4 SV=1	E9PE77,P02751,P02751-3	qDGHLWcSTTSNYEQDQk	1	30.83	27.3957	30.83	0.9554	1.45	1.982	0.9723	0.344046
Fibronectin OS=Homo sapiens GN=FN1 PE=4 SV=1	E9PE77,P02751,P02751-3	qGENGQMMScTcLGNGk	1	61.4	33.5851	61.4	1.175	1.176	2.114	0.9349	0.442328
Fibronectin OS=Homo sapiens GN=FN1 PE=4 SV=1	E9PE77,P02751,P02751-3	qHDMGHMMR	0.93	21.07	25.7403	21.07	1.079	1.669	1.599	0.9463	0.283736
Fibronectin OS=Homo sapiens GN=FN1 PE=4 SV=1	E9PE77,P02751,P02751-3	qYNVGPSVSk	1	56.25	38.327	51.2	0.92	1.428	2.272	0.9401	0.435661
Fibronectin OS=Homo sapiens GN=FN1 PE=4 SV=1	E9PE77,P02751,P02751-3	rPGGEPSPEGTTGQSYNQYSQR	1	77.92	29.3146	77.92	1.1	1.546	2.103	0.7783	0.450706
Fibronectin OS=Homo sapiens GN=FN1 PE=4 SV=1	E9PE77,P02751,P02751-3	rPHETGGYMLEcVcLGNGk	0.89	22.93	31.6017	22.93	1.127	1.407	1.472	1.182	0.11242
Fibronectin OS=Homo sapiens GN=FN1 PE=4 SV=1	E9PE77,P02751,P02751-3	sEPLIGR	0.88	31.91	37.0791	8.17	0.8939	1.355	2.394	0.9397	0.479307
Fibronectin OS=Homo sapiens GN=FN1 PE=4 SV=1	E9PE77,P02751,P02751-3	sSPVVIDASTAIDAPSNLR	1	88.64	38.2334	86.19	1.062	1.451	1.779	0.9908	0.281423
Fibronectin OS=Homo sapiens GN=FN1 PE=4 SV=1	E9PE77,P02751,P02751-3	sTTPDITGYR	1	33.05	35.8524	28.34	0.8744	1.439	2.028	1.045	0.328932
Fibronectin OS=Homo sapiens GN=FN1 PE=4 SV=1	E9PE77,P02751,P02751-3	sYTITGLQPGTDYk	1	77.8	36.9373	69.47	0.9644	1.387	1.918	1.1	0.282648
Fibronectin OS=Homo sapiens GN=FN1 PE=4 SV=1	E9PE77,P02751,P02751-3	tEIDkPSQMQVTDVQDNSISVk	0.95	22.2	41.3963	19.86	0.9459	1.558	1.862	0.9988	0.297259
Fibronectin OS=Homo sapiens GN=FN1 PE=4 SV=1	E9PE77,P02751,P02751-3	tETITGFQVDAVPANGQTPIQR	1	31.64	35.8827	31.64	0.9186	1.357	2.086	1.049	0.355667
Fibronectin OS=Homo sapiens GN=FN1 PE=4 SV=1	E9PE77,P02751,P02751-3	tFYScTTEGR	0.99	31.81	27.839	31.81	0.9859	1.379	2.163	0.9062	0.428121
Fibronectin OS=Homo sapiens GN=FN1 PE=4 SV=1	E9PE77,P02751,P02751-3	tkTETITGFQVDAVPANGQTPIQR	1	65.98	34.6359	65.98	0.9568	1.159	1.891	1.298	0.268232
Fibronectin OS=Homo sapiens GN=FN1 PE=4 SV=1	E9PE77,P02751,P02751-3	tNTNVNcPIEcFMPLDVQADR	1	42.32	28.9265	42	1.026	1.898	1.4	0.8579	0.375519
Fibronectin OS=Homo sapiens GN=FN1 PE=4 SV=1	E9PE77,P02751,P02751-3	tSYRIGDTWSk	0.93	29.13	36.9082	18.52	0.8514	1.637	1.82	1.074	0.257424
Fibronectin OS=Homo sapiens GN=FN1 PE=4 SV=1	E9PE77,P02751,P02751-3	tTPPTTATPIR	1	31.53	38.025	31.53	1.334	1.43	1.366	1.036	0.16553
Fibronectin OS=Homo sapiens GN=FN1 PE=4 SV=1	E9PE77,P02751,P02751-3	tYHVGEQWQk	0.97	24.15	36.9205	21.94	0.8907	1.335	2.296	1.005	0.434022
Fibronectin OS=Homo sapiens GN=FN1 PE=4 SV=1	E9PE77,P02751,P02751-3	tYLGNALVcTcYGGSR	1	51.08	30.8422	51.08	1.211	0.9669	2.401	0.9687	0.572425
Fibronectin OS=Homo sapiens GN=FN1 PE=4 SV=1	E9PE77,P02751,P02751-3	vDVIPVNLPGEHGQR	0.58	18.57	37.6035	16.12	0.9652	1.299	2.047	1.031	0.360904
Fibronectin OS=Homo sapiens GN=FN1 PE=4 SV=1	E9PE77,P02751,P02751-3	vFAVSHGR	0.93	26.86	37.8061	23.65	1.037	1.154	1.847	1.231	0.269257
Fibronectin OS=Homo sapiens GN=FN1 PE=4 SV=1	E9PE77,P02751,P02751-3	vGDTYERPk	1	45.55	38.512	37.82	0.8564	1.423	2.174	1.049	0.369951
Fibronectin OS=Homo sapiens GN=FN1 PE=4 SV=1	E9PE77,P02751,P02751-3	vPGTSTSATLTGLTR	1	49.22	37.9664	49.22	0.9257	1.286	2.116	1.113	0.356256
Fibronectin OS=Homo sapiens GN=FN1 PE=4 SV=1	E9PE77,P02751,P02751-3	vTIMWTPPESAVTGYR	0.99	35.02	36.4591	34.26	0.9219	1.199	2.256	1.064	0.433324
Fibronectin OS=Homo sapiens GN=FN1 PE=4 SV=1	E9PE77,P02751,P02751-3	wcGTTQNYDADQk	0.99	27.04	30.607	26.72	0.8529	1.498	1.544	1.347	0.0704431
Fibronectin OS=Homo sapiens GN=FN1 PE=4 SV=1	E9PE77,P02751,P02751-3	wcHDNGVNYk	1	65.3	31.1793	65.3	0.8727	1.155	2.527	1.07	0.516267
Fibronectin OS=Homo sapiens GN=FN1 PE=4 SV=1	E9PE77,P02751,P02751-3	wLPSSSPVTGYR	0.55	28.23	37.1667	8.53	0.9747	1.204	2.283	1.017	0.455175
Fibronectin OS=Homo sapiens GN=FN1 PE=4 SV=1	E9PE77,P02751,P02751-3	wLPSSSPVTGYRVTTTPk	0.89	27.3	36.5427	25.21	1.254	0.8941	1.573	1.546	0.287363
Fibronectin OS=Homo sapiens GN=FN1 PE=4 SV=1	E9PE77,P02751,P02751-3	yEkPGSPPR	0.66	21.91	37.8032	21.05	0.8904	1.294	2.366	0.999	0.463209
Fibronectin OS=Homo sapiens GN=FN1 PE=4 SV=1	E9PE77,P02751,P02751-3	yEVSVYALk	1	48.95	38.4973	36.82	0.9236	1.315	2.085	1.076	0.3534
Fibronectin OS=Homo sapiens GN=FN1 PE=4 SV=1	E9PE77,P02751,P02751-3	yQcYcYGR	0.81	11.87	25	11.87	0.8714	1.419	2.12	1.03	0.3627
Fibronectin OS=Homo sapiens GN=FN1 PE=4 SV=1	E9PE77,P02751,P02751-3	ySFcTDHTVLVQTR	0.6	13.87	33.948	13.87	1.173	1.397	1.855	0.8962	0.34682
2',3'-cyclic-nucleotide 3'-phosphodiesterase OS=Homo sapiens GN=CNP PE=1 SV=2	E9PE77,P02751,P02751-3	yTGNTYR	0.9	22.99	34.1313	22.99	0.8411	1.466	2.365	0.9342	0.455308
2',3'-cyclic-nucleotide 3'-phosphodiesterase OS=Homo sapiens GN=CNP PE=1 SV=2	P09543	aGQVFLEELGNHk	0.89	23.46	37.4935	17.96	1.067	1.191	2.012	1.279	0.301709
2',3'-cyclic-nucleotide 3'-phosphodiesterase OS=Homo sapiens GN=CNP PE=1 SV=2	P09543	aIFTGYYGk	1	58.14	38.5394	54.27	1.05	1.174	1.865	1.495	0.228798
2',3'-cyclic-nucleotide 3'-phosphodiesterase OS=Homo sapiens GN=CNP PE=1 SV=2	P09543	aPGAEEYAQQDVLk	0.98	30.35	36.2397	27.21	1.085	1.172	1.864	1.451	0.232776
2',3'-cyclic-nucleotide 3'-phosphodiesterase OS=Homo sapiens GN=CNP PE=1 SV=2	P09543	aPGAEEYAQQDVLkk	1	49.7	36.8556	48.94	0.9614	1.015	1.981	1.69	0.317258
2',3'-cyclic-nucleotide 3'-phosphodiesterase OS=Homo sapiens GN=CNP PE=1 SV=2	P09543	ekMDLVTYFGk	0.68	18.49	37.6223	12.44	1.095	1.13	2.155	1.276	0.364699
2',3'-cyclic-nucleotide 3'-phosphodiesterase OS=Homo sapiens GN=CNP PE=1 SV=2	P09543	ekNQWQLSADDLk	1	46.53	37.3902	19.25	1.038	1.048	1.66	2.038	0.315795
2',3'-cyclic-nucleotide 3'-phosphodiesterase OS=Homo sapiens GN=CNP PE=1 SV=2	P09543	eLRQFVPGDEPR	0.96	27.48	36.8984	22.74	0.7754	1.322	2.135	1.592	0.24603
2',3'-cyclic-nucleotide 3'-phosphodiesterase OS=Homo sapiens GN=CNP PE=1 SV=2	P09543	gAFSEEYk	0.99	45.79	36.1172	35.24	0.918	1.513	2.29	1.081	0.37632
2',3'-cyclic-nucleotide 3'-phosphodiesterase OS=Homo sapiens GN=CNP PE=1 SV=2	P09543	gAFSEEYkR	1	31.66	37.5588	31.66	1.029	1.316	2.523	0.9953	0.499903
2',3'-cyclic-nucleotide 3'-phosphodiesterase OS=Homo sapiens GN=CNP PE=1 SV=2	P09543	gEEVGELSR	1	50.13	36.4108	37.44	1.173	1.219	2.083	1.199	0.336394
2',3'-cyclic-nucleotide 3'-phosphodiesterase OS=Homo sapiens GN=CNP PE=1 SV=2	P09543	gEEVGELSRGk	0.92	35.46	37.4288	23.56	1.165	0.9797	1.546	1.949	0.32646
2',3'-cyclic-nucleotide 3'-phosphodiesterase OS=Homo sapiens GN=CNP PE=1 SV=2	P09543	gGSRGEEVGELSR	0.85	22.95	34.8728	22.26	1.522	1.192	2.037	0.9451	0.411538
2',3'-cyclic-nucleotide 3'-phosphodiesterase OS=Homo sapiens GN=CNP PE=1 SV=2	P09543	gkPVPTQGSR	0.93	24.4	37.6238	19.24	1.014	1.479	2.359	0.9721	0.437682
2',3'-cyclic-nucleotide 3'-phosphodiesterase OS=Homo sapiens GN=CNP PE=1 SV=2	P09543	iLVLDDTNHER	1	53.08	37.629	47.71	0.9657	1.473	1.992	1.215	0.253679
2',3'-cyclic-nucleotide 3'-phosphodiesterase OS=Homo sapiens GN=CNP PE=1 SV=2	P09543	iTPGARGAFSEEYk	0.74	21.67	36.4217	21.4	0.8815	1.02	1.788	2.14	0.34725
2',3'-cyclic-nucleotide 3'-phosphodiesterase OS=Homo sapiens GN=CNP PE=1 SV=2	P09543	iTPGARGAFSEEYkR	0.87	25.84	41.754	25.84	0.9763	1.308	1.899	1.448	0.199036
2',3'-cyclic-nucleotide 3'-phosphodiesterase OS=Homo sapiens GN=CNP PE=1 SV=2	P09543	kAGQVFLEELGNHk	0.98	39.42	41.3536	38.72	1.116	1.098	2.216	1.287	0.390193
2',3'-cyclic-nucleotide 3'-phosphodiesterase OS=Homo sapiens GN=CNP PE=1 SV=2	P09543	kELRQFVPGDEPR	0.69	21.8	37.3336	21.8	1.458	1.123	1.944	1.081	0.351916
2',3'-cyclic-nucleotide 3'-phosphodiesterase OS=Homo sapiens GN=CNP PE=1 SV=2	P09543	kLkPGLEk	0.99	25.28	26.7578	25.28	0.9391	1.063	1.769	1.949	0.293851
2',3'-cyclic-nucleotide 3'-phosphodiesterase OS=Homo sapiens GN=CNP PE=1 SV=2	P09543	lDcAQLk	0.9	43.89	39.1492	31.78	1.012	1.322	2.324	1.11	0.409016
2',3'-cyclic-nucleotide 3'-phosphodiesterase OS=Homo sapiens GN=CNP PE=1 SV=2	P09543	lDEDLAAYcR	1	37.91	32.7114	33.73	1.111	1.326	1.804	1.133	0.243097
2',3'-cyclic-nucleotide 3'-phosphodiesterase OS=Homo sapiens GN=CNP PE=1 SV=2	P09543	lDEDLAAYcRR	0.88	20.91	33.784	20.91	1.299	1.331	1.803	1.104	0.252419
2',3'-cyclic-nucleotide 3'-phosphodiesterase OS=Homo sapiens GN=CNP PE=1 SV=2	P09543	lkPGLEk	0.9	30.09	34.3088	16.89	0.9884	1.01	2.128	1.561	0.356897
2',3'-cyclic-nucleotide 3'-phosphodiesterase OS=Homo sapiens GN=CNP PE=1 SV=2	P09543	lSPTDNLPR	0.99	35.49	38.2808	22.79	1.061	1.237	2.159	1.22	0.349193
2',3'-cyclic-nucleotide 3'-phosphodiesterase OS=Homo sapiens GN=CNP PE=1 SV=2	P09543	lYSLGNGR	0.98	35.13	38.7668	16.61	0.9989	1.231	2.203	1.27	0.350939
2',3'-cyclic-nucleotide 3'-phosphodiesterase OS=Homo sapiens GN=CNP PE=1 SV=2	P09543	mDLVTYFGk	1	32.56	37.7779	32.56	1.22	1.066	1.839	1.52	0.263363
2',3'-cyclic-nucleotide 3'-phosphodiesterase OS=Homo sapiens GN=CNP PE=1 SV=2	P09543	mVSADAYk	0.99	56.41	36.9126	31.28	1.032	1.195	1.845	1.511	0.214266
2',3'-cyclic-nucleotide 3'-phosphodiesterase OS=Homo sapiens GN=CNP PE=1 SV=2	P09543	nQWQLSADDLk	1	39.47	37.2908	23.77	1.031	1.309	2.029	1.309	0.268362
2',3'-cyclic-nucleotide 3'-phosphodiesterase OS=Homo sapiens GN=CNP PE=1 SV=2	P09543	nQWQLSADDLkk	1	61.32	37.638	54.61	0.9166	1.229	2.012	1.484	0.253558
2',3'-cyclic-nucleotide 3'-phosphodiesterase OS=Homo sapiens GN=CNP PE=1 SV=2	P09543	qFVPGDEPR	1	39.69	35.9517	34.1	1.009	1.449	2.271	0.9507	0.428242
2',3'-cyclic-nucleotide 3'-phosphodiesterase OS=Homo sapiens GN=CNP PE=1 SV=2	P09543	qFVPGDEPREk	0.58	19.27	37.4273	13.16	0.9654	0.8957	2.249	1.769	0.418896
2',3'-cyclic-nucleotide 3'-phosphodiesterase OS=Homo sapiens GN=CNP PE=1 SV=2	P09543	rLDEDLAAYcR	1	49.06	35.2048	49.06	0.9948	1.317	2.072	1.239	0.298232
2',3'-cyclic-nucleotide 3'-phosphodiesterase OS=Homo sapiens GN=CNP PE=1 SV=2	P09543	rPPGVLHcTTk	0.98	24.66	38.0969	23.76	1.172	0.9656	1.621	1.618	0.269371
2',3'-cyclic-nucleotide 3'-phosphodiesterase OS=Homo sapiens GN=CNP PE=1 SV=2	P09543	sTLARVIVDk	0.88	29.76	37.0927	23.5	0.9281	0.9742	1.843	2.058	0.353109
2',3'-cyclic-nucleotide 3'-phosphodiesterase OS=Homo sapiens GN=CNP PE=1 SV=2	P09543	tAWRLDcAQLk	0.75	17.8	37.6945	16.9	0.8265	0.8495	2.222	2.205	0.447769
2',3'-cyclic-nucleotide 3'-phosphodiesterase OS=Homo sapiens GN=CNP PE=1 SV=2	P09543	tLFILRGLPGSGk	0.99	38.51	35.9649	31.01	0.8108	0.7737	1.671	3.282	0.665808
Spectrin beta chain, non-erythrocytic 1 OS=Homo sapiens GN=SPTBN1 PE=1 SV=2	P09543	vELSEQQLQLWPSDVDk	1	82.28	36.3317	82.28	0.9685	1.388	2.076	1.194	0.298508
Spectrin beta chain, non-erythrocytic 1 OS=Homo sapiens GN=SPTBN1 PE=1 SV=2	Q01082	aELFTQScADLDk	0.65	24.21	41.3773	19.56	0.8894	1.328	1.264	0.7917	0.259696
Spectrin beta chain, non-erythrocytic 1 OS=Homo sapiens GN=SPTBN1 PE=1 SV=2	Q01082	aFEDEMSGR	1	34.91	30.0775	34.91	0.8841	1.34	1.16	0.8397	0.227632
Spectrin beta chain, non-erythrocytic 1 OS=Homo sapiens GN=SPTBN1 PE=1 SV=2	Q01082	akDEQSAVSMLk	1	42.33	37.839	32.83	0.9379	1.279	1.263	0.7621	0.266871
Spectrin beta chain, non-erythrocytic 1 OS=Homo sapiens GN=SPTBN1 PE=1 SV=2	Q01082	aLVADSHPESER	1	65.44	35.9129	65.44	0.8888	1.351	1.138	0.8452	0.228493
Spectrin beta chain, non-erythrocytic 1 OS=Homo sapiens GN=SPTBN1 PE=1 SV=2	Q01082	aQTLPTSVVTITSESSPGk	1	64.84	36.3185	64.25	1.119	1.316	1.343	0.5922	0.392988
Spectrin beta chain, non-erythrocytic 1 OS=Homo sapiens GN=SPTBN1 PE=1 SV=2	Q01082	dALLSALSIQNYHLEcNETk	1	33.86	34.901	33.86	0.8353	1.359	1.048	0.9763	0.18039
Spectrin beta chain, non-erythrocytic 1 OS=Homo sapiens GN=SPTBN1 PE=1 SV=2	Q01082	dEQSAVSMLk	1	70.5	37.4028	58.74	0.9269	1.335	1.226	0.761	0.275296
Spectrin beta chain, non-erythrocytic 1 OS=Homo sapiens GN=SPTBN1 PE=1 SV=2	Q01082	dGMAFNALIHk	0.99	27.62	37.7714	27.62	0.755	1.436	1.076	0.9902	0.202619
Spectrin beta chain, non-erythrocytic 1 OS=Homo sapiens GN=SPTBN1 PE=1 SV=2	Q01082	dLDDFQSWLSR	1	49.36	33.3546	42.45	1.04	1.59	0.7459	0.9367	0.405791
Spectrin beta chain, non-erythrocytic 1 OS=Homo sapiens GN=SPTBN1 PE=1 SV=2	Q01082	dLTSVMRLLSk	0.84	27.65	37.6856	18.01	1.078	0.6898	1.042	1.491	0.373812
Spectrin beta chain, non-erythrocytic 1 OS=Homo sapiens GN=SPTBN1 PE=1 SV=2	Q01082	dLVAIEAk	0.99	55.04	38.0591	37.56	0.9653	1.38	1.117	0.776	0.277579
Spectrin beta chain, non-erythrocytic 1 OS=Homo sapiens GN=SPTBN1 PE=1 SV=2	Q01082	dMGEMVTQGQTDAQYMFLR	1	44.38	31.5927	44.38	0.8965	1.055	1.165	0.9066	0.124424
Spectrin beta chain, non-erythrocytic 1 OS=Homo sapiens GN=SPTBN1 PE=1 SV=2	Q01082	dQNTVETLQR	1	50.23	36.4296	41.52	1.013	1.294	1.122	0.7796	0.245833
Spectrin beta chain, non-erythrocytic 1 OS=Homo sapiens GN=SPTBN1 PE=1 SV=2	Q01082	dVEDEILWVGER	1	61.16	35.1957	53.86	1.005	1.657	1.257	0.5512	0.484736
Spectrin beta chain, non-erythrocytic 1 OS=Homo sapiens GN=SPTBN1 PE=1 SV=2	Q01082	dVSSVELLMNNHQGIk	1	32.86	36.5992	30.79	0.9432	1.427	1.061	0.8086	0.282959
Spectrin beta chain, non-erythrocytic 1 OS=Homo sapiens GN=SPTBN1 PE=1 SV=2	Q01082	eAEkLESEHPDQAQAILSR	1	52.88	35.9561	52.88	0.8781	1.326	1.169	0.8467	0.219368
Spectrin beta chain, non-erythrocytic 1 OS=Homo sapiens GN=SPTBN1 PE=1 SV=2	Q01082	eASLGEASk	1	47.8	38.6225	36.36	0.9198	1.188	1.132	0.9338	0.123146
Spectrin beta chain, non-erythrocytic 1 OS=Homo sapiens GN=SPTBN1 PE=1 SV=2	Q01082	eAVcEVALDYk	1	49.54	36.9425	45.27	0.7857	1.002	0.9228	1.589	0.310714
Spectrin beta chain, non-erythrocytic 1 OS=Homo sapiens GN=SPTBN1 PE=1 SV=2	Q01082	eGEDMIAEEHFGSEk	0.68	19.12	28.8705	11.27	0.9575	1.198	1.024	0.9732	0.11069
Spectrin beta chain, non-erythrocytic 1 OS=Homo sapiens GN=SPTBN1 PE=1 SV=2	Q01082	eGMQLISEkPETEAVVk	0.81	19.19	36.1868	19.19	1.019	1.53	1.009	0.7341	0.370513
Spectrin beta chain, non-erythrocytic 1 OS=Homo sapiens GN=SPTBN1 PE=1 SV=2	Q01082	eIEELQSQAQALSQEGk	0.99	48.77	39.4196	38.21	1.046	1.464	1.16	0.6462	0.379207
Spectrin beta chain, non-erythrocytic 1 OS=Homo sapiens GN=SPTBN1 PE=1 SV=2	Q01082	eIGQSVDEVEk	1	50.97	37.3656	37.96	0.9307	1.355	1.18	0.7805	0.266449
Spectrin beta chain, non-erythrocytic 1 OS=Homo sapiens GN=SPTBN1 PE=1 SV=2	Q01082	eIQGHQPR	0.81	20.82	38.3448	13.78	1.171	1.135	1.678	0.5176	0.522966
Spectrin beta chain, non-erythrocytic 1 OS=Homo sapiens GN=SPTBN1 PE=1 SV=2	Q01082	eLEAENYHDIk	0.99	35.8	35.8184	21.45	1.141	1.161	1.057	0.8218	0.171502
Spectrin beta chain, non-erythrocytic 1 OS=Homo sapiens GN=SPTBN1 PE=1 SV=2	Q01082	eMIDkWEDR	0.95	25.27	35.6961	19.12	1.137	1.102	1.011	0.9115	0.0945098
Spectrin beta chain, non-erythrocytic 1 OS=Homo sapiens GN=SPTBN1 PE=1 SV=2	Q01082	eNEVLEAWk	0.99	31.8	42.7314	24.75	0.9755	1.384	1.201	0.7143	0.314737
Spectrin beta chain, non-erythrocytic 1 OS=Homo sapiens GN=SPTBN1 PE=1 SV=2	Q01082	eQWANLEQLSAIR	1	57.15	37.165	44.69	0.7963	1.508	1.124	0.8631	0.278449
Spectrin beta chain, non-erythrocytic 1 OS=Homo sapiens GN=SPTBN1 PE=1 SV=2	Q01082	eQWLNNMQIPEk	1	56.57	37.6856	51.88	0.8824	1.222	1.201	0.8632	0.183828
Spectrin beta chain, non-erythrocytic 1 OS=Homo sapiens GN=SPTBN1 PE=1 SV=2	Q01082	eQWLNNMQIPEkLEDLEVIQHR	1	44.76	35.0461	44.76	0.7187	1.474	1.146	0.9513	0.221909
Spectrin beta chain, non-erythrocytic 1 OS=Homo sapiens GN=SPTBN1 PE=1 SV=2	Q01082	eSSPIPSPTSDR	1	46.89	35.4283	39.28	1.369	1.242	1.03	0.6595	0.301711
Spectrin beta chain, non-erythrocytic 1 OS=Homo sapiens GN=SPTBN1 PE=1 SV=2	Q01082	eTASELLMR	1	47.18	38.1043	34.77	0.8517	1.294	1.29	0.8154	0.242842
Spectrin beta chain, non-erythrocytic 1 OS=Homo sapiens GN=SPTBN1 PE=1 SV=2	Q01082	eVAELTR	0.79	28.59	39.1174	11.34	0.838	1.372	1.3	0.7825	0.279275
Spectrin beta chain, non-erythrocytic 1 OS=Homo sapiens GN=SPTBN1 PE=1 SV=2	Q01082	eVDDLEQWIAER	1	55.59	34.1027	47.98	1.418	1.744	0.9237	0.4796	0.611438
Spectrin beta chain, non-erythrocytic 1 OS=Homo sapiens GN=SPTBN1 PE=1 SV=2	Q01082	eVVAGSHELGQDYEHVTMLQER	1	97.66	33.0492	97.66	1.012	1.284	1.204	0.752	0.26561
Spectrin beta chain, non-erythrocytic 1 OS=Homo sapiens GN=SPTBN1 PE=1 SV=2	Q01082	fATDGEGYkPcDPQVIR	1	30.5	34.5393	30.5	0.9278	1.412	1.106	0.7825	0.28613
Spectrin beta chain, non-erythrocytic 1 OS=Homo sapiens GN=SPTBN1 PE=1 SV=2	Q01082	fESLEPEMNNQASR	1	38.75	30.7954	38.49	0.9782	1.303	1.092	0.8285	0.22125
Spectrin beta chain, non-erythrocytic 1 OS=Homo sapiens GN=SPTBN1 PE=1 SV=2	Q01082	fMELLEPLNER	1	39.33	37.2697	32.94	0.9964	1.436	1.359	0.6094	0.402393
Spectrin beta chain, non-erythrocytic 1 OS=Homo sapiens GN=SPTBN1 PE=1 SV=2	Q01082	gEQVSQNGLPAEQGSPR	0.99	34.16	33.9967	32.78	1.398	1.333	0.8445	0.6605	0.367389
Spectrin beta chain, non-erythrocytic 1 OS=Homo sapiens GN=SPTBN1 PE=1 SV=2	Q01082	hLLGVEDLLQk	0.96	28.94	37.0612	19.15	1.042	1.161	1.122	0.877	0.146154
Spectrin beta chain, non-erythrocytic 1 OS=Homo sapiens GN=SPTBN1 PE=1 SV=2	Q01082	hQAFMAELASNk	0.7	15.52	36.9452	15.52	2.191	0.8567	0.7457	0.825	0.0706629
Spectrin beta chain, non-erythrocytic 1 OS=Homo sapiens GN=SPTBN1 PE=1 SV=2	Q01082	hTLVEADIGIQAER	1	38.01	37.644	37.9	1.329	1.283	0.8527	0.7942	0.273315
Spectrin beta chain, non-erythrocytic 1 OS=Homo sapiens GN=SPTBN1 PE=1 SV=2	Q01082	iDDIFER	0.9	30.41	37.9796	14.93	0.8701	1.41	1.421	0.6621	0.373603
Spectrin beta chain, non-erythrocytic 1 OS=Homo sapiens GN=SPTBN1 PE=1 SV=2	Q01082	iLSSDDYGk	1	55.6	41.7627	41.65	0.9776	1.281	1.095	0.8417	0.205589
Spectrin beta chain, non-erythrocytic 1 OS=Homo sapiens GN=SPTBN1 PE=1 SV=2	Q01082	iNAVVETGR	0.96	24.29	40.2473	19.77	0.8964	1.254	1.18	0.8472	0.198116
Spectrin beta chain, non-erythrocytic 1 OS=Homo sapiens GN=SPTBN1 PE=1 SV=2	Q01082	iTDLYTDLR	0.96	34.48	38.1505	14.25	0.9143	1.356	1.075	0.8513	0.231141
Spectrin beta chain, non-erythrocytic 1 OS=Homo sapiens GN=SPTBN1 PE=1 SV=2	Q01082	iVSSSDVGHDEYSTQSLVk	0.98	25.74	35.4083	25.74	1.036	1.292	1.062	0.8086	0.229363
Spectrin beta chain, non-erythrocytic 1 OS=Homo sapiens GN=SPTBN1 PE=1 SV=2	Q01082	kHEAIETDIAAYEER	1	56.12	35.768	56.12	0.8523	1.274	1.173	0.9052	0.170559
Spectrin beta chain, non-erythrocytic 1 OS=Homo sapiens GN=SPTBN1 PE=1 SV=2	Q01082	kLTGMER	0.7	14.55	39.4404	14.55	0.9714	1.286	1.333	0.6934	0.32286
Spectrin beta chain, non-erythrocytic 1 OS=Homo sapiens GN=SPTBN1 PE=1 SV=2	Q01082	kQEDFMTTMDANEEk	1	59.5	32.1192	58.24	0.928	1.337	1.139	0.8141	0.240726
Spectrin beta chain, non-erythrocytic 1 OS=Homo sapiens GN=SPTBN1 PE=1 SV=2	Q01082	kQQMLENQMEVR	1	40.05	36.733	40.05	0.9863	1.433	1.373	0.5951	0.412283
Spectrin beta chain, non-erythrocytic 1 OS=Homo sapiens GN=SPTBN1 PE=1 SV=2	Q01082	lAEISDVWEEMk	1	79.55	36.7824	73.39	0.9401	1.504	0.9864	0.7957	0.334598
Spectrin beta chain, non-erythrocytic 1 OS=Homo sapiens GN=SPTBN1 PE=1 SV=2	Q01082	lEDLEVIQHR	1	35.62	38.327	29.82	0.8926	1.238	1.411	0.7403	0.308208
Spectrin beta chain, non-erythrocytic 1 OS=Homo sapiens GN=SPTBN1 PE=1 SV=2	Q01082	lEMNLGLQk	1	57.72	38.5848	48.36	0.8786	1.268	1.078	0.9504	0.145448
Spectrin beta chain, non-erythrocytic 1 OS=Homo sapiens GN=SPTBN1 PE=1 SV=2	Q01082	lESEHPDQAQAILSR	1	61.57	37.1307	61.57	0.8818	1.366	1.166	0.8219	0.246172
Spectrin beta chain, non-erythrocytic 1 OS=Homo sapiens GN=SPTBN1 PE=1 SV=2	Q01082	lLDPEDISVDHPDEk	1	82.9	36.3849	82.9	0.9604	1.275	1.146	0.8276	0.212662
Spectrin beta chain, non-erythrocytic 1 OS=Homo sapiens GN=SPTBN1 PE=1 SV=2	Q01082	lLEVLSGER	0.9	28.68	41.5613	16.37	0.9343	1.197	1.301	0.7938	0.244157
Spectrin beta chain, non-erythrocytic 1 OS=Homo sapiens GN=SPTBN1 PE=1 SV=2	Q01082	lLQLTEk	0.88	36.15	37.629	16.61	0.9627	1.267	1.223	0.7738	0.250875
Spectrin beta chain, non-erythrocytic 1 OS=Homo sapiens GN=SPTBN1 PE=1 SV=2	Q01082	lLTQHENIk	0.9	23.15	37.732	18.11	0.9367	1.357	1.161	0.7821	0.265682
Spectrin beta chain, non-erythrocytic 1 OS=Homo sapiens GN=SPTBN1 PE=1 SV=2	Q01082	lNDGNEYLFQAk	0.97	33.38	35.4444	29.58	1.043	1.18	1.208	0.7831	0.224824
Spectrin beta chain, non-erythrocytic 1 OS=Homo sapiens GN=SPTBN1 PE=1 SV=2	Q01082	lPEELGR	0.83	24.26	37.5724	11.87	0.9247	1.404	1.199	0.7421	0.303887
Spectrin beta chain, non-erythrocytic 1 OS=Homo sapiens GN=SPTBN1 PE=1 SV=2	Q01082	lQAAYAGDk	1	61.51	38.654	53.46	0.9196	1.304	1.267	0.76	0.273757
Spectrin beta chain, non-erythrocytic 1 OS=Homo sapiens GN=SPTBN1 PE=1 SV=2	Q01082	lQAAYAGDkADDIQk	0.98	27.02	36.9126	24.99	0.9305	1.315	1.275	0.74	0.289237
Spectrin beta chain, non-erythrocytic 1 OS=Homo sapiens GN=SPTBN1 PE=1 SV=2	Q01082	lQALDTGWNELHk	1	57.08	37.3175	51.95	0.9545	1.321	1.068	0.8571	0.214659
Spectrin beta chain, non-erythrocytic 1 OS=Homo sapiens GN=SPTBN1 PE=1 SV=2	Q01082	lSGIEER	0.55	31.79	40.0677	17.11	0.816	1.337	1.416	0.7474	0.313124
Spectrin beta chain, non-erythrocytic 1 OS=Homo sapiens GN=SPTBN1 PE=1 SV=2	Q01082	lTTLELLEVR	0.84	29.6	38.5418	21.93	0.8455	1.427	1.474	0.6521	0.389706
Spectrin beta chain, non-erythrocytic 1 OS=Homo sapiens GN=SPTBN1 PE=1 SV=2	Q01082	lVDTGDk	0.9	41.56	39.8834	30.39	0.8423	1.264	1.281	0.8467	0.217575
Spectrin beta chain, non-erythrocytic 1 OS=Homo sapiens GN=SPTBN1 PE=1 SV=2	Q01082	lVDTGDkFR	0.94	19.7	38.4073	19.7	0.8948	1.299	1.28	0.776	0.265235
Spectrin beta chain, non-erythrocytic 1 OS=Homo sapiens GN=SPTBN1 PE=1 SV=2	Q01082	lVSDGNINSDR	0.79	20.23	35.4432	16.02	1.04	1.272	1.183	0.7381	0.26874
Spectrin beta chain, non-erythrocytic 1 OS=Homo sapiens GN=SPTBN1 PE=1 SV=2	Q01082	lVSQDNFGFDLPAVEAATk	1	107.88	36.7477	100.54	0.9086	1.295	1.135	0.865	0.197875
Spectrin beta chain, non-erythrocytic 1 OS=Homo sapiens GN=SPTBN1 PE=1 SV=2	Q01082	mAETVDTSEMVNGATEQR	1	66.31	29.0146	62.39	0.9776	1.317	1.039	0.8853	0.202523
Spectrin beta chain, non-erythrocytic 1 OS=Homo sapiens GN=SPTBN1 PE=1 SV=2	Q01082	mHTTFEHDIQALGTQVR	0.98	34.42	36.1637	34.42	1.02	1.02	1.082	1.026	0.0327962
Spectrin beta chain, non-erythrocytic 1 OS=Homo sapiens GN=SPTBN1 PE=1 SV=2	Q01082	mLTAQDMSYDEAR	1	31.9	30.0988	31.9	1.071	1.158	0.9971	0.9312	0.113407
Spectrin beta chain, non-erythrocytic 1 OS=Homo sapiens GN=SPTBN1 PE=1 SV=2	Q01082	mWEVLESTTQTk	1	33.42	36.7697	32.84	0.9282	1.586	1.067	0.7349	0.379843
Spectrin beta chain, non-erythrocytic 1 OS=Homo sapiens GN=SPTBN1 PE=1 SV=2	Q01082	nEIDNYEEDYQk	1	93.26	28.8705	93.26	1.024	1.4	0.9802	0.8394	0.27175
Spectrin beta chain, non-erythrocytic 1 OS=Homo sapiens GN=SPTBN1 PE=1 SV=2	Q01082	qALQDTLALYk	1	63.67	37.9678	54.99	0.905	1.167	1.047	1.036	0.0670762
Spectrin beta chain, non-erythrocytic 1 OS=Homo sapiens GN=SPTBN1 PE=1 SV=2	Q01082	qQMLENQMEVR	1	47.42	34.4044	45.9	0.9797	1.466	1.371	0.5865	0.422987
Spectrin beta chain, non-erythrocytic 1 OS=Homo sapiens GN=SPTBN1 PE=1 SV=2	Q01082	rFSLFGk	0.78	25.72	37.7996	19.32	0.7914	1.02	1.662	0.8606	0.359251
Spectrin beta chain, non-erythrocytic 1 OS=Homo sapiens GN=SPTBN1 PE=1 SV=2	Q01082	rLTVQTk	0.9	32.83	38.7384	24.81	0.7031	0.9307	1.288	1.37	0.195267
Spectrin beta chain, non-erythrocytic 1 OS=Homo sapiens GN=SPTBN1 PE=1 SV=2	Q01082	rLVSDGNINSDR	1	36.95	37.1105	31.74	0.8688	0.9442	1.4	1.006	0.221409
Spectrin beta chain, non-erythrocytic 1 OS=Homo sapiens GN=SPTBN1 PE=1 SV=2	Q01082	sAATWDER	0.92	33.96	36.1574	25.66	0.9556	1.361	1.271	0.6986	0.323622
Spectrin beta chain, non-erythrocytic 1 OS=Homo sapiens GN=SPTBN1 PE=1 SV=2	Q01082	sGHFEQAIk	0.97	23.33	38.2536	20.94	0.9007	1.158	1.275	0.868	0.190432
Spectrin beta chain, non-erythrocytic 1 OS=Homo sapiens GN=SPTBN1 PE=1 SV=2	Q01082	sQNIVTDSSSLSAEAIR	0.97	30.75	40.8239	30.75	0.9717	1.212	1.078	0.9056	0.144199
Spectrin beta chain, non-erythrocytic 1 OS=Homo sapiens GN=SPTBN1 PE=1 SV=2	Q01082	tAASGIPYHSEVPVSLk	1	56.71	37.3231	56.71	1.18	1.143	1.01	0.8619	0.139923
Spectrin beta chain, non-erythrocytic 1 OS=Homo sapiens GN=SPTBN1 PE=1 SV=2	Q01082	tALPAQSAATLPAR	1	56.76	40.6707	56.76	1.115	1.389	1.225	0.6089	0.382859
Spectrin beta chain, non-erythrocytic 1 OS=Homo sapiens GN=SPTBN1 PE=1 SV=2	Q01082	tQETPSAQMEGFLNR	1	57.2	32.0222	51.59	0.9133	1.341	1.147	0.8225	0.237402
Spectrin beta chain, non-erythrocytic 1 OS=Homo sapiens GN=SPTBN1 PE=1 SV=2	Q01082	tQILAASYELHk	1	71.92	37.8168	65.84	0.9061	1.429	1.225	0.728	0.319835
Spectrin beta chain, non-erythrocytic 1 OS=Homo sapiens GN=SPTBN1 PE=1 SV=2	Q01082	tQTAIASEDMPNTLTEAEk	1	65.65	35.7623	57.52	1.016	1.234	1.019	0.9041	0.159129
Spectrin beta chain, non-erythrocytic 1 OS=Homo sapiens GN=SPTBN1 PE=1 SV=2	Q01082	vAHMEFcYQELcQLAAER	1	60.23	30.0389	60.23	0.7751	1.63	1.142	0.8091	0.345887
Spectrin beta chain, non-erythrocytic 1 OS=Homo sapiens GN=SPTBN1 PE=1 SV=2	Q01082	vAVVNQIAR	0.98	27.59	37.3926	21.88	0.8935	1.19	1.168	0.9064	0.144991
Spectrin beta chain, non-erythrocytic 1 OS=Homo sapiens GN=SPTBN1 PE=1 SV=2	Q01082	vDSIDDR	0.9	30.75	35.611	17.78	0.8847	1.156	1.409	0.805	0.27002
Spectrin beta chain, non-erythrocytic 1 OS=Homo sapiens GN=SPTBN1 PE=1 SV=2	Q01082	vIESTQDLGNDLAGVMALQR	1	89.37	36.3759	89.37	1.018	0.9437	1.348	0.892	0.235282
Spectrin beta chain, non-erythrocytic 1 OS=Homo sapiens GN=SPTBN1 PE=1 SV=2	Q01082	vLDNAIETEk	1	61.49	37.2632	59.68	0.8693	1.263	1.204	0.8621	0.195051
Spectrin beta chain, non-erythrocytic 1 OS=Homo sapiens GN=SPTBN1 PE=1 SV=2	Q01082	vLVLSQDYGk	0.91	25.1	40.8436	24.08	1.005	1.179	1.036	0.9409	0.11393
Spectrin beta chain, non-erythrocytic 1 OS=Homo sapiens GN=SPTBN1 PE=1 SV=2	Q01082	vQAVVAVAR	0.98	31.55	37.0406	20.42	1.001	1.176	1.164	0.843	0.178029
Spectrin beta chain, non-erythrocytic 1 OS=Homo sapiens GN=SPTBN1 PE=1 SV=2	Q01082	vSEEAESQQQWDTSk	1	102.54	32.6529	99.78	0.8899	1.508	0.9282	0.9341	0.296464
Spectrin beta chain, non-erythrocytic 1 OS=Homo sapiens GN=SPTBN1 PE=1 SV=2	Q01082	wDVDDWDNENSSAR	1	60.46	25	60.46	1.237	1.637	0.9106	0.6116	0.500763
Spectrin beta chain, non-erythrocytic 1 OS=Homo sapiens GN=SPTBN1 PE=1 SV=2	Q01082	wLHGLESQIQSDDYGk	0.7	21.89	34.5317	20.2	1.016	1.469	1.019	0.7632	0.329717
Myosin-9 OS=Homo sapiens GN=MYH9 PE=1 SV=4	Q01082	ykEVAELTR	0.89	23.87	38.2892	17.17	0.9066	1.152	1.186	0.9322	0.126386
Myosin-9 OS=Homo sapiens GN=MYH9 PE=1 SV=4	P35579	aDGAEAkPAE	1	52.06	36.9329	29.95	0.8063	1.4	1.515	0.7365	0.345246
Myosin-9 OS=Homo sapiens GN=MYH9 PE=1 SV=4	P35579	aLEEAMEQk	1	45.34	36.9557	38.25	1.024	1.003	1.15	1.065	0.0687998
Myosin-9 OS=Homo sapiens GN=MYH9 PE=1 SV=4	P35579	aLELDSNLYR	1	65.75	37.5236	46.63	0.8873	1.027	1.151	1.189	0.0754848
Myosin-9 OS=Homo sapiens GN=MYH9 PE=1 SV=4	P35579	aLELDSNLYRIGQSk	1	35.78	36.8699	35.08	1.182	0.5157	1.371	1.508	0.475215
Myosin-9 OS=Homo sapiens GN=MYH9 PE=1 SV=4	P35579	aLEQQVEEMk	1	75.06	37.2973	66.73	1.025	0.9456	1.151	1.159	0.111466
Myosin-9 OS=Homo sapiens GN=MYH9 PE=1 SV=4	P35579	aNLQIDQINTDLNLER	1	53.4	36.5321	51.21	0.9553	1.059	1.169	1.057	0.058533
Myosin-9 OS=Homo sapiens GN=MYH9 PE=1 SV=4	P35579	aSITALEAk	1	72.4	39.0536	32.6	1.104	0.9824	1.086	1.074	0.0541
Myosin-9 OS=Homo sapiens GN=MYH9 PE=1 SV=4	P35579	dELADEIANSSGk	1	47.7	35.76	45.56	0.944	1.043	1.113	1.133	0.0431056
Myosin-9 OS=Homo sapiens GN=MYH9 PE=1 SV=4	P35579	dFSALESQLQDTQELLQEENR	1	85.29	33.2222	85.29	0.9476	1.059	1.022	1.166	0.0690932
Myosin-9 OS=Homo sapiens GN=MYH9 PE=1 SV=4	P35579	dLEAHIDSANk	1	47.05	36.9958	38.56	1.288	2.978	1.612	0.2038	0.868092
Myosin-9 OS=Homo sapiens GN=MYH9 PE=1 SV=4	P35579	dLEGLSQR	0.83	27.48	38.1445	10.43	0.9613	1.048	1.335	0.9257	0.190498
Myosin-9 OS=Homo sapiens GN=MYH9 PE=1 SV=4	P35579	dLEGLSQRHEEk	0.93	25.21	36.5973	22.91	0.9403	0.5943	0.809	2.786	0.865189
Myosin-9 OS=Homo sapiens GN=MYH9 PE=1 SV=4	P35579	dMFQETMEAMR	1	53.23	26.8664	53.18	1.279	0.8327	0.97	1.203	0.186845
Myosin-9 OS=Homo sapiens GN=MYH9 PE=1 SV=4	P35579	dVLLQVDDER	1	48.84	36.6247	39.67	1.292	1.103	0.9543	0.9493	0.0871394
Myosin-9 OS=Homo sapiens GN=MYH9 PE=1 SV=4	P35579	eEILAQAk	0.99	60	38.5382	43.42	0.8636	1.031	1.146	1.234	0.0895328
Myosin-9 OS=Homo sapiens GN=MYH9 PE=1 SV=4	P35579	eEVGEEAIVELVENGk	1	74.72	36.861	74.17	1.867	0.8241	1.456	0.5622	0.48498
Myosin-9 OS=Homo sapiens GN=MYH9 PE=1 SV=4	P35579	eEVGEEAIVELVENGkk	1	37.84	36.6124	37.53	1.24	0.9522	1.016	1.046	0.0476785
Myosin-9 OS=Homo sapiens GN=MYH9 PE=1 SV=4	P35579	eLEDATETADAMNR	1	72.93	28.7679	72.93	1.014	1.433	1.025	0.843	0.274579
Myosin-9 OS=Homo sapiens GN=MYH9 PE=1 SV=4	P35579	eLESQISELQEDLESER	1	51.74	32.7669	51.74	1.029	0.7874	1.441	1.079	0.296999
Myosin-9 OS=Homo sapiens GN=MYH9 PE=1 SV=4	P35579	eMEAELEDER	1	59.1	27.0927	47.22	0.9088	0.7327	1.871	1.011	0.492493
Myosin-9 OS=Homo sapiens GN=MYH9 PE=1 SV=4	P35579	eMEAELEDERk	0.95	18.76	34.1681	18.76	0.9283	0.654	1.285	1.614	0.411922
Myosin-9 OS=Homo sapiens GN=MYH9 PE=1 SV=4	P35579	eQEVNILk	0.89	21.42	38.4825	16.17	0.9612	0.9546	1.13	1.223	0.123617
Myosin-9 OS=Homo sapiens GN=MYH9 PE=1 SV=4	P35579	eQLEEEEEAk	1	74.62	37.1282	74.62	0.8735	1.042	1.226	1.129	0.0812881
Myosin-9 OS=Homo sapiens GN=MYH9 PE=1 SV=4	P35579	eQLEEEEEAkHNLEk	1	72.45	36.3769	64.13	0.9142	0.6764	1.157	1.774	0.457568
Myosin-9 OS=Homo sapiens GN=MYH9 PE=1 SV=4	P35579	fLSNGHVTIPGQQDk	0.99	32.03	37.0757	32.03	1.095	1.089	0.9844	1.073	0.0537213
Myosin-9 OS=Homo sapiens GN=MYH9 PE=1 SV=4	P35579	fVSELWk	0.71	19.3	38.6034	14.9	0.9371	0.8511	1.047	1.498	0.293037
Myosin-9 OS=Homo sapiens GN=MYH9 PE=1 SV=4	P35579	gALALEEk	0.99	52.7	40.3141	34.91	1.085	0.9008	1.087	1.185	0.136501
Myosin-9 OS=Homo sapiens GN=MYH9 PE=1 SV=4	P35579	gDLPFVVPR	0.97	35.55	37.9274	16.97	1.024	1.144	1.175	0.9164	0.130933
Myosin-9 OS=Homo sapiens GN=MYH9 PE=1 SV=4	P35579	gELANEVk	0.99	47.6	39.0222	22.5	0.9517	0.9536	1.101	1.26	0.138692
Myosin-9 OS=Homo sapiens GN=MYH9 PE=1 SV=4	P35579	hEAMITDLEER	0.51	17.97	39.2531	17.97	1.125	1.144	1.059	0.9237	0.106601
Myosin-9 OS=Homo sapiens GN=MYH9 PE=1 SV=4	P35579	hEMPPHIYAITDTAYR	1	58.94	35.1891	58.94	0.9524	0.921	1.261	1.141	0.155673
Myosin-9 OS=Homo sapiens GN=MYH9 PE=1 SV=4	P35579	hSQAVEELAEQLEQTk	1	95.39	36.7934	89.24	0.9874	0.994	1.115	1.151	0.0756861
Myosin-9 OS=Homo sapiens GN=MYH9 PE=1 SV=4	P35579	hSQAVEELAEQLEQTkR	1	42.36	36.5696	42.36	0.9981	0.9751	0.9316	1.389	0.22981
Myosin-9 OS=Homo sapiens GN=MYH9 PE=1 SV=4	P35579	iAEFTTNLTEEEEk	1	39.35	35.4778	37.29	0.9289	1.054	1.026	1.279	0.123872
Myosin-9 OS=Homo sapiens GN=MYH9 PE=1 SV=4	P35579	iAQLEEELEEEQGNTELINDR	1	83.21	33.0103	83.21	1.19	0.9082	0.79	1.475	0.346178
Myosin-9 OS=Homo sapiens GN=MYH9 PE=1 SV=4	P35579	iAQLEEQLDNETk	1	62.42	37.3223	48.94	1.027	0.9527	1.166	1.123	0.104393
Myosin-9 OS=Homo sapiens GN=MYH9 PE=1 SV=4	P35579	iIGLDQVAGMSETALPGAFk	1	88.07	36.5686	88.07	1.012	0.8309	1.289	1.096	0.214553
Myosin-9 OS=Homo sapiens GN=MYH9 PE=1 SV=4	P35579	iMGIPEEEQMGLLR	1	44.59	36.8015	44.59	1.048	0.8336	1.007	1.45	0.289802
Myosin-9 OS=Homo sapiens GN=MYH9 PE=1 SV=4	P35579	kGAGDGSDEEVDGk	0.99	27.74	36.3407	24.82	1.145	1.128	1.12	0.8716	0.140189
Myosin-9 OS=Homo sapiens GN=MYH9 PE=1 SV=4	P35579	kLEEEQIILEDQNck	1	70.89	36.5418	59.36	0.9766	1.087	1.029	1.181	0.0697973
Myosin-9 OS=Homo sapiens GN=MYH9 PE=1 SV=4	P35579	kLVWVPSDk	0.96	23.97	36.1458	20.22	1.038	0.8812	1.057	1.304	0.19653
Myosin-9 OS=Homo sapiens GN=MYH9 PE=1 SV=4	P35579	kMEDSVGcLETAEEVk	1	44.29	35.5835	41.28	1.128	1.028	0.9883	1.099	0.054007
Myosin-9 OS=Homo sapiens GN=MYH9 PE=1 SV=4	P35579	kMEDSVGcLETAEEVkR	1	60.48	36.4503	60.48	1.003	1.047	1.105	1.086	0.0273957
Myosin-9 OS=Homo sapiens GN=MYH9 PE=1 SV=4	P35579	kQELEEIcHDLEAR	1	34.29	36.1045	34.29	0.9549	1.005	1.084	1.22	0.0985966
Myosin-9 OS=Homo sapiens GN=MYH9 PE=1 SV=4	P35579	kVEAQLQELQVk	1	48.7	34.4716	42.24	1.037	0.8438	1.19	1.209	0.19019
Myosin-9 OS=Homo sapiens GN=MYH9 PE=1 SV=4	P35579	lEEEQIILEDQNck	1	55.15	35.3007	47.5	0.9044	1.011	1.111	1.24	0.102444
Myosin-9 OS=Homo sapiens GN=MYH9 PE=1 SV=4	P35579	lEVNLQAMk	1	47.04	41.6367	29.43	1.146	0.8673	1.154	1.124	0.150302
Myosin-9 OS=Homo sapiens GN=MYH9 PE=1 SV=4	P35579	lkDVLLQVDDER	1	41.31	36.9609	41.31	0.8678	1.059	1.243	1.103	0.0846549
Myosin-9 OS=Homo sapiens GN=MYH9 PE=1 SV=4	P35579	lQEMEGTVk	1	67.44	38.5721	48.84	0.94	1.04	1.074	1.199	0.0758174
Myosin-9 OS=Homo sapiens GN=MYH9 PE=1 SV=4	P35579	lQVELDNVTGLLSQSDSk	1	94.42	36.6904	93.68	0.8077	1.148	1.263	1.065	0.0858142
Myosin-9 OS=Homo sapiens GN=MYH9 PE=1 SV=4	P35579	lTEMETLQSQLMAEk	0.97	20.69	36.3969	20.69	0.9788	1.211	1.18	0.9159	0.147119
Myosin-9 OS=Homo sapiens GN=MYH9 PE=1 SV=4	P35579	lVWVPSDk	0.82	26.52	38.3639	21.23	1.09	0.8903	1.142	1.137	0.136211
Myosin-9 OS=Homo sapiens GN=MYH9 PE=1 SV=4	P35579	nAEQYkDQADk	1	31.85	36.8233	29.65	0.9537	1.005	1.145	1.148	0.0743258
Myosin-9 OS=Homo sapiens GN=MYH9 PE=1 SV=4	P35579	nFINNPLAQADWAAk	1	72.99	37.3239	68.28	1.06	0.9025	1.12	1.175	0.135199
Myosin-9 OS=Homo sapiens GN=MYH9 PE=1 SV=4	P35579	nkHEAMITDLEER	0.99	26.46	35.8917	26.12	1.022	0.8624	1.226	1.175	0.180971
Myosin-9 OS=Homo sapiens GN=MYH9 PE=1 SV=4	P35579	nLPIYSEEIVEMYk	1	53.45	36.4699	45.78	0.8391	0.9503	1.153	1.37	0.181289
Myosin-9 OS=Homo sapiens GN=MYH9 PE=1 SV=4	P35579	nMDPLNDNIATLLHQSSDk	1	57.28	35.832	57.28	0.9828	1.185	0.9472	1.203	0.128425
Myosin-9 OS=Homo sapiens GN=MYH9 PE=1 SV=4	P35579	qAcVLMIk	0.99	43.55	39.0244	34.03	0.9228	0.9489	1.075	1.338	0.177153
Myosin-9 OS=Homo sapiens GN=MYH9 PE=1 SV=4	P35579	qAQQERDELADEIANSSGk	1	47.48	34.618	47.48	1.073	1.032	1.028	1.107	0.0421543
Myosin-9 OS=Homo sapiens GN=MYH9 PE=1 SV=4	P35579	qEEEMMAk	0.99	51.59	32.7231	44.07	1.002	1.104	0.9573	1.193	0.109721
Myosin-9 OS=Homo sapiens GN=MYH9 PE=1 SV=4	P35579	qIATLHAQVADMk	0.97	30.32	37.5526	23.54	0.8686	0.9922	1.174	1.244	0.114337
Myosin-9 OS=Homo sapiens GN=MYH9 PE=1 SV=4	P35579	qLEEAEEEAQR	1	54.37	36.0347	48.18	0.9993	0.6585	1.84	1.036	0.512189
Myosin-9 OS=Homo sapiens GN=MYH9 PE=1 SV=4	P35579	qSAcNLEk	0.99	57.25	37.3336	43.54	0.9731	1.276	1.058	0.9588	0.147837
Myosin-9 OS=Homo sapiens GN=MYH9 PE=1 SV=4	P35579	qTLENERGELANEVk	0.87	23.18	36.7034	14.98	1.039	0.9064	1.008	1.329	0.204034
Myosin-9 OS=Homo sapiens GN=MYH9 PE=1 SV=4	P35579	rEQEVNILk	0.95	25.85	37.1767	18.78	0.7318	1.02	1.214	1.39	0.153206
Myosin-9 OS=Homo sapiens GN=MYH9 PE=1 SV=4	P35579	rGDLPFVVPR	0.71	22.48	37.9463	14.64	1.002	1.342	1.142	0.8464	0.224596
Myosin-9 OS=Homo sapiens GN=MYH9 PE=1 SV=4	P35579	sGFEPASLk	1	44.94	38.8161	31.28	0.9019	0.935	1.205	1.266	0.155156
Myosin-9 OS=Homo sapiens GN=MYH9 PE=1 SV=4	P35579	tDLLLEPYNk	1	49.51	38.6694	43.09	0.8968	1.003	1.026	1.384	0.187788
Myosin-9 OS=Homo sapiens GN=MYH9 PE=1 SV=4	P35579	tELEDTLDSTAAQQELR	1	70.33	34.8897	65.5	0.8458	1.141	1.366	0.9504	0.180515
Myosin-9 OS=Homo sapiens GN=MYH9 PE=1 SV=4	P35579	tELEDTLDSTAAQQELRSk	1	29.34	35.7542	29.34	1.119	0.8616	0.7729	1.69	0.456457
Myosin-9 OS=Homo sapiens GN=MYH9 PE=1 SV=4	P35579	tEMEDLMSSk	1	33.79	32.4105	33.79	0.8998	1.141	1.194	1.033	0.0730856
Myosin-9 OS=Homo sapiens GN=MYH9 PE=1 SV=4	P35579	tHEAQIQEMR	1	44.06	34.7334	39.53	1.15	0.9303	1.136	1.025	0.0999168
Myosin-9 OS=Homo sapiens GN=MYH9 PE=1 SV=4	P35579	tLEEEAk	0.85	35.6	38.5612	10.36	0.8388	1.031	1.355	1.075	0.152334
Myosin-9 OS=Homo sapiens GN=MYH9 PE=1 SV=4	P35579	vEAQLQELQVk	1	50.46	37.2844	43.34	0.9616	1.104	1.05	1.131	0.037665
Myosin-9 OS=Homo sapiens GN=MYH9 PE=1 SV=4	P35579	vEEEAAQk	0.99	46.97	38.2092	30.6	0.8471	0.8359	1.388	1.282	0.250711
Myosin-9 OS=Homo sapiens GN=MYH9 PE=1 SV=4	P35579	vEEEEERcQHLQAEk	0.61	17.98	31.9562	17.37	1.339	0.9619	0.7945	1.231	0.221145
Myosin-9 OS=Homo sapiens GN=MYH9 PE=1 SV=4	P35579	vkPLLQVSR	0.67	24.77	33.251	9.59	0.9544	0.9524	1.091	1.271	0.144594
Myosin-9 OS=Homo sapiens GN=MYH9 PE=1 SV=4	P35579	vVFQEFR	0.9	26.66	38.0949	21.83	0.8375	0.99	1.112	1.316	0.144567
Neurofilament medium polypeptide OS=Homo sapiens GN=NEFM PE=3 SV=1	P35579	yEILTPNSIPk	0.9	18.82	37.6945	16.76	1.105	0.9228	1.218	1.014	0.143733
Neurofilament medium polypeptide OS=Homo sapiens GN=NEFM PE=3 SV=1	E7ESP9,P07197	aESPVkEEAVAEVVTITk	1	35.9	33.8256	33.49	0.9928	1.179	1.838	1.511	0.21831
Neurofilament medium polypeptide OS=Homo sapiens GN=NEFM PE=3 SV=1	E7ESP9,P07197	aEVGkGEQkEEEEk	0.95	18.73	36.7806	18.73	1.021	0.9998	2.346	1.348	0.446599
Neurofilament medium polypeptide OS=Homo sapiens GN=NEFM PE=3 SV=1	E7ESP9,P07197	aGGEGGSEEEGSDkGAk	1	60.09	34.5697	59.37	0.9063	0.9462	2.058	1.829	0.364396
Neurofilament medium polypeptide OS=Homo sapiens GN=NEFM PE=3 SV=1	E7ESP9,P07197	aQVQLDSDHLEEDIHR	1	50.96	34.2357	50.96	0.9381	1.31	1.837	1.397	0.186521
Neurofilament medium polypeptide OS=Homo sapiens GN=NEFM PE=3 SV=1	E7ESP9,P07197	aTAPEVk	0.9	45.24	39.1471	22.76	0.9205	1.211	2.161	1.341	0.327863
Neurofilament medium polypeptide OS=Homo sapiens GN=NEFM PE=3 SV=1	E7ESP9,P07197	aTLEMVNHEk	1	55.56	37.336	50.71	1.037	1.209	1.818	1.444	0.206083
Neurofilament medium polypeptide OS=Homo sapiens GN=NEFM PE=3 SV=1	E7ESP9,P07197	dDTEAAIR	0.99	36.78	35.6949	25.36	1.06	0.7927	2.568	1.496	0.552232
Neurofilament medium polypeptide OS=Homo sapiens GN=NEFM PE=3 SV=1	E7ESP9,P07197	dIEEASLVk	0.96	28.63	38.7737	17.69	1.024	1.276	1.518	1.562	0.106061
Neurofilament medium polypeptide OS=Homo sapiens GN=NEFM PE=3 SV=1	E7ESP9,P07197	eAAEEkEEEPEAEEEEVAAk	1	69.32	33.0514	69.32	0.8622	1.246	3.528	0.8519	0.770427
Neurofilament medium polypeptide OS=Homo sapiens GN=NEFM PE=3 SV=1	E7ESP9,P07197	eDIAVNGEVEGk	0.67	20.62	36.6755	18.06	1.419	0.8148	1.823	1.527	0.373286
Neurofilament medium polypeptide OS=Homo sapiens GN=NEFM PE=3 SV=1	E7ESP9,P07197	eEAVAEVVTITk	0.99	102.76	38.0195	86.44	1.147	1.212	1.836	1.263	0.241116
Neurofilament medium polypeptide OS=Homo sapiens GN=NEFM PE=3 SV=1	E7ESP9,P07197	eEIAEYR	0.9	29.82	35.534	14.32	0.9563	1.22	1.826	1.479	0.201589
Neurofilament medium polypeptide OS=Homo sapiens GN=NEFM PE=3 SV=1	E7ESP9,P07197	eEIAEYRRQLQSk	0.99	33.67	37.3528	32.43	0.7886	1.303	1.479	2.123	0.264028
Neurofilament medium polypeptide OS=Homo sapiens GN=NEFM PE=3 SV=1	E7ESP9,P07197	eELVADAk	0.97	35.06	39.1714	15.83	1.034	1.152	2.212	1.202	0.392957
Neurofilament medium polypeptide OS=Homo sapiens GN=NEFM PE=3 SV=1	E7ESP9,P07197	eEVEQETk	0.99	55.01	36.3488	34.82	0.8624	1.108	2.547	1.345	0.462927
Neurofilament medium polypeptide OS=Homo sapiens GN=NEFM PE=3 SV=1	E7ESP9,P07197	eIEAEIQALR	0.98	32.69	37.9927	20.16	1.074	1.376	1.685	1.294	0.142037
Neurofilament medium polypeptide OS=Homo sapiens GN=NEFM PE=3 SV=1	E7ESP9,P07197	eIEAEIQALRQk	1	51.96	37.1299	38.24	1.278	1.054	0.9803	2.445	0.552671
Neurofilament medium polypeptide OS=Homo sapiens GN=NEFM PE=3 SV=1	E7ESP9,P07197	eIRSQLESHSDQNMHQAEEWFk	1	32.25	32.5503	32.25	0.9896	1.279	1.741	1.465	0.155489
Neurofilament medium polypeptide OS=Homo sapiens GN=NEFM PE=3 SV=1	E7ESP9,P07197	eQLQGLNDRFAGYIEk	1	61.13	36.4768	57.64	0.9074	1.107	1.594	2.043	0.296034
Neurofilament medium polypeptide OS=Homo sapiens GN=NEFM PE=3 SV=1	E7ESP9,P07197	eRFEEEAR	0.98	28.27	34.0329	21.86	0.9509	1.142	2.243	1.325	0.375779
Neurofilament medium polypeptide OS=Homo sapiens GN=NEFM PE=3 SV=1	E7ESP9,P07197	eSLERQLSDIEER	0.71	20.93	36.8106	20.19	0.7335	0.9053	2.114	2.348	0.432779
Neurofilament medium polypeptide OS=Homo sapiens GN=NEFM PE=3 SV=1	E7ESP9,P07197	fAGYIEk	0.9	47.72	38.3008	29.07	0.9762	1.293	1.753	1.423	0.159187
Neurofilament medium polypeptide OS=Homo sapiens GN=NEFM PE=3 SV=1	E7ESP9,P07197	fVEEIIEETk	0.74	30.02	38.0127	6.69	1.018	1.369	2.314	1.001	0.433796
Neurofilament medium polypeptide OS=Homo sapiens GN=NEFM PE=3 SV=1	E7ESP9,P07197	fVEEIIEETkVEDEk	1	33.27	36.709	33.27	0.9103	1.641	2.057	1.074	0.310203
Neurofilament medium polypeptide OS=Homo sapiens GN=NEFM PE=3 SV=1	E7ESP9,P07197	gEQkEEEEkEVk	1	40.06	36.6764	31.76	0.9637	0.8917	2.574	1.459	0.52138
Neurofilament medium polypeptide OS=Homo sapiens GN=NEFM PE=3 SV=1	E7ESP9,P07197	gSPSTVSSSYk	1	79.58	36.3236	75.8	1.01	1.435	1.649	1.352	0.103634
Neurofilament medium polypeptide OS=Homo sapiens GN=NEFM PE=3 SV=1	E7ESP9,P07197	gVVTNGLDLSPADEk	0.88	19.65	37.19	19.65	1.385	1.087	1.404	1.528	0.169766
Neurofilament medium polypeptide OS=Homo sapiens GN=NEFM PE=3 SV=1	E7ESP9,P07197	gVVTNGLDLSPADEkk	0.97	25.46	36.6521	25.46	1.772	0.7482	1.959	1.161	0.477375
Neurofilament medium polypeptide OS=Homo sapiens GN=NEFM PE=3 SV=1	E7ESP9,P07197	hNHDLSSYQDTIQQLENELR	1	46.35	33.4439	46.35	1.063	1.207	1.046	2.403	0.477688
Neurofilament medium polypeptide OS=Homo sapiens GN=NEFM PE=3 SV=1	E7ESP9,P07197	iTSEGGDGATk	1	98.19	37.5082	79.92	0.8854	1.107	1.967	1.647	0.276211
Neurofilament medium polypeptide OS=Homo sapiens GN=NEFM PE=3 SV=1	E7ESP9,P07197	kDIEEASLVk	0.99	34.61	36.7596	19.97	0.902	1.193	1.914	1.612	0.230184
Neurofilament medium polypeptide OS=Homo sapiens GN=NEFM PE=3 SV=1	E7ESP9,P07197	kEAAEEkEEEPEAEEEEVAAk	1	35.91	34.6731	35.91	0.9715	1.147	2.703	1.069	0.562126
Neurofilament medium polypeptide OS=Homo sapiens GN=NEFM PE=3 SV=1	E7ESP9,P07197	kEDIAVNGEVEGk	0.87	28.81	37.4718	20.03	0.9884	0.9541	1.648	2.055	0.358579
Neurofilament medium polypeptide OS=Homo sapiens GN=NEFM PE=3 SV=1	E7ESP9,P07197	kEDIAVNGEVEGkEEVEQETk	1	34.67	35.1812	31.58	0.9718	1.008	1.958	1.67	0.315217
Neurofilament medium polypeptide OS=Homo sapiens GN=NEFM PE=3 SV=1	E7ESP9,P07197	lRDDTEAAIR	1	61.81	37.7452	52.31	0.9339	1.386	1.817	1.372	0.165886
Neurofilament medium polypeptide OS=Homo sapiens GN=NEFM PE=3 SV=1	E7ESP9,P07197	lSRSNEkEQLQGLNDR	1	31.45	36.6106	31.45	0.9252	1.148	1.953	1.557	0.259243
Neurofilament medium polypeptide OS=Homo sapiens GN=NEFM PE=3 SV=1	E7ESP9,P07197	lTEAAEQNk	1	66.99	38.238	59.42	0.9891	1.192	1.906	1.465	0.23687
Neurofilament medium polypeptide OS=Homo sapiens GN=NEFM PE=3 SV=1	E7ESP9,P07197	qASHAQLGDAYDQEIR	1	53.15	38.3404	53.15	1.141	1.285	1.521	1.447	0.0851424
Neurofilament medium polypeptide OS=Homo sapiens GN=NEFM PE=3 SV=1	E7ESP9,P07197	qLSDIEER	0.99	39.2	36.6039	30.32	1.169	1.448	1.463	1.32	0.0557242
Neurofilament medium polypeptide OS=Homo sapiens GN=NEFM PE=3 SV=1	E7ESP9,P07197	sAkEEIAEYR	0.88	19.95	37.8462	16.48	0.9366	1.04	2.057	1.612	0.324795
Neurofilament medium polypeptide OS=Homo sapiens GN=NEFM PE=3 SV=1	E7ESP9,P07197	sEEVATkEELVADAk	1	50.39	36.9671	47.82	1.235	1.141	1.722	1.285	0.218826
Neurofilament medium polypeptide OS=Homo sapiens GN=NEFM PE=3 SV=1	E7ESP9,P07197	sIELESVR	0.99	40.65	38.7651	26.75	0.9409	1.375	1.702	1.471	0.110871
Neurofilament medium polypeptide OS=Homo sapiens GN=NEFM PE=3 SV=1	E7ESP9,P07197	sIELESVRGTk	0.65	21.33	38.0922	16.01	1.016	1.063	1.28	2.319	0.432005
Neurofilament medium polypeptide OS=Homo sapiens GN=NEFM PE=3 SV=1	E7ESP9,P07197	sNEkEQLQGLNDR	0.75	19.41	41.5999	16.05	1.069	1.306	1.729	1.37	0.155279
Neurofilament medium polypeptide OS=Homo sapiens GN=NEFM PE=3 SV=1	E7ESP9,P07197	sNHEEEVADLLAQIQASHITVER	1	98.51	35.3656	98.51	1.042	1.226	1.566	1.603	0.141847
Neurofilament medium polypeptide OS=Homo sapiens GN=NEFM PE=3 SV=1	E7ESP9,P07197	sQLESHSDQNMHQAEEWFk	1	53.14	29.8588	53.14	1.108	1.272	1.435	1.605	0.115848
Neurofilament medium polypeptide OS=Homo sapiens GN=NEFM PE=3 SV=1	E7ESP9,P07197	sQSWSRGSPSTVSSSYk	1	69.31	34.7012	69.31	1.079	1.39	1.446	1.489	0.0344338
Neurofilament medium polypeptide OS=Homo sapiens GN=NEFM PE=3 SV=1	E7ESP9,P07197	sVTVTQk	0.81	42.06	39.7021	16.03	1.169	0.8496	2.243	1.457	0.460659
Neurofilament medium polypeptide OS=Homo sapiens GN=NEFM PE=3 SV=1	E7ESP9,P07197	tDISTALk	0.99	42.1	39.4552	30.04	1.119	1.232	1.598	1.407	0.129614
Neurofilament medium polypeptide OS=Homo sapiens GN=NEFM PE=3 SV=1	E7ESP9,P07197	vEEHEETFEEk	1	45.23	32.4871	44.34	1.148	0.7611	2.324	1.535	0.507432
Neurofilament medium polypeptide OS=Homo sapiens GN=NEFM PE=3 SV=1	E7ESP9,P07197	vHYLEQQNk	1	32.22	38.1198	30.02	0.9375	1.344	1.725	1.501	0.125698
Neurofilament medium polypeptide OS=Homo sapiens GN=NEFM PE=3 SV=1	E7ESP9,P07197	vQSLQDEVAFLR	1	40.41	39.6028	39.93	0.9848	1.36	1.74	1.313	0.159173
Neurofilament medium polypeptide OS=Homo sapiens GN=NEFM PE=3 SV=1	E7ESP9,P07197	vSGSPSSGFR	0.91	24.75	36.249	16.45	1.2	1.39	1.438	1.349	0.0319937
78 kDa glucose-regulated protein OS=Homo sapiens GN=HSPA5 PE=1 SV=2	E7ESP9,P07197	vTSHAIVk	0.84	23.38	35.6879	12.44	0.93	0.9916	1.999	1.751	0.332096
78 kDa glucose-regulated protein OS=Homo sapiens GN=HSPA5 PE=1 SV=2	P11021	akFEELNMDLFR	1	31.57	37.0484	31.57	0.9212	0.7787	0.7865	0.615	0.133257
78 kDa glucose-regulated protein OS=Homo sapiens GN=HSPA5 PE=1 SV=2	P11021	dAGTIAGLNVMR	1	40.67	37.9775	35.76	1.025	0.7403	0.7487	0.6314	0.0925768
78 kDa glucose-regulated protein OS=Homo sapiens GN=HSPA5 PE=1 SV=2	P11021	dNHLLGTFDLTGIPPAPR	1	76.36	41.5391	76.36	0.9055	0.7539	0.7813	0.6171	0.12261
78 kDa glucose-regulated protein OS=Homo sapiens GN=HSPA5 PE=1 SV=2	P11021	eLEEIVQPIISk	1	74.38	36.7504	61.67	1.209	0.9159	0.6422	0.477	0.326776
78 kDa glucose-regulated protein OS=Homo sapiens GN=HSPA5 PE=1 SV=2	P11021	eTAEAYLGk	1	42.18	37.7822	34.1	1.038	0.7197	0.7492	0.6154	0.101183
78 kDa glucose-regulated protein OS=Homo sapiens GN=HSPA5 PE=1 SV=2	P11021	fAEEDkk	0.9	23.89	38.1178	18.82	1.053	0.6551	0.7384	0.6813	0.0615883
78 kDa glucose-regulated protein OS=Homo sapiens GN=HSPA5 PE=1 SV=2	P11021	fEELNMDLFR	1	47.18	34.3537	41.02	1.035	0.6969	0.8362	0.5755	0.1856
78 kDa glucose-regulated protein OS=Homo sapiens GN=HSPA5 PE=1 SV=2	P11021	iEIESFYEGEDFSETLTR	0.56	11.65	31.0551	11.65	1.091	0.5071	0.7364	0.852	0.251318
78 kDa glucose-regulated protein OS=Homo sapiens GN=HSPA5 PE=1 SV=2	P11021	iEWLESHQDADIEDFk	0.87	16.42	33.9094	16.42	1.154	0.7297	0.6072	0.6815	0.0917236
78 kDa glucose-regulated protein OS=Homo sapiens GN=HSPA5 PE=1 SV=2	P11021	iINEPTAAAIAYGLDkR	1	91.42	36.3538	91.42	0.9251	0.6359	0.7472	0.7893	0.109453
78 kDa glucose-regulated protein OS=Homo sapiens GN=HSPA5 PE=1 SV=2	P11021	iTITNDQNR	1	37.73	37.5656	37.73	1.126	0.6245	0.8065	0.6075	0.162345
78 kDa glucose-regulated protein OS=Homo sapiens GN=HSPA5 PE=1 SV=2	P11021	iTPSYVAFTPEGER	1	44.2	36.0692	44.2	1.005	0.7367	0.7028	0.6798	0.0405183
78 kDa glucose-regulated protein OS=Homo sapiens GN=HSPA5 PE=1 SV=2	P11021	kSDIDEIVLVGGSTR	0.99	41.49	42.1588	32.6	0.9305	0.7249	0.8013	0.6531	0.102022
78 kDa glucose-regulated protein OS=Homo sapiens GN=HSPA5 PE=1 SV=2	P11021	lSSEDkETMEk	1	40.34	36.6001	36.53	0.9456	0.5336	1.045	0.6581	0.357693
78 kDa glucose-regulated protein OS=Homo sapiens GN=HSPA5 PE=1 SV=2	P11021	lTPEEIER	0.65	32.68	37.2624	0	1.118	0.6732	0.7681	0.5847	0.135812
78 kDa glucose-regulated protein OS=Homo sapiens GN=HSPA5 PE=1 SV=2	P11021	lYGSAGPPPTGEEDTAEkDEL	1	63.93	33.4025	63.93	0.9193	0.7021	0.8105	0.6772	0.0970977
78 kDa glucose-regulated protein OS=Homo sapiens GN=HSPA5 PE=1 SV=2	P11021	mkETAEAYLGk	0.87	32.09	37.4241	22.13	1.015	0.5898	0.6888	0.8412	0.179227
78 kDa glucose-regulated protein OS=Homo sapiens GN=HSPA5 PE=1 SV=2	P11021	mVNDAEk	0.9	47.59	37.926	31.41	1.174	0.6407	0.758	0.6085	0.117602
78 kDa glucose-regulated protein OS=Homo sapiens GN=HSPA5 PE=1 SV=2	P11021	nELESYAYSLk	0.98	29.75	36.7117	23.96	0.988	0.6811	0.6817	0.7529	0.0585361
78 kDa glucose-regulated protein OS=Homo sapiens GN=HSPA5 PE=1 SV=2	P11021	nQLTSNPENTVFDAk	1	51.83	35.5315	26.3	0.8276	0.7695	0.7121	0.7701	0.0443857
78 kDa glucose-regulated protein OS=Homo sapiens GN=HSPA5 PE=1 SV=2	P11021	nTVVPTk	0.64	34.22	39.3003	13.75	1.289	0.6197	0.6669	0.6512	0.0372124
78 kDa glucose-regulated protein OS=Homo sapiens GN=HSPA5 PE=1 SV=2	P11021	nTVVPTkk	0.68	17.17	34.8058	12.34	1.204	0.4521	0.7354	0.8665	0.309358
78 kDa glucose-regulated protein OS=Homo sapiens GN=HSPA5 PE=1 SV=2	P11021	sDIDEIVLVGGSTR	0.91	28.17	37.0252	23.81	1.037	0.7859	0.7374	0.5772	0.155989
78 kDa glucose-regulated protein OS=Homo sapiens GN=HSPA5 PE=1 SV=2	P11021	sQIFSTASDNQPTVTIk	1	55.52	36.8815	52.54	1.081	0.669	0.7462	0.6547	0.0713391
78 kDa glucose-regulated protein OS=Homo sapiens GN=HSPA5 PE=1 SV=2	P11021	tFAPEEISAMVLTk	1	48.24	37.5504	41.35	0.9159	0.654	0.7322	0.8154	0.109983
78 kDa glucose-regulated protein OS=Homo sapiens GN=HSPA5 PE=1 SV=2	P11021	tkPYIQVDIGGGQTk	1	42.95	36.0981	42.95	0.881	0.6428	0.8016	0.7642	0.112769
78 kDa glucose-regulated protein OS=Homo sapiens GN=HSPA5 PE=1 SV=2	P11021	tWNDPSVQQDIk	0.84	26.57	35.5871	22.58	0.9947	0.6838	0.8154	0.6256	0.137288
78 kDa glucose-regulated protein OS=Homo sapiens GN=HSPA5 PE=1 SV=2	P11021	vLEDSDLk	0.97	40.44	39.1281	14.83	0.9185	0.7112	0.7035	0.7469	0.032138
78 kDa glucose-regulated protein OS=Homo sapiens GN=HSPA5 PE=1 SV=2	P11021	vLEDSDLkk	1	50.84	38.4373	45.77	1.061	0.6072	0.7216	0.7462	0.107244
78 kDa glucose-regulated protein OS=Homo sapiens GN=HSPA5 PE=1 SV=2	P11021	vMEHFIk	0.9	42.74	39.1572	22.82	1.01	0.6285	0.7325	0.7656	0.100922
78 kDa glucose-regulated protein OS=Homo sapiens GN=HSPA5 PE=1 SV=2	P11021	vTHAVVTVPAYFNDAQR	1	57.76	36.8287	57.43	0.8777	0.7497	0.7403	0.7311	0.0125616
Neuroblast differentiation-associated protein AHNAK OS=Homo sapiens GN=AHNAK PE=1 SV=2	P11021	vYEGERPLTk	1	30.4	38.2549	26.63	1.118	0.7316	0.625	0.6784	0.078575
Neuroblast differentiation-associated protein AHNAK OS=Homo sapiens GN=AHNAK PE=1 SV=2	Q09666	aDIDVSGPk	0.71	43.86	36.939	0	1.147	0.8429	0.7928	0.9005	0.0637491
Neuroblast differentiation-associated protein AHNAK OS=Homo sapiens GN=AHNAK PE=1 SV=2	Q09666	aDLGVSGPk	1	62.36	38.6279	41.35	0.8118	0.848	1.023	0.9804	0.0960152
Neuroblast differentiation-associated protein AHNAK OS=Homo sapiens GN=AHNAK PE=1 SV=2	Q09666	aDVDISGPk	0.97	49.41	38.9404	-14.59	1.107	0.8684	0.7988	0.8992	0.0601243
Neuroblast differentiation-associated protein AHNAK OS=Homo sapiens GN=AHNAK PE=1 SV=2	Q09666	aDVDVSGPk	1	67.79	38.0598	56.56	0.8483	0.8931	0.8749	1.041	0.097294
Neuroblast differentiation-associated protein AHNAK OS=Homo sapiens GN=AHNAK PE=1 SV=2	Q09666	aDVVVSGPk	1	67.6	37.577	39.72	0.7248	1.066	0.8143	1.097	0.156227
Neuroblast differentiation-associated protein AHNAK OS=Homo sapiens GN=AHNAK PE=1 SV=2	Q09666	aEAPLPSPk	1	56.88	37.7801	43.98	1.087	0.9361	0.8241	0.823	0.0754681
Neuroblast differentiation-associated protein AHNAK OS=Homo sapiens GN=AHNAK PE=1 SV=2	Q09666	aEASIQAGAGDGEWEESEVk	1	78.65	38.0523	78.62	0.9266	1.316	0.6929	0.8171	0.350099
Neuroblast differentiation-associated protein AHNAK OS=Homo sapiens GN=AHNAK PE=1 SV=2	Q09666	aEGPDVAVDLPk	1	47.65	37.8068	39.63	0.8287	0.8762	0.897	1.06	0.106577
Neuroblast differentiation-associated protein AHNAK OS=Homo sapiens GN=AHNAK PE=1 SV=2	Q09666	aEGPEVDVNLPk	1	49.64	37.8168	48.14	0.9181	0.8968	0.8495	0.9869	0.0766159
Neuroblast differentiation-associated protein AHNAK OS=Homo sapiens GN=AHNAK PE=1 SV=2	Q09666	aPDVDIk	0.9	50.79	38.3746	27.72	1.379	0.7918	0.7573	0.8196	0.039528
Neuroblast differentiation-associated protein AHNAK OS=Homo sapiens GN=AHNAK PE=1 SV=2	Q09666	aPDVDVNIAGPDAALk	1	58.62	37.336	56.83	0.7533	1.045	0.9744	0.8995	0.0747822
Neuroblast differentiation-associated protein AHNAK OS=Homo sapiens GN=AHNAK PE=1 SV=2	Q09666	aPDVEGQGLDWSLk	1	47.55	37.2868	35.16	1.034	0.8368	0.8951	0.8912	0.0372751
Neuroblast differentiation-associated protein AHNAK OS=Homo sapiens GN=AHNAK PE=1 SV=2	Q09666	aPEVDIk	0.9	51.23	38.1151	29.96	2.249	0.7614	0.5649	0.7135	0.150692
Neuroblast differentiation-associated protein AHNAK OS=Homo sapiens GN=AHNAK PE=1 SV=2	Q09666	aPEVNLNAPDVDVHGPDWNLk	1	51.07	40.54	51.07	0.8606	1.253	0.7688	0.8329	0.276396
Neuroblast differentiation-associated protein AHNAK OS=Homo sapiens GN=AHNAK PE=1 SV=2	Q09666	aPSLDIk	0.85	28.75	37.6305	12.01	0.9435	1.096	0.7653	0.8723	0.185192
Neuroblast differentiation-associated protein AHNAK OS=Homo sapiens GN=AHNAK PE=1 SV=2	Q09666	aSLGSLEGEAEAEASSPk	1	101.4	35.3769	100.46	0.746	1.286	0.8824	0.8154	0.255956
Neuroblast differentiation-associated protein AHNAK OS=Homo sapiens GN=AHNAK PE=1 SV=2	Q09666	aVEVQGPSLESGDHGk	1	94.75	41.7768	92.68	0.9078	0.858	0.836	1.06	0.134495
Neuroblast differentiation-associated protein AHNAK OS=Homo sapiens GN=AHNAK PE=1 SV=2	Q09666	dDGVFVQEVTQNSPAAR	1	106.42	35.0866	106.39	0.9603	1.124	0.7909	0.8084	0.206515
Neuroblast differentiation-associated protein AHNAK OS=Homo sapiens GN=AHNAK PE=1 SV=2	Q09666	dIDISSPEFk	0.76	20.99	37.5853	12.96	0.8989	1.095	0.9166	0.7651	0.178413
Neuroblast differentiation-associated protein AHNAK OS=Homo sapiens GN=AHNAK PE=1 SV=2	Q09666	eFSGPSTPTGTLEFEGGEVSLEGGk	1	56.97	34.2439	56.97	0.8896	1.341	0.8472	0.6832	0.357737
Neuroblast differentiation-associated protein AHNAK OS=Homo sapiens GN=AHNAK PE=1 SV=2	Q09666	eVDVNLPk	0.99	51.44	37.9837	38.41	1.016	1.08	0.7139	0.8809	0.205568
Neuroblast differentiation-associated protein AHNAK OS=Homo sapiens GN=AHNAK PE=1 SV=2	Q09666	fGTFGGLGSk	1	74.29	38.0044	54.26	1.429	0.986	0.7743	0.6327	0.222907
Neuroblast differentiation-associated protein AHNAK OS=Homo sapiens GN=AHNAK PE=1 SV=2	Q09666	fGVSTGR	0.9	28.79	38.6999	19.34	0.8051	0.8761	1.113	0.8797	0.141955
Neuroblast differentiation-associated protein AHNAK OS=Homo sapiens GN=AHNAK PE=1 SV=2	Q09666	fNFSGSk	0.9	46.69	37.1399	28.38	1.62	0.8945	0.8035	0.5928	0.202668
Neuroblast differentiation-associated protein AHNAK OS=Homo sapiens GN=AHNAK PE=1 SV=2	Q09666	fSMPGFk	0.9	43.54	37.457	32.73	1.041	0.614	1.06	1.019	0.274619
Neuroblast differentiation-associated protein AHNAK OS=Homo sapiens GN=AHNAK PE=1 SV=2	Q09666	fSMPSLk	0.9	42.63	38.3417	17.13	0.9839	0.7666	0.9191	1.006	0.135069
Neuroblast differentiation-associated protein AHNAK OS=Homo sapiens GN=AHNAK PE=1 SV=2	Q09666	fSVPGFk	0.9	38.51	41.2937	23.42	0.8934	0.7688	0.9698	1.036	0.150456
Neuroblast differentiation-associated protein AHNAK OS=Homo sapiens GN=AHNAK PE=1 SV=2	Q09666	fSVSGAk	0.9	41.19	38.2685	19.21	0.8296	0.8337	0.8943	1.116	0.156766
Neuroblast differentiation-associated protein AHNAK OS=Homo sapiens GN=AHNAK PE=1 SV=2	Q09666	fSVSGLk	0.9	42.06	37.9934	29.5	0.8027	0.8031	0.9864	1.085	0.149301
Neuroblast differentiation-associated protein AHNAK OS=Homo sapiens GN=AHNAK PE=1 SV=2	Q09666	gDFDVSVPk	0.76	27.89	37.2107	21.27	1.132	0.8471	0.8753	0.8344	0.0245625
Neuroblast differentiation-associated protein AHNAK OS=Homo sapiens GN=AHNAK PE=1 SV=2	Q09666	gDISISGPk	0.62	18.74	39.1918	13.81	0.9641	0.7613	0.9869	0.943	0.133333
Neuroblast differentiation-associated protein AHNAK OS=Homo sapiens GN=AHNAK PE=1 SV=2	Q09666	gDLDIAGPNLEGDFk	0.8	29.67	37.2321	18.67	0.949	1.011	0.7672	0.9377	0.138173
Neuroblast differentiation-associated protein AHNAK OS=Homo sapiens GN=AHNAK PE=1 SV=2	Q09666	gDMDVSLPk	0.89	26.71	41.9967	17.17	0.9537	1.044	0.9077	0.7638	0.154797
Neuroblast differentiation-associated protein AHNAK OS=Homo sapiens GN=AHNAK PE=1 SV=2	Q09666	gDMDVSVPk	1	46.5	37.7677	39.74	0.782	0.9354	1.076	0.8773	0.106101
Neuroblast differentiation-associated protein AHNAK OS=Homo sapiens GN=AHNAK PE=1 SV=2	Q09666	gDVDVSAPk	0.99	45.4	38.464	14.4	0.8814	0.9618	0.8857	0.9194	0.0413453
Neuroblast differentiation-associated protein AHNAK OS=Homo sapiens GN=AHNAK PE=1 SV=2	Q09666	gDVDVSLPk	0.99	33.24	41.7975	24.9	0.9897	0.9756	0.8246	0.867	0.0875986
Neuroblast differentiation-associated protein AHNAK OS=Homo sapiens GN=AHNAK PE=1 SV=2	Q09666	gDVDVSVPEVEGk	1	50.12	37.9623	46.02	1.034	0.826	0.7922	1.02	0.139789
Neuroblast differentiation-associated protein AHNAK OS=Homo sapiens GN=AHNAK PE=1 SV=2	Q09666	gDVPSVGLEGPDVDLQGPEAk	1	78.73	36.5839	71.93	0.7969	1.238	1.007	0.6947	0.278255
Neuroblast differentiation-associated protein AHNAK OS=Homo sapiens GN=AHNAK PE=1 SV=2	Q09666	gEGPDVDVNLPk	1	47.27	37.4695	40.68	0.8332	1.07	0.7538	1.029	0.180821
Neuroblast differentiation-associated protein AHNAK OS=Homo sapiens GN=AHNAK PE=1 SV=2	Q09666	gEGPDVDVSLPk	1	36.69	37.8118	28.73	1.414	1.085	0.6763	0.665	0.295872
Neuroblast differentiation-associated protein AHNAK OS=Homo sapiens GN=AHNAK PE=1 SV=2	Q09666	gEGPDVDVTLPk	1	45.75	37.8696	37.11	0.8602	0.8818	1.013	0.8988	0.0766205
Neuroblast differentiation-associated protein AHNAK OS=Homo sapiens GN=AHNAK PE=1 SV=2	Q09666	gEGPDVHMTLPk	0.98	25.86	37.696	24.62	0.9479	0.8322	0.7783	1.124	0.204052
Neuroblast differentiation-associated protein AHNAK OS=Homo sapiens GN=AHNAK PE=1 SV=2	Q09666	gEGPEFDVNLSk	1	50.53	37.383	44.96	0.938	0.8954	0.8172	1.006	0.104681
Neuroblast differentiation-associated protein AHNAK OS=Homo sapiens GN=AHNAK PE=1 SV=2	Q09666	gEGPEVDMNLPk	0.93	25	36.039	18.38	1.057	0.8532	0.9359	0.8142	0.0716136
Neuroblast differentiation-associated protein AHNAK OS=Homo sapiens GN=AHNAK PE=1 SV=2	Q09666	gEGPEVDVNLPk	1	55.36	37.6797	48.99	1.403	0.818	0.7648	0.7862	0.033899
Neuroblast differentiation-associated protein AHNAK OS=Homo sapiens GN=AHNAK PE=1 SV=2	Q09666	gEGPEVDVTLPk	1	76.78	37.6693	67.32	0.9892	1.021	0.9876	0.6917	0.201367
Neuroblast differentiation-associated protein AHNAK OS=Homo sapiens GN=AHNAK PE=1 SV=2	Q09666	gEVDVDVPk	0.64	37.48	37.6678	10.33	0.8512	0.8474	1.018	0.9402	0.0913279
Neuroblast differentiation-associated protein AHNAK OS=Homo sapiens GN=AHNAK PE=1 SV=2	Q09666	gEVDVSLANVEGDLk	1	75.95	37.4249	66.71	1.07	1.324	0.6988	0.6969	0.398767
Neuroblast differentiation-associated protein AHNAK OS=Homo sapiens GN=AHNAK PE=1 SV=2	Q09666	gEYDMTVPk	0.98	35.05	36.3256	20.85	1.335	1.035	0.6235	0.8016	0.251659
Neuroblast differentiation-associated protein AHNAK OS=Homo sapiens GN=AHNAK PE=1 SV=2	Q09666	gEYDVTVPk	1	48.83	37.4162	34.11	0.9144	0.9038	0.9043	0.9236	0.0123988
Neuroblast differentiation-associated protein AHNAK OS=Homo sapiens GN=AHNAK PE=1 SV=2	Q09666	gGVDVTLPR	0.68	26.52	38.109	15.97	0.9002	1.029	0.933	0.7991	0.12546
Neuroblast differentiation-associated protein AHNAK OS=Homo sapiens GN=AHNAK PE=1 SV=2	Q09666	gGVQVPAVDISSSLGGR	0.65	22.23	37.3949	15.51	1.149	0.762	0.9587	0.8224	0.118864
Neuroblast differentiation-associated protein AHNAK OS=Homo sapiens GN=AHNAK PE=1 SV=2	Q09666	gNVDISAPk	1	61.91	38.4323	50.1	1.03	0.9025	0.9942	0.747	0.141807
Neuroblast differentiation-associated protein AHNAK OS=Homo sapiens GN=AHNAK PE=1 SV=2	Q09666	gPALDIk	0.9	42.52	37.8611	26.58	0.8552	0.9277	1.016	0.8565	0.0856038
Neuroblast differentiation-associated protein AHNAK OS=Homo sapiens GN=AHNAK PE=1 SV=2	Q09666	gPEVDIEGPEGk	0.96	29.3	36.2665	23.31	1.487	0.7905	0.6772	0.8671	0.122759
Neuroblast differentiation-associated protein AHNAK OS=Homo sapiens GN=AHNAK PE=1 SV=2	Q09666	gPEVDIk	0.9	39.1	38.3822	0	1.002	0.8959	0.8486	0.8971	0.0314146
Neuroblast differentiation-associated protein AHNAK OS=Homo sapiens GN=AHNAK PE=1 SV=2	Q09666	gPEVDIR	0.9	29.93	37.2762	13.76	0.8138	1.067	1.008	0.7845	0.156341
Neuroblast differentiation-associated protein AHNAK OS=Homo sapiens GN=AHNAK PE=1 SV=2	Q09666	gPEVDVSGPk	1	80.53	37.8383	72.07	1.078	1.052	0.5922	1.028	0.290565
Neuroblast differentiation-associated protein AHNAK OS=Homo sapiens GN=AHNAK PE=1 SV=2	Q09666	gPFVEAEVPDVDLEcPDAk	1	41.37	33.6078	40.12	0.9116	1.055	0.7551	0.9545	0.165641
Neuroblast differentiation-associated protein AHNAK OS=Homo sapiens GN=AHNAK PE=1 SV=2	Q09666	gPGVDLPSVNLSMPk	1	42.88	37.4624	40.34	0.748	0.6577	1.038	1.352	0.342236
Neuroblast differentiation-associated protein AHNAK OS=Homo sapiens GN=AHNAK PE=1 SV=2	Q09666	gPGVDVNLk	1	58.84	37.9288	50.41	1.159	0.7737	0.9874	0.7752	0.145427
Neuroblast differentiation-associated protein AHNAK OS=Homo sapiens GN=AHNAK PE=1 SV=2	Q09666	gPHVDVSGPDIDIEGPEGk	1	64.96	34.8586	64.96	1.083	0.8389	0.8286	0.9037	0.0475024
Neuroblast differentiation-associated protein AHNAK OS=Homo sapiens GN=AHNAK PE=1 SV=2	Q09666	gPQITGPSLEGDLGLk	0.9	27.7	37.2239	27.7	0.7105	0.9358	1.266	0.8202	0.229664
Neuroblast differentiation-associated protein AHNAK OS=Homo sapiens GN=AHNAK PE=1 SV=2	Q09666	gPQVALk	0.9	41.54	36.3498	27.88	0.7322	0.9198	1.105	0.9276	0.106435
Neuroblast differentiation-associated protein AHNAK OS=Homo sapiens GN=AHNAK PE=1 SV=2	Q09666	gSEVGFHGAAPDISVk	1	46.77	37.0183	43.51	1.152	0.9012	0.8435	0.78	0.072036
Neuroblast differentiation-associated protein AHNAK OS=Homo sapiens GN=AHNAK PE=1 SV=2	Q09666	gSLGATGEIk	1	65.39	39.2655	45.56	0.9371	0.8977	0.8516	0.9636	0.0622481
Neuroblast differentiation-associated protein AHNAK OS=Homo sapiens GN=AHNAK PE=1 SV=2	Q09666	iDVDAPDIDIHGPDAk	1	67.04	36.7154	65.75	1.082	0.9575	0.7924	0.8404	0.0983583
Neuroblast differentiation-associated protein AHNAK OS=Homo sapiens GN=AHNAK PE=1 SV=2	Q09666	iDVTAPDVSIEEPEGk	1	80.38	36.5973	79.04	0.8465	0.9159	0.8832	0.9875	0.0574305
Neuroblast differentiation-associated protein AHNAK OS=Homo sapiens GN=AHNAK PE=1 SV=2	Q09666	iEGEMQVPDVDIR	1	63.74	35.3605	63.16	0.8306	0.9719	0.6697	1.277	0.31212
Neuroblast differentiation-associated protein AHNAK OS=Homo sapiens GN=AHNAK PE=1 SV=2	Q09666	iGIPGVk	0.9	27.08	33.8292	13.11	1.691	0.4587	1.21	0.7357	0.47406
Neuroblast differentiation-associated protein AHNAK OS=Homo sapiens GN=AHNAK PE=1 SV=2	Q09666	ikGDVDVSAPk	0.91	33.2	36.2614	1.19	0.9188	0.9263	0.7785	1.042	0.14425
Neuroblast differentiation-associated protein AHNAK OS=Homo sapiens GN=AHNAK PE=1 SV=2	Q09666	ikGDVDVSVPEVEGk	0.98	36.38	41.0133	33.92	0.9592	0.9047	0.8587	0.9263	0.0385093
Neuroblast differentiation-associated protein AHNAK OS=Homo sapiens GN=AHNAK PE=1 SV=2	Q09666	iSIPDVDLDLk	1	41.51	37.8369	33.17	0.9246	1.059	0.8259	0.8538	0.139438
Neuroblast differentiation-associated protein AHNAK OS=Homo sapiens GN=AHNAK PE=1 SV=2	Q09666	iSMPDFDLHLk	0.95	20.39	37.6953	20.13	1.15	0.8928	0.7423	0.9053	0.107127
Neuroblast differentiation-associated protein AHNAK OS=Homo sapiens GN=AHNAK PE=1 SV=2	Q09666	iSMPDFDLNLk	0.94	35.84	38.0448	9.73	1.413	0.9962	0.8409	0.5832	0.258569
Neuroblast differentiation-associated protein AHNAK OS=Homo sapiens GN=AHNAK PE=1 SV=2	Q09666	iSMPDIDLNLk	0.8	30.18	37.9893	0	0.9625	1.248	0.8263	0.6957	0.31262
Neuroblast differentiation-associated protein AHNAK OS=Homo sapiens GN=AHNAK PE=1 SV=2	Q09666	iSMPDIDLNLTGPk	1	49.99	37.3191	47.65	1.293	0.8397	1.081	0.5882	0.294652
Neuroblast differentiation-associated protein AHNAK OS=Homo sapiens GN=AHNAK PE=1 SV=2	Q09666	iSMPDVDFNLk	0.91	21.82	37.8533	15.58	0.8476	1.281	0.5638	1.127	0.381138
Neuroblast differentiation-associated protein AHNAK OS=Homo sapiens GN=AHNAK PE=1 SV=2	Q09666	iSMPDVDLHLk	0.99	33.64	40.503	28.57	1.385	0.8785	0.791	0.7173	0.101431
Neuroblast differentiation-associated protein AHNAK OS=Homo sapiens GN=AHNAK PE=1 SV=2	Q09666	iSMPDVDLHMk	0.96	26.57	37.2591	17.81	0.876	0.9771	0.7146	1.105	0.213498
Neuroblast differentiation-associated protein AHNAK OS=Homo sapiens GN=AHNAK PE=1 SV=2	Q09666	iSMPDVDLNLk	0.97	37.06	38.1278	12.62	1.612	0.7083	0.6807	0.8912	0.150513
Neuroblast differentiation-associated protein AHNAK OS=Homo sapiens GN=AHNAK PE=1 SV=2	Q09666	iSMPDVGLNLk	0.99	33.58	37.963	25.01	1.041	0.7745	1.075	0.7965	0.189914
Neuroblast differentiation-associated protein AHNAK OS=Homo sapiens GN=AHNAK PE=1 SV=2	Q09666	iSMPDVNLNLk	0.97	27.67	37.8161	18.96	0.9334	0.8452	0.919	0.9521	0.0604419
Neuroblast differentiation-associated protein AHNAK OS=Homo sapiens GN=AHNAK PE=1 SV=2	Q09666	iSMPEVDLNLk	0.97	37.42	37.9435	10.14	1.176	0.7167	0.7731	1.059	0.216014
Neuroblast differentiation-associated protein AHNAK OS=Homo sapiens GN=AHNAK PE=1 SV=2	Q09666	iSMPGFk	0.9	39.21	38.9702	26.35	1.124	0.7556	0.8531	0.9467	0.112182
Neuroblast differentiation-associated protein AHNAK OS=Homo sapiens GN=AHNAK PE=1 SV=2	Q09666	iSMQDVDLSLGSPk	1	63.28	37.5174	62.78	0.9599	0.9677	1.044	0.7117	0.191738
Neuroblast differentiation-associated protein AHNAK OS=Homo sapiens GN=AHNAK PE=1 SV=2	Q09666	iSMSEVDLNVAAPk	1	60.68	37.3965	51.7	0.8795	0.7822	1.059	0.9472	0.149817
Neuroblast differentiation-associated protein AHNAK OS=Homo sapiens GN=AHNAK PE=1 SV=2	Q09666	lDADMPEVAVEGPNGk	0.93	25.51	35.0705	22.64	1.078	0.7489	0.9733	0.8773	0.129936
Neuroblast differentiation-associated protein AHNAK OS=Homo sapiens GN=AHNAK PE=1 SV=2	Q09666	lDFEGPDAk	1	40.26	41.7803	33.82	0.9174	1.066	0.8108	0.871	0.145646
Neuroblast differentiation-associated protein AHNAK OS=Homo sapiens GN=AHNAK PE=1 SV=2	Q09666	lEGPDVSLk	0.92	29.97	38.4671	15.28	1.121	0.8178	0.9322	0.8078	0.0810658
Neuroblast differentiation-associated protein AHNAK OS=Homo sapiens GN=AHNAK PE=1 SV=2	Q09666	lEVPDMNIR	1	36.19	37.8025	31.19	0.9006	0.9708	1.005	0.7857	0.128176
Neuroblast differentiation-associated protein AHNAK OS=Homo sapiens GN=AHNAK PE=1 SV=2	Q09666	lGSPSGk	0.9	42.36	39.7276	16.82	1.138	0.8709	0.7633	0.9124	0.0906541
Neuroblast differentiation-associated protein AHNAK OS=Homo sapiens GN=AHNAK PE=1 SV=2	Q09666	lNVGAPDVTLR	1	42.4	38.0188	40.36	0.8635	0.983	1.016	0.8007	0.124253
Neuroblast differentiation-associated protein AHNAK OS=Homo sapiens GN=AHNAK PE=1 SV=2	Q09666	lPSGSGAASPTGSAVDIR	1	63.47	37.0986	57.76	0.6024	1.017	1.142	0.9866	0.0785471
Neuroblast differentiation-associated protein AHNAK OS=Homo sapiens GN=AHNAK PE=1 SV=2	Q09666	lPTGQISGPEIk	1	46.89	36.7495	41.43	1.013	0.7841	0.906	0.9462	0.0960571
Neuroblast differentiation-associated protein AHNAK OS=Homo sapiens GN=AHNAK PE=1 SV=2	Q09666	lQVTMPGIk	1	47.62	37.2738	36.21	0.9789	0.6986	1.111	0.9086	0.22759
Neuroblast differentiation-associated protein AHNAK OS=Homo sapiens GN=AHNAK PE=1 SV=2	Q09666	mDAEVPDVNIEGPDAk	1	67.62	34.3807	67.62	1.24	0.7155	0.8183	0.9507	0.142375
Neuroblast differentiation-associated protein AHNAK OS=Homo sapiens GN=AHNAK PE=1 SV=2	Q09666	mDIDAPDVEVQGPDWHLk	1	64.94	35.4691	64.94	0.9363	1.049	0.741	0.948	0.172035
Neuroblast differentiation-associated protein AHNAK OS=Homo sapiens GN=AHNAK PE=1 SV=2	Q09666	mDVNVGDIDIEGPEGk	1	89.86	34.936	87.9	0.8246	1.063	0.8686	0.9069	0.108836
Neuroblast differentiation-associated protein AHNAK OS=Homo sapiens GN=AHNAK PE=1 SV=2	Q09666	mPDLHLk	0.57	18.88	37.99	12.43	1.334	0.8206	0.7811	0.8072	0.0250165
Neuroblast differentiation-associated protein AHNAK OS=Homo sapiens GN=AHNAK PE=1 SV=2	Q09666	mPDMHFk	0.9	34.04	36.7117	27.42	0.874	0.9783	0.8823	0.915	0.0527519
Neuroblast differentiation-associated protein AHNAK OS=Homo sapiens GN=AHNAK PE=1 SV=2	Q09666	mPDVHFk	0.9	25.94	38.5872	15.78	1.249	0.8211	0.7719	0.872	0.0609157
Neuroblast differentiation-associated protein AHNAK OS=Homo sapiens GN=AHNAK PE=1 SV=2	Q09666	mPEINIk	0.9	48.63	38.9137	11.69	0.9645	1.016	0.8201	0.8586	0.115549
Neuroblast differentiation-associated protein AHNAK OS=Homo sapiens GN=AHNAK PE=1 SV=2	Q09666	mPEMHFk	0.8	15.34	37.0398	15.3	1.091	0.8339	0.8488	0.8938	0.0363109
Neuroblast differentiation-associated protein AHNAK OS=Homo sapiens GN=AHNAK PE=1 SV=2	Q09666	mPTFSTPGAk	1	69.31	37.7218	60.15	1.102	0.8142	0.8378	0.9184	0.0637682
Neuroblast differentiation-associated protein AHNAK OS=Homo sapiens GN=AHNAK PE=1 SV=2	Q09666	mQVGGDGVk	1	59.23	39.1355	42.25	1.032	0.816	0.8913	0.9194	0.0610637
Neuroblast differentiation-associated protein AHNAK OS=Homo sapiens GN=AHNAK PE=1 SV=2	Q09666	mSLPDVDLDLk	0.62	24.05	38.2125	11.21	0.9001	0.6521	0.8934	1.317	0.352757
Neuroblast differentiation-associated protein AHNAK OS=Homo sapiens GN=AHNAK PE=1 SV=2	Q09666	sPEPGQTWTR	1	34.8	36.0412	32.27	1.313	0.8494	0.448	1.381	0.524207
Neuroblast differentiation-associated protein AHNAK OS=Homo sapiens GN=AHNAK PE=1 SV=2	Q09666	sPQISMSDIDLNLk	1	34.87	37.3711	34.12	0.7957	0.9991	1.032	0.8418	0.106152
Neuroblast differentiation-associated protein AHNAK OS=Homo sapiens GN=AHNAK PE=1 SV=2	Q09666	tPEMIIQkPk	0.98	33	35.4357	20.27	0.8343	0.8555	0.9584	0.9977	0.0783528
Neuroblast differentiation-associated protein AHNAK OS=Homo sapiens GN=AHNAK PE=1 SV=2	Q09666	vDIDAPDVEVHDPDWHLk	1	53.76	36.4217	53.76	0.8125	1.161	0.8567	0.8556	0.183767
Neuroblast differentiation-associated protein AHNAK OS=Homo sapiens GN=AHNAK PE=1 SV=2	Q09666	vDIDAPDVSIEGPDAk	0.51	19.63	41.7878	19.63	1.384	0.7708	0.6817	0.9492	0.170144
Neuroblast differentiation-associated protein AHNAK OS=Homo sapiens GN=AHNAK PE=1 SV=2	Q09666	vDIDTPDIDIHGPEGk	1	80.71	36.8975	80.71	1.489	0.8092	0.6928	0.827	0.0938867
Neuroblast differentiation-associated protein AHNAK OS=Homo sapiens GN=AHNAK PE=1 SV=2	Q09666	vDIDTPDINIEGSEGk	0.96	26.32	36.17	24.48	1.141	0.9933	0.6097	0.999	0.257266
Neuroblast differentiation-associated protein AHNAK OS=Homo sapiens GN=AHNAK PE=1 SV=2	Q09666	vDIDVPDVNIEGPEGk	0.99	91.15	36.9574	0	0.9872	1.031	0.7074	0.9037	0.185104
Neuroblast differentiation-associated protein AHNAK OS=Homo sapiens GN=AHNAK PE=1 SV=2	Q09666	vDIDVPDVNLEAPEGk	1	53.58	37.1054	51.11	0.8026	1.1	0.9516	0.8213	0.145617
Neuroblast differentiation-associated protein AHNAK OS=Homo sapiens GN=AHNAK PE=1 SV=2	Q09666	vDIEAPDVSLEGPEGk	1	49.06	35.8218	38.64	1.91	0.7774	0.6259	0.7526	0.113077
Neuroblast differentiation-associated protein AHNAK OS=Homo sapiens GN=AHNAK PE=1 SV=2	Q09666	vDIEGPDVNIEGPEGk	1	62.43	36.1941	58.1	1.614	0.8226	0.6074	0.8558	0.176991
Neuroblast differentiation-associated protein AHNAK OS=Homo sapiens GN=AHNAK PE=1 SV=2	Q09666	vDIETPNLEGTLTGPR	1	41.04	36.9793	38.18	0.9753	1.072	0.6377	1.035	0.26317
Neuroblast differentiation-associated protein AHNAK OS=Homo sapiens GN=AHNAK PE=1 SV=2	Q09666	vDINAPDVDVHGPDWHLk	1	54.69	36.17	48.8	1.031	0.9563	0.8498	0.824	0.0799957
Neuroblast differentiation-associated protein AHNAK OS=Homo sapiens GN=AHNAK PE=1 SV=2	Q09666	vDINAPDVDVQGPDWHLk	1	46.54	41.2746	46.54	0.9259	0.9093	0.8203	1.024	0.111258
Neuroblast differentiation-associated protein AHNAK OS=Homo sapiens GN=AHNAK PE=1 SV=2	Q09666	vDINAPDVDVR	1	43.59	37.8774	38.47	0.9092	1.22	0.8521	0.7301	0.27303
Neuroblast differentiation-associated protein AHNAK OS=Homo sapiens GN=AHNAK PE=1 SV=2	Q09666	vDINAPDVEVQGk	1	36.69	37.8254	30.62	1.212	0.8941	0.7608	0.8369	0.0805116
Neuroblast differentiation-associated protein AHNAK OS=Homo sapiens GN=AHNAK PE=1 SV=2	Q09666	vDINAPDVGVQGPDWHLk	1	40.31	36.5398	30.64	0.7603	0.7955	1.11	1.028	0.16684
Neuroblast differentiation-associated protein AHNAK OS=Homo sapiens GN=AHNAK PE=1 SV=2	Q09666	vDISAPDVDVHGPDWHLk	1	57.08	36.1183	52.84	0.976	0.8387	0.9647	0.8741	0.0728112
Neuroblast differentiation-associated protein AHNAK OS=Homo sapiens GN=AHNAK PE=1 SV=2	Q09666	vDTNAPDLSLEGPEGk	1	68.19	36.7394	42.51	0.9843	0.9796	0.8912	0.8175	0.0905714
Neuroblast differentiation-associated protein AHNAK OS=Homo sapiens GN=AHNAK PE=1 SV=2	Q09666	vDVDVPDVNIEGPDAk	0.96	21	36.62	20.05	0.9862	0.8617	0.942	0.8404	0.060791
Neuroblast differentiation-associated protein AHNAK OS=Homo sapiens GN=AHNAK PE=1 SV=2	Q09666	vDVEcPDVNIEGPEGk	1	69.95	33.9041	66.03	0.9279	0.96	0.7654	1.012	0.14246
Neuroblast differentiation-associated protein AHNAK OS=Homo sapiens GN=AHNAK PE=1 SV=2	Q09666	vDVEGPDVNIEGPEGk	1	68.53	35.2763	64.47	0.8325	1.157	0.7432	0.9734	0.216457
Neuroblast differentiation-associated protein AHNAK OS=Homo sapiens GN=AHNAK PE=1 SV=2	Q09666	vDVEVPDVSLEGPEGk	1	36.28	37.091	23.67	0.8525	0.9221	0.8724	1	0.069047
Neuroblast differentiation-associated protein AHNAK OS=Homo sapiens GN=AHNAK PE=1 SV=2	Q09666	vDVNAPDVQAPDWHLk	1	33.1	36.6153	29.68	1.109	0.877	0.7768	0.9242	0.0875927
Neuroblast differentiation-associated protein AHNAK OS=Homo sapiens GN=AHNAK PE=1 SV=2	Q09666	vDVSAPDVEMQGPDWNLk	1	78.1	34.2488	78.1	0.956	0.8629	0.9077	0.9133	0.0308776
Neuroblast differentiation-associated protein AHNAK OS=Homo sapiens GN=AHNAK PE=1 SV=2	Q09666	vEGDLkGPEIDVk	0.76	28.6	36.287	2.17	1.928	0.7433	0.607	0.7935	0.135048
Neuroblast differentiation-associated protein AHNAK OS=Homo sapiens GN=AHNAK PE=1 SV=2	Q09666	vEGDMQVPDLDIk	0.86	18.85	37.3312	15.43	0.9227	1	0.8646	0.8442	0.0937819
Neuroblast differentiation-associated protein AHNAK OS=Homo sapiens GN=AHNAK PE=1 SV=2	Q09666	vESDLkGPEVDIEGPEGk	1	45.48	36.3236	45.48	0.8652	0.9222	1.045	0.8282	0.116676
Neuroblast differentiation-associated protein AHNAK OS=Homo sapiens GN=AHNAK PE=1 SV=2	Q09666	vESEIkVPDVELk	0.94	21.97	34.8827	16.9	0.9075	0.7613	0.9192	1.087	0.176558
Neuroblast differentiation-associated protein AHNAK OS=Homo sapiens GN=AHNAK PE=1 SV=2	Q09666	vGGSGVNVNAk	1	76.93	38.4862	68.39	0.8588	0.8597	0.9522	0.9819	0.0684366
Neuroblast differentiation-associated protein AHNAK OS=Homo sapiens GN=AHNAK PE=1 SV=2	Q09666	vGIDTPDIDIHGPEGk	1	57.05	37.1725	56.35	0.8576	1.015	0.9006	0.8803	0.0779232
Neuroblast differentiation-associated protein AHNAK OS=Homo sapiens GN=AHNAK PE=1 SV=2	Q09666	vGVEVPDVNIEGPEGk	1	91.73	37.5944	91.73	0.9504	0.9569	0.9632	0.788	0.110095
Neuroblast differentiation-associated protein AHNAK OS=Homo sapiens GN=AHNAK PE=1 SV=2	Q09666	vkGDADVSVPk	0.98	28.22	36.8574	20.75	0.9336	0.8189	0.8895	1.015	0.10941
Neuroblast differentiation-associated protein AHNAK OS=Homo sapiens GN=AHNAK PE=1 SV=2	Q09666	vkGDVDVSLPk	1	51.95	36.2614	40.35	0.8073	0.8546	1.058	0.9455	0.10695
Neuroblast differentiation-associated protein AHNAK OS=Homo sapiens GN=AHNAK PE=1 SV=2	Q09666	vNVEAPDVNLEGLGGk	1	80.28	37.4796	75.26	0.6782	0.8573	1.136	1.039	0.139972
Neuroblast differentiation-associated protein AHNAK OS=Homo sapiens GN=AHNAK PE=1 SV=2	Q09666	vPDVDIk	0.9	50.36	38.0632	23.5	1.603	0.7502	0.7279	0.8041	0.0514988
Neuroblast differentiation-associated protein AHNAK OS=Homo sapiens GN=AHNAK PE=1 SV=2	Q09666	vPDVELk	0.83	50.58	37.9155	0	1.067	0.7806	0.8705	0.9519	0.0987535
Neuroblast differentiation-associated protein AHNAK OS=Homo sapiens GN=AHNAK PE=1 SV=2	Q09666	vPEVDVR	0.9	24.32	37.2876	19.72	0.8783	0.8539	1.064	0.8647	0.12755
Neuroblast differentiation-associated protein AHNAK OS=Homo sapiens GN=AHNAK PE=1 SV=2	Q09666	vPGIDATTk	1	39.46	38.5418	36.48	0.9736	0.9455	1.089	0.6889	0.223283
Neuroblast differentiation-associated protein AHNAK OS=Homo sapiens GN=AHNAK PE=1 SV=2	Q09666	vQANLGAPDINIEGLDAk	1	102.29	37.0174	98.75	0.7402	0.9324	1.033	0.9683	0.0521346
Neuroblast differentiation-associated protein AHNAK OS=Homo sapiens GN=AHNAK PE=1 SV=2	Q09666	vSAPEVSVGHk	1	44.56	38.1077	39.59	0.9159	1.017	0.8376	0.8849	0.101822
Neuroblast differentiation-associated protein AHNAK OS=Homo sapiens GN=AHNAK PE=1 SV=2	Q09666	vSGPDLDLNLk	1	78.68	38.0393	69.57	0.965	0.858	0.9618	0.8668	0.0642712
Neuroblast differentiation-associated protein AHNAK OS=Homo sapiens GN=AHNAK PE=1 SV=2	Q09666	vSMPDVDLNLk	0.97	28.44	38.391	19.04	1.498	0.7215	0.694	0.9348	0.168242
Neuroblast differentiation-associated protein AHNAK OS=Homo sapiens GN=AHNAK PE=1 SV=2	Q09666	vSMPDVELNLk	1	103.27	38.979	86.13	0.9164	0.855	0.7864	1.12	0.191394
Neuroblast differentiation-associated protein AHNAK OS=Homo sapiens GN=AHNAK PE=1 SV=2	Q09666	vSVGAPDLSLEASEGSIk	0.56	20.28	41.8253	19.01	0.7554	0.8882	1.149	0.904	0.149149
Neuroblast differentiation-associated protein AHNAK OS=Homo sapiens GN=AHNAK PE=1 SV=2	Q09666	vTAPDVDLHLk	0.97	30.59	37.9232	21.59	0.9341	0.9045	0.9432	0.8502	0.0519488
Glyceraldehyde-3-phosphate dehydrogenase OS=Homo sapiens GN=GAPDH PE=1 SV=3	Q09666	vTAYTVDVTGR	1	45.76	37.7063	42.2	0.8111	0.8343	0.9274	1.1	0.141333
Glyceraldehyde-3-phosphate dehydrogenase OS=Homo sapiens GN=GAPDH PE=1 SV=3	P04406	aAFNSGk	0.9	43.82	38.2145	28.56	1.208	0.8311	0.9997	1.504	0.314977
Glyceraldehyde-3-phosphate dehydrogenase OS=Homo sapiens GN=GAPDH PE=1 SV=3	P04406	aGAHLQGGAk	0.97	30.74	38.2808	22.95	1.001	0.5067	1.743	1.722	0.534628
Glyceraldehyde-3-phosphate dehydrogenase OS=Homo sapiens GN=GAPDH PE=1 SV=3	P04406	gALQNIIPASTGAAk	1	105.06	37.4265	96.52	1.136	1.054	0.8742	1.449	0.261196
Glyceraldehyde-3-phosphate dehydrogenase OS=Homo sapiens GN=GAPDH PE=1 SV=3	P04406	iISNAScTTNcLAPLAk	1	82.78	37.0757	61.87	0.9607	0.9404	0.9252	1.827	0.419479
Glyceraldehyde-3-phosphate dehydrogenase OS=Homo sapiens GN=GAPDH PE=1 SV=3	P04406	lISWYDNEFGYSNR	1	68.33	31.0072	68.33	0.9705	1.202	0.8973	1.405	0.218767
Glyceraldehyde-3-phosphate dehydrogenase OS=Homo sapiens GN=GAPDH PE=1 SV=3	P04406	lTGMAFR	0.65	22.43	37.9064	14.91	0.9555	0.931	1.181	1.442	0.215689
Glyceraldehyde-3-phosphate dehydrogenase OS=Homo sapiens GN=GAPDH PE=1 SV=3	P04406	lVINGNPITIFQER	0.89	24.94	37.724	23.38	0.958	1.102	1.076	1.353	0.129969
Glyceraldehyde-3-phosphate dehydrogenase OS=Homo sapiens GN=GAPDH PE=1 SV=3	P04406	lVINGNPITIFQERDPSk	1	46.43	35.5546	39.85	1.096	0.4745	1.604	1.759	0.548137
Glyceraldehyde-3-phosphate dehydrogenase OS=Homo sapiens GN=GAPDH PE=1 SV=3	P04406	lWRDGRGALQNIIPASTGAAk	0.86	27.96	34.9969	14.61	1.558	0.2958	2.103	1.565	0.702301
Glyceraldehyde-3-phosphate dehydrogenase OS=Homo sapiens GN=GAPDH PE=1 SV=3	P04406	qASEGPLk	0.81	23.67	38.5727	13.61	1.057	0.9516	0.9659	1.62	0.323822
Glyceraldehyde-3-phosphate dehydrogenase OS=Homo sapiens GN=GAPDH PE=1 SV=3	P04406	rVIISAPSADAPMFVMGVNHEk	0.91	23.56	35.9704	23.56	1.001	0.8193	1.236	1.45	0.274498
Glyceraldehyde-3-phosphate dehydrogenase OS=Homo sapiens GN=GAPDH PE=1 SV=3	P04406	tVDGPSGk	0.99	53.65	39.2324	38.63	1.022	0.6736	1.257	1.718	0.430352
Glyceraldehyde-3-phosphate dehydrogenase OS=Homo sapiens GN=GAPDH PE=1 SV=3	P04406	vGVNGFGR	0.97	26.07	39.5265	20.7	1.245	1.082	1.044	1.078	0.0195511
Glyceraldehyde-3-phosphate dehydrogenase OS=Homo sapiens GN=GAPDH PE=1 SV=3	P04406	vIISAPSADAPMFVMGVNHEk	0.93	19.09	41.7214	18.9	1.15	0.9935	0.9677	1.337	0.187531
Glyceraldehyde-3-phosphate dehydrogenase OS=Homo sapiens GN=GAPDH PE=1 SV=3	P04406	vIPELNGk	0.99	42.56	37.2428	33.29	1.035	1.021	1.143	1.238	0.0959256
Glyceraldehyde-3-phosphate dehydrogenase OS=Homo sapiens GN=GAPDH PE=1 SV=3	P04406	vPTANVSVVDLTcR	1	60.92	37.3846	60.92	1.072	1.005	0.9599	1.436	0.231844
Glyceraldehyde-3-phosphate dehydrogenase OS=Homo sapiens GN=GAPDH PE=1 SV=3	P04406	vVDLMAHMASk	1	51.71	42.7286	39.1	1.031	0.982	1.051	1.438	0.212434
Glyceraldehyde-3-phosphate dehydrogenase OS=Homo sapiens GN=GAPDH PE=1 SV=3	P04406	vVDLMAHMASkE	0.97	32.9	42.4915	32.15	1.118	1.295	0.8318	1.249	0.22678
Filamin-A OS=Homo sapiens GN=FLNA PE=1 SV=4	P04406	wGDAGAEYVVESTGVFTTMEk	1	99.38	33.8093	99.05	0.9083	1.937	0.7874	1.141	0.45699
Filamin-A OS=Homo sapiens GN=FLNA PE=1 SV=4	P21333,P21333-2,Q5HY54	aEAGVPAEFSIWTR	1	69.19	37.0329	62.37	0.9905	0.6746	0.5253	1.249	0.468078
Filamin-A OS=Homo sapiens GN=FLNA PE=1 SV=4	P21333,P21333-2,Q5HY54	aEFTVETR	0.93	28.08	39.5318	17.56	0.6654	0.7908	0.7675	1.261	0.296286
Filamin-A OS=Homo sapiens GN=FLNA PE=1 SV=4	P21333,P21333-2,Q5HY54	aEISFEDR	0.99	46.35	35.1081	40.31	0.8369	0.7233	0.749	1.124	0.259169
Filamin-A OS=Homo sapiens GN=FLNA PE=1 SV=4	P21333,P21333-2,Q5HY54	aEISFEDRk	0.99	29.08	37.8689	24.78	0.9767	0.5863	0.7022	1.268	0.428032
Filamin-A OS=Homo sapiens GN=FLNA PE=1 SV=4	P21333,P21333-2,Q5HY54	aFGPGLQGGSAGSPAR	1	77.51	42.0162	61.64	1.027	0.694	0.5714	1.24	0.426211
Filamin-A OS=Homo sapiens GN=FLNA PE=1 SV=4	P21333,P21333-2,Q5HY54	aGNNMLLVGVHGPR	0.99	31.75	42.6172	25.88	0.9105	0.7254	0.7639	1.005	0.182264
Filamin-A OS=Homo sapiens GN=FLNA PE=1 SV=4	P21333,P21333-2,Q5HY54	aGQSAAGAAPGGGVDTR	1	52.65	35.7784	43.77	0.7738	1.396	0.4437	1.064	0.499399
Filamin-A OS=Homo sapiens GN=FLNA PE=1 SV=4	P21333,P21333-2,Q5HY54	aGVAPLQVk	0.51	20.15	40.223	12.37	0.9622	0.7581	0.6404	1.1	0.28666
Filamin-A OS=Homo sapiens GN=FLNA PE=1 SV=4	P21333,P21333-2,Q5HY54	aHVVPcFDASk	1	47.27	37.4873	41.79	0.982	0.5984	0.4729	1.834	0.776744
Filamin-A OS=Homo sapiens GN=FLNA PE=1 SV=4	P21333,P21333-2,Q5HY54	aLTQTGGPHVk	1	69.21	37.8767	56.71	1.035	0.6815	0.5183	1.393	0.538156
Filamin-A OS=Homo sapiens GN=FLNA PE=1 SV=4	P21333,P21333-2,Q5HY54	aNLPQSFQVDTSk	1	45.95	37.3687	45.95	0.8206	0.8449	0.6144	1.174	0.320409
Filamin-A OS=Homo sapiens GN=FLNA PE=1 SV=4	P21333,P21333-2,Q5HY54	aPSVANVGSHcDLSLk	1	45.2	36.535	45.2	1.046	0.6925	0.7002	1.005	0.223015
Filamin-A OS=Homo sapiens GN=FLNA PE=1 SV=4	P21333,P21333-2,Q5HY54	aRGPGLEk	0.71	26.65	37.9865	20.34	0.854	0.4077	0.7281	2.011	0.808856
Filamin-A OS=Homo sapiens GN=FLNA PE=1 SV=4	P21333,P21333-2,Q5HY54	aTcAPQHGAPGPGPADASk	1	70.69	34.9206	70.69	0.4165	0.878	0.7703	1.81	0.495957
Filamin-A OS=Homo sapiens GN=FLNA PE=1 SV=4	P21333,P21333-2,Q5HY54	aVPTGDASk	1	50.2	39.0428	43.77	1.394	0.6474	0.5949	0.9493	0.261819
Filamin-A OS=Homo sapiens GN=FLNA PE=1 SV=4	P21333,P21333-2,Q5HY54	aWGPGLEGGVVGk	1	37.83	37.8561	34.58	1.043	0.7058	0.5533	1.244	0.434887
Filamin-A OS=Homo sapiens GN=FLNA PE=1 SV=4	P21333,P21333-2,Q5HY54	aYGPGIEPTGNMVk	1	60.6	37.1533	56.97	0.9237	0.7325	0.6613	1.139	0.305256
Filamin-A OS=Homo sapiens GN=FLNA PE=1 SV=4	P21333,P21333-2,Q5HY54	cAPGVVGPAEADIDFDIIR	1	48.79	40.1523	46.58	0.9128	0.9427	0.7419	0.7985	0.125088
Filamin-A OS=Homo sapiens GN=FLNA PE=1 SV=4	P21333,P21333-2,Q5HY54	cSGPGLSPGMVR	1	53.63	34.7727	50.85	1.027	0.702	0.5734	1.233	0.418186
Filamin-A OS=Homo sapiens GN=FLNA PE=1 SV=4	P21333,P21333-2,Q5HY54	dAEMPATEk	1	51.25	35.5919	39.88	0.953	0.5803	0.5626	1.638	0.664357
Filamin-A OS=Homo sapiens GN=FLNA PE=1 SV=4	P21333,P21333-2,Q5HY54	dAGEGGLSLAIEGPSk	1	86.55	37.2811	85.64	0.9947	0.7077	0.6518	1.076	0.283896
Filamin-A OS=Homo sapiens GN=FLNA PE=1 SV=4	P21333,P21333-2,Q5HY54	dAGEGLLAVQITDPEGkPk	0.96	20.32	35.2802	20.28	1.056	0.8844	0.563	0.9627	0.263657
Filamin-A OS=Homo sapiens GN=FLNA PE=1 SV=4	P21333,P21333-2,Q5HY54	dAPQDFHPDR	0.99	29.2	34.3345	29.2	0.9302	0.7567	0.7544	0.9822	0.157456
Filamin-A OS=Homo sapiens GN=FLNA PE=1 SV=4	P21333,P21333-2,Q5HY54	dGScGVAYVVQEPGDYEVSVk	1	59.16	33.9305	59.16	1.247	0.7574	0.3821	1.413	0.613237
Filamin-A OS=Homo sapiens GN=FLNA PE=1 SV=4	P21333,P21333-2,Q5HY54	dNGNGTYScSYVPR	0.92	20.45	28.3569	20.45	0.9935	0.789	0.699	0.9303	0.14464
Filamin-A OS=Homo sapiens GN=FLNA PE=1 SV=4	P21333,P21333-2,Q5HY54	dQEFTVk	0.9	42.67	37.963	30.15	1.079	0.588	0.6286	1.264	0.458493
Filamin-A OS=Homo sapiens GN=FLNA PE=1 SV=4	P21333,P21333-2,Q5HY54	dVDIIDHHDNTYTVk	1	69.88	34.9332	56.81	0.934	0.636	0.6264	1.345	0.474197
Filamin-A OS=Homo sapiens GN=FLNA PE=1 SV=4	P21333,P21333-2,Q5HY54	eAGAGGLAIAVEGPSk	1	123.55	37.3191	118.01	1.13	0.6661	0.6168	1.098	0.333579
Filamin-A OS=Homo sapiens GN=FLNA PE=1 SV=4	P21333,P21333-2,Q5HY54	eATTEFSVDAR	1	57.05	33.7912	50.95	1.044	0.7038	0.6766	1.026	0.242292
Filamin-A OS=Homo sapiens GN=FLNA PE=1 SV=4	P21333,P21333-2,Q5HY54	eEPcLLk	0.9	37.15	38.6876	18.15	0.8802	0.6609	0.6092	1.438	0.51435
Filamin-A OS=Homo sapiens GN=FLNA PE=1 SV=4	P21333,P21333-2,Q5HY54	eGPYSISVLYGDEEVPR	1	57.91	35.7264	57.91	0.8768	0.968	0.6008	0.9926	0.257027
Filamin-A OS=Homo sapiens GN=FLNA PE=1 SV=4	P21333,P21333-2,Q5HY54	eNGVYLIDVk	0.6	24.18	38.3033	15.93	0.8992	0.6821	0.7832	1.061	0.232985
Filamin-A OS=Homo sapiens GN=FLNA PE=1 SV=4	P21333,P21333-2,Q5HY54	eTGEHLVHVk	1	49.75	38.4874	48.21	1.125	0.6397	0.5941	1.192	0.411595
Filamin-A OS=Homo sapiens GN=FLNA PE=1 SV=4	P21333,P21333-2,Q5HY54	fNEEHIPDSPFVVPVASPSGDAR	1	43.45	34.0518	43.45	0.9805	0.7119	0.7151	1.027	0.221279
Filamin-A OS=Homo sapiens GN=FLNA PE=1 SV=4	P21333,P21333-2,Q5HY54	fNGTHIPGSPFk	1	35.37	37.9616	28.38	1.151	0.5715	0.5829	1.33	0.524875
Filamin-A OS=Homo sapiens GN=FLNA PE=1 SV=4	P21333,P21333-2,Q5HY54	fVPAEMGTHTVSVk	1	73.82	37.3624	73.82	1.056	0.8296	0.5664	1.027	0.286111
Filamin-A OS=Homo sapiens GN=FLNA PE=1 SV=4	P21333,P21333-2,Q5HY54	gAGTGGLGLAVEGPSEAk	0.91	29.23	36.3799	26.84	1.111	0.6913	0.6243	1.065	0.299259
Filamin-A OS=Homo sapiens GN=FLNA PE=1 SV=4	P21333,P21333-2,Q5HY54	gLVEPVDVVDNADGTQTVNYVPSR	1	94.81	34.8629	94.81	1.071	0.7582	0.7239	0.864	0.0933816
Filamin-A OS=Homo sapiens GN=FLNA PE=1 SV=4	P21333,P21333-2,Q5HY54	gTVEPQLEAR	1	56.24	37.5921	48.6	1.05	0.5597	0.6774	1.28	0.460525
Filamin-A OS=Homo sapiens GN=FLNA PE=1 SV=4	P21333,P21333-2,Q5HY54	iANLQTDLSDGLR	1	58.4	37.4578	53.04	0.8439	0.6254	0.6428	1.512	0.547008
Filamin-A OS=Homo sapiens GN=FLNA PE=1 SV=4	P21333,P21333-2,Q5HY54	iPEISIQDMTAQVTSPSGk	1	78.72	36.3659	78.72	0.9877	0.8604	0.6301	0.9656	0.209592
Filamin-A OS=Homo sapiens GN=FLNA PE=1 SV=4	P21333,P21333-2,Q5HY54	iVGPSGAAVPck	0.99	32.05	37.9879	26.21	1.104	0.5051	0.6341	1.434	0.586677
Filamin-A OS=Homo sapiens GN=FLNA PE=1 SV=4	P21333,P21333-2,Q5HY54	kGEITGEVR	0.95	20.6	38.446	19.08	0.9823	0.5366	0.7132	1.356	0.496474
Filamin-A OS=Homo sapiens GN=FLNA PE=1 SV=4	P21333,P21333-2,Q5HY54	lDVQFSGLTk	1	73.62	38.2223	62.18	1.093	0.6136	0.5555	1.336	0.520723
Filamin-A OS=Homo sapiens GN=FLNA PE=1 SV=4	P21333,P21333-2,Q5HY54	lPQLPITNFSR	0.83	17.17	37.983	17.17	0.7298	0.9541	0.6062	1.203	0.325443
Filamin-A OS=Homo sapiens GN=FLNA PE=1 SV=4	P21333,P21333-2,Q5HY54	lQVEPAVDTSGVQcYGPGIEGQGVFR	1	55.33	34.1814	54.39	1.14	0.6844	0.7171	0.9115	0.159235
Filamin-A OS=Homo sapiens GN=FLNA PE=1 SV=4	P21333,P21333-2,Q5HY54	lTVSSLQESGLk	0.87	29.31	38.1538	24.8	1.127	0.65	0.6285	1.117	0.345696
Filamin-A OS=Homo sapiens GN=FLNA PE=1 SV=4	P21333,P21333-2,Q5HY54	mScMDNk	0.9	39.84	28.8252	34.75	1.023	0.653	0.5633	1.355	0.505799
Filamin-A OS=Homo sapiens GN=FLNA PE=1 SV=4	P21333,P21333-2,Q5HY54	sAGQGEVLVYVEDPAGHQEEAk	0.96	135.95	35.6467	135.95	0.8444	0.6401	0.5983	1.577	0.589665
Filamin-A OS=Homo sapiens GN=FLNA PE=1 SV=4	P21333,P21333-2,Q5HY54	sPFEVYVDk	0.99	33.15	38.1895	27.08	0.9914	0.6092	0.6243	1.342	0.487818
Filamin-A OS=Homo sapiens GN=FLNA PE=1 SV=4	P21333,P21333-2,Q5HY54	sPFSVAVSPSLDLSk	1	56.55	37.6842	56.18	0.9199	0.6292	0.6158	1.43	0.522907
Filamin-A OS=Homo sapiens GN=FLNA PE=1 SV=4	P21333,P21333-2,Q5HY54	sSFTVDcSk	1	67.52	37.6403	58.53	0.9178	0.5842	0.7372	1.296	0.429453
Filamin-A OS=Homo sapiens GN=FLNA PE=1 SV=4	P21333,P21333-2,Q5HY54	tFSVWYVPEVTGTHk	1	48.26	36.217	48.26	0.9612	0.4934	0.5318	2.021	0.857875
Filamin-A OS=Homo sapiens GN=FLNA PE=1 SV=4	P21333,P21333-2,Q5HY54	tGVAVNkPAEFTVDAk	0.63	15.24	36.4963	15.24	0.8784	0.7349	0.5998	1.317	0.431169
Filamin-A OS=Homo sapiens GN=FLNA PE=1 SV=4	P21333,P21333-2,Q5HY54	tGVELGkPTHFTVNAk	0.52	16.79	34.6835	14.17	1.243	0.667	0.4694	1.31	0.538988
Filamin-A OS=Homo sapiens GN=FLNA PE=1 SV=4	P21333,P21333-2,Q5HY54	tPcEEILVk	1	37.81	38.7245	37.72	1.037	0.6598	0.6938	1.068	0.280597
Filamin-A OS=Homo sapiens GN=FLNA PE=1 SV=4	P21333,P21333-2,Q5HY54	vANPSGNLTETYVQDR	1	94.9	34.3313	94.9	1.014	0.7808	0.5135	1.256	0.442383
Filamin-A OS=Homo sapiens GN=FLNA PE=1 SV=4	P21333,P21333-2,Q5HY54	vAQPTITDNk	1	72.03	38.4491	62.73	0.9965	0.6331	0.7148	1.112	0.312435
Filamin-A OS=Homo sapiens GN=FLNA PE=1 SV=4	P21333,P21333-2,Q5HY54	vDVGkDQEFTVk	0.99	27.69	37.0969	26.6	1.25	0.5484	0.4931	1.509	0.671911
Filamin-A OS=Homo sapiens GN=FLNA PE=1 SV=4	P21333,P21333-2,Q5HY54	vEPGLGADNSVVR	1	73.34	37.3062	73.34	1.193	0.5961	0.5551	1.292	0.508499
Filamin-A OS=Homo sapiens GN=FLNA PE=1 SV=4	P21333,P21333-2,Q5HY54	vEPGLGADNSVVRFLPR	1	43.78	37.1425	43.78	0.4897	0.8524	0.7099	1.72	0.499687
Filamin-A OS=Homo sapiens GN=FLNA PE=1 SV=4	P21333,P21333-2,Q5HY54	vHGPGIQSGTTNkPNk	1	54.94	35.9395	54.94	0.9936	0.606	0.6903	1.226	0.399961
Filamin-A OS=Homo sapiens GN=FLNA PE=1 SV=4	P21333,P21333-2,Q5HY54	vkAEGPGLSR	0.99	26.38	37.185	25.42	1.203	0.6089	0.5461	1.275	0.498672
Filamin-A OS=Homo sapiens GN=FLNA PE=1 SV=4	P21333,P21333-2,Q5HY54	vkETADFk	0.99	26.85	37.4241	26.85	1.034	0.5037	0.5757	1.701	0.724474
Filamin-A OS=Homo sapiens GN=FLNA PE=1 SV=4	P21333,P21333-2,Q5HY54	vNQPASFAVSLNGAk	0.99	39.23	37.4764	27.35	1.031	0.6861	0.6186	1.158	0.357999
Filamin-A OS=Homo sapiens GN=FLNA PE=1 SV=4	P21333,P21333-2,Q5HY54	vNVGAGSHPNk	0.97	27.62	38.3097	18.68	1.22	0.6265	0.4878	1.351	0.564085
Filamin-A OS=Homo sapiens GN=FLNA PE=1 SV=4	P21333,P21333-2,Q5HY54	vPVHDVTDASk	1	50.06	36.9679	44.69	1.046	0.6299	0.5514	1.404	0.546813
Filamin-A OS=Homo sapiens GN=FLNA PE=1 SV=4	P21333,P21333-2,Q5HY54	vQVQDNEGcPVEALVk	1	34.06	36.5591	33.03	0.8491	0.8162	0.6047	1.23	0.359943
Filamin-A OS=Homo sapiens GN=FLNA PE=1 SV=4	P21333,P21333-2,Q5HY54	vSGLGEk	0.9	49	40.2702	5.07	1.218	0.4799	0.5238	1.665	0.755316
Filamin-A OS=Homo sapiens GN=FLNA PE=1 SV=4	P21333,P21333-2,Q5HY54	vTAQGPGLEPSGNIANk	1	133.4	37.2884	124.91	1.045	0.6136	0.5785	1.374	0.525497
Filamin-A OS=Homo sapiens GN=FLNA PE=1 SV=4	P21333,P21333-2,Q5HY54	vYGPGVAk	0.77	27.59	39.6708	21.32	0.9587	0.5715	0.7007	1.335	0.470215
Filamin-A OS=Homo sapiens GN=FLNA PE=1 SV=4	P21333,P21333-2,Q5HY54	wGDEHIPGSPYR	1	32.49	33.0168	32.49	1.187	0.5509	0.6314	1.221	0.456703
Filamin-A OS=Homo sapiens GN=FLNA PE=1 SV=4	P21333,P21333-2,Q5HY54	yAPSEAGLHEMDIR	0.83	24.14	35.168	24.14	1.09	0.6124	0.7112	1.074	0.304125
Filamin-A OS=Homo sapiens GN=FLNA PE=1 SV=4	P21333,P21333-2,Q5HY54	yGGDEIPFSPYR	0.98	34.94	34.1128	19.44	1.714	0.6506	0.3942	1.16	0.530393
Filamin-A OS=Homo sapiens GN=FLNA PE=1 SV=4	P21333,P21333-2,Q5HY54	yGGPYHIGGSPFk	1	37.29	36.744	30.15	1.027	0.7016	0.6079	1.163	0.360552
Filamin-A OS=Homo sapiens GN=FLNA PE=1 SV=4	P21333,P21333-2,Q5HY54	yGGQPVPNFPSk	1	35.59	37.6767	34.73	0.7672	0.6413	0.6955	1.444	0.483975
Filamin-A OS=Homo sapiens GN=FLNA PE=1 SV=4	P21333,P21333-2,Q5HY54	yNEQHVPGSPFTAR	1	36.54	34.4107	36.54	0.9656	0.716	0.7323	1.007	0.19978
Complement C3 OS=Homo sapiens GN=C3 PE=1 SV=2	P21333,P21333-2,Q5HY54	yTPVQQGPVGVNVTYGGDPIPk	1	84.6	35.8546	82.47	1.081	0.4598	0.6383	1.607	0.684589
Complement C3 OS=Homo sapiens GN=C3 PE=1 SV=2	P01024	aAVYHHFISDGVR	0.79	24.32	37.5297	22.49	1.12	0.8132	0.9042	1.68	0.420636
Complement C3 OS=Homo sapiens GN=C3 PE=1 SV=2	P01024	acEPGVDYVYk	1	47.28	34.4373	47.28	0.9383	1.113	1.155	1.153	0.0207768
Complement C3 OS=Homo sapiens GN=C3 PE=1 SV=2	P01024	aDIGcTPGSGk	1	78.5	37.1172	68.77	1.03	1.188	1.118	1.011	0.080623
Complement C3 OS=Homo sapiens GN=C3 PE=1 SV=2	P01024	aEDLVGk	0.9	33.79	39.7387	23.23	0.9493	1.052	1.23	1.126	0.0787151
Complement C3 OS=Homo sapiens GN=C3 PE=1 SV=2	P01024	aGDFLEANYMNLQR	0.98	30.6	35.092	29.13	0.9467	0.8566	1.536	1.106	0.294698
Complement C3 OS=Homo sapiens GN=C3 PE=1 SV=2	P01024	akDQLTcNk	0.99	27.79	38.0645	25.86	0.9871	0.9263	1.211	1.249	0.156248
Complement C3 OS=Homo sapiens GN=C3 PE=1 SV=2	P01024	aVLYNYR	0.9	29.61	37.3552	21.35	1.381	0.9664	1.032	1.005	0.0329332
Complement C3 OS=Homo sapiens GN=C3 PE=1 SV=2	P01024	aYYENSPQQVFSTEFEVk	0.98	34.23	35.437	34.23	1.181	1.181	0.9438	1.051	0.112207
Complement C3 OS=Homo sapiens GN=C3 PE=1 SV=2	P01024	cAEENcFIQk	0.99	37.48	33.4792	37.48	0.9481	1.13	1.1	1.175	0.0332592
Complement C3 OS=Homo sapiens GN=C3 PE=1 SV=2	P01024	dFDFVPPVVR	1	36.16	38.1178	32.75	0.8323	1.164	1.173	1.23	0.0301018
Complement C3 OS=Homo sapiens GN=C3 PE=1 SV=2	P01024	dIcEEQVNSLPGSITk	1	48.86	36.3779	48.86	1.113	1.018	0.9396	1.252	0.151916
Complement C3 OS=Homo sapiens GN=C3 PE=1 SV=2	P01024	dScVGSLVVk	1	51.01	38.4148	35.63	0.9819	1.076	1.169	1.115	0.0416975
Complement C3 OS=Homo sapiens GN=C3 PE=1 SV=2	P01024	eALkLEEk	0.95	27.08	37.246	17.35	1.002	0.9831	1.201	1.169	0.10527
Complement C3 OS=Homo sapiens GN=C3 PE=1 SV=2	P01024	eDIPPADLSDQVPDTESETR	0.9	21.26	29.3044	21.26	1.077	0.9325	1.442	0.9149	0.273032
Complement C3 OS=Homo sapiens GN=C3 PE=1 SV=2	P01024	eNEGFTVTAEGk	1	53.34	35.9162	47.81	1.066	1.036	1.207	1.038	0.0897482
Complement C3 OS=Homo sapiens GN=C3 PE=1 SV=2	P01024	eVVADSVWVDVk	1	45.66	37.9036	37.47	0.7698	1.256	1.062	1.348	0.119476
Complement C3 OS=Homo sapiens GN=C3 PE=1 SV=2	P01024	fISLGEAck	1	34.79	37.876	31.36	0.9787	0.5899	0.9731	2.483	0.74212
Complement C3 OS=Homo sapiens GN=C3 PE=1 SV=2	P01024	fYHPEkEDGk	0.81	20.43	37.859	20.43	1.006	0.956	1.302	1.105	0.154821
Complement C3 OS=Homo sapiens GN=C3 PE=1 SV=2	P01024	fYYIYNEk	0.56	14.32	40.9191	14.32	0.932	0.8335	1.294	1.376	0.250404
Complement C3 OS=Homo sapiens GN=C3 PE=1 SV=2	P01024	gVFVLNk	0.9	32.25	39.102	25.49	1.172	1.014	1.133	1.043	0.0583552
Complement C3 OS=Homo sapiens GN=C3 PE=1 SV=2	P01024	gYTQQLAFR	1	48.88	37.2981	37.31	0.7358	1.046	1.361	1.321	0.138
Complement C3 OS=Homo sapiens GN=C3 PE=1 SV=2	P01024	hQQTVTIPPk	0.9	26.04	38.1117	17.77	1.175	0.9302	1.251	0.9991	0.159301
Complement C3 OS=Homo sapiens GN=C3 PE=1 SV=2	P01024	iLLQGTPVAQMTEDAVDAER	0.76	25.62	41.1972	25.62	0.8431	1.052	1.43	1.079	0.177655
Complement C3 OS=Homo sapiens GN=C3 PE=1 SV=2	P01024	iPIEDGSGEVVLSR	1	69.08	37.8852	67.9	1.101	1.195	1.121	0.9348	0.123728
Complement C3 OS=Homo sapiens GN=C3 PE=1 SV=2	P01024	iSLPESLk	0.99	49.79	38.0801	31.12	1.052	1.041	1.155	1.075	0.0536775
Complement C3 OS=Homo sapiens GN=C3 PE=1 SV=2	P01024	iWDVVEk	0.9	37.32	39.103	25.43	0.9839	1.124	1.172	1.067	0.0468905
Complement C3 OS=Homo sapiens GN=C3 PE=1 SV=2	P01024	kGYTQQLAFR	0.72	17	37.9323	17	0.8113	1.075	1.263	1.256	0.0889638
Complement C3 OS=Homo sapiens GN=C3 PE=1 SV=2	P01024	kQELSEAEQATR	1	62.75	37.8916	62.75	1.046	1.163	1.266	0.8987	0.170804
Complement C3 OS=Homo sapiens GN=C3 PE=1 SV=2	P01024	kVFLDccNYITELR	0.63	13.84	36.2583	13.84	1.529	0.5756	0.9206	1.707	0.543088
Complement C3 OS=Homo sapiens GN=C3 PE=1 SV=2	P01024	kVLLDGVQNPR	1	39.54	35.904	39.54	0.9163	0.9965	1.338	1.132	0.148817
Complement C3 OS=Homo sapiens GN=C3 PE=1 SV=2	P01024	nTLIIYLDk	1	60.93	36.8133	43.75	1.014	1.296	0.9416	1.118	0.158422
Complement C3 OS=Homo sapiens GN=C3 PE=1 SV=2	P01024	qELSEAEQATR	1	61.75	34.7407	54.34	0.9525	1.16	1.351	0.9263	0.185646
Complement C3 OS=Homo sapiens GN=C3 PE=1 SV=2	P01024	qGALELIk	0.95	30.93	36.8673	15.52	0.8655	0.9381	1.277	1.329	0.179685
Complement C3 OS=Homo sapiens GN=C3 PE=1 SV=2	P01024	qkPDGVFQEDAPVIHQEMIGGLR	1	68.47	39.5742	67.02	0.8898	1.07	1.208	1.199	0.0666156
Complement C3 OS=Homo sapiens GN=C3 PE=1 SV=2	P01024	qPSSAFAAFVk	1	39.16	37.9581	39.16	0.7531	1.099	1.157	1.406	0.133617
Complement C3 OS=Homo sapiens GN=C3 PE=1 SV=2	P01024	qPVPGQQMTLk	0.99	34.59	37.8376	23.12	1.047	1.035	1.263	0.99	0.133546
Complement C3 OS=Homo sapiens GN=C3 PE=1 SV=2	P01024	rIPIEDGSGEVVLSR	1	66.86	37.2575	62.47	1.295	1.158	1.039	0.8883	0.131423
Complement C3 OS=Homo sapiens GN=C3 PE=1 SV=2	P01024	rQGALELIk	0.99	34.97	34.6923	23.04	0.698	1.238	1.115	1.435	0.12784
Complement C3 OS=Homo sapiens GN=C3 PE=1 SV=2	P01024	rRSVQLTEk	0.77	24.07	36.1448	16.36	1.121	1.087	1.177	0.9645	0.0991142
Complement C3 OS=Homo sapiens GN=C3 PE=1 SV=2	P01024	sDDkVTLEER	1	39.92	37.1273	39.25	0.9193	1.024	1.315	1.118	0.128875
Complement C3 OS=Homo sapiens GN=C3 PE=1 SV=2	P01024	sEETkENEGFTVTAEGk	1	45.16	35.4494	45.16	0.9957	1.088	1.203	1.062	0.0671359
Complement C3 OS=Homo sapiens GN=C3 PE=1 SV=2	P01024	sGSDEVQVGQQR	0.97	29.24	40.1144	27.99	1.029	1.031	1.387	0.9409	0.210683
Complement C3 OS=Homo sapiens GN=C3 PE=1 SV=2	P01024	sNLDEDIIAEENIVSR	1	64.88	35.8771	57.93	1.038	0.8617	1.219	1.23	0.189871
Complement C3 OS=Homo sapiens GN=C3 PE=1 SV=2	P01024	sVQLTEk	0.9	50.57	39.4562	34.65	0.882	0.8542	1.277	1.438	0.253439
Complement C3 OS=Homo sapiens GN=C3 PE=1 SV=2	P01024	tELRPGETLNVNFLLR	0.96	22.59	36.1098	22.59	1.13	1.08	1.147	1.011	0.0630041
Complement C3 OS=Homo sapiens GN=C3 PE=1 SV=2	P01024	tFISPIk	0.9	42.69	38.4628	14.21	1.021	1.03	1.116	1.152	0.0570204
Complement C3 OS=Homo sapiens GN=C3 PE=1 SV=2	P01024	tGLQEVEVk	1	54.93	38.7291	36.16	0.9737	0.9912	1.318	1.085	0.148726
Complement C3 OS=Homo sapiens GN=C3 PE=1 SV=2	P01024	tIYTPGSTVLYR	0.92	27.55	37.7605	19.27	1.069	0.9243	1.241	1.128	0.146206
Complement C3 OS=Homo sapiens GN=C3 PE=1 SV=2	P01024	tVMVNIENPEGIPVk	1	89.63	37.464	86.99	0.9898	1.25	1.054	1.064	0.0983259
Complement C3 OS=Homo sapiens GN=C3 PE=1 SV=2	P01024	vELLHNPAFcSLATTk	1	39.02	37.1734	37.75	0.906	1.054	1.275	1.136	0.0967259
Complement C3 OS=Homo sapiens GN=C3 PE=1 SV=2	P01024	vFLDccNYITELR	1	43.02	32.4871	33.58	1.097	0.5933	1.014	2.095	0.627718
Complement C3 OS=Homo sapiens GN=C3 PE=1 SV=2	P01024	vHQYFNVELIQPGAVk	0.85	16.3	36.4503	16.3	1.051	1.09	1.062	1.137	0.0345689
Complement C3 OS=Homo sapiens GN=C3 PE=1 SV=2	P01024	vLLDGVQNPR	1	40.13	38.3353	26.06	1.017	1.23	1.247	0.887	0.181138
Complement C3 OS=Homo sapiens GN=C3 PE=1 SV=2	P01024	vPVAVQGEDTVQSLTQGDGVAk	1	55.41	36.0043	53.95	1.2	1.04	1.069	0.9292	0.0728532
Complement C3 OS=Homo sapiens GN=C3 PE=1 SV=2	P01024	vSHSEDDcLAFk	1	62.23	34.7596	59.59	0.9536	1.031	1.313	1.071	0.13404
Complement C3 OS=Homo sapiens GN=C3 PE=1 SV=2	P01024	vTIkPAPETEk	1	36.19	35.9173	36.19	0.9328	1.003	1.235	1.164	0.104827
Complement C3 OS=Homo sapiens GN=C3 PE=1 SV=2	P01024	vVLVAVDk	0.99	58.95	35.0786	17.22	0.9166	1.066	1.289	1.108	0.102657
Complement C3 OS=Homo sapiens GN=C3 PE=1 SV=2	P01024	vVPEGIR	0.9	20.33	37.3727	19.31	0.9142	1.153	1.306	1.004	0.130815
60 kDa heat shock protein, mitochondrial OS=Homo sapiens GN=HSPD1 PE=1 SV=2	P01024	vYAYYNLEEScTR	1	54.31	29.0146	54.31	1.163	0.9269	1.418	0.9046	0.267907
60 kDa heat shock protein, mitochondrial OS=Homo sapiens GN=HSPD1 PE=1 SV=2	P10809	aAVEEGIVLGGGcALLR	1	58.8	37.3488	53.63	0.9301	0.8941	0.7003	0.6678	0.162262
60 kDa heat shock protein, mitochondrial OS=Homo sapiens GN=HSPD1 PE=1 SV=2	P10809	aLMLQGVDLLADAVAVTMGPk	1	128.81	35.402	127.97	1.057	0.6928	0.7484	0.6889	0.0468762
60 kDa heat shock protein, mitochondrial OS=Homo sapiens GN=HSPD1 PE=1 SV=2	P10809	aPGFGDNR	0.98	25.62	36.2201	21.8	0.8634	0.9405	0.5771	0.7909	0.237352
60 kDa heat shock protein, mitochondrial OS=Homo sapiens GN=HSPD1 PE=1 SV=2	P10809	aPGFGDNRk	0.64	17.46	38.7454	14.9	0.8622	0.8813	0.4764	1.043	0.36473
60 kDa heat shock protein, mitochondrial OS=Homo sapiens GN=HSPD1 PE=1 SV=2	P10809	cEFQDAYVLLSEk	1	66.99	35.5558	58.22	1.086	1.086	0.4838	0.6609	0.416229
60 kDa heat shock protein, mitochondrial OS=Homo sapiens GN=HSPD1 PE=1 SV=2	P10809	cIPALDSLTPANEDQk	0.52	20.42	36.4375	20.42	1.116	0.81	0.585	0.6653	0.166033
60 kDa heat shock protein, mitochondrial OS=Homo sapiens GN=HSPD1 PE=1 SV=2	P10809	dDAMLLk	0.9	33.78	39.3636	16.41	1.081	0.8951	0.6213	0.6279	0.218544
60 kDa heat shock protein, mitochondrial OS=Homo sapiens GN=HSPD1 PE=1 SV=2	P10809	dGVTVAk	0.9	41.59	40.2829	20.33	0.936	0.9232	0.5426	0.8017	0.257201
60 kDa heat shock protein, mitochondrial OS=Homo sapiens GN=HSPD1 PE=1 SV=2	P10809	dPGMGAMGGMGGGMGGGMF	1	60.94	25	60.94	1.046	0.9013	0.4399	0.5982	0.362673
60 kDa heat shock protein, mitochondrial OS=Homo sapiens GN=HSPD1 PE=1 SV=2	P10809	eIGNIISDAMk	1	49.95	37.9872	38.58	1.077	0.889	0.676	0.5627	0.233589
60 kDa heat shock protein, mitochondrial OS=Homo sapiens GN=HSPD1 PE=1 SV=2	P10809	gANPVEIR	0.99	38.28	37.7173	22.21	0.9643	0.7999	0.7544	0.6343	0.117273
60 kDa heat shock protein, mitochondrial OS=Homo sapiens GN=HSPD1 PE=1 SV=2	P10809	gIIDPTk	0.9	36.39	40.6141	23.56	0.9936	0.8214	0.6362	0.7156	0.128262
60 kDa heat shock protein, mitochondrial OS=Homo sapiens GN=HSPD1 PE=1 SV=2	P10809	gVITVkDGk	0.75	16.5	36.4068	16.5	0.678	0.7679	0.657	1.104	0.276123
60 kDa heat shock protein, mitochondrial OS=Homo sapiens GN=HSPD1 PE=1 SV=2	P10809	gYISPYFINTSk	1	40.43	37.8873	34.46	1.081	0.8557	0.5883	0.7106	0.186385
60 kDa heat shock protein, mitochondrial OS=Homo sapiens GN=HSPD1 PE=1 SV=2	P10809	iGIEIIk	0.9	41.38	37.2599	28	0.991	0.828	0.6084	0.7474	0.152606
60 kDa heat shock protein, mitochondrial OS=Homo sapiens GN=HSPD1 PE=1 SV=2	P10809	iPAMTIAk	0.58	25.26	37.9505	9.31	0.9943	0.8309	0.6088	0.7506	0.154034
60 kDa heat shock protein, mitochondrial OS=Homo sapiens GN=HSPD1 PE=1 SV=2	P10809	iSSIQSIVPALEIANAHR	0.98	26.56	36.8404	26.56	0.7306	0.8783	0.9095	0.6529	0.172098
60 kDa heat shock protein, mitochondrial OS=Homo sapiens GN=HSPD1 PE=1 SV=2	P10809	lSDGVAVLk	0.93	32.63	38.0638	23.27	1.035	0.9429	0.5437	0.6861	0.279349
60 kDa heat shock protein, mitochondrial OS=Homo sapiens GN=HSPD1 PE=1 SV=2	P10809	lVQDVANNTNEEAGDGTTTATVLAR	1	96.76	34.5117	87.52	1.145	0.9858	0.5873	0.6432	0.292048
60 kDa heat shock protein, mitochondrial OS=Homo sapiens GN=HSPD1 PE=1 SV=2	P10809	nAGVEGSLIVEk	0.88	25.38	40.9541	21.1	0.9344	0.8883	0.6559	0.6935	0.167243
60 kDa heat shock protein, mitochondrial OS=Homo sapiens GN=HSPD1 PE=1 SV=2	P10809	qSkPVTTPEEIAQVATISANGDk	1	48.4	35.3007	48.4	0.943	0.9575	0.6832	0.6091	0.244737
60 kDa heat shock protein, mitochondrial OS=Homo sapiens GN=HSPD1 PE=1 SV=2	P10809	tLNDELEIIEGMk	0.85	27.55	42.1152	12.86	0.9357	0.8868	0.7193	0.6385	0.16927
60 kDa heat shock protein, mitochondrial OS=Homo sapiens GN=HSPD1 PE=1 SV=2	P10809	tLNDELEIIEGMkFDR	0.98	29.12	36.4414	20.6	0.8891	2.246	0.3112	0.6075	0.987873
60 kDa heat shock protein, mitochondrial OS=Homo sapiens GN=HSPD1 PE=1 SV=2	P10809	tVIIEQSWGSPk	0.98	30.86	37.9456	21.35	1.14	0.9415	0.6476	0.543	0.29071
60 kDa heat shock protein, mitochondrial OS=Homo sapiens GN=HSPD1 PE=1 SV=2	P10809	vGEVIVTk	0.99	34.13	37.3432	25.34	1.033	0.7628	0.6815	0.7219	0.0562971
60 kDa heat shock protein, mitochondrial OS=Homo sapiens GN=HSPD1 PE=1 SV=2	P10809	vGGTSDVEVNEk	0.96	27.44	40.9297	25.97	1.042	0.8671	0.6394	0.6406	0.183202
60 kDa heat shock protein, mitochondrial OS=Homo sapiens GN=HSPD1 PE=1 SV=2	P10809	vGLQVVAVk	1	42.93	33.4713	32.74	1.086	0.8387	0.5862	0.7212	0.176624
Clathrin heavy chain 1 OS=Homo sapiens GN=CLTC PE=1 SV=5	P10809	vTDALNATR	0.98	36.24	38.3537	17.2	0.9242	0.9457	0.6629	0.6438	0.225171
Clathrin heavy chain 1 OS=Homo sapiens GN=CLTC PE=1 SV=5	Q00610,Q00610-2	aHTMTDDVTFWk	1	41.16	34.7173	41.16	1.063	1.33	1	1.1	0.148
Clathrin heavy chain 1 OS=Homo sapiens GN=CLTC PE=1 SV=5	Q00610,Q00610-2	aLEHFTDLYDIk	0.99	25.27	37.4257	25.27	0.9617	1.467	1.061	1.011	0.212001
Clathrin heavy chain 1 OS=Homo sapiens GN=CLTC PE=1 SV=5	Q00610,Q00610-2	aMLSANIR	0.99	38.73	39.2747	20.36	0.9553	1.216	0.9704	1.367	0.168997
Clathrin heavy chain 1 OS=Homo sapiens GN=CLTC PE=1 SV=5	Q00610,Q00610-2	aVNYFSk	0.9	40.76	38.1631	29.63	0.9885	1.411	0.9725	1.142	0.188163
Clathrin heavy chain 1 OS=Homo sapiens GN=CLTC PE=1 SV=5	Q00610,Q00610-2	cNEPAVWSQLAk	0.67	15.15	36.7394	15.15	1.067	1.384	1.103	0.9408	0.196252
Clathrin heavy chain 1 OS=Homo sapiens GN=CLTC PE=1 SV=5	Q00610,Q00610-2	dAMQYASESk	1	62.5	32.927	58.51	0.9127	1.374	1.181	1.04	0.139922
Clathrin heavy chain 1 OS=Homo sapiens GN=CLTC PE=1 SV=5	Q00610,Q00610-2	eAIDSYIk	0.99	57.65	37.9029	42.54	0.9757	1.217	0.989	1.293	0.135644
Clathrin heavy chain 1 OS=Homo sapiens GN=CLTC PE=1 SV=5	Q00610,Q00610-2	eHLELFWSR	0.97	24.83	36.8547	20	0.9448	1.385	1.1	1.049	0.153711
Clathrin heavy chain 1 OS=Homo sapiens GN=CLTC PE=1 SV=5	Q00610,Q00610-2	eNPYYDSR	0.99	30.82	29.0417	28.36	1.178	1.45	0.9777	0.9283	0.257453
Clathrin heavy chain 1 OS=Homo sapiens GN=CLTC PE=1 SV=5	Q00610,Q00610-2	eSNcYDPER	0.98	20.11	25	20.11	1.029	1.32	1.275	0.8877	0.204725
Clathrin heavy chain 1 OS=Homo sapiens GN=CLTC PE=1 SV=5	Q00610,Q00610-2	eVcFAcVDGk	1	58.89	33.9829	52.4	1.078	1.261	0.9386	1.226	0.154923
Clathrin heavy chain 1 OS=Homo sapiens GN=CLTC PE=1 SV=5	Q00610,Q00610-2	fNALFAQGNYSEAAk	1	44.11	36.1479	31.71	1.07	1.136	1.083	1.182	0.0437
Clathrin heavy chain 1 OS=Homo sapiens GN=CLTC PE=1 SV=5	Q00610,Q00610-2	gQcDLELINVcNENSLFk	0.54	18.73	32.8443	14.94	1.032	1.414	1.067	1.02	0.1844
Clathrin heavy chain 1 OS=Homo sapiens GN=CLTC PE=1 SV=5	Q00610,Q00610-2	hDVVFLITk	0.96	26.65	37.1525	17.74	1.053	1.292	1.057	1.046	0.122794
Clathrin heavy chain 1 OS=Homo sapiens GN=CLTC PE=1 SV=5	Q00610,Q00610-2	hELIEFR	0.9	20.03	37.4648	20.03	0.9678	1.368	1.272	0.9276	0.194737
Clathrin heavy chain 1 OS=Homo sapiens GN=CLTC PE=1 SV=5	Q00610,Q00610-2	hSSLAGcQIINYR	1	37.81	35.8331	37.81	1.308	1.099	1.143	0.9381	0.101756
Clathrin heavy chain 1 OS=Homo sapiens GN=CLTC PE=1 SV=5	Q00610,Q00610-2	iHEGcEEPATHNALAk	1	57.36	35.5255	57.36	0.9211	1.342	1.146	1.087	0.112022
Clathrin heavy chain 1 OS=Homo sapiens GN=CLTC PE=1 SV=5	Q00610,Q00610-2	iSGETIFVTAPHEATAGIIGVNR	1	45.69	36.0444	45.69	0.9292	1.472	1.119	1.007	0.20235
Clathrin heavy chain 1 OS=Homo sapiens GN=CLTC PE=1 SV=5	Q00610,Q00610-2	iYIDSNNNPER	1	43.63	35.8692	38.06	1.009	1.61	0.9919	0.9556	0.310151
Clathrin heavy chain 1 OS=Homo sapiens GN=CLTC PE=1 SV=5	Q00610,Q00610-2	kFNALFAQGNYSEAAk	1	42.84	36.5341	36.5	0.919	1.195	1.12	1.253	0.0560657
Clathrin heavy chain 1 OS=Homo sapiens GN=CLTC PE=1 SV=5	Q00610,Q00610-2	lAELEEFINGPNNAHIQQVGDR	1	93.98	35.164	93.98	1.094	1.397	1.175	0.9215	0.204314
Clathrin heavy chain 1 OS=Homo sapiens GN=CLTC PE=1 SV=5	Q00610,Q00610-2	lASTLVHLGEYQAAVDGAR	1	28.49	37.0044	28.49	1.025	1.331	1.251	0.8897	0.203173
Clathrin heavy chain 1 OS=Homo sapiens GN=CLTC PE=1 SV=5	Q00610,Q00610-2	lDASESLR	0.97	33.42	38.3078	17.12	0.9379	1.529	1.213	0.8856	0.266058
Clathrin heavy chain 1 OS=Homo sapiens GN=CLTC PE=1 SV=5	Q00610,Q00610-2	lHIIEVGTPPTGNQPFPk	1	72.13	36.0991	69.11	0.9446	1.422	1.11	1.058	0.164514
Clathrin heavy chain 1 OS=Homo sapiens GN=CLTC PE=1 SV=5	Q00610,Q00610-2	lLYNNVSNFGR	0.89	20.38	36.9179	20.38	0.9046	1.295	1.178	1.105	0.0803622
Clathrin heavy chain 1 OS=Homo sapiens GN=CLTC PE=1 SV=5	Q00610,Q00610-2	nNLAGAEELFAR	1	44.64	37.1817	34.48	1.181	1.324	1.044	0.9382	0.180885
Clathrin heavy chain 1 OS=Homo sapiens GN=CLTC PE=1 SV=5	Q00610,Q00610-2	nNRPSEGPLQTR	1	50.27	37.0406	45.33	0.9113	1.399	1.249	0.9715	0.179773
Clathrin heavy chain 1 OS=Homo sapiens GN=CLTC PE=1 SV=5	Q00610,Q00610-2	qLPLVkPYLR	0.81	15.17	32.9203	15.17	0.9287	1.285	1.27	1.017	0.126473
Clathrin heavy chain 1 OS=Homo sapiens GN=CLTC PE=1 SV=5	Q00610,Q00610-2	qSVELck	0.76	22.13	38.5576	13.74	1.006	1.197	1.224	1.045	0.0835261
Clathrin heavy chain 1 OS=Homo sapiens GN=CLTC PE=1 SV=5	Q00610,Q00610-2	rPISADSAIMNPASk	1	37.13	37.3775	33.68	0.9819	1.357	1.126	1.027	0.144737
Clathrin heavy chain 1 OS=Homo sapiens GN=CLTC PE=1 SV=5	Q00610,Q00610-2	sVNESLNNLFITEEDYQALR	1	51.03	35.084	49.94	0.9152	1.539	1.326	0.8367	0.291835
Clathrin heavy chain 1 OS=Homo sapiens GN=CLTC PE=1 SV=5	Q00610,Q00610-2	tSIDAYDNFDNISLAQR	1	90.83	32.403	90.83	1.071	1.571	1.155	0.829	0.313847
Clathrin heavy chain 1 OS=Homo sapiens GN=CLTC PE=1 SV=5	Q00610,Q00610-2	vANVELYYR	0.89	25.53	37.6163	19.93	0.7792	1.285	1.291	1.192	0.0441933
Clathrin heavy chain 1 OS=Homo sapiens GN=CLTC PE=1 SV=5	Q00610,Q00610-2	vDkLDASESLR	1	36.07	38.3651	32.92	0.9202	1.349	1.223	1.015	0.141067
Clathrin heavy chain 1 OS=Homo sapiens GN=CLTC PE=1 SV=5	Q00610,Q00610-2	vGEQAQVVIIDMNDPSNPIR	1	64.79	36.3083	62.84	0.9313	1.453	0.9011	1.114	0.240772
Clathrin heavy chain 1 OS=Homo sapiens GN=CLTC PE=1 SV=5	Q00610,Q00610-2	vIQcFAETGQVQk	1	54	37.7137	50.2	1.026	1.245	1.038	1.167	0.090906
Clathrin heavy chain 1 OS=Homo sapiens GN=CLTC PE=1 SV=5	Q00610,Q00610-2	vMEYINR	0.55	16.83	37.3199	16.83	0.9011	1.449	1.186	0.9947	0.188521
Clathrin heavy chain 1 OS=Homo sapiens GN=CLTC PE=1 SV=5	Q00610,Q00610-2	vSQPIEGHAASFAQFk	0.99	26.45	37.1063	26.45	0.9641	1.278	0.9432	1.341	0.180071
ATP synthase subunit alpha, mitochondrial OS=Homo sapiens GN=ATP5A1 PE=1 SV=1	Q00610,Q00610-2	yESLELcRPVLQQGR	1	50.12	36.7247	50.12	0.8683	1.39	1.16	1.101	0.125472
ATP synthase subunit alpha, mitochondrial OS=Homo sapiens GN=ATP5A1 PE=1 SV=1	P25705	aPGIIPR	0.68	15.59	37.7989	14.38	1.035	1.393	0.6537	0.7266	0.440729
ATP synthase subunit alpha, mitochondrial OS=Homo sapiens GN=ATP5A1 PE=1 SV=1	P25705	aVDSLVPIGR	0.99	36.98	37.9344	31.64	0.9864	1.186	0.8305	0.73	0.261703
ATP synthase subunit alpha, mitochondrial OS=Homo sapiens GN=ATP5A1 PE=1 SV=1	P25705	eAYPGDVFYLHSR	1	32.96	34.2078	26.63	0.9666	1.407	0.6737	0.7416	0.430707
ATP synthase subunit alpha, mitochondrial OS=Homo sapiens GN=ATP5A1 PE=1 SV=1	P25705	eLIIGDR	0.72	28.5	38.4267	0.53	1.05	1.535	0.6069	0.7095	0.53533
ATP synthase subunit alpha, mitochondrial OS=Homo sapiens GN=ATP5A1 PE=1 SV=1	P25705	ePMQTGIk	0.99	37.59	39.2531	25.73	1.112	1.123	0.7721	0.6902	0.26679
ATP synthase subunit alpha, mitochondrial OS=Homo sapiens GN=ATP5A1 PE=1 SV=1	P25705	fNDGSDEk	0.99	54.02	32.6031	42.1	1.036	1.892	0.3545	0.9974	0.714118
ATP synthase subunit alpha, mitochondrial OS=Homo sapiens GN=ATP5A1 PE=1 SV=1	P25705	gMSLNLEPDNVGVVVFGNDk	1	27.64	35.8995	27.64	1.177	1.232	0.6493	0.7291	0.363066
ATP synthase subunit alpha, mitochondrial OS=Homo sapiens GN=ATP5A1 PE=1 SV=1	P25705	gYLDkLEPSk	1	40.26	37.6373	34.53	0.9152	1.243	0.5866	1.04	0.351337
ATP synthase subunit alpha, mitochondrial OS=Homo sapiens GN=ATP5A1 PE=1 SV=1	P25705	hALIIYDDLSk	1	76.19	38.0767	76.05	0.9801	1.412	0.6191	0.8006	0.44011
ATP synthase subunit alpha, mitochondrial OS=Homo sapiens GN=ATP5A1 PE=1 SV=1	P25705	iLGADTSVDLEETGR	0.79	20.74	35.5121	20.74	0.9359	1.151	0.74	0.876	0.227012
ATP synthase subunit alpha, mitochondrial OS=Homo sapiens GN=ATP5A1 PE=1 SV=1	P25705	lELAQYR	0.88	23.75	39.5472	15.7	0.8232	1.392	0.6975	0.8751	0.365108
ATP synthase subunit alpha, mitochondrial OS=Homo sapiens GN=ATP5A1 PE=1 SV=1	P25705	lTDADAMk	0.95	24.25	37.6975	18.33	0.9437	1.286	0.6044	0.9407	0.361142
ATP synthase subunit alpha, mitochondrial OS=Homo sapiens GN=ATP5A1 PE=1 SV=1	P25705	nVQAEEMVEFSSGLk	1	40.65	35.8138	38.91	0.9822	1.402	0.6705	0.7516	0.425951
ATP synthase subunit alpha, mitochondrial OS=Homo sapiens GN=ATP5A1 PE=1 SV=1	P25705	qMSLLLR	0.67	30.3	39.5775	11.78	0.8247	1.207	0.7089	0.9831	0.258164
ATP synthase subunit alpha, mitochondrial OS=Homo sapiens GN=ATP5A1 PE=1 SV=1	P25705	qVAGTMk	0.82	27.64	39.5419	18.35	1.059	1.228	0.5992	0.8904	0.347386
ATP synthase subunit alpha, mitochondrial OS=Homo sapiens GN=ATP5A1 PE=1 SV=1	P25705	rFNDGSDEk	0.98	38.43	34.5469	23.91	0.7401	1.484	0.3528	1.79	0.626217
ATP synthase subunit alpha, mitochondrial OS=Homo sapiens GN=ATP5A1 PE=1 SV=1	P25705	rLTDADAMk	0.94	28.33	38.4881	14.58	0.8535	1.466	0.6515	0.8513	0.428958
ATP synthase subunit alpha, mitochondrial OS=Homo sapiens GN=ATP5A1 PE=1 SV=1	P25705	rTGAIVDVPVGEELLGR	0.99	27.21	36.7256	24.05	0.9539	0.8342	1.074	0.8671	0.140521
ATP synthase subunit alpha, mitochondrial OS=Homo sapiens GN=ATP5A1 PE=1 SV=1	P25705	sTVAQLVk	0.76	36.28	39.2283	18.77	0.9408	1.163	0.7136	0.8915	0.245279
ATP synthase subunit alpha, mitochondrial OS=Homo sapiens GN=ATP5A1 PE=1 SV=1	P25705	tGAIVDVPVGEELLGR	0.99	27.57	37.5534	26.45	0.9817	1.314	0.7582	0.714	0.360041
ATP synthase subunit alpha, mitochondrial OS=Homo sapiens GN=ATP5A1 PE=1 SV=1	P25705	tGTAEMSSILEER	1	68.65	34.8029	68.65	0.8984	1.232	0.7562	0.7902	0.286604
ATP synthase subunit alpha, mitochondrial OS=Homo sapiens GN=ATP5A1 PE=1 SV=1	P25705	tSIAIDTIINQk	1	41.36	37.464	26.78	1.141	1.193	0.6195	0.814	0.333129
ATP synthase subunit alpha, mitochondrial OS=Homo sapiens GN=ATP5A1 PE=1 SV=1	P25705	vLSIGDGIAR	0.54	28.08	38.2079	6.72	1.01	1.294	0.6813	0.7791	0.358513
Prolow-density lipoprotein receptor-related protein 1 OS=Homo sapiens GN=LRP1 PE=1 SV=2	P25705	vVDALGNAIDGk	1	47.49	38.0421	29.43	0.9947	1.26	0.5816	0.971	0.363119
Prolow-density lipoprotein receptor-related protein 1 OS=Homo sapiens GN=LRP1 PE=1 SV=2	Q07954	aALSGANVLTLIEk	1	69.69	35.6301	60.94	1.256	0.5333	0.4108	0.4467	0.135838
Prolow-density lipoprotein receptor-related protein 1 OS=Homo sapiens GN=LRP1 PE=1 SV=2	Q07954	aDGSGSVVLR	1	59.13	39.1297	51.29	1.177	0.5717	0.532	0.3543	0.23821
Prolow-density lipoprotein receptor-related protein 1 OS=Homo sapiens GN=LRP1 PE=1 SV=2	Q07954	aGTSPGTPNR	0.97	29.38	35.8161	23.21	1.788	0.5264	0.5654	0.2382	0.403123
Prolow-density lipoprotein receptor-related protein 1 OS=Homo sapiens GN=LRP1 PE=1 SV=2	Q07954	aITVHPEk	0.96	26.69	37.5542	18.62	1.057	0.6118	0.4706	0.4207	0.197828
Prolow-density lipoprotein receptor-related protein 1 OS=Homo sapiens GN=LRP1 PE=1 SV=2	Q07954	aTALAIMGDk	1	79.19	38.7651	49.48	0.8713	0.6719	0.4788	0.4524	0.224259
Prolow-density lipoprotein receptor-related protein 1 OS=Homo sapiens GN=LRP1 PE=1 SV=2	Q07954	aVTDEEPFLIFANR	1	55.33	36.9205	42.08	1.027	0.4512	0.7267	0.3765	0.35598
Prolow-density lipoprotein receptor-related protein 1 OS=Homo sapiens GN=LRP1 PE=1 SV=2	Q07954	cAcPTNFYLGSDGR	1	63.41	25	63.41	1.213	0.662	0.4098	0.3854	0.315272
Prolow-density lipoprotein receptor-related protein 1 OS=Homo sapiens GN=LRP1 PE=1 SV=2	Q07954	cDMDQFQck	0.99	41.52	29.5424	41.52	1.085	0.605	0.3981	0.4825	0.210083
Prolow-density lipoprotein receptor-related protein 1 OS=Homo sapiens GN=LRP1 PE=1 SV=2	Q07954	cELDQcWEHcR	1	30.97	25	30.97	1.288	0.7031	0.4258	0.3288	0.399779
Prolow-density lipoprotein receptor-related protein 1 OS=Homo sapiens GN=LRP1 PE=1 SV=2	Q07954	cLEGAcVVNk	1	56.84	36.1469	52.26	1.096	0.4696	0.4207	0.5857	0.172256
Prolow-density lipoprotein receptor-related protein 1 OS=Homo sapiens GN=LRP1 PE=1 SV=2	Q07954	cLPGFLGDR	0.97	29.34	36.56	21.94	1.082	0.6044	0.6015	0.322	0.318502
Prolow-density lipoprotein receptor-related protein 1 OS=Homo sapiens GN=LRP1 PE=1 SV=2	Q07954	cLSSSLR	0.9	32.21	38.0672	12.3	1.011	0.5346	0.588	0.3992	0.191857
Prolow-density lipoprotein receptor-related protein 1 OS=Homo sapiens GN=LRP1 PE=1 SV=2	Q07954	cNLDGSGLEVIDAMR	1	72.3	31.5045	71.46	0.9494	0.7068	0.4893	0.3881	0.308386
Prolow-density lipoprotein receptor-related protein 1 OS=Homo sapiens GN=LRP1 PE=1 SV=2	Q07954	cPTGFTGPk	1	42.17	37.4218	42.17	0.9163	0.5915	0.5946	0.3889	0.224526
Prolow-density lipoprotein receptor-related protein 1 OS=Homo sapiens GN=LRP1 PE=1 SV=2	Q07954	cScYEGWVLEPDGEScR	1	34.67	25	34.67	1.032	0.6039	0.507	0.4015	0.200801
Prolow-density lipoprotein receptor-related protein 1 OS=Homo sapiens GN=LRP1 PE=1 SV=2	Q07954	dIFVTSk	0.9	36.93	42.1043	31.2	1.158	0.5645	0.4664	0.4169	0.15566
Prolow-density lipoprotein receptor-related protein 1 OS=Homo sapiens GN=LRP1 PE=1 SV=2	Q07954	dQITcISk	0.99	54.98	40.2309	39.73	1.424	0.3784	0.4998	0.4707	0.140965
Prolow-density lipoprotein receptor-related protein 1 OS=Homo sapiens GN=LRP1 PE=1 SV=2	Q07954	dTIEVSk	0.9	45.95	37.9456	15.8	0.9437	0.5995	0.4861	0.4611	0.143057
Prolow-density lipoprotein receptor-related protein 1 OS=Homo sapiens GN=LRP1 PE=1 SV=2	Q07954	eDVVTNGIGR	0.51	22.31	38.5679	17.46	0.9317	0.554	0.5185	0.4739	0.0778635
Prolow-density lipoprotein receptor-related protein 1 OS=Homo sapiens GN=LRP1 PE=1 SV=2	Q07954	eDYIEFASLDGSNR	1	58.97	31.0278	58.65	0.8202	0.6088	0.5032	0.5063	0.111401
Prolow-density lipoprotein receptor-related protein 1 OS=Homo sapiens GN=LRP1 PE=1 SV=2	Q07954	eTGSGGWPNGLTVDYLEk	1	31.9	35.1786	31.9	0.9659	0.5914	0.4552	0.48	0.142559
Prolow-density lipoprotein receptor-related protein 1 OS=Homo sapiens GN=LRP1 PE=1 SV=2	Q07954	eTVITMSGDDHPR	1	48.52	32.7068	43.59	0.7186	0.504	0.5636	0.6212	0.104103
Prolow-density lipoprotein receptor-related protein 1 OS=Homo sapiens GN=LRP1 PE=1 SV=2	Q07954	fcSEAQFEcQNHR	1	48.59	25.065	48.59	0.9702	0.5758	0.49	0.4633	0.115323
Prolow-density lipoprotein receptor-related protein 1 OS=Homo sapiens GN=LRP1 PE=1 SV=2	Q07954	gDYSVLVPGLR	0.98	27.83	38.5114	27.83	0.819	0.5043	0.5954	0.5069	0.0968424
Prolow-density lipoprotein receptor-related protein 1 OS=Homo sapiens GN=LRP1 PE=1 SV=2	Q07954	gIALDPAMGk	0.74	18.9	38.4997	18.9	1.119	0.5039	0.4407	0.4962	0.0717963
Prolow-density lipoprotein receptor-related protein 1 OS=Homo sapiens GN=LRP1 PE=1 SV=2	Q07954	gIPLDPNDk	0.98	40.13	39.7331	32.55	0.9149	0.476	0.5165	0.5542	0.0758551
Prolow-density lipoprotein receptor-related protein 1 OS=Homo sapiens GN=LRP1 PE=1 SV=2	Q07954	gPEDEIGDPLA	1	76.37	32.971	76.37	0.8395	0.4777	0.6002	0.5269	0.115236
Prolow-density lipoprotein receptor-related protein 1 OS=Homo sapiens GN=LRP1 PE=1 SV=2	Q07954	gPVGLAIDFPESk	1	29.48	37.9637	29.48	1.095	0.582	0.4163	0.4781	0.17015
Prolow-density lipoprotein receptor-related protein 1 OS=Homo sapiens GN=LRP1 PE=1 SV=2	Q07954	gVLFQPcER	0.97	30.32	36.6162	23.19	0.9604	0.7486	0.481	0.3667	0.368372
Prolow-density lipoprotein receptor-related protein 1 OS=Homo sapiens GN=LRP1 PE=1 SV=2	Q07954	iDLETGENR	1	45.85	36.1982	21.34	0.9488	0.6352	0.5634	0.3767	0.254119
Prolow-density lipoprotein receptor-related protein 1 OS=Homo sapiens GN=LRP1 PE=1 SV=2	Q07954	iEAASMSGAGR	1	46.69	36.2128	42.8	1.096	0.6717	0.4794	0.3592	0.31311
Prolow-density lipoprotein receptor-related protein 1 OS=Homo sapiens GN=LRP1 PE=1 SV=2	Q07954	iGMDGSSR	0.99	32.57	35.1521	24.82	1.065	0.6521	0.4484	0.4072	0.260916
Prolow-density lipoprotein receptor-related protein 1 OS=Homo sapiens GN=LRP1 PE=1 SV=2	Q07954	iLQDDLTcR	0.98	35.07	37.0406	18.64	0.9764	0.6235	0.5003	0.4163	0.203005
Prolow-density lipoprotein receptor-related protein 1 OS=Homo sapiens GN=LRP1 PE=1 SV=2	Q07954	iLWIDAR	0.9	28.55	37.8661	14.51	1.067	0.6537	0.4845	0.3753	0.278044
Prolow-density lipoprotein receptor-related protein 1 OS=Homo sapiens GN=LRP1 PE=1 SV=2	Q07954	kTLIEGk	0.59	15.62	35.6703	14.82	0.9487	0.5822	0.397	0.5783	0.203822
Prolow-density lipoprotein receptor-related protein 1 OS=Homo sapiens GN=LRP1 PE=1 SV=2	Q07954	lcNGVQDcMDGSDEGPHcR	1	64.79	25	64.79	0.9531	0.7893	0.485	0.3486	0.417064
Prolow-density lipoprotein receptor-related protein 1 OS=Homo sapiens GN=LRP1 PE=1 SV=2	Q07954	lDGLcIPLR	1	36.3	37.7298	27.17	1.035	0.5782	0.5594	0.3731	0.22515
Prolow-density lipoprotein receptor-related protein 1 OS=Homo sapiens GN=LRP1 PE=1 SV=2	Q07954	lWWADQVSEk	1	78.73	41.1334	73.94	1.398	0.5581	0.404	0.4022	0.196791
Prolow-density lipoprotein receptor-related protein 1 OS=Homo sapiens GN=LRP1 PE=1 SV=2	Q07954	lYFSDATLDk	1	43.31	37.2123	40.43	0.9773	0.7427	0.3957	0.4415	0.357963
Prolow-density lipoprotein receptor-related protein 1 OS=Homo sapiens GN=LRP1 PE=1 SV=2	Q07954	lYWADAk	0.9	25.71	38.4067	18.9	1.007	0.5695	0.3813	0.5801	0.219171
Prolow-density lipoprotein receptor-related protein 1 OS=Homo sapiens GN=LRP1 PE=1 SV=2	Q07954	mMPEcQcPPHMTGPR	1	32.49	25	32.49	0.9901	0.666	0.4569	0.4209	0.257182
Prolow-density lipoprotein receptor-related protein 1 OS=Homo sapiens GN=LRP1 PE=1 SV=2	Q07954	nAVVQGLEQPHGLVVHPLR	1	79.77	35.7692	79.77	0.7579	0.5724	0.5367	0.5329	0.0398137
Prolow-density lipoprotein receptor-related protein 1 OS=Homo sapiens GN=LRP1 PE=1 SV=2	Q07954	nLFWTSYDTNk	1	30.34	35.5011	30.34	1.142	0.5562	0.4767	0.4189	0.142448
Prolow-density lipoprotein receptor-related protein 1 OS=Homo sapiens GN=LRP1 PE=1 SV=2	Q07954	nLNAPVQPFEDPEHMk	1	90.45	36.1794	90.45	1.25	0.5428	0.481	0.3887	0.164711
Prolow-density lipoprotein receptor-related protein 1 OS=Homo sapiens GN=LRP1 PE=1 SV=2	Q07954	nVIALAFDYR	1	45.58	41.6322	35.07	0.967	0.8652	0.3235	0.4686	0.507594
Prolow-density lipoprotein receptor-related protein 1 OS=Homo sapiens GN=LRP1 PE=1 SV=2	Q07954	qPDVPNHPck	1	31.19	36.9897	31.19	1.159	0.724	0.412	0.3668	0.388273
Prolow-density lipoprotein receptor-related protein 1 OS=Homo sapiens GN=LRP1 PE=1 SV=2	Q07954	scEGVTHVcDPSVk	0.99	32.12	34.2472	27.64	0.7064	0.5115	0.4992	0.703	0.200056
Prolow-density lipoprotein receptor-related protein 1 OS=Homo sapiens GN=LRP1 PE=1 SV=2	Q07954	sDAIYSAR	0.99	39.69	37.0995	22.15	1.081	0.6177	0.5124	0.3705	0.248002
Prolow-density lipoprotein receptor-related protein 1 OS=Homo sapiens GN=LRP1 PE=1 SV=2	Q07954	sERPPIFEIR	0.68	19.79	38.0387	14.65	0.7643	0.4951	0.916	0.3659	0.485624
Prolow-density lipoprotein receptor-related protein 1 OS=Homo sapiens GN=LRP1 PE=1 SV=2	Q07954	sGFHTVPGQPGcQDINEcLR	0.57	18.41	30.899	18.41	0.5197	0.6993	0.5463	0.6358	0.122569
Prolow-density lipoprotein receptor-related protein 1 OS=Homo sapiens GN=LRP1 PE=1 SV=2	Q07954	sGFSLGSDGk	0.89	17.08	37.1391	16.56	1.049	0.514	0.5324	0.4419	0.0964154
Prolow-density lipoprotein receptor-related protein 1 OS=Homo sapiens GN=LRP1 PE=1 SV=2	Q07954	sLFPGHPHSAYEQAFQGDESVR	0.97	26.54	31.9396	18.77	0.6007	0.538	0.6324	0.6205	0.0861222
Prolow-density lipoprotein receptor-related protein 1 OS=Homo sapiens GN=LRP1 PE=1 SV=2	Q07954	sVIVDTk	0.9	46.03	39.6402	26.35	1.181	0.6067	0.4382	0.4041	0.224587
Prolow-density lipoprotein receptor-related protein 1 OS=Homo sapiens GN=LRP1 PE=1 SV=2	Q07954	tAcGVGEFR	0.75	25.77	36.3428	21.61	0.9412	0.7021	0.5959	0.322	0.363183
Prolow-density lipoprotein receptor-related protein 1 OS=Homo sapiens GN=LRP1 PE=1 SV=2	Q07954	tcADVDEcSTTFPcSQR	1	61.34	25	61.34	0.9797	0.7546	0.4514	0.38	0.376218
Prolow-density lipoprotein receptor-related protein 1 OS=Homo sapiens GN=LRP1 PE=1 SV=2	Q07954	tGIGVQLk	0.99	53.45	37.6693	31.51	1.017	0.5668	0.4879	0.4511	0.11777
Prolow-density lipoprotein receptor-related protein 1 OS=Homo sapiens GN=LRP1 PE=1 SV=2	Q07954	tLLFSGQk	0.98	32.21	37.9092	20.67	1.185	0.4897	0.5017	0.4355	0.074155
Prolow-density lipoprotein receptor-related protein 1 OS=Homo sapiens GN=LRP1 PE=1 SV=2	Q07954	tNTQPFDLQVYHPSR	1	58.95	35.3555	56.65	1.05	0.521	0.533	0.435	0.107698
Prolow-density lipoprotein receptor-related protein 1 OS=Homo sapiens GN=LRP1 PE=1 SV=2	Q07954	tTLLAGDIEHPR	1	50.04	37.9602	47.8	1.018	0.5294	0.5648	0.4109	0.160659
Prolow-density lipoprotein receptor-related protein 1 OS=Homo sapiens GN=LRP1 PE=1 SV=2	Q07954	tVLVSSGLR	1	45.9	38.6587	30.18	1.045	0.5663	0.5544	0.3866	0.200008
Prolow-density lipoprotein receptor-related protein 1 OS=Homo sapiens GN=LRP1 PE=1 SV=2	Q07954	tVScAcPHLMk	0.97	32.76	36.777	32.76	1.049	0.5658	0.5442	0.3927	0.18831
Prolow-density lipoprotein receptor-related protein 1 OS=Homo sapiens GN=LRP1 PE=1 SV=2	Q07954	vFFTDYGQIPk	0.97	32.18	37.4139	18.68	1.042	0.5789	0.5264	0.3993	0.184128
Prolow-density lipoprotein receptor-related protein 1 OS=Homo sapiens GN=LRP1 PE=1 SV=2	Q07954	vPDEHMIPIENLMNPR	1	40.01	35.7171	40.01	1.244	0.5217	0.3995	0.4791	0.132886
Neurofilament light polypeptide OS=Homo sapiens GN=NEFL PE=1 SV=3	Q07954	vYDESIQLDHk	1	46.06	37.4834	43.72	1.255	0.6184	0.4631	0.3529	0.278974
Neurofilament light polypeptide OS=Homo sapiens GN=NEFL PE=1 SV=3	P07196	aLYEQEIR	0.99	41.82	38.4695	29.34	1.05	1.323	1.577	1.37	0.0949449
Neurofilament light polypeptide OS=Homo sapiens GN=NEFL PE=1 SV=3	P07196	aLYEQEIRDLR	0.97	24.23	37.9316	24.23	0.7256	1.343	1.45	2.125	0.258635
Neurofilament light polypeptide OS=Homo sapiens GN=NEFL PE=1 SV=3	P07196	aQLQDLNDR	0.99	35.82	36.8833	23.68	1.102	1.322	1.592	1.313	0.112524
Neurofilament light polypeptide OS=Homo sapiens GN=NEFL PE=1 SV=3	P07196	dEVSESR	0.9	35.85	33.7181	19.38	0.5899	1.307	2.763	1.409	0.445033
Neurofilament light polypeptide OS=Homo sapiens GN=NEFL PE=1 SV=3	P07196	dEVSESRRLLk	0.84	30.81	38.0862	23.29	0.9347	1.481	1.215	1.784	0.190648
Neurofilament light polypeptide OS=Homo sapiens GN=NEFL PE=1 SV=3	P07196	dLRLAAEDATNEk	0.94	24.29	36.8681	21.23	0.6514	1.527	1.12	2.693	0.458679
Neurofilament light polypeptide OS=Homo sapiens GN=NEFL PE=1 SV=3	P07196	eGLEETLR	0.94	31.63	37.7107	14.46	1.015	1.377	1.686	1.274	0.148313
Neurofilament light polypeptide OS=Homo sapiens GN=NEFL PE=1 SV=3	P07196	fASFIER	0.9	34.52	37.3424	14.72	0.9728	1.177	2.011	1.303	0.300316
Neurofilament light polypeptide OS=Homo sapiens GN=NEFL PE=1 SV=3	P07196	fRALYEQEIR	0.96	26.99	37.7159	26.99	0.8022	1.203	1.412	2.202	0.328154
Neurofilament light polypeptide OS=Homo sapiens GN=NEFL PE=1 SV=3	P07196	fTVLTESAAk	0.98	35.65	38.3213	19.35	1.057	1.296	1.566	1.373	0.0985297
Neurofilament light polypeptide OS=Homo sapiens GN=NEFL PE=1 SV=3	P07196	gADEAALAR	1	50.82	37.0552	17.61	1.075	1.343	1.498	1.419	0.0545809
Neurofilament light polypeptide OS=Homo sapiens GN=NEFL PE=1 SV=3	P07196	gADEAALARAELEk	1	37.61	37.6305	30.14	1	1.041	0.9422	3.059	0.710782
Neurofilament light polypeptide OS=Homo sapiens GN=NEFL PE=1 SV=3	P07196	gADEAALARAELEkR	0.9	20.37	37.209	20.37	1.205	1.182	1.18	1.785	0.25227
Neurofilament light polypeptide OS=Homo sapiens GN=NEFL PE=1 SV=3	P07196	gMNEALEk	0.99	35.35	38.1796	25.54	1.071	1.273	1.458	1.51	0.0881145
Neurofilament light polypeptide OS=Homo sapiens GN=NEFL PE=1 SV=3	P07196	iDSLMDEISFLk	1	54.79	37.5944	51.37	1.13	1.245	1.052	2.065	0.369924
Neurofilament light polypeptide OS=Homo sapiens GN=NEFL PE=1 SV=3	P07196	kGADEAALAR	1	43.77	38.5631	40.79	1.238	0.9822	1.649	1.497	0.253958
Neurofilament light polypeptide OS=Homo sapiens GN=NEFL PE=1 SV=3	P07196	kVEGAGEEQAAk	1	56.31	38.0359	46.57	0.9466	1.005	2.551	1.236	0.522081
Neurofilament light polypeptide OS=Homo sapiens GN=NEFL PE=1 SV=3	P07196	lAAEDATNEk	0.93	23.05	41.5369	17.23	1.03	1.225	1.521	1.576	0.131041
Neurofilament light polypeptide OS=Homo sapiens GN=NEFL PE=1 SV=3	P07196	lENELRTTk	0.88	30.76	38.5162	19.49	1.08	1.143	1.196	2.033	0.342575
Neurofilament light polypeptide OS=Homo sapiens GN=NEFL PE=1 SV=3	P07196	nMQNAEEWFk	1	50.36	34.0858	45.96	0.8481	1.256	1.741	1.637	0.165307
Neurofilament light polypeptide OS=Homo sapiens GN=NEFL PE=1 SV=3	P07196	nTDAVRAAk	0.96	31.96	38.9658	28.08	0.8177	0.9431	1.901	2.047	0.367801
Neurofilament light polypeptide OS=Homo sapiens GN=NEFL PE=1 SV=3	P07196	qALQGER	0.9	31.6	37.6125	14.05	0.8842	1.236	1.969	1.395	0.251467
Neurofilament light polypeptide OS=Homo sapiens GN=NEFL PE=1 SV=3	P07196	qALQGEREGLEETLR	0.99	26.97	37.0286	23.89	1.131	1.847	1.679	0.8555	0.363325
Neurofilament light polypeptide OS=Homo sapiens GN=NEFL PE=1 SV=3	P07196	qLQELEDk	0.52	21.18	38.3835	11.6	0.9399	1.128	1.769	1.584	0.220872
Neurofilament light polypeptide OS=Homo sapiens GN=NEFL PE=1 SV=3	P07196	qLQELEDkQNADISAMQDTINk	1	35.79	35.0583	35.79	1.011	1.128	1.308	2.013	0.315397
Neurofilament light polypeptide OS=Homo sapiens GN=NEFL PE=1 SV=3	P07196	qNADISAMQDTINk	1	103.76	36.3899	93.4	1.006	1.245	1.596	1.502	0.125511
Neurofilament light polypeptide OS=Homo sapiens GN=NEFL PE=1 SV=3	P07196	qNADISAMQDTINkLENELR	0.96	24.27	35.4667	21.96	1.337	1.184	1.106	1.713	0.247499
Neurofilament light polypeptide OS=Homo sapiens GN=NEFL PE=1 SV=3	P07196	sAYGGLQTSSYLMSTR	0.94	24.33	32.7531	24.33	1.22	1.214	1.558	1.337	0.127265
Neurofilament light polypeptide OS=Homo sapiens GN=NEFL PE=1 SV=3	P07196	sAYSSYSAPVSSSLSVR	0.6	14.31	35.5449	13.63	1.173	1.362	1.708	1.1	0.2194
Neurofilament light polypeptide OS=Homo sapiens GN=NEFL PE=1 SV=3	P07196	sGYSTAR	0.9	38.2	34.9803	10.92	1.189	1.047	1.713	1.408	0.239966
Neurofilament light polypeptide OS=Homo sapiens GN=NEFL PE=1 SV=3	P07196	tLEIEAcR	0.93	24.96	41.2691	17.05	1.039	1.23	1.577	1.471	0.124701
Neurofilament light polypeptide OS=Homo sapiens GN=NEFL PE=1 SV=3	P07196	tLEIEAcRGMNEALEk	1	60.94	35.9561	49.33	1.06	1.077	1.145	2.296	0.45485
Neurofilament light polypeptide OS=Homo sapiens GN=NEFL PE=1 SV=3	P07196	vEGAGEEQAAk	1	59.11	37.7561	45.66	0.9801	1.067	2.864	1.002	0.642669
Neurofilament light polypeptide OS=Homo sapiens GN=NEFL PE=1 SV=3	P07196	vHELEQQNk	0.98	22.74	37.7757	22.74	1.07	1.066	1.701	1.509	0.228482
Neurofilament light polypeptide OS=Homo sapiens GN=NEFL PE=1 SV=3	P07196	vLEAELLVLR	1	37.48	35.649	26.71	1.022	1.246	1.808	1.304	0.212775
Neurofilament light polypeptide OS=Homo sapiens GN=NEFL PE=1 SV=3	P07196	yEEEVLSR	0.97	38.4	35.9988	9.7	0.9769	1.283	1.761	1.36	0.174829
Microtubule-associated protein 1B OS=Homo sapiens GN=MAP1B PE=1 SV=2	P07196	yEEEVLSREDAEGR	0.98	29.43	31.2808	29.43	1.368	1.895	0.7165	1.615	0.437033
Microtubule-associated protein 1B OS=Homo sapiens GN=MAP1B PE=1 SV=2	P46821	aAEAGGAEEQYGFLTTPTk	1	39.66	35.9318	37.75	1.007	0.8504	0.9017	0.9286	0.0444616
Microtubule-associated protein 1B OS=Homo sapiens GN=MAP1B PE=1 SV=2	P46821	aAkPTTTPEVk	0.98	25.77	36.5456	25.53	0.8715	0.8513	1.064	0.9059	0.117468
Microtubule-associated protein 1B OS=Homo sapiens GN=MAP1B PE=1 SV=2	P46821	aEADAYIR	0.98	29.61	36.9975	21.18	1.04	0.9235	1.056	0.7123	0.193193
Microtubule-associated protein 1B OS=Homo sapiens GN=MAP1B PE=1 SV=2	P46821	aEEDMDEAIEk	1	61.13	32.4871	58.16	1.207	0.8567	1.082	0.6392	0.257665
Microtubule-associated protein 1B OS=Homo sapiens GN=MAP1B PE=1 SV=2	P46821	aEEVDVTk	0.99	51.29	38.888	37.74	0.9853	0.6992	1.396	0.7441	0.412055
Microtubule-associated protein 1B OS=Homo sapiens GN=MAP1B PE=1 SV=2	P46821	aETEEAEEPEEDGEEHVcVSASk	1	57.22	25	57.22	0.9303	0.7183	1.084	0.9876	0.203814
Microtubule-associated protein 1B OS=Homo sapiens GN=MAP1B PE=1 SV=2	P46821	aIGNIELGIR	1	54.88	37.4562	35.48	0.8983	0.7616	0.846	1.236	0.266993
Microtubule-associated protein 1B OS=Homo sapiens GN=MAP1B PE=1 SV=2	P46821	aSLTLFcPEEGDWk	1	74.36	34.6642	73.31	0.8518	0.8203	0.7802	1.312	0.305035
Microtubule-associated protein 1B OS=Homo sapiens GN=MAP1B PE=1 SV=2	P46821	aSTTLDIk	0.94	28.94	39.4394	14.4	1.099	0.6697	1.114	0.8724	0.251233
Microtubule-associated protein 1B OS=Homo sapiens GN=MAP1B PE=1 SV=2	P46821	aSVSPMDEPVPDSESPIEk	1	82.33	33.7218	67.66	1.042	0.9135	1.017	0.7368	0.159357
Microtubule-associated protein 1B OS=Homo sapiens GN=MAP1B PE=1 SV=2	P46821	dAYcSEVk	0.99	30.97	33.3726	24.64	1.238	0.7021	1.087	0.7574	0.245164
Microtubule-associated protein 1B OS=Homo sapiens GN=MAP1B PE=1 SV=2	P46821	dFEELkAEEVDVTk	1	51.81	36.981	51.81	1.214	0.8342	0.8963	0.7863	0.0657413
Microtubule-associated protein 1B OS=Homo sapiens GN=MAP1B PE=1 SV=2	P46821	dIkPQLELIEDEEk	1	60.27	36.6285	58.51	0.9061	0.8177	1.104	0.8747	0.162579
Microtubule-associated protein 1B OS=Homo sapiens GN=MAP1B PE=1 SV=2	P46821	dLSTPGLEk	0.73	28.4	42.3611	20.8	1.499	0.8071	0.7825	0.7508	0.0361791
Microtubule-associated protein 1B OS=Homo sapiens GN=MAP1B PE=1 SV=2	P46821	dLTGQVPTPVVk	1	58.66	37.4453	52.55	0.9373	0.8183	0.9222	0.9969	0.0983016
Microtubule-associated protein 1B OS=Homo sapiens GN=MAP1B PE=1 SV=2	P46821	dMSLYASLTSEk	1	47.34	36.2232	45.28	1.47	0.6653	1.1	0.665	0.309913
Microtubule-associated protein 1B OS=Homo sapiens GN=MAP1B PE=1 SV=2	P46821	dSISAVSSEk	1	61.42	37.6544	41.96	0.9369	0.7916	1.145	0.8692	0.198588
Microtubule-associated protein 1B OS=Homo sapiens GN=MAP1B PE=1 SV=2	P46821	dVMSDETNNEETESPSQEFVNITk	1	90.45	27.5967	90.45	0.5755	1.427	0.6828	1.276	0.348562
Microtubule-associated protein 1B OS=Homo sapiens GN=MAP1B PE=1 SV=2	P46821	eDFGQEk	0.9	37.74	34.777	24.23	0.9717	0.597	1.237	0.9972	0.34261
Microtubule-associated protein 1B OS=Homo sapiens GN=MAP1B PE=1 SV=2	P46821	eETPEVTk	0.99	54.74	37.9934	32.08	0.9093	0.5846	1.302	1.033	0.3724
Microtubule-associated protein 1B OS=Homo sapiens GN=MAP1B PE=1 SV=2	P46821	eSSPLYSPTFSDSTSAVk	0.8	21.18	33.5276	19.44	0.7779	0.7803	1.243	0.9479	0.23653
Microtubule-associated protein 1B OS=Homo sapiens GN=MAP1B PE=1 SV=2	P46821	eTEPVEAYVIQk	1	59.87	37.6343	56.78	0.9479	0.9067	1.12	0.7435	0.204467
Microtubule-associated protein 1B OS=Homo sapiens GN=MAP1B PE=1 SV=2	P46821	eVPSkEEPSPVk	0.75	21.33	37.3799	14.14	1.008	1.199	0.7697	0.769	0.271825
Microtubule-associated protein 1B OS=Homo sapiens GN=MAP1B PE=1 SV=2	P46821	eWYQETHEk	0.65	17.67	33.9881	12.76	0.8474	0.7199	0.9363	1.271	0.284564
Microtubule-associated protein 1B OS=Homo sapiens GN=MAP1B PE=1 SV=2	P46821	gAESPFEEk	1	67.92	36.1194	50.43	1.048	0.8668	0.9728	0.8045	0.0965436
Microtubule-associated protein 1B OS=Homo sapiens GN=MAP1B PE=1 SV=2	P46821	gPAESPDEGITTTEGEGEcEQTPEELEPVEk	1	63.02	25.966	63.02	0.9787	0.6604	1.253	0.8834	0.321053
Microtubule-associated protein 1B OS=Homo sapiens GN=MAP1B PE=1 SV=2	P46821	hMDPPPAPVQDR	1	35.33	35.3453	35.33	0.9541	0.8252	1.082	0.8398	0.157518
Microtubule-associated protein 1B OS=Homo sapiens GN=MAP1B PE=1 SV=2	P46821	hNLQDFINIk	1	42.72	37.7532	34.4	0.8944	0.7279	0.7707	1.426	0.401366
Microtubule-associated protein 1B OS=Homo sapiens GN=MAP1B PE=1 SV=2	P46821	iAELEEEQSQGSTTNSDWMk	0.57	17.4	32.7875	17.4	0.9037	0.8669	0.7826	1.167	0.215207
Microtubule-associated protein 1B OS=Homo sapiens GN=MAP1B PE=1 SV=2	P46821	iTSFPESEGYSYETSTk	1	50.37	37.3175	50.37	1.132	0.7118	0.9413	0.9478	0.155044
Microtubule-associated protein 1B OS=Homo sapiens GN=MAP1B PE=1 SV=2	P46821	kTDDVEAMSSQPALALDER	0.93	21.59	35.7438	18.51	0.9587	0.8587	1.164	0.7464	0.234125
Microtubule-associated protein 1B OS=Homo sapiens GN=MAP1B PE=1 SV=2	P46821	lEMYVLNPVk	0.97	28.27	38.433	19.02	0.7108	0.8307	0.8061	1.518	0.384273
Microtubule-associated protein 1B OS=Homo sapiens GN=MAP1B PE=1 SV=2	P46821	lGDVSPTQIDVSQFGSFk	1	48.13	36.7173	40.61	0.8399	0.79	1.383	0.7797	0.350913
Microtubule-associated protein 1B OS=Homo sapiens GN=MAP1B PE=1 SV=2	P46821	lkETEPVEAYVIQk	0.74	16.08	35.4605	15.91	1.141	0.9429	0.8609	0.7721	0.0994867
Microtubule-associated protein 1B OS=Homo sapiens GN=MAP1B PE=1 SV=2	P46821	lMITDAAR	0.98	31.49	39.2392	23.7	0.8519	0.7329	0.9478	1.217	0.25112
Microtubule-associated protein 1B OS=Homo sapiens GN=MAP1B PE=1 SV=2	P46821	lSMkPEPLFR	0.63	23.49	38.2184	7.97	0.8383	0.7092	0.875	1.375	0.351376
Microtubule-associated protein 1B OS=Homo sapiens GN=MAP1B PE=1 SV=2	P46821	mEAEDYVMAVVDk	1	45.37	34.9122	44.53	1.062	0.8761	1.062	0.7241	0.190707
Microtubule-associated protein 1B OS=Homo sapiens GN=MAP1B PE=1 SV=2	P46821	mSISEGTVSDk	0.9	20.01	35.9151	17.12	1.248	0.6346	1.003	0.9005	0.224747
Microtubule-associated protein 1B OS=Homo sapiens GN=MAP1B PE=1 SV=2	P46821	nPEPNIk	0.9	42.81	38.076	2.53	0.8361	0.6661	0.8408	1.528	0.450398
Microtubule-associated protein 1B OS=Homo sapiens GN=MAP1B PE=1 SV=2	P46821	nVDVEFFk	0.99	28.96	37.5097	25.2	0.8588	0.7785	0.9169	1.122	0.184027
Microtubule-associated protein 1B OS=Homo sapiens GN=MAP1B PE=1 SV=2	P46821	qGSPDQVSPVSEMTSTSLYQDk	1	94.67	33.8021	94.67	1.237	0.7405	0.9888	0.7897	0.15658
Microtubule-associated protein 1B OS=Homo sapiens GN=MAP1B PE=1 SV=2	P46821	qGVDDIEk	0.84	21.63	38.3702	16.56	0.6759	0.902	1.057	1.11	0.105658
Microtubule-associated protein 1B OS=Homo sapiens GN=MAP1B PE=1 SV=2	P46821	qPLATQk	0.9	33.02	37.972	26.51	0.7439	0.949	0.7758	1.306	0.26761
Microtubule-associated protein 1B OS=Homo sapiens GN=MAP1B PE=1 SV=2	P46821	sALRDAYcSEVk	0.76	22.55	40.4646	22.55	0.6865	1.021	1.06	0.9631	0.0480499
Microtubule-associated protein 1B OS=Homo sapiens GN=MAP1B PE=1 SV=2	P46821	sDISPLTPR	1	38.23	38.1318	35.22	1.003	0.751	1.135	0.8433	0.220323
Microtubule-associated protein 1B OS=Homo sapiens GN=MAP1B PE=1 SV=2	P46821	sPDEEDYDYESYEk	1	69.73	25	69.73	1.833	0.3309	1.125	1.049	0.524794
Microtubule-associated protein 1B OS=Homo sapiens GN=MAP1B PE=1 SV=2	P46821	sPPLIGSESAYESFLSADDk	1	79.14	35.6289	73.2	1.351	0.8365	0.8768	0.7584	0.0730638
Microtubule-associated protein 1B OS=Homo sapiens GN=MAP1B PE=1 SV=2	P46821	sPSDSGYSYETIGk	0.99	102.06	37.864	95.9	1.04	0.6988	1.221	0.8058	0.303612
Microtubule-associated protein 1B OS=Homo sapiens GN=MAP1B PE=1 SV=2	P46821	sSTPLSEAk	1	63.21	39.1651	44.27	0.9549	0.7925	1.26	0.7501	0.302876
Microtubule-associated protein 1B OS=Homo sapiens GN=MAP1B PE=1 SV=2	P46821	sSYYVVSGNDPAAEEPSR	1	84.26	30.4805	84.26	0.813	0.9741	0.9538	0.9382	0.0188422
Microtubule-associated protein 1B OS=Homo sapiens GN=MAP1B PE=1 SV=2	P46821	sTDFAPIk	0.99	43.9	38.4292	34.3	0.8487	0.7243	1.306	0.8908	0.307672
Microtubule-associated protein 1B OS=Homo sapiens GN=MAP1B PE=1 SV=2	P46821	sTDFAPIkEDFGQEk	0.96	22.39	36.5244	22.39	1.068	0.7398	0.9581	0.945	0.138971
Microtubule-associated protein 1B OS=Homo sapiens GN=MAP1B PE=1 SV=2	P46821	sVGNTIDPVILFQk	1	67.06	36.4414	59.74	0.9014	0.7315	0.8162	1.328	0.336679
Microtubule-associated protein 1B OS=Homo sapiens GN=MAP1B PE=1 SV=2	P46821	sWDTNLIEcNLDQELk	1	33.94	35.2427	32.85	0.837	0.9612	0.7096	1.215	0.262701
Microtubule-associated protein 1B OS=Homo sapiens GN=MAP1B PE=1 SV=2	P46821	tATAGPGTTk	1	62.84	39.0779	47.95	0.6436	1.033	0.8913	1.208	0.151941
Microtubule-associated protein 1B OS=Homo sapiens GN=MAP1B PE=1 SV=2	P46821	tDDVEAMSSQPALALDER	1	54.38	33.3143	53.21	0.9525	0.9186	1.36	0.6009	0.397179
Microtubule-associated protein 1B OS=Homo sapiens GN=MAP1B PE=1 SV=2	P46821	tETkPSVTEk	1	35.95	37.783	31.05	0.9379	0.8211	0.9222	1.007	0.101519
Microtubule-associated protein 1B OS=Homo sapiens GN=MAP1B PE=1 SV=2	P46821	tPDTSTYcYETAEk	0.99	36.98	30.1284	36.98	1.114	0.6913	1.216	0.7752	0.315215
Microtubule-associated protein 1B OS=Homo sapiens GN=MAP1B PE=1 SV=2	P46821	tPEDGDYSYEIIEk	1	48.31	33.6698	48.31	1.258	0.7419	1.13	0.6586	0.298266
Microtubule-associated protein 1B OS=Homo sapiens GN=MAP1B PE=1 SV=2	P46821	tPEEGGYSYDISEk	1	60.07	35.1548	59.87	1.184	0.7211	1.151	0.7326	0.282125
Microtubule-associated protein 1B OS=Homo sapiens GN=MAP1B PE=1 SV=2	P46821	tPQASTYSYETSDLcYTAEk	1	89.24	30.5461	89.24	1.39	0.7792	0.8924	0.7399	0.0985006
Microtubule-associated protein 1B OS=Homo sapiens GN=MAP1B PE=1 SV=2	P46821	tSDVGGYYYEk	1	71.1	34.9693	71.1	1.265	0.808	0.8983	0.7793	0.0749522
Microtubule-associated protein 1B OS=Homo sapiens GN=MAP1B PE=1 SV=2	P46821	tTRTPEEGGYSYDISEk	0.99	30.31	35.284	30.31	0.684	0.9423	1.259	0.8813	0.19733
Microtubule-associated protein 1B OS=Homo sapiens GN=MAP1B PE=1 SV=2	P46821	tTRTSDVGGYYYEk	1	38	36.0724	38	0.5634	0.781	1.512	1.075	0.327634
Microtubule-associated protein 1B OS=Homo sapiens GN=MAP1B PE=1 SV=2	P46821	tTSPPEVSGYSYEk	1	98.57	35.9726	93.84	1.082	0.6377	1.165	0.8971	0.292979
Microtubule-associated protein 1B OS=Homo sapiens GN=MAP1B PE=1 SV=2	P46821	vLFPGNSTQYNILEGLEk	1	56.46	36.797	56.46	0.7963	0.7538	0.8035	1.433	0.379834
Microtubule-associated protein 1B OS=Homo sapiens GN=MAP1B PE=1 SV=2	P46821	vQSLEGEk	0.99	53.7	39.3156	22.85	1.196	0.5681	1.398	0.7459	0.483358
Basement membrane-specific heparan sulfate proteoglycan core protein OS=Homo sapiens GN=HSPG2 PE=1 SV=4	P46821	vSAEAEVAPVSPEVTQEVVEEHcASPEDk	1	74.93	31.0992	74.93	1.015	1.002	0.9809	0.7175	0.176103
Basement membrane-specific heparan sulfate proteoglycan core protein OS=Homo sapiens GN=HSPG2 PE=1 SV=4	P98160	aAGVPSATITWR	1	69.95	38.2132	54.83	1.528	1.103	0.9347	0.7324	0.20096
Basement membrane-specific heparan sulfate proteoglycan core protein OS=Homo sapiens GN=HSPG2 PE=1 SV=4	P98160	aFAHLQVPER	0.91	18.69	38.3378	18.69	0.8717	1.394	1.251	0.7656	0.289727
Basement membrane-specific heparan sulfate proteoglycan core protein OS=Homo sapiens GN=HSPG2 PE=1 SV=4	P98160	aGFFGDAMk	0.99	53.67	36.6969	0	0.805	1.875	0.8755	0.8729	0.478402
Basement membrane-specific heparan sulfate proteoglycan core protein OS=Homo sapiens GN=HSPG2 PE=1 SV=4	P98160	aGLSSGFIGcVR	0.83	20.15	37.2008	17.93	0.7889	1.303	1.095	1.025	0.126727
Basement membrane-specific heparan sulfate proteoglycan core protein OS=Homo sapiens GN=HSPG2 PE=1 SV=4	P98160	aLEVEEcR	0.98	25.88	35.2879	24.55	0.844	1.423	1.104	0.8697	0.245293
Basement membrane-specific heparan sulfate proteoglycan core protein OS=Homo sapiens GN=HSPG2 PE=1 SV=4	P98160	aMDFNGILTIR	1	50.2	38.3455	50.2	1.74	0.8917	0.9378	0.7926	0.0848876
Basement membrane-specific heparan sulfate proteoglycan core protein OS=Homo sapiens GN=HSPG2 PE=1 SV=4	P98160	aQIHGGILR	1	33.97	38.7714	26.37	0.8367	1.667	1.04	0.7953	0.385123
Basement membrane-specific heparan sulfate proteoglycan core protein OS=Homo sapiens GN=HSPG2 PE=1 SV=4	P98160	aSYAQQPAESR	0.99	40.8	33.6399	29.61	0.8871	1.755	0.9935	0.7457	0.451594
Basement membrane-specific heparan sulfate proteoglycan core protein OS=Homo sapiens GN=HSPG2 PE=1 SV=4	P98160	aVTLEcVSAGEPR	1	36.9	36.1982	28.98	1.112	1.009	1.187	0.8654	0.157875
Basement membrane-specific heparan sulfate proteoglycan core protein OS=Homo sapiens GN=HSPG2 PE=1 SV=4	P98160	cAPGYYGNPSQGQPcQR	0.99	42.2	33.5965	42.2	0.9669	1.378	0.8678	0.9974	0.245305
Basement membrane-specific heparan sulfate proteoglycan core protein OS=Homo sapiens GN=HSPG2 PE=1 SV=4	P98160	cDGDFDcEDR	1	54.48	25	54.48	0.827	1.08	1.276	1.012	0.122097
Basement membrane-specific heparan sulfate proteoglycan core protein OS=Homo sapiens GN=HSPG2 PE=1 SV=4	P98160	cEQcQPGYYGDAQR	0.89	12.69	25	12.69	1.386	1.563	0.6224	0.8551	0.483372
Basement membrane-specific heparan sulfate proteoglycan core protein OS=Homo sapiens GN=HSPG2 PE=1 SV=4	P98160	cLIHDGAAPISLEWk	1	38.22	37.1257	38.22	1.302	1.273	1.064	0.6547	0.315383
Basement membrane-specific heparan sulfate proteoglycan core protein OS=Homo sapiens GN=HSPG2 PE=1 SV=4	P98160	cRPVNQEIVR	0.54	21.34	37.4492	11.98	0.8765	1.301	0.8945	1.13	0.184124
Basement membrane-specific heparan sulfate proteoglycan core protein OS=Homo sapiens GN=HSPG2 PE=1 SV=4	P98160	cSATGSPTPTLEWTGGPGGQLPAk	1	96.53	35.2205	93.18	1.179	1.361	0.7816	0.9197	0.296477
Basement membrane-specific heparan sulfate proteoglycan core protein OS=Homo sapiens GN=HSPG2 PE=1 SV=4	P98160	dGFkGDLcEHEENPcQLR	0.94	20.8	31.4613	20.8	1.149	1.199	0.9275	0.9027	0.162794
Basement membrane-specific heparan sulfate proteoglycan core protein OS=Homo sapiens GN=HSPG2 PE=1 SV=4	P98160	eDGRPVPSGTQQR	0.71	14.15	36.6867	14.15	1.076	1.655	0.7978	0.8118	0.451124
Basement membrane-specific heparan sulfate proteoglycan core protein OS=Homo sapiens GN=HSPG2 PE=1 SV=4	P98160	eGGSLPPQAR	1	48.89	37.9851	39.3	1.293	1.2	0.8558	0.874	0.198325
Basement membrane-specific heparan sulfate proteoglycan core protein OS=Homo sapiens GN=HSPG2 PE=1 SV=4	P98160	eQAWQRPDGQPATR	0.91	16.77	35.7484	16.77	0.9133	1.396	0.9939	0.91	0.236172
Basement membrane-specific heparan sulfate proteoglycan core protein OS=Homo sapiens GN=HSPG2 PE=1 SV=4	P98160	eSDQGAYTcEAMNAR	1	126.04	25	122.76	1.217	1.126	1.069	0.7878	0.182107
Basement membrane-specific heparan sulfate proteoglycan core protein OS=Homo sapiens GN=HSPG2 PE=1 SV=4	P98160	eVSEAVVDTLESEYLk	1	76.97	36.5562	73.42	1.213	1.377	0.9835	0.7021	0.332069
Basement membrane-specific heparan sulfate proteoglycan core protein OS=Homo sapiens GN=HSPG2 PE=1 SV=4	P98160	fDQPDDFk	0.97	29.35	34.9927	20.13	0.9393	1.466	0.9152	0.9137	0.289938
Basement membrane-specific heparan sulfate proteoglycan core protein OS=Homo sapiens GN=HSPG2 PE=1 SV=4	P98160	gcVGEVSVNGk	0.94	35.46	35.9417	24.3	0.9334	1.426	0.8986	0.9558	0.264662
Basement membrane-specific heparan sulfate proteoglycan core protein OS=Homo sapiens GN=HSPG2 PE=1 SV=4	P98160	gGSLPAR	0.9	33.36	36.9522	19.04	2.177	1.107	0.5877	0.8147	0.31123
Basement membrane-specific heparan sulfate proteoglycan core protein OS=Homo sapiens GN=HSPG2 PE=1 SV=4	P98160	gGSLPVR	0.9	38.43	37.4445	15.59	0.8258	1.361	1.356	0.7571	0.299842
Basement membrane-specific heparan sulfate proteoglycan core protein OS=Homo sapiens GN=HSPG2 PE=1 SV=4	P98160	gHTPTQPGALNQR	1	40.68	37.2395	40.68	1.031	1.372	1.235	0.6587	0.347728
Basement membrane-specific heparan sulfate proteoglycan core protein OS=Homo sapiens GN=HSPG2 PE=1 SV=4	P98160	gPScQDcDTGYTR	1	70.45	25	70.45	0.9213	1.451	1.156	0.7507	0.314139
Basement membrane-specific heparan sulfate proteoglycan core protein OS=Homo sapiens GN=HSPG2 PE=1 SV=4	P98160	iAHVELADAGQYR	1	58.53	36.9958	58.53	0.9362	1.197	1.176	0.8752	0.166279
Basement membrane-specific heparan sulfate proteoglycan core protein OS=Homo sapiens GN=HSPG2 PE=1 SV=4	P98160	iESSSPTVVEGQTLDLNcVVAR	1	107.97	35.4949	106.44	0.7655	1.554	0.9269	1.046	0.283288
Basement membrane-specific heparan sulfate proteoglycan core protein OS=Homo sapiens GN=HSPG2 PE=1 SV=4	P98160	iPGDQVVSVVFIk	1	51.04	35.8035	50.92	1.414	1.224	0.9858	0.676	0.285652
Basement membrane-specific heparan sulfate proteoglycan core protein OS=Homo sapiens GN=HSPG2 PE=1 SV=4	P98160	iQVVVLSASDASPPPVk	1	41.56	35.1891	37.6	2.598	0.9977	0.7987	0.5392	0.295317
Basement membrane-specific heparan sulfate proteoglycan core protein OS=Homo sapiens GN=HSPG2 PE=1 SV=4	P98160	iTFRPDSADGMLLYNGQk	1	34.17	36.4227	34.14	1.133	1.426	0.9054	0.7885	0.326343
Basement membrane-specific heparan sulfate proteoglycan core protein OS=Homo sapiens GN=HSPG2 PE=1 SV=4	P98160	kEGGSLPPQAR	0.94	23.47	38.0929	21.26	1.03	1.105	1.079	0.9395	0.0854815
Basement membrane-specific heparan sulfate proteoglycan core protein OS=Homo sapiens GN=HSPG2 PE=1 SV=4	P98160	lEGDTLIIPR	0.98	38.14	38.2413	30.31	1.982	1.172	0.7051	0.7042	0.313592
Basement membrane-specific heparan sulfate proteoglycan core protein OS=Homo sapiens GN=HSPG2 PE=1 SV=4	P98160	lGTVPQFPR	1	36.38	37.876	28.17	0.8032	1.421	1.163	0.8688	0.240064
Basement membrane-specific heparan sulfate proteoglycan core protein OS=Homo sapiens GN=HSPG2 PE=1 SV=4	P98160	lHHVSPADSGEYVcR	1	51.45	36.6276	51.45	0.8639	0.9668	1.054	1.311	0.161124
Basement membrane-specific heparan sulfate proteoglycan core protein OS=Homo sapiens GN=HSPG2 PE=1 SV=4	P98160	lHLVSPADSGEYVcR	0.97	29.72	35.9273	29.72	1.029	1.246	1.306	0.6808	0.320106
Basement membrane-specific heparan sulfate proteoglycan core protein OS=Homo sapiens GN=HSPG2 PE=1 SV=4	P98160	lHQMSVADSGEYVcR	1	43.12	30.8243	43.12	1.244	0.9474	0.967	1.012	0.0339548
Basement membrane-specific heparan sulfate proteoglycan core protein OS=Homo sapiens GN=HSPG2 PE=1 SV=4	P98160	lLQVTPADSGEYVcR	0.86	26.07	39.4161	26.07	0.9775	1.457	0.8238	0.9551	0.309824
Basement membrane-specific heparan sulfate proteoglycan core protein OS=Homo sapiens GN=HSPG2 PE=1 SV=4	P98160	lPAVEPTDQAQYLcR	1	84.42	35.5642	84.42	0.9915	1.49	0.907	0.8559	0.324886
Basement membrane-specific heparan sulfate proteoglycan core protein OS=Homo sapiens GN=HSPG2 PE=1 SV=4	P98160	lPQVSPADSGEYVcR	1	52.02	33.7712	52.02	0.9407	1.247	0.9147	1.058	0.1553
Basement membrane-specific heparan sulfate proteoglycan core protein OS=Homo sapiens GN=HSPG2 PE=1 SV=4	P98160	lVSEDPINDGEWHR	1	48.07	33.1639	48.07	1.202	1.178	1.017	0.8008	0.189537
Basement membrane-specific heparan sulfate proteoglycan core protein OS=Homo sapiens GN=HSPG2 PE=1 SV=4	P98160	lYQASPADSGEYVcR	1	31.76	30.892	31.2	0.8382	1.528	0.8129	1.107	0.312731
Basement membrane-specific heparan sulfate proteoglycan core protein OS=Homo sapiens GN=HSPG2 PE=1 SV=4	P98160	qPcQHGATcMPAGEyEFQcLcR	1	47.94	25	47.94	0.8477	1.324	0.9477	1.085	0.170191
Basement membrane-specific heparan sulfate proteoglycan core protein OS=Homo sapiens GN=HSPG2 PE=1 SV=4	P98160	qPQAIITWYk	1	47.29	38.2204	47.29	0.9239	1.583	0.8018	0.9833	0.36415
Basement membrane-specific heparan sulfate proteoglycan core protein OS=Homo sapiens GN=HSPG2 PE=1 SV=4	P98160	sAEPLALGR	0.54	26.44	36.5696	17.42	0.9287	1.056	1.132	1.039	0.0460375
Basement membrane-specific heparan sulfate proteoglycan core protein OS=Homo sapiens GN=HSPG2 PE=1 SV=4	P98160	sIEYSPQLEDAGSR	1	70.21	34.5485	70.21	1.139	1.693	0.9186	0.6515	0.497334
Basement membrane-specific heparan sulfate proteoglycan core protein OS=Homo sapiens GN=HSPG2 PE=1 SV=4	P98160	sIVPQGGSHSLR	0.82	26.86	37.9865	17.71	0.8984	1.62	0.9852	0.8043	0.37693
Basement membrane-specific heparan sulfate proteoglycan core protein OS=Homo sapiens GN=HSPG2 PE=1 SV=4	P98160	sPVISIDPPSSTVQQGQDASFk	1	64.79	35.904	64.79	1.527	1.081	0.9307	0.7577	0.175254
Basement membrane-specific heparan sulfate proteoglycan core protein OS=Homo sapiens GN=HSPG2 PE=1 SV=4	P98160	sQSVRPGADVTFIcTAk	1	41.3	36.7761	41.3	1.773	1.124	0.6921	0.8362	0.248725
Basement membrane-specific heparan sulfate proteoglycan core protein OS=Homo sapiens GN=HSPG2 PE=1 SV=4	P98160	sYEIMFR	0.9	24.9	34.9762	19.37	0.8261	1.686	1.041	0.7878	0.395291
Basement membrane-specific heparan sulfate proteoglycan core protein OS=Homo sapiens GN=HSPG2 PE=1 SV=4	P98160	tcESLGAGGYR	0.94	21.77	32.8194	17.99	0.9424	1.575	0.8749	0.88	0.362839
Basement membrane-specific heparan sulfate proteoglycan core protein OS=Homo sapiens GN=HSPG2 PE=1 SV=4	P98160	tPSGLYLGTcER	0.85	22.94	35.4033	14.3	0.8813	1.589	1.152	0.7146	0.379558
Basement membrane-specific heparan sulfate proteoglycan core protein OS=Homo sapiens GN=HSPG2 PE=1 SV=4	P98160	vAAYGGk	0.9	56.99	42.5933	17.82	0.7828	1.578	0.8675	1.076	0.311129
Basement membrane-specific heparan sulfate proteoglycan core protein OS=Homo sapiens GN=HSPG2 PE=1 SV=4	P98160	vAEGQTLDLk	0.99	41.82	38.657	33.78	0.9074	1.294	1.046	0.9467	0.163273
Basement membrane-specific heparan sulfate proteoglycan core protein OS=Homo sapiens GN=HSPG2 PE=1 SV=4	P98160	vGSSLPGR	0.82	30.71	37.7137	7.72	0.8628	1.363	1.075	0.8912	0.214295
Basement membrane-specific heparan sulfate proteoglycan core protein OS=Homo sapiens GN=HSPG2 PE=1 SV=4	P98160	vPGSPTNLANR	0.98	33.43	37.788	29.21	0.8437	1.332	1.164	0.8822	0.201841
Basement membrane-specific heparan sulfate proteoglycan core protein OS=Homo sapiens GN=HSPG2 PE=1 SV=4	P98160	vTSYGGELR	0.88	20.33	37.2436	19.08	0.705	1.499	1.118	0.9759	0.225853
Basement membrane-specific heparan sulfate proteoglycan core protein OS=Homo sapiens GN=HSPG2 PE=1 SV=4	P98160	vTVTSEGGR	1	44.61	38.8997	34.62	0.7805	1.59	0.9567	0.9718	0.308105
Plasminogen OS=Homo sapiens GN=PLG PE=1 SV=2	P98160	yELGSGLAVLR	1	49.59	38.6864	37.4	1.184	1.275	1.003	0.7617	0.253449
Plasminogen OS=Homo sapiens GN=PLG PE=1 SV=2	P00747	aPWcHTTNSQVR	1	32.41	33.4479	32.41	1.311	0.7358	1.252	1.776	0.414558
Plasminogen OS=Homo sapiens GN=PLG PE=1 SV=2	P00747	aTTVTGTPcQDWAAQEPHR	1	51.03	32.465	51.03	0.905	1.123	1.025	1.759	0.305996
Plasminogen OS=Homo sapiens GN=PLG PE=1 SV=2	P00747	cEEDEEFTcR	1	46.38	25	46.38	1.234	0.6329	1.325	2.072	0.535788
Plasminogen OS=Homo sapiens GN=PLG PE=1 SV=2	P00747	cQSWSSMTPHR	1	36.44	28.0686	36.44	1.344	0.6226	1.323	1.937	0.50817
Plasminogen OS=Homo sapiens GN=PLG PE=1 SV=2	P00747	cTTPPPSSGPTYQcLk	1	89.9	34.5652	85.12	0.9575	0.686	1.468	2.244	0.531379
Plasminogen OS=Homo sapiens GN=PLG PE=1 SV=2	P00747	dVVLFEk	0.9	42.34	39.0757	27.31	0.7835	1.08	1.309	1.911	0.299459
Plasminogen OS=Homo sapiens GN=PLG PE=1 SV=2	P00747	eAQLPVIENk	1	55.22	37.8817	42.18	1.125	0.6838	1.313	2.125	0.525884
Plasminogen OS=Homo sapiens GN=PLG PE=1 SV=2	P00747	eLRPWcFTTDPNk	0.94	18.86	35.3643	18.78	1.092	0.991	1.173	1.689	0.281916
Plasminogen OS=Homo sapiens GN=PLG PE=1 SV=2	P00747	eQQcVIMAENR	1	57.26	32.3223	50.04	1.279	1.298	0.8921	1.312	0.204298
Plasminogen OS=Homo sapiens GN=PLG PE=1 SV=2	P00747	eQQcVIMAENRk	0.88	22.16	36.6848	18.65	1.463	0.4881	1.028	2.92	0.863637
Plasminogen OS=Homo sapiens GN=PLG PE=1 SV=2	P00747	fSPATHPSEGLEENYcR	0.92	15.73	28.7099	15.73	1.186	0.7828	1.248	1.821	0.40503
Plasminogen OS=Homo sapiens GN=PLG PE=1 SV=2	P00747	fVTWIEGVMR	0.94	24.78	37.4881	20.89	1.528	1.056	1.067	1.244	0.0940094
Plasminogen OS=Homo sapiens GN=PLG PE=1 SV=2	P00747	gPWcFTTDPSVR	0.97	21.19	32.403	21.19	0.9893	0.8081	1.308	2.05	0.449968
Plasminogen OS=Homo sapiens GN=PLG PE=1 SV=2	P00747	gTGENYR	0.82	19.34	33.9217	16.23	0.9522	0.5726	1.478	2.661	0.666825
Plasminogen OS=Homo sapiens GN=PLG PE=1 SV=2	P00747	hSIFTPETNPR	1	44.77	38.7332	44.77	0.9768	0.7132	1.298	2.371	0.575598
Plasminogen OS=Homo sapiens GN=PLG PE=1 SV=2	P00747	kDIALLk	0.83	26.82	31.1561	8.47	0.9403	0.5634	1.358	2.98	0.753875
Plasminogen OS=Homo sapiens GN=PLG PE=1 SV=2	P00747	kQLGAGSIEEcAAk	1	64.58	37.3552	56.48	1.173	0.7701	1.093	2.17	0.545253
Plasminogen OS=Homo sapiens GN=PLG PE=1 SV=2	P00747	kVYLSEck	0.99	43.35	38.0455	36.96	1.086	0.6763	1.114	2.621	0.693789
Plasminogen OS=Homo sapiens GN=PLG PE=1 SV=2	P00747	lFLEPTR	0.61	26.46	39.8345	5.26	0.7668	0.5782	1.773	2.726	0.635882
Plasminogen OS=Homo sapiens GN=PLG PE=1 SV=2	P00747	lSSPAVITDk	1	79.67	38.4658	70.48	0.9867	0.7595	1.227	2.234	0.535614
Plasminogen OS=Homo sapiens GN=PLG PE=1 SV=2	P00747	lYDYcDVPQcAAPSFDcGkPQVEPk	1	40.68	30.3663	40.68	1.055	0.7592	1.18	2.268	0.55519
Plasminogen OS=Homo sapiens GN=PLG PE=1 SV=2	P00747	mRDVVLFEk	0.92	32.33	38.2191	25.02	1.009	0.5514	1.43	2.696	0.691484
Plasminogen OS=Homo sapiens GN=PLG PE=1 SV=2	P00747	nLDENYcR	0.99	39.61	29.3852	39.61	1.178	0.699	1.384	1.858	0.443562
Plasminogen OS=Homo sapiens GN=PLG PE=1 SV=2	P00747	nPDADkGPWcFTTDPSVR	0.84	24.35	37.2868	24.35	0.9934	0.7517	1.193	2.406	0.59068
Plasminogen OS=Homo sapiens GN=PLG PE=1 SV=2	P00747	nPDGDVGGPWcYTTNPR	0.63	14.96	28.9708	14.96	0.9463	0.9657	1.236	1.89	0.348441
Plasminogen OS=Homo sapiens GN=PLG PE=1 SV=2	P00747	nPDNDPQGPWcYTTDPEk	1	49.63	26.2941	49.63	1.06	0.8813	1.39	1.651	0.299393
Plasminogen OS=Homo sapiens GN=PLG PE=1 SV=2	P00747	nPDNDPQGPWcYTTDPEkR	1	42.12	31.0037	42.12	0.9732	0.9866	1.11	1.993	0.402657
Plasminogen OS=Homo sapiens GN=PLG PE=1 SV=2	P00747	qLGAGSIEEcAAk	1	47.6	40.937	42.67	1.084	0.6211	1.25	2.546	0.666632
Plasminogen OS=Homo sapiens GN=PLG PE=1 SV=2	P00747	rATTVTGTPcQDWAAQEPHR	1	51.02	33.4124	51.02	0.813	1.548	0.9993	1.705	0.261406
Plasminogen OS=Homo sapiens GN=PLG PE=1 SV=2	P00747	rWELcDIPR	0.96	28.3	37.0825	16.58	1.051	0.7957	0.988	2.595	0.676916
Plasminogen OS=Homo sapiens GN=PLG PE=1 SV=2	P00747	tMSGLEcQAWDSQSPHAHGYIPSk	1	56.37	31.2024	56.37	1.146	0.8229	1.025	2.216	0.555706
Plasminogen OS=Homo sapiens GN=PLG PE=1 SV=2	P00747	tPENFPck	0.99	24.96	36.2521	24.96	1.111	0.6982	1.234	2.243	0.563604
Plasminogen OS=Homo sapiens GN=PLG PE=1 SV=2	P00747	tPENYPNAGLTMNYcR	1	35	29.5904	25.8	1.487	0.8961	1.085	1.483	0.259456
Plasminogen OS=Homo sapiens GN=PLG PE=1 SV=2	P00747	vILGAHQEVNLEPHVQEIEVSR	0.95	22.45	36.1868	22.45	1.005	0.6612	1.418	2.276	0.556527
Plasminogen OS=Homo sapiens GN=PLG PE=1 SV=2	P00747	vIPAcLPSPNYVVADR	1	49.89	37.3263	48.16	0.9663	0.7015	1.274	2.449	0.604063
Plasminogen OS=Homo sapiens GN=PLG PE=1 SV=2	P00747	vQSTELcAGHLAGGTDScQGDSGGPLVcFEk	0.99	109.22	25	109.22	1.068	0.7845	1.268	1.993	0.451063
Plasminogen OS=Homo sapiens GN=PLG PE=1 SV=2	P00747	vYLSEck	0.9	41.81	36.7154	34.57	1.065	0.8253	1.241	2.015	0.443811
Plasminogen OS=Homo sapiens GN=PLG PE=1 SV=2	P00747	wELcDIPR	0.99	30.31	35.4962	26.9	0.9034	0.8653	1.348	2.086	0.428988
Plasminogen OS=Homo sapiens GN=PLG PE=1 SV=2	P00747	wEYcNLk	0.9	30.14	35.8478	22.28	1.042	0.7518	1.161	2.334	0.580144
Plasminogen OS=Homo sapiens GN=PLG PE=1 SV=2	P00747	wSSTSPHRPR	0.9	18.44	37.5572	16.8	1.554	0.8769	1.448	1.086	0.254133
Phosphoglycerate kinase 1 OS=Homo sapiens GN=PGK1 PE=1 SV=3	P00747	yEFLNGR	0.52	19.7	33.2243	19.7	0.887	1.849	0.8629	1.515	0.355955
Phosphoglycerate kinase 1 OS=Homo sapiens GN=PGK1 PE=1 SV=3	P00558	aAVPSIk	0.9	43.66	37.1441	13.34	1.024	1.087	0.8219	1.51	0.304533
Phosphoglycerate kinase 1 OS=Homo sapiens GN=PGK1 PE=1 SV=3	P00558	acANPAAGSVILLENLR	1	36.97	37.4107	36.97	1.19	1.034	0.8016	1.217	0.204602
Phosphoglycerate kinase 1 OS=Homo sapiens GN=PGK1 PE=1 SV=3	P00558	aGGFLMk	0.9	41.66	37.972	15.59	1.031	1.039	0.9088	1.445	0.247293
Phosphoglycerate kinase 1 OS=Homo sapiens GN=PGK1 PE=1 SV=3	P00558	aHSSMVGVNLPQk	1	60.97	37.6827	56.95	1.026	1.028	0.9094	1.454	0.253342
Phosphoglycerate kinase 1 OS=Homo sapiens GN=PGK1 PE=1 SV=3	P00558	aLESPERPFLAILGGAk	1	27.32	35.4258	27.32	0.9873	1.052	0.9035	1.465	0.25518
Phosphoglycerate kinase 1 OS=Homo sapiens GN=PGK1 PE=1 SV=3	P00558	aLMDEVVk	0.99	56.16	39.2758	47.75	1.092	1.145	0.7912	1.415	0.280052
Phosphoglycerate kinase 1 OS=Homo sapiens GN=PGK1 PE=1 SV=3	P00558	dcVGPEVEk	1	37.6	35.7252	31.68	0.9898	1.084	0.7139	1.839	0.473
Phosphoglycerate kinase 1 OS=Homo sapiens GN=PGK1 PE=1 SV=3	P00558	eLNYFAk	0.9	34.01	37.9817	22.67	1.004	1.027	0.8169	1.648	0.371272
Phosphoglycerate kinase 1 OS=Homo sapiens GN=PGK1 PE=1 SV=3	P00558	fcLDNGAk	0.99	50.68	34.553	47.32	0.9481	1.181	0.7664	1.612	0.356375
Phosphoglycerate kinase 1 OS=Homo sapiens GN=PGK1 PE=1 SV=3	P00558	gcITIIGGGDTATccAk	1	51.3	33.6173	51.3	0.9816	1.172	0.8688	1.345	0.213582
Phosphoglycerate kinase 1 OS=Homo sapiens GN=PGK1 PE=1 SV=3	P00558	iQLINNMLDk	1	71.71	37.7952	38.6	0.9952	1.059	0.9615	1.369	0.188332
Phosphoglycerate kinase 1 OS=Homo sapiens GN=PGK1 PE=1 SV=3	P00558	iTLPVDFVTADk	1	68.19	37.9253	61.66	1.05	1.144	0.8552	1.36	0.226191
Phosphoglycerate kinase 1 OS=Homo sapiens GN=PGK1 PE=1 SV=3	P00558	iTLPVDFVTADkFDENAk	0.99	31.01	36.0649	31.01	1.119	1.19	0.7906	1.27	0.237023
Phosphoglycerate kinase 1 OS=Homo sapiens GN=PGK1 PE=1 SV=3	P00558	kELNYFAk	0.99	39.41	37.2222	32.88	1.014	1.05	0.7991	1.631	0.367856
Phosphoglycerate kinase 1 OS=Homo sapiens GN=PGK1 PE=1 SV=3	P00558	kYAEAVTR	0.85	17.03	38.0564	16.02	0.631	1.391	1.123	1.406	0.121865
Phosphoglycerate kinase 1 OS=Homo sapiens GN=PGK1 PE=1 SV=3	P00558	lTLDkLDVk	0.96	22.78	33.5774	19.41	1.237	1.063	0.7228	1.46	0.341023
Phosphoglycerate kinase 1 OS=Homo sapiens GN=PGK1 PE=1 SV=3	P00558	nNQITNNQR	1	38.14	35.5739	32.9	1.454	0.9556	0.6772	1.474	0.390478
Phosphoglycerate kinase 1 OS=Homo sapiens GN=PGK1 PE=1 SV=3	P00558	sVVLMSHLGRPDGVPMPDk	1	50.94	36.5591	50.31	0.9471	1.096	0.799	1.668	0.371899
Phosphoglycerate kinase 1 OS=Homo sapiens GN=PGK1 PE=1 SV=3	P00558	tGQATVASGIPAGWMGLDcGPESSk	1	99.45	34.0398	98.94	0.9932	1.164	0.8891	1.349	0.204059
Phosphoglycerate kinase 1 OS=Homo sapiens GN=PGK1 PE=1 SV=3	P00558	vLNNMEIGTSLFDEEGAk	0.94	21.77	35.3466	17.54	0.9778	1.059	0.9018	1.489	0.264344
Phosphoglycerate kinase 1 OS=Homo sapiens GN=PGK1 PE=1 SV=3	P00558	vLPGVDALSNI	0.91	25.24	41.5576	24.96	0.9451	0.9735	1.002	1.429	0.224838
Phosphoglycerate kinase 1 OS=Homo sapiens GN=PGK1 PE=1 SV=3	P00558	yAEAVTR	0.9	23.74	38.076	20.4	0.981	1.104	0.9589	1.336	0.167888
Stress-70 protein, mitochondrial OS=Homo sapiens GN=HSPA9 PE=1 SV=2	P00558	ySLEPVAVELk	1	46.4	37.679	34.85	1.016	1.036	0.8613	1.51	0.295536
Stress-70 protein, mitochondrial OS=Homo sapiens GN=HSPA9 PE=1 SV=2	P38646	aMQDAEVSk	1	58.59	36.8824	52.81	0.9656	1.055	0.738	0.7659	0.205777
Stress-70 protein, mitochondrial OS=Homo sapiens GN=HSPA9 PE=1 SV=2	P38646	aQFEGIVTDLIR	1	49.7	38.6911	40	1	1.036	0.7441	0.7047	0.218502
Stress-70 protein, mitochondrial OS=Homo sapiens GN=HSPA9 PE=1 SV=2	P38646	aSNGDAWVEAHGk	0.99	41.84	36.6379	37.05	0.8843	1.13	0.7635	0.76	0.24038
Stress-70 protein, mitochondrial OS=Homo sapiens GN=HSPA9 PE=1 SV=2	P38646	dAGQISGLNVLR	0.99	38.41	37.8902	28.5	0.8668	1.068	0.734	0.8378	0.194264
Stress-70 protein, mitochondrial OS=Homo sapiens GN=HSPA9 PE=1 SV=2	P38646	dDIENMVk	0.99	57.45	36.8699	36.75	1.156	1.049	0.733	0.6477	0.261036
Stress-70 protein, mitochondrial OS=Homo sapiens GN=HSPA9 PE=1 SV=2	P38646	dNMALQR	0.9	31.27	38.6308	25.95	1.281	0.8308	0.8215	0.6584	0.125887
Stress-70 protein, mitochondrial OS=Homo sapiens GN=HSPA9 PE=1 SV=2	P38646	dQLPADEcNk	1	69.68	33.7401	66.79	0.8675	1.11	0.8219	0.7275	0.224776
Stress-70 protein, mitochondrial OS=Homo sapiens GN=HSPA9 PE=1 SV=2	P38646	eQQIVIQSSGGLSk	0.99	33.55	37.5028	33.55	1.08	0.9884	0.6886	0.7743	0.188979
Stress-70 protein, mitochondrial OS=Homo sapiens GN=HSPA9 PE=1 SV=2	P38646	eRVEAVNMAEGIIHDTETk	1	31.98	36.1993	30.56	1.186	1.043	0.612	0.7607	0.271876
Stress-70 protein, mitochondrial OS=Homo sapiens GN=HSPA9 PE=1 SV=2	P38646	eTAENYLGHTAk	1	56.23	36.6848	55.56	0.9113	1.018	0.8257	0.7515	0.158996
Stress-70 protein, mitochondrial OS=Homo sapiens GN=HSPA9 PE=1 SV=2	P38646	eTGVDLTk	0.99	46.83	39.0509	22.97	1.009	1.014	0.7208	0.7784	0.185434
Stress-70 protein, mitochondrial OS=Homo sapiens GN=HSPA9 PE=1 SV=2	P38646	lFEMAYk	0.9	45.94	37.7728	40.03	1.109	1.012	0.7075	0.7496	0.200476
Stress-70 protein, mitochondrial OS=Homo sapiens GN=HSPA9 PE=1 SV=2	P38646	lVGMPAk	0.9	51.23	38.7933	30.93	0.9964	1.041	0.7395	0.7734	0.194006
Stress-70 protein, mitochondrial OS=Homo sapiens GN=HSPA9 PE=1 SV=2	P38646	mEEFkDQLPADEcNk	0.99	24.65	32.3426	24.65	1.015	0.9796	0.6334	0.9145	0.218383
Stress-70 protein, mitochondrial OS=Homo sapiens GN=HSPA9 PE=1 SV=2	P38646	mkETAENYLGHTAk	1	44.99	36.835	37.39	1.151	1.007	0.6399	0.7764	0.229706
Stress-70 protein, mitochondrial OS=Homo sapiens GN=HSPA9 PE=1 SV=2	P38646	nAVITVPAYFNDSQR	1	53.9	36.6445	49.89	0.925	1.048	0.7066	0.8559	0.196682
Stress-70 protein, mitochondrial OS=Homo sapiens GN=HSPA9 PE=1 SV=2	P38646	qAASSLQQASLk	1	94.33	38.3607	82.5	1.084	0.9183	0.7096	0.8155	0.128125
Stress-70 protein, mitochondrial OS=Homo sapiens GN=HSPA9 PE=1 SV=2	P38646	qAVTNPNNTFYATk	1	67.2	36.6379	67.2	0.8901	1.013	0.7363	0.8502	0.160494
Stress-70 protein, mitochondrial OS=Homo sapiens GN=HSPA9 PE=1 SV=2	P38646	rYDDPEVQk	1	36.72	36.4266	31.41	0.9984	0.9802	0.7756	0.7371	0.157245
Stress-70 protein, mitochondrial OS=Homo sapiens GN=HSPA9 PE=1 SV=2	P38646	sDIGEVILVGGMTR	1	32.64	37.7034	32.64	1.083	0.8887	0.7647	0.7773	0.0842295
Stress-70 protein, mitochondrial OS=Homo sapiens GN=HSPA9 PE=1 SV=2	P38646	sQVFSTAADGQTQVEIk	0.78	14.78	37.0544	14.78	0.673	1.002	0.7773	1.075	0.163078
Stress-70 protein, mitochondrial OS=Homo sapiens GN=HSPA9 PE=1 SV=2	P38646	sTNGDTFLGGEDFDQALLR	1	45.38	32.3603	45.38	1.075	1.183	0.734	0.6189	0.352615
Stress-70 protein, mitochondrial OS=Homo sapiens GN=HSPA9 PE=1 SV=2	P38646	tIAPcQk	0.9	33.45	39.0162	22.84	1.005	0.9439	0.7347	0.8266	0.125567
Stress-70 protein, mitochondrial OS=Homo sapiens GN=HSPA9 PE=1 SV=2	P38646	tTPSVVAFTADGER	1	58.91	36.5896	58.91	0.8453	1.017	0.7774	0.8651	0.136746
Stress-70 protein, mitochondrial OS=Homo sapiens GN=HSPA9 PE=1 SV=2	P38646	vEAVNMAEGIIHDTETk	0.89	23.22	35.3895	23.22	1.026	0.975	0.7594	0.7458	0.155531
Stress-70 protein, mitochondrial OS=Homo sapiens GN=HSPA9 PE=1 SV=2	P38646	vINEPTAAALAYGLDk	1	127.9	37.1975	126.83	0.9971	1.018	0.7469	0.7662	0.179277
Stress-70 protein, mitochondrial OS=Homo sapiens GN=HSPA9 PE=1 SV=2	P38646	vLENAEGAR	1	44.36	37.1542	32.29	0.9797	0.9183	0.8152	0.7851	0.0832063
Stress-70 protein, mitochondrial OS=Homo sapiens GN=HSPA9 PE=1 SV=2	P38646	vQQTVQDLFGR	0.78	16	37.9358	15.97	1.011	1.119	0.7942	0.6334	0.291415
Serotransferrin OS=Homo sapiens GN=TF PE=1 SV=3	P38646	yDDPEVQk	0.99	37.95	35.934	33.13	0.9086	0.9953	0.8245	0.7723	0.134992
Serotransferrin OS=Homo sapiens GN=TF PE=1 SV=3	P02787	aDRDQYELLcLDNTR	1	31.65	33.881	31.65	0.9734	0.8535	1.086	0.858	0.142578
Serotransferrin OS=Homo sapiens GN=TF PE=1 SV=3	P02787	aPNHAVVTR	0.95	25.09	38.952	21.37	0.8329	0.9337	1.233	0.8221	0.213271
Serotransferrin OS=Homo sapiens GN=TF PE=1 SV=3	P02787	aSYLDcIR	0.98	27.19	35.1481	23.18	0.9785	0.8206	1.262	0.7776	0.281224
Serotransferrin OS=Homo sapiens GN=TF PE=1 SV=3	P02787	cDEWSVNSVGk	1	53.78	35.6797	53.78	1.128	0.745	1.147	0.8173	0.237288
Serotransferrin OS=Homo sapiens GN=TF PE=1 SV=3	P02787	cSTSSLLEAcTFR	1	73.88	31.2156	73.88	1.066	0.8541	1.107	0.786	0.184704
Serotransferrin OS=Homo sapiens GN=TF PE=1 SV=3	P02787	dcHLAQVPSHTVVAR	0.77	24.06	37.1908	21.08	0.8428	0.7293	1.359	0.9414	0.317249
Serotransferrin OS=Homo sapiens GN=TF PE=1 SV=3	P02787	dDTVcLAk	0.98	31.51	35.5883	30.27	1.183	0.7633	0.9872	0.9066	0.128039
Serotransferrin OS=Homo sapiens GN=TF PE=1 SV=3	P02787	dGAGDVAFVk	1	56.6	38.3123	47.03	1.035	0.7187	1.231	0.8605	0.282387
Serotransferrin OS=Homo sapiens GN=TF PE=1 SV=3	P02787	dLLFRDDTVcLAk	0.99	27.47	37.228	26.86	1.124	1.151	0.7022	0.8534	0.253098
Serotransferrin OS=Homo sapiens GN=TF PE=1 SV=3	P02787	dQYELLcLDNTR	1	46.67	33.6773	46.67	1.085	0.8225	1.089	0.8091	0.174088
Serotransferrin OS=Homo sapiens GN=TF PE=1 SV=3	P02787	dSAHGFLk	0.64	26.02	43.4916	19.26	1.073	0.7056	1.211	0.8822	0.27493
Serotransferrin OS=Homo sapiens GN=TF PE=1 SV=3	P02787	dSGFQMNQLR	1	41.98	33.2919	33.82	0.9871	0.8036	1.248	0.8082	0.267771
Serotransferrin OS=Homo sapiens GN=TF PE=1 SV=3	P02787	dYELLcLDGTR	0.99	24.78	34.2488	24.78	1.103	0.9399	1.104	0.6882	0.229968
Serotransferrin OS=Homo sapiens GN=TF PE=1 SV=3	P02787	eDPQTFYYAVAVVk	1	55.07	37.155	53.82	1.032	0.9128	1.081	0.7848	0.160391
Serotransferrin OS=Homo sapiens GN=TF PE=1 SV=3	P02787	eFQLFSSPHGk	0.8	26.44	40.6423	23.56	1.098	0.7535	1.099	0.8625	0.195168
Serotransferrin OS=Homo sapiens GN=TF PE=1 SV=3	P02787	eGTcPEAPTDEckPVk	1	31.7	33.126	31.7	0.9419	0.8973	1.014	0.8972	0.0720018
Serotransferrin OS=Homo sapiens GN=TF PE=1 SV=3	P02787	hQTVPQNTGGk	1	38.91	37.9844	30.39	0.9795	0.8238	1.074	0.9433	0.132141
Serotransferrin OS=Homo sapiens GN=TF PE=1 SV=3	P02787	hSTIFENLANk	1	47.51	38.0017	40.92	1.049	0.6365	1.116	1.058	0.279354
Serotransferrin OS=Homo sapiens GN=TF PE=1 SV=3	P02787	iEcVSAETTEDcIAk	1	55.12	32.2968	55.12	0.9987	0.8297	1.047	0.8699	0.126281
Serotransferrin OS=Homo sapiens GN=TF PE=1 SV=3	P02787	iMNGEADAMSLDGGFVYIAGk	0.98	23.05	33.8202	23.05	1.034	0.8819	0.9504	0.9094	0.0377186
Serotransferrin OS=Homo sapiens GN=TF PE=1 SV=3	P02787	kASYLDcIR	0.51	19.01	37.6418	14.36	1.143	0.76	1.096	0.8276	0.198672
Serotransferrin OS=Homo sapiens GN=TF PE=1 SV=3	P02787	kDSGFQMNQLR	1	34.05	37.3997	31.72	0.999	0.8204	1.129	0.8516	0.181951
Serotransferrin OS=Homo sapiens GN=TF PE=1 SV=3	P02787	kPVDEYk	0.9	35.2	37.8965	29.21	1.071	0.7088	1.119	0.9274	0.223484
Serotransferrin OS=Homo sapiens GN=TF PE=1 SV=3	P02787	kPVDEYkDcHLAQVPSHTVVAR	0.95	19.6	34.4279	19.6	1.108	0.6783	1.14	0.9193	0.253059
Serotransferrin OS=Homo sapiens GN=TF PE=1 SV=3	P02787	kPVEEYANcHLAR	1	34.88	36.0778	34.88	0.9499	0.3202	1.625	1.277	0.629064
Serotransferrin OS=Homo sapiens GN=TF PE=1 SV=3	P02787	mYLGYEYVTAIR	1	30.39	36.5552	28.48	0.8439	0.6773	1.264	1.115	0.299341
Serotransferrin OS=Homo sapiens GN=TF PE=1 SV=3	P02787	nLNEkDYELLcLDGTR	1	47.77	36.2572	47.77	1.084	0.7335	0.926	1.08	0.190114
Serotransferrin OS=Homo sapiens GN=TF PE=1 SV=3	P02787	nPDPWAk	0.9	53.89	37.4819	42.09	0.9715	0.798	1.069	0.9564	0.144659
Serotransferrin OS=Homo sapiens GN=TF PE=1 SV=3	P02787	sVIPSDGPSVAcVk	0.57	24.29	42.5847	20.91	1.085	0.8527	1.005	0.8546	0.0966565
Serotransferrin OS=Homo sapiens GN=TF PE=1 SV=3	P02787	wcALSHHER	0.96	20.81	33.0016	18.91	1.128	0.7491	1.193	0.769	0.277458
Serotransferrin OS=Homo sapiens GN=TF PE=1 SV=3	P02787	wcAVSEHEATk	1	63.48	35.1957	60.22	1.062	0.6707	1.251	0.8849	0.313666
Creatine kinase B-type OS=Homo sapiens GN=CKB PE=1 SV=1	P02787	yLGEEYVk	0.56	23.05	36.4552	19.22	0.8652	0.8355	1.159	0.9413	0.168551
Creatine kinase B-type OS=Homo sapiens GN=CKB PE=1 SV=1	P12277	dLFDPIIEDR	0.55	13.7	37.1508	13.7	0.8945	1.136	1.125	1.015	0.0612732
Creatine kinase B-type OS=Homo sapiens GN=CKB PE=1 SV=1	P12277	fPAEDEFPDLSAHNNHMAk	1	28.46	32.3122	28.46	1.015	1.22	0.984	1.025	0.117154
Creatine kinase B-type OS=Homo sapiens GN=CKB PE=1 SV=1	P12277	gFcLPPHcSR	0.89	21.8	31.3226	17.84	1.356	1.001	0.9496	0.9533	0.0296162
Creatine kinase B-type OS=Homo sapiens GN=CKB PE=1 SV=1	P12277	gIWHNDNk	0.95	23.63	37.5891	17.1	0.9981	1.045	0.9667	1.202	0.111856
Creatine kinase B-type OS=Homo sapiens GN=CKB PE=1 SV=1	P12277	gTGGVDTAAVGGVFDVSNADR	1	42.68	33.7401	42.68	1.136	1.099	1.028	0.9681	0.063515
Creatine kinase B-type OS=Homo sapiens GN=CKB PE=1 SV=1	P12277	lAVEALSSLDGDLAGR	0.99	29.37	37.5914	29.23	0.7541	1.171	1.005	1.388	0.161671
Creatine kinase B-type OS=Homo sapiens GN=CKB PE=1 SV=1	P12277	lEQGQAIDDLMPAQk	1	99.3	36.4207	95.33	0.9437	1.175	1.166	0.9638	0.108409
Creatine kinase B-type OS=Homo sapiens GN=CKB PE=1 SV=1	P12277	lLIEMEQR	0.99	42.48	42.3702	29.71	0.9179	1.12	1.115	1.094	0.0124327
Creatine kinase B-type OS=Homo sapiens GN=CKB PE=1 SV=1	P12277	lRFPAEDEFPDLSAHNNHMAk	0.93	25.17	33.2366	25.17	0.8462	1.188	1.084	1.127	0.0461244
Creatine kinase B-type OS=Homo sapiens GN=CKB PE=1 SV=1	P12277	pFSNSHNALk	1	33.96	37.7041	29.48	1.106	1.198	1.056	0.8942	0.144852
Creatine kinase B-type OS=Homo sapiens GN=CKB PE=1 SV=1	P12277	rGTGGVDTAAVGGVFDVSNADR	0.56	17.9	33.7144	17.9	1.043	1.111	1.138	0.9397	0.101181
Creatine kinase B-type OS=Homo sapiens GN=CKB PE=1 SV=1	P12277	tDLNPDNLQGGDDLDPNYVLSSR	1	85.31	32.222	85.31	1.015	1.206	1.022	1.033	0.0949436
Creatine kinase B-type OS=Homo sapiens GN=CKB PE=1 SV=1	P12277	tFLVWVNEEDHLR	0.91	28.26	40.6543	28.26	1.036	1.072	0.9631	1.107	0.0716521
Creatine kinase B-type OS=Homo sapiens GN=CKB PE=1 SV=1	P12277	vLTPELYAELR	0.97	24.16	38.5388	24.16	1.059	1.136	1.045	0.9946	0.067702
Alpha-internexin OS=Homo sapiens GN=INA PE=1 SV=2	P12277	vLTPELYAELRAk	0.67	25.59	36.8476	16.48	1.115	1.046	0.7701	1.368	0.281944
Alpha-internexin OS=Homo sapiens GN=INA PE=1 SV=2	Q16352	aLEAELAALR	1	50.98	37.9309	40.66	0.9347	1.371	1.703	1.088	0.221883
Alpha-internexin OS=Homo sapiens GN=INA PE=1 SV=2	Q16352	aQLEEASSAR	0.99	42.63	36.5543	18.73	1.019	1.34	1.597	1.067	0.198582
Alpha-internexin OS=Homo sapiens GN=INA PE=1 SV=2	Q16352	dGLAEEVQR	1	53.42	35.8659	40.7	1.067	1.379	1.564	1.036	0.201994
Alpha-internexin OS=Homo sapiens GN=INA PE=1 SV=2	Q16352	dVDGATLAR	0.99	34.48	37.7364	23.1	1.129	1.191	1.414	1.234	0.0924507
Alpha-internexin OS=Homo sapiens GN=INA PE=1 SV=2	Q16352	eEEEEEASk	0.97	33.34	33.1806	15.86	1.063	1.794	1.284	0.9658	0.309945
Alpha-internexin OS=Homo sapiens GN=INA PE=1 SV=2	Q16352	eEIHEYR	0.57	21.75	35.417	9.31	0.7036	1.43	1.951	1.186	0.256691
Alpha-internexin OS=Homo sapiens GN=INA PE=1 SV=2	Q16352	fANLNEQAAR	0.92	32.21	37.1609	10.25	0.9373	1.377	1.624	1.111	0.187178
Alpha-internexin OS=Homo sapiens GN=INA PE=1 SV=2	Q16352	fANLNEQAARSTEAIRASR	0.66	21.46	36.3428	17.47	0.9383	1.339	1.319	1.404	0.032822
Alpha-internexin OS=Homo sapiens GN=INA PE=1 SV=2	Q16352	fAVFIEk	0.9	49.42	40.9454	34.58	0.8788	1.387	1.696	1.123	0.204561
Alpha-internexin OS=Homo sapiens GN=INA PE=1 SV=2	Q16352	gANESLER	0.98	30.59	36.8151	19.9	0.8623	1.434	1.385	1.36	0.027023
Alpha-internexin OS=Homo sapiens GN=INA PE=1 SV=2	Q16352	hAEPSRVGELFQR	0.97	30.41	36.5744	30.41	0.7331	1.487	1.702	1.255	0.150914
Alpha-internexin OS=Homo sapiens GN=INA PE=1 SV=2	Q16352	hSAEVAGYQDSIGQLENDLR	1	64.16	34.27	63.26	1.084	1.323	1.463	1.148	0.120354
Alpha-internexin OS=Homo sapiens GN=INA PE=1 SV=2	Q16352	hSAEVAGYQDSIGQLENDLRNTk	0.99	27.2	35.1865	25.68	0.01	1.372	1.052	1.306	0.135888
Alpha-internexin OS=Homo sapiens GN=INA PE=1 SV=2	Q16352	iLSATTSk	0.99	48.61	38.4665	16.02	1.103	1.457	1.281	1.119	0.131487
Alpha-internexin OS=Homo sapiens GN=INA PE=1 SV=2	Q16352	kVFGDGSR	0.78	15.67	38.6147	15.67	0.7793	1.48	1.581	1.277	0.107072
Alpha-internexin OS=Homo sapiens GN=INA PE=1 SV=2	Q16352	lSGAGGAGGFR	0.94	29.3	36.2675	27.73	0.9547	1.498	1.472	1.082	0.172533
Alpha-internexin OS=Homo sapiens GN=INA PE=1 SV=2	Q16352	nLQSAEEWYk	1	43.43	40.4258	39.41	1.005	1.253	1.486	1.211	0.112514
Alpha-internexin OS=Homo sapiens GN=INA PE=1 SV=2	Q16352	qILELEER	0.99	47.44	38.1345	7.29	0.8112	1.315	1.454	1.458	0.0577934
Alpha-internexin OS=Homo sapiens GN=INA PE=1 SV=2	Q16352	rPPASDGLDLSQAAAR	1	42.28	37.3102	42.28	1.096	1.632	1.502	0.8579	0.311526
Alpha-internexin OS=Homo sapiens GN=INA PE=1 SV=2	Q16352	rPPASDGLDLSQAAARTNEYk	0.97	30.2	35.3845	28.19	1.182	1.495	1.411	0.9341	0.236335
Alpha-internexin OS=Homo sapiens GN=INA PE=1 SV=2	Q16352	sNIEETTISSQk	1	49.83	37.1324	46.7	0.992	1.568	1.88	0.7961	0.394412
Alpha-internexin OS=Homo sapiens GN=INA PE=1 SV=2	Q16352	sNIEETTISSQkI	1	42.7	37.8355	42.31	1.137	2.03	1.495	0.6744	0.487781
Alpha-internexin OS=Homo sapiens GN=INA PE=1 SV=2	Q16352	sQALLER	0.9	30.92	39.1381	13.19	0.934	1.39	1.801	0.9693	0.299877
Alpha-internexin OS=Homo sapiens GN=INA PE=1 SV=2	Q16352	tIEIEGLR	0.54	21.49	38.551	12.39	1.223	1.21	1.362	1.155	0.0863061
Alpha-internexin OS=Homo sapiens GN=INA PE=1 SV=2	Q16352	tNEkEQLQGLNDR	0.95	32.61	36.6266	24.12	1.174	1.472	1.289	1.046	0.168403
Alpha-internexin OS=Homo sapiens GN=INA PE=1 SV=2	Q16352	vGELFQR	0.9	27.47	39.7823	18.22	0.8563	1.315	1.946	1.066	0.314496
Alpha-internexin OS=Homo sapiens GN=INA PE=1 SV=2	Q16352	vHQLETQNR	1	31.31	37.402	29.45	0.9279	1.341	1.591	1.176	0.152589
Isoform 2 of Gelsolin OS=Homo sapiens GN=GSN	Q16352	vSSTGLSLk	1	36.69	38.5606	28.19	1.014	1.327	1.717	1.04	0.249611
Isoform 2 of Gelsolin OS=Homo sapiens GN=GSN	P06396-2	aGALNSNDAFVLk	1	102.39	37.9302	88.51	0.9742	1.041	1.439	1.529	0.194334
Isoform 2 of Gelsolin OS=Homo sapiens GN=GSN	P06396-2	aMAELAA	0.9	46.59	38.4404	39.54	0.9516	1.413	1.369	1.212	0.0793651
Isoform 2 of Gelsolin OS=Homo sapiens GN=GSN	P06396-2	aQPVQVAEGSEPDGFWEALGGk	1	52.46	35.1014	52.46	0.9043	1.329	1.264	1.178	0.060257
Isoform 2 of Gelsolin OS=Homo sapiens GN=GSN	P06396-2	aVEVLPk	0.9	45.77	37.4194	29.91	1.056	0.8267	1.692	1.514	0.339932
Isoform 2 of Gelsolin OS=Homo sapiens GN=GSN	P06396-2	dPDQTDGLGLSYLSSHIANVER	1	55.32	34.2259	55.32	1.165	1.329	1.222	1.127	0.0824302
Isoform 2 of Gelsolin OS=Homo sapiens GN=GSN	P06396-2	dSQEEEkTEALTSAk	1	48.68	36.5973	48.48	0.8608	1.051	1.508	1.639	0.220601
Isoform 2 of Gelsolin OS=Homo sapiens GN=GSN	P06396-2	eGGQTAPASTR	1	53.41	35.4568	39.44	0.8555	1.114	1.598	1.467	0.179714
Isoform 2 of Gelsolin OS=Homo sapiens GN=GSN	P06396-2	ePGLQIWR	0.99	40.09	37.8796	27.86	0.9484	0.9543	1.56	1.583	0.261045
Isoform 2 of Gelsolin OS=Homo sapiens GN=GSN	P06396-2	ePGLQIWRVEk	0.52	25.7	37.7026	14.5	1.306	0.5583	1.549	1.981	0.535238
Isoform 2 of Gelsolin OS=Homo sapiens GN=GSN	P06396-2	eVQGFESATFLGYFk	1	60.18	36.909	57.43	1.027	1.061	1.365	1.502	0.172384
Isoform 2 of Gelsolin OS=Homo sapiens GN=GSN	P06396-2	gGVASGFk	0.99	53.32	38.4807	43.03	1.065	0.8349	1.465	1.726	0.341374
Isoform 2 of Gelsolin OS=Homo sapiens GN=GSN	P06396-2	hVVPNEVVVQR	0.99	26.39	38.2471	24.82	0.9321	1.17	1.437	1.412	0.110077
Isoform 2 of Gelsolin OS=Homo sapiens GN=GSN	P06396-2	hVVPNEVVVQRLFQVk	0.88	22.27	34.4295	22.27	1.021	0.6056	1.825	1.977	0.511674
Isoform 2 of Gelsolin OS=Homo sapiens GN=GSN	P06396-2	kGGVASGFk	0.98	27.71	37.5328	27.71	0.8677	0.9509	1.431	1.92	0.337914
Isoform 2 of Gelsolin OS=Homo sapiens GN=GSN	P06396-2	lFAcSNk	0.9	43.09	37.9043	25.52	1.195	0.9594	1.351	1.488	0.216667
Isoform 2 of Gelsolin OS=Homo sapiens GN=GSN	P06396-2	qTQVSVLPEGGETPLFk	0.99	34.84	36.7633	33.45	1.005	1.18	1.449	1.322	0.102179
Isoform 2 of Gelsolin OS=Homo sapiens GN=GSN	P06396-2	rTPITVVk	0.79	16.94	33.8399	14.75	0.9614	1.124	1.528	1.354	0.151757
Isoform 2 of Gelsolin OS=Homo sapiens GN=GSN	P06396-2	rYIETDPANR	0.99	30.56	38.2321	30.56	1.047	1.248	1.479	1.156	0.128568
Isoform 2 of Gelsolin OS=Homo sapiens GN=GSN	P06396-2	sEDcFILDHGk	1	33.13	34.3441	31.74	1.098	1.209	1.254	1.338	0.0516773
Isoform 2 of Gelsolin OS=Homo sapiens GN=GSN	P06396-2	tASDFITk	0.99	49.97	37.3862	37.92	0.9267	1.038	1.55	1.489	0.205785
Isoform 2 of Gelsolin OS=Homo sapiens GN=GSN	P06396-2	tEALTSAk	0.99	43.53	38.8576	29.59	0.9072	1.043	1.47	1.607	0.214197
Isoform 2 of Gelsolin OS=Homo sapiens GN=GSN	P06396-2	tGAQELLR	0.82	28.64	38.1677	14.05	0.8865	1.06	1.685	1.42	0.225955
Isoform 2 of Gelsolin OS=Homo sapiens GN=GSN	P06396-2	tPITVVk	0.82	37.95	37.0825	17.84	0.9565	0.9302	1.532	1.639	0.279505
Isoform 2 of Gelsolin OS=Homo sapiens GN=GSN	P06396-2	tPSAAYLWVGTGASEAEk	1	73.59	36.3165	72.18	1.105	1.011	1.411	1.423	0.18295
Isoform 2 of Gelsolin OS=Homo sapiens GN=GSN	P06396-2	vPFDAATLHTSTAMAAQHGMDDDGTGQk	1	73.8	29.1169	73.8	1.061	1.206	1.377	1.298	0.0661548
Isoform 2 of Gelsolin OS=Homo sapiens GN=GSN	P06396-2	vSNGAGTMSVSLVADENPFAQGALk	0.84	20.78	35.0325	16.4	1.165	1.264	1.208	1.299	0.0365172
Isoform 2 of Gelsolin OS=Homo sapiens GN=GSN	P06396-2	vVEHPEFLk	0.97	35.18	37.7619	15.93	0.9536	1.159	1.368	1.479	0.121679
Talin-1 OS=Homo sapiens GN=TLN1 PE=1 SV=3	P06396-2	yIETDPANR	1	39.3	36.0043	30.61	0.9472	1.287	1.448	1.279	0.0712606
Talin-1 OS=Homo sapiens GN=TLN1 PE=1 SV=3	Q9Y490	aAAFEEQENETVVVk	1	66.92	36.4591	58.52	1.094	0.6948	0.6709	0.7222	0.0368838
Talin-1 OS=Homo sapiens GN=TLN1 PE=1 SV=3	Q9Y490	aAMEPIVISAk	1	51.57	37.6559	42.93	1.066	0.5881	0.7433	0.8235	0.166608
Talin-1 OS=Homo sapiens GN=TLN1 PE=1 SV=3	Q9Y490	aDAEGESDLENSR	1	88.01	26.561	78.62	1.008	0.5119	0.9115	0.8159	0.279544
Talin-1 OS=Homo sapiens GN=TLN1 PE=1 SV=3	Q9Y490	aGFLDLk	0.9	41.22	39.2148	19	0.8663	0.4997	0.7267	1.22	0.451598
Talin-1 OS=Homo sapiens GN=TLN1 PE=1 SV=3	Q9Y490	aIADMLR	0.9	39.24	39.2324	24.92	0.9215	0.6351	0.7894	0.8384	0.140657
Talin-1 OS=Homo sapiens GN=TLN1 PE=1 SV=3	Q9Y490	aIAVTVQEMVTk	1	31.99	37.5289	30.31	1.214	0.7835	0.4795	0.8415	0.277167
Talin-1 OS=Homo sapiens GN=TLN1 PE=1 SV=3	Q9Y490	aLDYYMLR	0.91	36.12	40.08	24.44	1.145	0.5637	0.6288	0.946	0.286932
Talin-1 OS=Homo sapiens GN=TLN1 PE=1 SV=3	Q9Y490	aLEATTEHIR	1	51.86	37.9295	37.71	1.376	0.5224	0.5946	0.898	0.296735
Talin-1 OS=Homo sapiens GN=TLN1 PE=1 SV=3	Q9Y490	aLGDLISATk	1	67.35	38.4566	43.88	0.8585	0.6621	0.6886	1.003	0.241703
Talin-1 OS=Homo sapiens GN=TLN1 PE=1 SV=3	Q9Y490	aQVVSNLk	0.99	54.04	38.0665	35.87	1.152	0.5043	0.6608	0.9998	0.350995
Talin-1 OS=Homo sapiens GN=TLN1 PE=1 SV=3	Q9Y490	aSAGPQPLLVQSck	1	63.45	37.4624	57.9	1.123	0.5966	0.6718	0.8532	0.186527
Talin-1 OS=Homo sapiens GN=TLN1 PE=1 SV=3	Q9Y490	aSSLIEEAk	1	46.76	42.0777	36.16	1.044	0.559	0.7668	0.8574	0.210225
Talin-1 OS=Homo sapiens GN=TLN1 PE=1 SV=3	Q9Y490	aSSLIEEAkk	0.98	31.84	36.1563	22.11	0.8618	0.63	0.7732	0.9144	0.184071
Talin-1 OS=Homo sapiens GN=TLN1 PE=1 SV=3	Q9Y490	aSVPTIQDQASAMQLSQcAk	1	107.42	35.6996	107.42	1.001	0.8663	0.7121	0.6218	0.168576
Talin-1 OS=Homo sapiens GN=TLN1 PE=1 SV=3	Q9Y490	aVAEQIPLLVQGVR	0.94	19.34	36.7587	19.34	1.073	0.7508	0.6159	0.8031	0.133546
Talin-1 OS=Homo sapiens GN=TLN1 PE=1 SV=3	Q9Y490	aVASAAAALVLk	1	52.76	34.961	39.45	2.66	0.3569	0.5584	0.7208	0.33427
Talin-1 OS=Homo sapiens GN=TLN1 PE=1 SV=3	Q9Y490	aVTQALNR	0.85	28.15	38.1164	11.68	1.173	0.5648	0.7615	0.7606	0.162882
Talin-1 OS=Homo sapiens GN=TLN1 PE=1 SV=3	Q9Y490	dDILNGSHPVSFDk	1	46.8	36.5619	36.42	1.014	0.6927	0.5149	1.061	0.368332
Talin-1 OS=Homo sapiens GN=TLN1 PE=1 SV=3	Q9Y490	dLDQASLAAVSQQLAPR	1	61.03	37.4492	59.84	0.903	0.7669	0.6949	0.7829	0.0626485
Talin-1 OS=Homo sapiens GN=TLN1 PE=1 SV=3	Q9Y490	eAAYHPEVAPDVR	1	41.28	35.463	38.3	1.32	0.4556	1.103	0.5787	0.482565
Talin-1 OS=Homo sapiens GN=TLN1 PE=1 SV=3	Q9Y490	eGTETFADHR	0.58	19.25	31.2743	11.35	0.9911	0.6476	0.6421	0.9314	0.223487
Talin-1 OS=Homo sapiens GN=TLN1 PE=1 SV=3	Q9Y490	eQGVEEHETLLLR	1	47.2	37.2803	47.2	0.7882	0.7481	0.9418	0.6912	0.165523
Talin-1 OS=Homo sapiens GN=TLN1 PE=1 SV=3	Q9Y490	eVIQEWNLTNIk	0.96	32.5	37.5496	15.75	1.237	0.655	0.5177	0.9104	0.287007
Talin-1 OS=Homo sapiens GN=TLN1 PE=1 SV=3	Q9Y490	gISMSSSk	0.99	61.15	37.545	49.88	1.084	0.5002	0.7088	0.9989	0.340311
Talin-1 OS=Homo sapiens GN=TLN1 PE=1 SV=3	Q9Y490	gIWLEAGk	0.99	43.55	38.9575	27.03	1.098	0.4364	0.7309	1.096	0.437983
Talin-1 OS=Homo sapiens GN=TLN1 PE=1 SV=3	Q9Y490	gLAGAVSELLR	1	62.02	37.9505	51.99	1.671	0.6108	0.7483	0.5026	0.198433
Talin-1 OS=Homo sapiens GN=TLN1 PE=1 SV=3	Q9Y490	iGITNHDEYSLVR	0.99	27.49	37.2632	27.49	0.9909	0.6485	0.6883	0.8697	0.160315
Talin-1 OS=Homo sapiens GN=TLN1 PE=1 SV=3	Q9Y490	iPEAPAGPPSDFGLFLSDDDPk	0.99	30.3	34.456	28.36	0.7908	0.6536	0.7761	0.9568	0.191739
Talin-1 OS=Homo sapiens GN=TLN1 PE=1 SV=3	Q9Y490	iSIGNVVk	0.99	37.84	36.9548	23.3	0.9687	0.5165	0.6545	1.167	0.439794
Talin-1 OS=Homo sapiens GN=TLN1 PE=1 SV=3	Q9Y490	lGAASLGAEDPETQVVLINAVk	1	57.48	35.3883	57.48	0.8602	0.5922	0.7646	0.8008	0.154984
Talin-1 OS=Homo sapiens GN=TLN1 PE=1 SV=3	Q9Y490	lHTDDELNWLDHGR	1	29.18	33.9967	29.18	0.9647	0.4871	1.137	0.7184	0.42188
Talin-1 OS=Homo sapiens GN=TLN1 PE=1 SV=3	Q9Y490	lkPLPGETMEk	0.7	24.28	37.2648	14.64	1.459	0.5938	0.4079	1.086	0.503506
Talin-1 OS=Homo sapiens GN=TLN1 PE=1 SV=3	Q9Y490	lNEAAAGLNQAATELVQASR	1	65.6	41.3846	63.08	0.8344	0.6669	0.8246	0.8565	0.129707
Talin-1 OS=Homo sapiens GN=TLN1 PE=1 SV=3	Q9Y490	mATNAAAQNAIk	1	76.22	37.5937	69.46	1.091	0.6484	0.6979	0.7772	0.09179
Talin-1 OS=Homo sapiens GN=TLN1 PE=1 SV=3	Q9Y490	ncGQMSEIEAk	0.97	20.52	34.0603	20.52	0.9508	0.6074	0.638	1.042	0.318133
Talin-1 OS=Homo sapiens GN=TLN1 PE=1 SV=3	Q9Y490	nGNLPEFGDAISTASk	0.95	22.4	36.5839	21.27	0.8213	0.7662	0.7623	0.7906	0.0198409
Talin-1 OS=Homo sapiens GN=TLN1 PE=1 SV=3	Q9Y490	nLGTALAELR	1	47	38.0733	29.13	1.051	0.5619	0.737	0.8696	0.213519
Talin-1 OS=Homo sapiens GN=TLN1 PE=1 SV=3	Q9Y490	qAAASATQTIAAAQHAASTPk	1	75.53	36.6436	72.09	0.8298	0.8701	0.6807	0.781	0.121908
Talin-1 OS=Homo sapiens GN=TLN1 PE=1 SV=3	Q9Y490	qFVQSAk	0.9	45.27	38.8326	36.36	1.185	0.6511	0.6259	0.7948	0.131936
Talin-1 OS=Homo sapiens GN=TLN1 PE=1 SV=3	Q9Y490	rQFVQSAk	0.98	37.68	38.7622	32.19	0.5918	0.3897	0.9455	1.761	0.668306
Talin-1 OS=Homo sapiens GN=TLN1 PE=1 SV=3	Q9Y490	sAQPASAEPR	1	54.52	36.1731	38.02	3.176	0.539	0.3117	0.7195	0.390422
Talin-1 OS=Homo sapiens GN=TLN1 PE=1 SV=3	Q9Y490	sNTSPEELGPLANQLTSDYGR	1	44.43	33.2035	44.43	0.9645	0.5609	1.041	0.6916	0.324674
Talin-1 OS=Homo sapiens GN=TLN1 PE=1 SV=3	Q9Y490	tIMVDDSk	0.99	62.19	37.8118	49.29	0.902	0.6901	0.629	0.9858	0.248369
Talin-1 OS=Homo sapiens GN=TLN1 PE=1 SV=3	Q9Y490	tLSHPQQMALLDQTk	1	37.13	37.1054	37.13	0.8853	0.7444	0.6865	0.8386	0.101479
Talin-1 OS=Homo sapiens GN=TLN1 PE=1 SV=3	Q9Y490	tMLESAGGLIQTAR	1	53.53	37.5051	44.1	1.036	0.663	0.6924	0.8046	0.103786
Talin-1 OS=Homo sapiens GN=TLN1 PE=1 SV=3	Q9Y490	tSTPEDFIR	0.97	30.37	36.6633	18.06	0.9286	0.6312	0.9283	0.6887	0.210271
Talin-1 OS=Homo sapiens GN=TLN1 PE=1 SV=3	Q9Y490	tVSDSIk	0.83	25.86	39.3877	14.4	1.146	0.5889	0.63	0.9027	0.241163
Talin-1 OS=Homo sapiens GN=TLN1 PE=1 SV=3	Q9Y490	vGAIPANALDDGQWSQGLISAAR	0.99	116.45	36.1836	116.33	1.589	0.5884	0.482	0.8518	0.297118
Talin-1 OS=Homo sapiens GN=TLN1 PE=1 SV=3	Q9Y490	vGDDPAVWQLk	0.96	27.42	37.7386	27.42	0.9879	0.6377	0.6685	0.8943	0.19101
Talin-1 OS=Homo sapiens GN=TLN1 PE=1 SV=3	Q9Y490	vLGEAMTGISQNAk	1	69.45	37.8704	61.47	1.18	0.6483	0.6051	0.829	0.171118
Talin-1 OS=Homo sapiens GN=TLN1 PE=1 SV=3	Q9Y490	vQELGHGcAALVTk	1	61.94	37.1759	61.94	0.9322	0.6744	0.6175	0.9887	0.262985
Talin-1 OS=Homo sapiens GN=TLN1 PE=1 SV=3	Q9Y490	vSHVLAALQAGNR	1	41.17	38.3142	36.64	1.084	0.6632	0.678	0.7875	0.0956876
Apolipoprotein B-100 OS=Homo sapiens GN=APOB PE=1 SV=2	Q9Y490	vVAPTISSPVcQEQLVEAGR	1	46.53	39.347	46.53	1.468	0.5938	0.5397	0.8161	0.225402
Apolipoprotein B-100 OS=Homo sapiens GN=APOB PE=1 SV=2	P04114	aASGTTGTYQEWk	0.64	16.66	40.2148	16.66	1.024	1.211	1.043	1.141	0.0745697
Apolipoprotein B-100 OS=Homo sapiens GN=APOB PE=1 SV=2	P04114	aEPLAFTFSHDYk	1	35.87	36.7742	28.98	0.927	1.012	1.252	1.256	0.119091
Apolipoprotein B-100 OS=Homo sapiens GN=APOB PE=1 SV=2	P04114	aGHIAWTSSGk	0.69	17.83	38.0106	13.21	1.112	1.079	1.143	1.077	0.0341386
Apolipoprotein B-100 OS=Homo sapiens GN=APOB PE=1 SV=2	P04114	aLVEQGFTVPEIk	1	49.38	36.8097	37.78	0.575	1.364	0.9283	2.027	0.384267
Apolipoprotein B-100 OS=Homo sapiens GN=APOB PE=1 SV=2	P04114	aTGVLYDYVNk	0.99	34.34	37.8068	26.29	1.126	1.028	1.027	1.242	0.112687
Apolipoprotein B-100 OS=Homo sapiens GN=APOB PE=1 SV=2	P04114	dDkHEQDMVNGIMLSVEk	0.97	22.38	35.6467	21.24	1.402	1.603	0.7393	0.888	0.428836
Apolipoprotein B-100 OS=Homo sapiens GN=APOB PE=1 SV=2	P04114	dkDQEVLLQTFLDDASPGDkR	0.96	21.1	35.1534	20.32	0.8965	1.228	1.268	1.057	0.0946295
Apolipoprotein B-100 OS=Homo sapiens GN=APOB PE=1 SV=2	P04114	dNVFDGLVR	1	37.31	38.0284	29.83	1.287	1.061	1.088	0.9934	0.0465222
Apolipoprotein B-100 OS=Homo sapiens GN=APOB PE=1 SV=2	P04114	eEYFDPSIVGWTVk	0.56	14.84	35.9006	14.23	1.347	1.071	1.152	0.8884	0.13019
Apolipoprotein B-100 OS=Homo sapiens GN=APOB PE=1 SV=2	P04114	eIFNMAR	0.9	25.87	36.9276	14.7	1.026	1.116	1.164	1.108	0.0268189
Apolipoprotein B-100 OS=Homo sapiens GN=APOB PE=1 SV=2	P04114	eNFAGEATLQR	1	59.52	36.9827	53.06	1.118	0.9471	1.181	1.18	0.122204
Apolipoprotein B-100 OS=Homo sapiens GN=APOB PE=1 SV=2	P04114	eSQLPTVMDFR	0.99	35.61	35.7576	27.69	1.05	1.087	1.105	1.171	0.0394529
Apolipoprotein B-100 OS=Homo sapiens GN=APOB PE=1 SV=2	P04114	eTLEDTR	0.54	35.89	35.0243	2.22	1.144	0.6096	1.894	1.117	0.536015
Apolipoprotein B-100 OS=Homo sapiens GN=APOB PE=1 SV=2	P04114	eVGTVLSQVYSk	1	55.09	37.5633	51.58	1.138	0.7806	1.503	1.106	0.320207
Apolipoprotein B-100 OS=Homo sapiens GN=APOB PE=1 SV=2	P04114	eYSGTIASEANTYLNSk	0.96	23.19	34.9443	23.19	1.198	1.927	0.5696	1.123	0.565707
Apolipoprotein B-100 OS=Homo sapiens GN=APOB PE=1 SV=2	P04114	fFGEGTk	0.9	50.23	37.6035	41.18	1.246	1.057	0.8361	1.34	0.234376
Apolipoprotein B-100 OS=Homo sapiens GN=APOB PE=1 SV=2	P04114	fIIPSPk	0.52	25.75	37.9036	7.66	1.229	0.819	1.099	1.334	0.237848
Apolipoprotein B-100 OS=Homo sapiens GN=APOB PE=1 SV=2	P04114	fLDSNIk	0.9	29.3	38.7099	21.01	0.8416	1.037	1.433	1.18	0.164819
Apolipoprotein B-100 OS=Homo sapiens GN=APOB PE=1 SV=2	P04114	fPEVDVLTk	0.99	34.65	38.7541	30.79	1.018	1.01	1.177	1.222	0.0982964
Apolipoprotein B-100 OS=Homo sapiens GN=APOB PE=1 SV=2	P04114	fVTQAEGAk	1	61.5	38.5757	55.01	1.004	1.036	1.169	1.215	0.0815412
Apolipoprotein B-100 OS=Homo sapiens GN=APOB PE=1 SV=2	P04114	gAYQNNEIk	1	56.91	37.4257	45.84	1.031	1.133	1.068	1.183	0.0511195
Apolipoprotein B-100 OS=Homo sapiens GN=APOB PE=1 SV=2	P04114	gIISALLVPPETEEAk	1	78.64	36.7706	75.84	1.014	1.09	1.073	1.225	0.0737467
Apolipoprotein B-100 OS=Homo sapiens GN=APOB PE=1 SV=2	P04114	gMALFGEGk	1	57.11	38.014	47.95	1.187	0.7985	1.201	1.297	0.240699
Apolipoprotein B-100 OS=Homo sapiens GN=APOB PE=1 SV=2	P04114	gNVATEISTER	1	40.89	39.4871	35.98	0.8526	1.008	1.364	1.259	0.151133
Apolipoprotein B-100 OS=Homo sapiens GN=APOB PE=1 SV=2	P04114	gTYGLScQR	0.91	28.65	36.6978	24.16	1.102	1.123	1.28	0.9315	0.157026
Apolipoprotein B-100 OS=Homo sapiens GN=APOB PE=1 SV=2	P04114	hINIDQFVR	0.76	16.87	37.9491	14.54	1.109	1.207	1.024	1.077	0.0853941
Apolipoprotein B-100 OS=Homo sapiens GN=APOB PE=1 SV=2	P04114	hVAEAIck	0.99	33.58	38.3149	23.75	0.9127	1.258	0.8876	1.449	0.238222
Apolipoprotein B-100 OS=Homo sapiens GN=APOB PE=1 SV=2	P04114	iAELSATAQEIIk	1	36.07	36.193	25.23	0.9777	0.9997	1.146	1.317	0.137589
Apolipoprotein B-100 OS=Homo sapiens GN=APOB PE=1 SV=2	P04114	iDDIWNLEVk	1	44.39	38.1485	36.25	0.9813	0.899	1.36	1.192	0.202817
Apolipoprotein B-100 OS=Homo sapiens GN=APOB PE=1 SV=2	P04114	iEIPLPFGGk	0.96	26.7	36.5562	18.91	1.049	0.8906	1.193	1.31	0.191321
Apolipoprotein B-100 OS=Homo sapiens GN=APOB PE=1 SV=2	P04114	iGQDGISTSATTNLk	1	92.32	40.3551	85.95	1.052	0.951	1.357	1.087	0.182609
Apolipoprotein B-100 OS=Homo sapiens GN=APOB PE=1 SV=2	P04114	iGVELTGR	0.95	28.88	38.515	18.29	0.9215	1.159	1.504	0.9189	0.246333
Apolipoprotein B-100 OS=Homo sapiens GN=APOB PE=1 SV=2	P04114	iISDYHQQFR	1	34.86	37.0893	34.86	0.9488	1.288	1.22	0.9897	0.13409
Apolipoprotein B-100 OS=Homo sapiens GN=APOB PE=1 SV=2	P04114	iNNQLTLDSNTk	0.96	35.77	37.783	24.26	1.207	1.061	0.8519	1.353	0.231198
Apolipoprotein B-100 OS=Homo sapiens GN=APOB PE=1 SV=2	P04114	iTENDIQIALDDAk	0.95	20.31	37.5282	20.01	0.9141	1.291	1.433	0.8645	0.247354
Apolipoprotein B-100 OS=Homo sapiens GN=APOB PE=1 SV=2	P04114	iVQILPWEQNEQVk	1	40.35	36.287	37.71	0.9349	0.961	1.309	1.255	0.159392
Apolipoprotein B-100 OS=Homo sapiens GN=APOB PE=1 SV=2	P04114	kLTISEQNIQR	1	42.2	36.8106	26.86	0.8759	1.339	1.227	1.026	0.132457
Apolipoprotein B-100 OS=Homo sapiens GN=APOB PE=1 SV=2	P04114	lAIPEGk	0.9	42.76	37.788	29.35	1.073	1.041	1.136	1.163	0.0575575
Apolipoprotein B-100 OS=Homo sapiens GN=APOB PE=1 SV=2	P04114	lDFSSQADLR	1	45.8	36.6238	45.8	1.281	0.9212	1.261	0.992	0.169437
Apolipoprotein B-100 OS=Homo sapiens GN=APOB PE=1 SV=2	P04114	lDVTTSIGR	1	42.95	39.1434	33.77	1.025	1.034	1.134	1.227	0.0852912
Apolipoprotein B-100 OS=Homo sapiens GN=APOB PE=1 SV=2	P04114	lFLEETk	0.9	53.08	38.2666	33.91	1.241	0.918	1.094	1.184	0.127
Apolipoprotein B-100 OS=Homo sapiens GN=APOB PE=1 SV=2	P04114	lGNNPVSk	0.99	47.53	38.0699	32.78	0.9351	0.9913	1.341	1.187	0.149402
Apolipoprotein B-100 OS=Homo sapiens GN=APOB PE=1 SV=2	P04114	lLSGGNTLHLVSTTk	1	31.78	34.9941	29.54	0.9738	0.9813	1.246	1.24	0.130755
Apolipoprotein B-100 OS=Homo sapiens GN=APOB PE=1 SV=2	P04114	lSLPDFk	0.9	39.63	39.0789	16.27	0.9734	0.944	1.26	1.275	0.161187
Apolipoprotein B-100 OS=Homo sapiens GN=APOB PE=1 SV=2	P04114	mGLAFESTk	1	54.97	37.7605	49.15	0.9144	1.145	1.055	1.337	0.122173
Apolipoprotein B-100 OS=Homo sapiens GN=APOB PE=1 SV=2	P04114	nIILPVYDk	1	61.28	37.6864	52.13	0.7455	0.9433	1.416	1.483	0.229682
Apolipoprotein B-100 OS=Homo sapiens GN=APOB PE=1 SV=2	P04114	nLQNNAEWVYQGAIR	1	48.56	35.7761	48.56	1.304	1.18	1.004	0.9558	0.11276
Apolipoprotein B-100 OS=Homo sapiens GN=APOB PE=1 SV=2	P04114	nSEEFAAAMSR	0.98	24.84	32.3805	24.84	1.224	1.117	1.129	0.9556	0.090737
Apolipoprotein B-100 OS=Homo sapiens GN=APOB PE=1 SV=2	P04114	qAEAVLk	0.9	34.11	38.5968	14.15	1.018	0.8964	1.323	1.222	0.194342
Apolipoprotein B-100 OS=Homo sapiens GN=APOB PE=1 SV=2	P04114	qHIEAIDVR	0.94	23.13	38.5497	20.69	0.8603	1.241	1.426	0.9691	0.189618
Apolipoprotein B-100 OS=Homo sapiens GN=APOB PE=1 SV=2	P04114	qIDDIDVR	0.99	56.33	37.3973	39.06	1.159	1.301	1.111	0.8978	0.182831
Apolipoprotein B-100 OS=Homo sapiens GN=APOB PE=1 SV=2	P04114	qSWSVck	0.9	50	37.1105	29.05	0.8946	1.043	1.439	1.1	0.179298
Apolipoprotein B-100 OS=Homo sapiens GN=APOB PE=1 SV=2	P04114	qTEATMTFk	1	39.34	39.6942	31.04	0.4838	1.04	1.741	1.685	0.261687
Apolipoprotein B-100 OS=Homo sapiens GN=APOB PE=1 SV=2	P04114	qTIIVVLENVQR	0.98	34.17	36.7532	22.97	0.9893	1.387	1.09	0.9877	0.179592
Apolipoprotein B-100 OS=Homo sapiens GN=APOB PE=1 SV=2	P04114	sEILAHWSPAk	1	42.47	37.7692	34.6	1.023	0.8924	1.243	1.3	0.192747
Apolipoprotein B-100 OS=Homo sapiens GN=APOB PE=1 SV=2	P04114	sEYQADYESLR	1	46.76	29.154	46.76	1.335	1.039	1.06	1.005	0.0268249
Apolipoprotein B-100 OS=Homo sapiens GN=APOB PE=1 SV=2	P04114	sFDYHQFVDETNDk	1	38.86	31.4891	38.86	0.973	1.219	1.119	1.112	0.0520506
Apolipoprotein B-100 OS=Homo sapiens GN=APOB PE=1 SV=2	P04114	sISAALEHk	0.96	28.17	37.8944	21.97	0.9495	1.124	1.181	1.172	0.0264393
Apolipoprotein B-100 OS=Homo sapiens GN=APOB PE=1 SV=2	P04114	skPTVSSSMEFk	0.98	26.46	37.532	26.46	1.097	0.8408	1.236	1.296	0.219979
Apolipoprotein B-100 OS=Homo sapiens GN=APOB PE=1 SV=2	P04114	sLWDFLk	0.9	39.72	38.6046	18.28	0.8242	1.117	1.157	1.386	0.118971
Apolipoprotein B-100 OS=Homo sapiens GN=APOB PE=1 SV=2	P04114	sNTVASLHTEk	1	42.08	38.072	35.56	0.917	1.144	1.31	1.074	0.10307
Apolipoprotein B-100 OS=Homo sapiens GN=APOB PE=1 SV=2	P04114	sPAFTDLHLR	1	35.57	37.6552	32.51	0.9973	1.145	1.272	1.017	0.111386
Apolipoprotein B-100 OS=Homo sapiens GN=APOB PE=1 SV=2	P04114	sPSQADINk	1	64.79	38.6028	51.54	1.087	1.078	0.9881	1.274	0.131308
Apolipoprotein B-100 OS=Homo sapiens GN=APOB PE=1 SV=2	P04114	sVSDGIAALDLNAVANk	1	69.53	37.0286	66.52	0.9398	1.245	1.171	1.076	0.0727811
Apolipoprotein B-100 OS=Homo sapiens GN=APOB PE=1 SV=2	P04114	sVSLPSLDPASAk	1	65.19	37.6544	63.01	0.889	0.8953	1.253	1.493	0.247803
Apolipoprotein B-100 OS=Homo sapiens GN=APOB PE=1 SV=2	P04114	tEVIPPLIENR	1	52.03	39.1751	47.97	0.9213	1.022	1.149	1.365	0.147127
Apolipoprotein B-100 OS=Homo sapiens GN=APOB PE=1 SV=2	P04114	tGISPLALIk	0.56	12.88	33.1048	12.88	0.9226	1.171	1.136	1.202	0.0282304
Apolipoprotein B-100 OS=Homo sapiens GN=APOB PE=1 SV=2	P04114	tLADLTLLDSPIk	1	46.41	35.6431	37.91	0.9505	1.009	1.234	1.218	0.108818
Apolipoprotein B-100 OS=Homo sapiens GN=APOB PE=1 SV=2	P04114	tSSFALNLPTLPEVk	0.75	17.79	36.8815	15.75	1.101	0.8112	1.315	1.258	0.244569
Apolipoprotein B-100 OS=Homo sapiens GN=APOB PE=1 SV=2	P04114	vEDIPLAR	0.99	33.36	37.9071	22.58	1.114	1.023	1.307	0.9909	0.157165
Apolipoprotein B-100 OS=Homo sapiens GN=APOB PE=1 SV=2	P04114	vIGNMGQTMEQLTPELk	0.99	37.84	36.1972	37.84	1.628	0.9489	0.9054	1.055	0.079351
Apolipoprotein B-100 OS=Homo sapiens GN=APOB PE=1 SV=2	P04114	vLVDHFGYTk	1	36.02	38.3052	30.72	0.997	1.127	1.061	1.246	0.0819075
Apolipoprotein B-100 OS=Homo sapiens GN=APOB PE=1 SV=2	P04114	vPQTDMTFR	0.99	26.87	36.7605	26.87	0.9588	1.206	1.077	1.185	0.0598763
Apolipoprotein B-100 OS=Homo sapiens GN=APOB PE=1 SV=2	P04114	vQGVEFSHR	0.95	21.86	37.4554	18.44	1.012	1.182	1.052	1.17	0.0633159
Apolipoprotein B-100 OS=Homo sapiens GN=APOB PE=1 SV=2	P04114	vSALLTPAEQTGTWk	1	38.45	36.9992	27.95	0.9753	0.9294	1.339	1.216	0.180956
Apolipoprotein B-100 OS=Homo sapiens GN=APOB PE=1 SV=2	P04114	vSQEGLk	0.89	29.04	39.6123	11.27	0.8201	1.137	1.327	1.193	0.0800918
Apolipoprotein B-100 OS=Homo sapiens GN=APOB PE=1 SV=2	P04114	vTQEFHMk	0.62	16.85	38.2827	12.28	1.105	1.439	1.089	0.852	0.262107
Apolipoprotein B-100 OS=Homo sapiens GN=APOB PE=1 SV=2	P04114	wNFYYSPQSSPDk	0.98	23.33	33.4203	23.33	0.8429	1.03	1.199	1.418	0.160024
Aconitase 2, mitochondrial OS=Homo sapiens GN=ACO2 PE=4 SV=1	P04114	yEDGTLSLTSTSDLQSGIIk	0.99	34.15	36.1626	34.15	1.261	1.178	1.273	0.7803	0.242678
Aconitase 2, mitochondrial OS=Homo sapiens GN=ACO2 PE=4 SV=1	A2A274,Q99798	aGSALNR	0.66	30.32	38.512	9.56	0.9346	1.762	0.8248	0.9746	0.42409
Aconitase 2, mitochondrial OS=Homo sapiens GN=ACO2 PE=4 SV=1	A2A274,Q99798	cTTDHISAAGPWLk	1	75.88	36.7385	75.88	1.214	1.654	0.7821	0.8522	0.441954
Aconitase 2, mitochondrial OS=Homo sapiens GN=ACO2 PE=4 SV=1	A2A274,Q99798	dFTPGkPLk	0.8	24.38	37.7495	19.28	1.013	1.286	0.9399	1.081	0.157879
Aconitase 2, mitochondrial OS=Homo sapiens GN=ACO2 PE=4 SV=1	A2A274,Q99798	dGYAQILR	0.92	28.92	38.613	19.77	1.299	1.409	0.9429	0.7871	0.309266
Aconitase 2, mitochondrial OS=Homo sapiens GN=ACO2 PE=4 SV=1	A2A274,Q99798	dINQEVyNFLATAGAk	1	66.77	36.8015	66.33	1.074	1.133	1.045	1.042	0.0481627
Aconitase 2, mitochondrial OS=Homo sapiens GN=ACO2 PE=4 SV=1	A2A274,Q99798	dLEDLQILIk	1	72.56	36.8359	58.55	1.108	1.839	0.8088	0.803	0.518547
Aconitase 2, mitochondrial OS=Homo sapiens GN=ACO2 PE=4 SV=1	A2A274,Q99798	dSSGQHVDVSPTSQR	1	81.46	33.2715	81.46	0.9232	1.485	1.067	0.9093	0.257848
Aconitase 2, mitochondrial OS=Homo sapiens GN=ACO2 PE=4 SV=1	A2A274,Q99798	eDIANLADEFk	1	44.64	36.844	37.01	0.948	1.539	0.9602	0.9404	0.296572
Aconitase 2, mitochondrial OS=Homo sapiens GN=ACO2 PE=4 SV=1	A2A274,Q99798	eGWPLDIR	0.66	25.98	37.3815	10.07	0.9388	1.645	1	0.8618	0.357622
Aconitase 2, mitochondrial OS=Homo sapiens GN=ACO2 PE=4 SV=1	A2A274,Q99798	eHAALEPR	0.89	25.07	38.2556	17.57	0.8343	1.617	1.076	0.9121	0.306964
Aconitase 2, mitochondrial OS=Homo sapiens GN=ACO2 PE=4 SV=1	A2A274,Q99798	fNPETDYLTGTDGk	1	29.42	34.6165	29.15	1.225	1.722	0.6664	0.9108	0.502467
Aconitase 2, mitochondrial OS=Homo sapiens GN=ACO2 PE=4 SV=1	A2A274,Q99798	fNPETDYLTGTDGkk	1	45.57	36.6285	45.57	1.008	1.677	0.7934	0.9958	0.400654
Aconitase 2, mitochondrial OS=Homo sapiens GN=ACO2 PE=4 SV=1	A2A274,Q99798	fRLEAPDADELPk	0.97	22.19	37.328	20.93	0.886	1.412	1.054	1.014	0.188925
Aconitase 2, mitochondrial OS=Homo sapiens GN=ACO2 PE=4 SV=1	A2A274,Q99798	gEFDPGQDTYQHPPk	1	86.81	33.2201	84.89	1.068	1.503	0.9636	0.8794	0.30337
Aconitase 2, mitochondrial OS=Homo sapiens GN=ACO2 PE=4 SV=1	A2A274,Q99798	gHLDNISNNLLIGAINIENGk	0.99	40.78	35.4258	35.38	1	1.523	0.8224	0.9186	0.349062
Aconitase 2, mitochondrial OS=Homo sapiens GN=ACO2 PE=4 SV=1	A2A274,Q99798	iVYGHLDDPASQEIER	1	45.53	35.9999	44.93	1.169	1.401	0.8659	0.9332	0.273236
Aconitase 2, mitochondrial OS=Homo sapiens GN=ACO2 PE=4 SV=1	A2A274,Q99798	kQGLLPLTFADPADYNk	1	40.15	36.0163	40.15	1.186	1.31	0.8714	1.064	0.203218
Aconitase 2, mitochondrial OS=Homo sapiens GN=ACO2 PE=4 SV=1	A2A274,Q99798	lEAPDADELPk	1	70.24	37.4624	59.28	0.9778	1.603	0.9389	0.8994	0.344621
Aconitase 2, mitochondrial OS=Homo sapiens GN=ACO2 PE=4 SV=1	A2A274,Q99798	lNRPLTLSEk	1	38.89	36.1574	33.6	0.8443	1.284	1.081	1.13	0.0909264
Aconitase 2, mitochondrial OS=Homo sapiens GN=ACO2 PE=4 SV=1	A2A274,Q99798	lQLLEPFDk	0.82	27.68	41.9365	18.27	1.026	1.422	1.083	0.8781	0.243586
Aconitase 2, mitochondrial OS=Homo sapiens GN=ACO2 PE=4 SV=1	A2A274,Q99798	lQLLEPFDkWDGk	1	43.62	36.5389	43.62	1.082	1.244	1.029	0.9394	0.146193
Aconitase 2, mitochondrial OS=Homo sapiens GN=ACO2 PE=4 SV=1	A2A274,Q99798	lTGSLSGWSSPk	1	71.44	38.0366	62.41	1.011	1.067	1.069	1.148	0.0422036
Aconitase 2, mitochondrial OS=Homo sapiens GN=ACO2 PE=4 SV=1	A2A274,Q99798	lTIQGLk	0.9	22.42	35.7829	15.28	0.8698	1.381	1.01	1.09	0.168266
Aconitase 2, mitochondrial OS=Homo sapiens GN=ACO2 PE=4 SV=1	A2A274,Q99798	nAVTQEFGPVPDTAR	1	92.8	36.2304	88.65	0.9466	1.423	0.9153	1.133	0.220125
Aconitase 2, mitochondrial OS=Homo sapiens GN=ACO2 PE=4 SV=1	A2A274,Q99798	nTIVTSYNR	0.57	18.2	36.7596	18.2	0.9613	1.753	0.9335	0.8196	0.435709
Aconitase 2, mitochondrial OS=Homo sapiens GN=ACO2 PE=4 SV=1	A2A274,Q99798	qALAHGLk	0.95	26.23	36.7238	16.55	0.9923	1.435	0.8795	1.057	0.252454
Aconitase 2, mitochondrial OS=Homo sapiens GN=ACO2 PE=4 SV=1	A2A274,Q99798	qGLLPLTFADPADYNk	0.99	26.53	36.9205	26.53	1.044	1.51	0.8212	0.9241	0.342414
Aconitase 2, mitochondrial OS=Homo sapiens GN=ACO2 PE=4 SV=1	A2A274,Q99798	sQFTITPGSEQIR	0.86	25.16	36.8359	17	1.05	1.428	0.9184	0.9612	0.256386
Aconitase 2, mitochondrial OS=Homo sapiens GN=ACO2 PE=4 SV=1	A2A274,Q99798	tGREDIANLADEFk	0.98	28.82	37.3086	28.82	1.185	1.237	0.7572	1.193	0.249647
Aconitase 2, mitochondrial OS=Homo sapiens GN=ACO2 PE=4 SV=1	A2A274,Q99798	vAGILTVk	0.94	31.1	34.9914	13.73	1.021	1.365	0.9482	1.002	0.205155
Aconitase 2, mitochondrial OS=Homo sapiens GN=ACO2 PE=4 SV=1	A2A274,Q99798	vAVPSTIHcDHLIEAQVGGEk	1	52.46	35.904	52.46	0.8644	1.537	1.023	0.9663	0.267482
Aconitase 2, mitochondrial OS=Homo sapiens GN=ACO2 PE=4 SV=1	A2A274,Q99798	vGLIGScTNSSYEDMGR	1	35.74	29.1803	35.74	0.9505	1.594	0.9812	0.904	0.32599
Malate dehydrogenase, mitochondrial OS=Homo sapiens GN=MDH2 PE=1 SV=3	A2A274,Q99798	wVVIGDENYGEGSSR	0.58	20.82	33.3304	14.78	1.079	1.503	0.8474	0.9795	0.312375
Malate dehydrogenase, mitochondrial OS=Homo sapiens GN=MDH2 PE=1 SV=3	P40926	aGAGSATLSMAYAGAR	1	84.21	34.8855	74.87	0.8098	1.053	0.8857	0.992	0.086668
Malate dehydrogenase, mitochondrial OS=Homo sapiens GN=MDH2 PE=1 SV=3	P40926	aNTFVAELk	1	65.25	38.5443	56.36	1.04	1.197	0.733	0.8588	0.258139
Malate dehydrogenase, mitochondrial OS=Homo sapiens GN=MDH2 PE=1 SV=3	P40926	eGVVEcSFVk	1	33.83	36.9592	28.29	1.045	1.291	0.6918	0.8132	0.339885
Malate dehydrogenase, mitochondrial OS=Homo sapiens GN=MDH2 PE=1 SV=3	P40926	fVFSLVDAMNGk	0.99	38.45	37.3672	37.58	1.041	1.099	0.8637	0.7193	0.214379
Malate dehydrogenase, mitochondrial OS=Homo sapiens GN=MDH2 PE=1 SV=3	P40926	gcDVVVIPAGVPR	1	47.79	37.9741	47.79	1.004	1.221	0.7687	0.8197	0.264536
Malate dehydrogenase, mitochondrial OS=Homo sapiens GN=MDH2 PE=1 SV=3	P40926	gYLGPEQLPDcLk	1	68.24	37.3199	65.75	0.988	1.173	0.8248	0.7638	0.239817
Malate dehydrogenase, mitochondrial OS=Homo sapiens GN=MDH2 PE=1 SV=3	P40926	hGVYNPNk	0.75	24.28	37.819	13.14	0.9465	1.187	0.7747	0.8747	0.227472
Malate dehydrogenase, mitochondrial OS=Homo sapiens GN=MDH2 PE=1 SV=3	P40926	iFGVTTLDIVR	0.91	23.46	38.5932	17.58	1.274	0.6049	0.8517	1.16	0.318869
Malate dehydrogenase, mitochondrial OS=Homo sapiens GN=MDH2 PE=1 SV=3	P40926	iQEAGTEVVk	0.99	45.94	38.4788	38.53	0.931	1.249	0.7823	0.8155	0.274408
Malate dehydrogenase, mitochondrial OS=Homo sapiens GN=MDH2 PE=1 SV=3	P40926	lTLYDIAHTPGVAADLSHIETk	1	35.2	35.5485	34.8	1.285	1.226	0.7192	0.6745	0.35079
Malate dehydrogenase, mitochondrial OS=Homo sapiens GN=MDH2 PE=1 SV=3	P40926	mISDAIPELk	1	40.31	38.3727	33.11	0.9992	1.238	0.7763	0.7668	0.290547
Malate dehydrogenase, mitochondrial OS=Homo sapiens GN=MDH2 PE=1 SV=3	P40926	sQETEcTYFSTPLLLGk	1	52.94	35.6902	52.94	1.058	1.33	0.6539	0.8139	0.37887
Malate dehydrogenase, mitochondrial OS=Homo sapiens GN=MDH2 PE=1 SV=3	P40926	tIIPLISQcTPk	1	45.72	36.5021	43.93	1.135	1.067	0.7087	0.8625	0.204397
Malate dehydrogenase, mitochondrial OS=Homo sapiens GN=MDH2 PE=1 SV=3	P40926	vDFPQDQLTALTGR	1	65.06	37.1265	64.42	1.011	1.337	0.7751	0.7241	0.359734
Malate dehydrogenase, mitochondrial OS=Homo sapiens GN=MDH2 PE=1 SV=3	P40926	vNVPVIGGHAGk	0.99	41.92	41.1012	40.48	0.9237	1.127	0.7755	0.9185	0.18798
Alpha-2-macroglobulin OS=Homo sapiens GN=A2M PE=1 SV=3	P40926	vSSFEEk	0.9	36.17	36.9932	18.27	1.001	1.191	0.8363	0.7581	0.248472
Alpha-2-macroglobulin OS=Homo sapiens GN=A2M PE=1 SV=3	P01023	aIGYLNTGYQR	1	53.93	36.7952	43.18	0.9402	0.9017	1.312	1.124	0.184608
Alpha-2-macroglobulin OS=Homo sapiens GN=A2M PE=1 SV=3	P01023	dLkPAIVk	0.99	46.1	31.6286	27.89	1.075	0.5512	1.586	1.33	0.466337
Alpha-2-macroglobulin OS=Homo sapiens GN=A2M PE=1 SV=3	P01023	dLTGFPGPLNDQDNEDcINR	1	28.32	27.6938	28.32	1.04	0.7325	1.408	1.152	0.310735
Alpha-2-macroglobulin OS=Homo sapiens GN=A2M PE=1 SV=3	P01023	dTVIkPLLVEPEGLEk	1	71.04	31.4582	71.04	0.9603	0.7369	1.391	1.234	0.30471
Alpha-2-macroglobulin OS=Homo sapiens GN=A2M PE=1 SV=3	P01023	eEFPFALGVQTLPQTcDEPk	1	63.29	34.2062	63.29	1.126	1.088	1.074	0.9554	0.0701087
Alpha-2-macroglobulin OS=Homo sapiens GN=A2M PE=1 SV=3	P01023	fEVQVTVPk	1	53.83	38.423	44.9	0.9761	0.6514	1.613	1.22	0.416254
Alpha-2-macroglobulin OS=Homo sapiens GN=A2M PE=1 SV=3	P01023	fQVDNNNR	0.85	31.52	34.5347	14.51	1.027	0.5671	1.608	1.336	0.46127
Alpha-2-macroglobulin OS=Homo sapiens GN=A2M PE=1 SV=3	P01023	gEAFTLk	0.85	31	38.9415	14.95	1.199	0.5944	1.377	1.272	0.392903
Alpha-2-macroglobulin OS=Homo sapiens GN=A2M PE=1 SV=3	P01023	gPTQEFk	0.9	35.53	39.3384	24.88	0.9759	0.5982	1.555	1.371	0.432181
Alpha-2-macroglobulin OS=Homo sapiens GN=A2M PE=1 SV=3	P01023	hNVYINGITYTPVSSTNEk	0.58	19.49	40.3937	19.49	0.9971	0.6975	1.508	1.198	0.36048
Alpha-2-macroglobulin OS=Homo sapiens GN=A2M PE=1 SV=3	P01023	hYDGSYSTFGER	1	30.88	28.2672	30.88	0.8795	0.8324	1.623	1.053	0.348847
Alpha-2-macroglobulin OS=Homo sapiens GN=A2M PE=1 SV=3	P01023	lHTEAQIQEEGTVVELTGR	1	49.8	36.8538	49.8	1.403	0.8789	1.233	0.8234	0.227099
Alpha-2-macroglobulin OS=Homo sapiens GN=A2M PE=1 SV=3	P01023	lLLQQVSLPELPGEYSMk	1	55.95	35.3517	55.95	1.086	0.6561	1.15	1.526	0.392797
Alpha-2-macroglobulin OS=Homo sapiens GN=A2M PE=1 SV=3	P01023	lPPNVVEESAR	1	56.45	37.9518	56.45	1.016	0.8592	1.299	1.119	0.202401
Alpha-2-macroglobulin OS=Homo sapiens GN=A2M PE=1 SV=3	P01023	lVHVEEPHTETVR	0.98	22.42	37.6328	22.16	1.21	0.7376	1.438	0.9749	0.339198
Alpha-2-macroglobulin OS=Homo sapiens GN=A2M PE=1 SV=3	P01023	mcPQLQQYEMHGPEGLR	0.97	30.2	34.6583	30.2	0.8051	0.7906	1.431	1.378	0.29622
Alpha-2-macroglobulin OS=Homo sapiens GN=A2M PE=1 SV=3	P01023	nALFcLESAWk	0.89	29.9	37.6901	23.65	1.279	0.4533	1.531	1.424	0.52261
Alpha-2-macroglobulin OS=Homo sapiens GN=A2M PE=1 SV=3	P01023	nEDSLVFVQTDk	1	57.35	37.0995	51.47	1.119	0.7907	1.277	1.111	0.233299
Alpha-2-macroglobulin OS=Homo sapiens GN=A2M PE=1 SV=3	P01023	qFSFPLSSEPFQGSYk	1	40.77	35.6027	40.49	1.062	0.6194	1.491	1.301	0.403052
Alpha-2-macroglobulin OS=Homo sapiens GN=A2M PE=1 SV=3	P01023	qGIPFFGQVR	0.84	25.77	38.6599	15.34	1.066	0.7554	1.327	1.171	0.272449
Alpha-2-macroglobulin OS=Homo sapiens GN=A2M PE=1 SV=3	P01023	qQNAQGGFSSTQDTVVALHALSk	1	78.49	35.807	76.02	1.005	0.714	1.438	1.223	0.330503
Alpha-2-macroglobulin OS=Homo sapiens GN=A2M PE=1 SV=3	P01023	qSSEITR	0.9	46.41	38.0236	28.85	0.9997	0.8517	1.332	1.103	0.21928
Alpha-2-macroglobulin OS=Homo sapiens GN=A2M PE=1 SV=3	P01023	qTVSWAVTPk	0.98	31.55	38.3078	22.57	0.9308	0.8967	1.363	1.099	0.208857
Alpha-2-macroglobulin OS=Homo sapiens GN=A2M PE=1 SV=3	P01023	sASNMAIVDVk	1	45.05	37.9948	35.48	1.588	0.5695	1.187	1.165	0.359749
Alpha-2-macroglobulin OS=Homo sapiens GN=A2M PE=1 SV=3	P01023	sIYkPGQTVk	0.93	18.92	36.6483	18.92	0.9335	0.6666	1.47	1.368	0.374407
Alpha-2-macroglobulin OS=Homo sapiens GN=A2M PE=1 SV=3	P01023	sLNEEAVk	0.99	54.33	39.2516	40.96	1.021	0.6252	1.578	1.242	0.4208
Alpha-2-macroglobulin OS=Homo sapiens GN=A2M PE=1 SV=3	P01023	sLNEEAVkk	1	31.07	37.8569	27.6	0.8849	0.5467	1.779	1.454	0.50692
Alpha-2-macroglobulin OS=Homo sapiens GN=A2M PE=1 SV=3	P01023	tEHPFTVEEFVLPk	0.57	19.9	36.4768	19.9	0.9651	0.7569	1.357	1.325	0.294521
Alpha-2-macroglobulin OS=Homo sapiens GN=A2M PE=1 SV=3	P01023	tGTHGLLVk	1	32.85	36.869	32.85	1.02	0.6499	1.545	1.196	0.399144
Alpha-2-macroglobulin OS=Homo sapiens GN=A2M PE=1 SV=3	P01023	vDLSFSPSQSLPASHAHLR	0.97	21.42	36.1951	20.81	1.242	0.5657	1.609	1.107	0.476985
Alpha-2-macroglobulin OS=Homo sapiens GN=A2M PE=1 SV=3	P01023	vGFYESDVMGR	1	56.29	32.071	45.22	1.02	0.8104	1.438	1.053	0.287588
Alpha-2-macroglobulin OS=Homo sapiens GN=A2M PE=1 SV=3	P01023	vTAAPQSVcALR	1	47.41	37.6118	37.94	0.9072	0.7727	1.429	1.242	0.294553
Alpha-2-macroglobulin OS=Homo sapiens GN=A2M PE=1 SV=3	P01023	yDVENcLANk	0.6	19.54	36.5002	19.54	1.012	0.7234	1.421	1.203	0.319844
Alpha-2-macroglobulin OS=Homo sapiens GN=A2M PE=1 SV=3	P01023	yNILPEkEEFPFALGVQTLPQTcDEPk	1	67.12	33.6135	67.12	0.8406	0.8067	1.583	1.165	0.327903
Nestin OS=Homo sapiens GN=NES PE=1 SV=2	P01023	ySDASDcHGEDSQAFcEk	1	80.85	25	80.85	0.9481	0.6705	1.601	1.229	0.40139
Nestin OS=Homo sapiens GN=NES PE=1 SV=2	P48681	aHADDELAALR	1	44.83	36.5167	37.72	0.8177	0.3572	0.314	0.3147	0.0752874
Nestin OS=Homo sapiens GN=NES PE=1 SV=2	P48681	aLEEQNELLSAELGGLR	0.99	116.81	36.7477	103.24	1.04	0.2908	0.2702	0.3017	0.0556288
Nestin OS=Homo sapiens GN=NES PE=1 SV=2	P48681	aQSADTSWR	1	52.75	35.1653	45.75	0.6838	0.3238	0.327	0.4028	0.127322
Nestin OS=Homo sapiens GN=NES PE=1 SV=2	P48681	dLEEAGGLGTEFSELPGk	1	51.09	36.192	46.94	0.662	0.7876	0.2855	0.1939	0.756816
Nestin OS=Homo sapiens GN=NES PE=1 SV=2	P48681	dNLAEELEGVAGR	1	56.11	35.617	49.22	1.036	0.3167	0.2451	0.3745	0.207698
Nestin OS=Homo sapiens GN=NES PE=1 SV=2	P48681	eAVGQLkPTGk	0.96	26.85	35.9406	23.68	1.345	0.1782	0.3774	0.3189	0.351244
Nestin OS=Homo sapiens GN=NES PE=1 SV=2	P48681	eIQDSQVPLEk	1	49.82	37.4733	38.18	1.479	0.1865	0.2436	0.4294	0.4433
Nestin OS=Homo sapiens GN=NES PE=1 SV=2	P48681	eIQEPLESVEVNQETFR	1	84.55	35.0583	83.15	0.6499	0.2435	0.3764	0.4846	0.328005
Nestin OS=Homo sapiens GN=NES PE=1 SV=2	P48681	eNQELMk	0.9	46.5	37.8979	30.53	0.8165	0.2874	0.3355	0.3666	0.120979
Nestin OS=Homo sapiens GN=NES PE=1 SV=2	P48681	fQLAVEALEQEk	1	89.25	37.5929	74.73	0.6433	0.2912	0.3543	0.4348	0.199876
Nestin OS=Homo sapiens GN=NES PE=1 SV=2	P48681	gEGEGQIWGLVEk	1	80.76	40.8994	60.49	1.158	0.2379	0.2981	0.3508	0.191108
Nestin OS=Homo sapiens GN=NES PE=1 SV=2	P48681	gLVEGASVk	1	62.43	38.9548	29.58	1.332	0.2388	0.2577	0.3522	0.214758
Nestin OS=Homo sapiens GN=NES PE=1 SV=2	P48681	gPPAPAPEVEELAR	1	53.52	37.6634	53.52	1.01	0.3299	0.2514	0.3666	0.186255
Nestin OS=Homo sapiens GN=NES PE=1 SV=2	P48681	gSPFQEEEGSALk	1	60.46	35.7726	58.63	0.7649	0.3316	0.3688	0.3146	0.0819318
Nestin OS=Homo sapiens GN=NES PE=1 SV=2	P48681	kDLEEAGGLGTEFSELPGk	1	27.98	36.2726	27.98	0.5231	0.4517	0.3365	0.3629	0.157287
Nestin OS=Homo sapiens GN=NES PE=1 SV=2	P48681	lELQFPR	0.82	25.04	38.8423	11.38	1.575	0.3762	0.1783	0.2732	0.358745
Nestin OS=Homo sapiens GN=NES PE=1 SV=2	P48681	lELQQLQAER	0.86	28.63	38.0862	17.33	0.7917	0.3305	0.2903	0.3903	0.1493
Nestin OS=Homo sapiens GN=NES PE=1 SV=2	P48681	lLEEENQESLR	1	75.76	36.1962	68.57	3.03	0.0872	0.2921	0.374	0.588333
Nestin OS=Homo sapiens GN=NES PE=1 SV=2	P48681	nLEEEENLGk	0.99	31.49	36.7797	22.09	1.052	0.272	0.2521	0.4001	0.260729
Nestin OS=Homo sapiens GN=NES PE=1 SV=2	P48681	qGLQSQIAQVLEGR	0.99	28.4	37.7619	25.05	0.8038	0.4056	0.1986	0.4142	0.359593
Nestin OS=Homo sapiens GN=NES PE=1 SV=2	P48681	rLEAYLAR	0.87	23.65	39.4364	15.61	0.9126	0.3112	0.3308	0.3072	0.0399182
Nestin OS=Homo sapiens GN=NES PE=1 SV=2	P48681	sAGQENLETLk	1	86.9	38.0284	68.74	1.071	0.2527	0.2375	0.4495	0.37753
Nestin OS=Homo sapiens GN=NES PE=1 SV=2	P48681	sLEEDLETLk	0.93	28.76	38.1285	15.45	1.546	0.2241	0.1976	0.4213	0.43496
Nestin OS=Homo sapiens GN=NES PE=1 SV=2	P48681	sLEEEGQELPQSADVQR	1	77.36	33.3244	63.58	1.058	0.4059	0.1977	0.3401	0.338315
Nestin OS=Homo sapiens GN=NES PE=1 SV=2	P48681	sLEEQDQETLR	0.83	28.86	34.3281	12.03	1.564	0.3273	0.1803	0.3126	0.296128
Nestin OS=Homo sapiens GN=NES PE=1 SV=2	P48681	sLEEQDQETLRTLEk	1	55.91	40.9868	53.47	0.3141	0.5045	0.4007	0.4545	0.114536
Nestin OS=Homo sapiens GN=NES PE=1 SV=2	P48681	sLETEILESLk	1	87.84	38.1498	79.25	1.551	0.2233	0.2295	0.3631	0.29042
Nestin OS=Homo sapiens GN=NES PE=1 SV=2	P48681	sLGAWNLENLR	1	56.32	37.5005	44.6	1.329	0.1967	0.2961	0.3728	0.306008
Nestin OS=Homo sapiens GN=NES PE=1 SV=2	P48681	sLGEEIQESLk	1	90.79	38.2315	75.86	1.401	0.2346	0.2084	0.4215	0.403276
Nestin OS=Homo sapiens GN=NES PE=1 SV=2	P48681	sLkEESVEAVk	0.94	24.84	37.8704	17.4	1.338	0.2783	0.1869	0.4145	0.390585
Nestin OS=Homo sapiens GN=NES PE=1 SV=2	P48681	sPEEVDkESQR	1	53.66	35.6972	48.03	1.32	0.1686	0.3744	0.3462	0.376426
Nestin OS=Homo sapiens GN=NES PE=1 SV=2	P48681	sPETQAPLWTPEEINQGAMNPLEk	1	39.03	33.6135	39.03	1.297	0.2732	0.3577	0.2301	0.226166
Nestin OS=Homo sapiens GN=NES PE=1 SV=2	P48681	sPEVGDEEALRPLTk	1	51.15	37.344	49.23	1.241	0.4204	0.1687	0.3278	0.416531
Nestin OS=Homo sapiens GN=NES PE=1 SV=2	P48681	tLENQSHETLER	1	53.74	35.0678	53.74	0.7553	0.2406	0.4231	0.3754	0.273267
Nestin OS=Homo sapiens GN=NES PE=1 SV=2	P48681	tLLEAENSRLQTPGGGSk	1	56.6	37.0535	53.39	0.6766	0.3237	0.2953	0.4463	0.225987
Nestin OS=Homo sapiens GN=NES PE=1 SV=2	P48681	tSLSFQDPk	1	48.3	38.3276	36.05	1.158	0.2836	0.2082	0.422	0.355995
Nestin OS=Homo sapiens GN=NES PE=1 SV=2	P48681	tSWAGAPVHLGQGQFLk	0.98	29.06	36.8458	20.68	0.6895	0.35	0.3244	0.3687	0.0639614
Nestin OS=Homo sapiens GN=NES PE=1 SV=2	P48681	vAHMETSLGQAR	1	52.88	36.8547	52.88	1.027	0.3627	0.2147	0.3608	0.271492
Nestin OS=Homo sapiens GN=NES PE=1 SV=2	P48681	vAIPASVLPGPEEPGGQR	1	43.79	37.3328	43.79	0.7517	0.5464	0.1654	0.4249	0.513647
Nestin OS=Homo sapiens GN=NES PE=1 SV=2	P48681	vGLNAQAAcAPR	1	62.26	41.5302	56.14	0.846	0.3514	0.2609	0.3721	0.180227
Nestin OS=Homo sapiens GN=NES PE=1 SV=2	P48681	vGLNAQAAcAPRcPAPPR	1	53.1	35.1996	53.1	0.4422	0.4832	0.3644	0.3707	0.164602
Dystonin OS=Homo sapiens GN=DST PE=4 SV=2	P48681	wDPTGEQRPPPQGETGk	1	63.9	36.2397	63.9	1.262	0.3471	0.1715	0.3841	0.377469
Dystonin OS=Homo sapiens GN=DST PE=4 SV=2	E9PEB9	aGkPPFSk	0.67	18.34	37.4453	12.25	1.025	0.887	1.252	1.212	0.179219
Dystonin OS=Homo sapiens GN=DST PE=4 SV=2	E9PEB9	aGNDLIESSAGEEASNLQNk	1	60.75	34.9803	60.75	1.074	1.098	1.022	1.145	0.0570296
Dystonin OS=Homo sapiens GN=DST PE=4 SV=2	E9PEB9	aIEIELAk	0.99	54.42	36.878	29.74	1.13	1.035	1.071	1.102	0.031357
Dystonin OS=Homo sapiens GN=DST PE=4 SV=2	E9PEB9	aLQGQISSQQVAVEk	1	62.76	37.2526	61.21	0.9084	0.9416	1.206	1.338	0.17373
Dystonin OS=Homo sapiens GN=DST PE=4 SV=2	E9PEB9	aQEESSAMMQWLQk	1	32.53	34.5637	32.49	1.022	1.134	1.166	1.025	0.0666958
Dystonin OS=Homo sapiens GN=DST PE=4 SV=2	E9PEB9	aVALDEAISQSTQFHDk	1	47.4	36.3246	32.74	0.8678	1.768	0.9829	0.9148	0.388052
Dystonin OS=Homo sapiens GN=DST PE=4 SV=2	E9PEB9	cEQLNLk	0.9	29.31	39.1142	21.83	1.128	1.094	1.245	0.8982	0.161141
Dystonin OS=Homo sapiens GN=DST PE=4 SV=2	E9PEB9	cQNNLEEIk	0.98	39.18	41.3555	32.8	1.107	1.081	1.066	1.082	0.00832724
Dystonin OS=Homo sapiens GN=DST PE=4 SV=2	E9PEB9	cSFLETk	0.77	25.62	36.2263	17.32	0.8934	0.9159	1.213	1.39	0.204244
Dystonin OS=Homo sapiens GN=DST PE=4 SV=2	E9PEB9	dFQAWLDTk	0.99	31.73	36.8494	27.96	1.011	1.257	1.023	1.066	0.111677
Dystonin OS=Homo sapiens GN=DST PE=4 SV=2	E9PEB9	dLEALSk	0.9	35.18	40.0195	19.4	0.8542	1.153	1.158	1.21	0.0268941
Dystonin OS=Homo sapiens GN=DST PE=4 SV=2	E9PEB9	dLEDPGIDPSVVk	1	72.87	37.5174	66.85	1.071	1.012	1.191	1.069	0.0838439
Dystonin OS=Homo sapiens GN=DST PE=4 SV=2	E9PEB9	dMQGSAQALAEVVk	1	55.07	36.7284	55.07	1.029	1.079	1.211	1.025	0.0865946
Dystonin OS=Homo sapiens GN=DST PE=4 SV=2	E9PEB9	dTQDFIR	0.9	25.49	37.336	17.74	0.974	0.9424	1.217	1.236	0.145167
Dystonin OS=Homo sapiens GN=DST PE=4 SV=2	E9PEB9	eEIEPLQGk	1	42.19	37.9602	33.75	1.025	1.054	1.145	1.115	0.041978
Dystonin OS=Homo sapiens GN=DST PE=4 SV=2	E9PEB9	eFQEVSk	0.9	42.38	38.1151	28.77	1.045	0.8917	1.106	1.338	0.200745
Dystonin OS=Homo sapiens GN=DST PE=4 SV=2	E9PEB9	eFSILLQk	0.87	25.77	37.7371	17.85	0.9203	1.222	1.155	1.063	0.0696165
Dystonin OS=Homo sapiens GN=DST PE=4 SV=2	E9PEB9	eQGQVPLNSTALQDIISk	1	65.5	36.3609	56.86	0.9205	1.183	0.717	1.768	0.430716
Dystonin OS=Homo sapiens GN=DST PE=4 SV=2	E9PEB9	eQIIELDk	0.99	47.71	38.2685	14.81	1.369	1.337	1.039	0.7251	0.296009
Dystonin OS=Homo sapiens GN=DST PE=4 SV=2	E9PEB9	eVIPQEIEEVk	0.51	28.65	42.4541	17.8	0.9841	0.797	1.296	1.357	0.267152
Dystonin OS=Homo sapiens GN=DST PE=4 SV=2	E9PEB9	fEEVLAWAk	1	47.46	38.418	37.26	0.9915	0.8372	1.345	1.236	0.234621
Dystonin OS=Homo sapiens GN=DST PE=4 SV=2	E9PEB9	fHGVLPDDEDALR	1	35.89	36.0444	35.74	0.8576	1.225	1.294	1.014	0.12387
Dystonin OS=Homo sapiens GN=DST PE=4 SV=2	E9PEB9	fMETTDPSTASSLQAk	1	49.05	34.4436	49.05	1.152	1.053	1.095	1.038	0.0278216
Dystonin OS=Homo sapiens GN=DST PE=4 SV=2	E9PEB9	gSLLPAk	0.9	29.85	36.5896	13.7	1.097	1.198	0.9581	1.096	0.111064
Dystonin OS=Homo sapiens GN=DST PE=4 SV=2	E9PEB9	iATTAEPADk	1	62.41	38.5406	46.75	1.001	0.9767	1.05	1.344	0.173009
Dystonin OS=Homo sapiens GN=DST PE=4 SV=2	E9PEB9	iDQILESLER	0.63	28.38	41.5143	0	0.4841	1.411	1.009	2.002	0.338866
Dystonin OS=Homo sapiens GN=DST PE=4 SV=2	E9PEB9	iSSEEISTk	1	79.4	38.4714	65.93	0.9583	0.9943	1.04	1.408	0.197668
Dystonin OS=Homo sapiens GN=DST PE=4 SV=2	E9PEB9	kQQLDGALR	0.81	19.4	36.878	14	1.127	0.9254	0.8868	1.492	0.307626
Dystonin OS=Homo sapiens GN=DST PE=4 SV=2	E9PEB9	lAQDLVVEASDSk	1	59.75	37.7916	36.77	1.119	1.023	1.142	1.055	0.0573745
Dystonin OS=Homo sapiens GN=DST PE=4 SV=2	E9PEB9	lASMSPIGTDLETVk	1	67.44	37.3672	60.21	1.174	0.8477	1.228	1.129	0.184696
Dystonin OS=Homo sapiens GN=DST PE=4 SV=2	E9PEB9	lDVLESLIk	1	59.26	35.6785	39.97	1.003	0.9926	1.149	1.199	0.0966956
Dystonin OS=Homo sapiens GN=DST PE=4 SV=2	E9PEB9	lEEQIAQHk	0.98	38.37	37.9169	17.92	0.9493	0.9396	1.188	1.303	0.162423
Dystonin OS=Homo sapiens GN=DST PE=4 SV=2	E9PEB9	lEESSNNLTQFQTVEAQLk	1	69.45	35.9901	60.79	1.294	1.107	0.9774	0.9831	0.0716231
Dystonin OS=Homo sapiens GN=DST PE=4 SV=2	E9PEB9	lEQDQTSAQLQVQk	1	59.3	42.0292	48.9	0.79	1.206	1.152	1.256	0.0431761
Dystonin OS=Homo sapiens GN=DST PE=4 SV=2	E9PEB9	lMEWLEESEk	1	67.94	36.6773	55.62	0.8746	1.125	0.979	1.433	0.196579
Dystonin OS=Homo sapiens GN=DST PE=4 SV=2	E9PEB9	lNHQAELLLk	1	44.45	36.0358	35.64	0.7091	1.145	1.069	1.59	0.221954
Dystonin OS=Homo sapiens GN=DST PE=4 SV=2	E9PEB9	lQGIcDLLTQTENR	0.97	26.1	36.4187	19.11	0.8464	1.095	1.11	1.341	0.116668
Dystonin OS=Homo sapiens GN=DST PE=4 SV=2	E9PEB9	lQNVQIALDYLk	1	38.42	36.0325	27.73	1.165	0.9993	0.9668	1.226	0.132708
Dystonin OS=Homo sapiens GN=DST PE=4 SV=2	E9PEB9	lQPLYETLk	1	34.73	37.7225	32.76	1.209	1.287	1.02	0.8692	0.199839
Dystonin OS=Homo sapiens GN=DST PE=4 SV=2	E9PEB9	lQTFLETk	0.83	27.72	41.3152	18.51	0.979	1.011	1.205	1.157	0.0898677
Dystonin OS=Homo sapiens GN=DST PE=4 SV=2	E9PEB9	lSDLDNk	0.9	54.54	39.6004	21.55	0.9987	0.9945	1.024	1.357	0.17892
Dystonin OS=Homo sapiens GN=DST PE=4 SV=2	E9PEB9	lTELLEENPDTPEAPR	1	63.93	36.0692	58.55	1.243	0.9143	1.035	1.174	0.124827
Dystonin OS=Homo sapiens GN=DST PE=4 SV=2	E9PEB9	lTHSLQEELEk	1	42.19	37.775	28.59	0.9769	0.9506	1.122	1.324	0.165085
Dystonin OS=Homo sapiens GN=DST PE=4 SV=2	E9PEB9	nIMLEQDIAGR	1	49.49	37.2795	32.63	0.9807	1.032	1.222	1.116	0.0847585
Dystonin OS=Homo sapiens GN=DST PE=4 SV=2	E9PEB9	nTENFLk	0.78	23.39	42.3045	12.96	1.146	1.233	1.098	0.8889	0.161534
Dystonin OS=Homo sapiens GN=DST PE=4 SV=2	E9PEB9	qEFIDGILSSk	0.87	24.2	38.0216	13	0.9847	1.078	1.296	1.003	0.135213
Dystonin OS=Homo sapiens GN=DST PE=4 SV=2	E9PEB9	qGQYLSPEEk	0.99	34.13	36.3849	31.1	1.023	0.842	1.237	1.294	0.218941
Dystonin OS=Homo sapiens GN=DST PE=4 SV=2	E9PEB9	qMLTEIDSk	1	35.16	38.4454	24.32	0.9364	1.155	1.353	0.9426	0.17844
Dystonin OS=Homo sapiens GN=DST PE=4 SV=2	E9PEB9	qNVDQALLNGLELLk	1	51.03	36.7514	49.47	0.7132	1.405	1.167	1.167	0.110251
Dystonin OS=Homo sapiens GN=DST PE=4 SV=2	E9PEB9	qPPSISAEVEk	1	83.25	38.0284	74.06	0.8775	1.124	1.054	1.327	0.121367
Dystonin OS=Homo sapiens GN=DST PE=4 SV=2	E9PEB9	qQDVNWLGQGLIQSAAk	1	63.37	41.4903	58.53	1.126	0.9884	1.193	1.039	0.0992725
Dystonin OS=Homo sapiens GN=DST PE=4 SV=2	E9PEB9	qQLDGALR	0.95	35.52	37.8732	13.59	1.107	1.167	1.09	0.9801	0.0870514
Dystonin OS=Homo sapiens GN=DST PE=4 SV=2	E9PEB9	qQQEAAETIR	1	38.09	36.6181	30.21	1.059	1.053	1.32	0.9376	0.177742
Dystonin OS=Homo sapiens GN=DST PE=4 SV=2	E9PEB9	qSSINAMNEk	1	75.25	37.5967	68.73	0.9249	1.148	1.048	1.241	0.0842489
Dystonin OS=Homo sapiens GN=DST PE=4 SV=2	E9PEB9	qTTGDEVLIIQDk	1	51.58	37.5618	43.58	1.229	1.101	1.015	1.004	0.0510703
Dystonin OS=Homo sapiens GN=DST PE=4 SV=2	E9PEB9	sEAYQQQIEMER	1	40.1	30.6183	40.1	1.083	0.8388	1.068	1.422	0.264795
Dystonin OS=Homo sapiens GN=DST PE=4 SV=2	E9PEB9	sLDSELEIANDPDkIk	0.99	30.67	36.288	30.67	1.388	0.9098	0.9881	1.106	0.0986356
Dystonin OS=Homo sapiens GN=DST PE=4 SV=2	E9PEB9	sTQYQSLLR	0.99	30.91	38.0482	24.94	0.7516	1.218	1.292	1.166	0.0516752
Dystonin OS=Homo sapiens GN=DST PE=4 SV=2	E9PEB9	sTSTQGLEHDLDDVNAR	1	46.05	32.5816	46.05	1.06	1.027	1.197	1.059	0.0825526
Dystonin OS=Homo sapiens GN=DST PE=4 SV=2	E9PEB9	tAEVLLDAR	1	55.39	38.6112	43.64	1.22	1.108	1.02	1	0.055106
Dystonin OS=Homo sapiens GN=DST PE=4 SV=2	E9PEB9	tFTMEILR	0.96	21.62	38.1391	21.62	1.305	0.8942	1.153	1.025	0.126361
Dystonin OS=Homo sapiens GN=DST PE=4 SV=2	E9PEB9	tLEQALQLAR	0.97	29.86	37.8039	18.89	1.116	1.161	0.9738	1.119	0.0905649
Dystonin OS=Homo sapiens GN=DST PE=4 SV=2	E9PEB9	tQALTEVDVPGk	1	63.96	37.9574	54.24	1.078	1.007	1.041	1.222	0.10603
Dystonin OS=Homo sapiens GN=DST PE=4 SV=2	E9PEB9	tSSVQALk	0.99	50.87	39.7552	32.1	1.018	1.041	1.209	1.077	0.0797596
Dystonin OS=Homo sapiens GN=DST PE=4 SV=2	E9PEB9	vEEIDAAILR	0.98	31.27	38.0223	31.1	1.49	0.7519	0.9723	1.267	0.259202
Dystonin OS=Homo sapiens GN=DST PE=4 SV=2	E9PEB9	vELFENLSEk	1	44.21	38.1657	33.51	0.979	1.11	1.251	1.015	0.10552
Dystonin OS=Homo sapiens GN=DST PE=4 SV=2	E9PEB9	vFANEVNSHR	0.56	18.13	37.5664	18.13	1.144	1.021	1.18	1.001	0.0918957
Dystonin OS=Homo sapiens GN=DST PE=4 SV=2	E9PEB9	vLQEDILLR	0.96	29.22	37.495	19.8	1.018	1.052	1.179	1.093	0.0584974
Dystonin OS=Homo sapiens GN=DST PE=4 SV=2	E9PEB9	vNLLVSk	0.9	50.01	36.4018	30.83	0.9814	0.9813	1.06	1.351	0.172224
Dystonin OS=Homo sapiens GN=DST PE=4 SV=2	E9PEB9	vQMQELSTR	0.94	27.48	37.4997	18.97	0.907	0.9896	1.257	1.223	0.125863
Dystonin OS=Homo sapiens GN=DST PE=4 SV=2	E9PEB9	vVTTAIkEETEk	1	39.73	36.2149	39.73	0.9445	0.9046	1.361	1.186	0.200131
Dystonin OS=Homo sapiens GN=DST PE=4 SV=2	E9PEB9	wQELNQLTIDR	0.59	17.05	37.3094	11.56	0.9984	1.038	0.8867	1.508	0.283148
Dystonin OS=Homo sapiens GN=DST PE=4 SV=2	E9PEB9	wQQTPAPTDTEAVk	1	34.82	37.0586	33.07	1.077	1.041	1.359	0.9056	0.21123
Dystonin OS=Homo sapiens GN=DST PE=4 SV=2	E9PEB9	yITISGNR	0.96	23.13	38.68	19.21	0.9412	0.9857	1.362	1.092	0.169195
Protein disulfide-isomerase A4 OS=Homo sapiens GN=PDIA4 PE=1 SV=2	E9PEB9	yVAADTLYSQIk	1	68.33	40.7166	60.52	1.307	1.005	1.035	1.015	0.0150002
Protein disulfide-isomerase A4 OS=Homo sapiens GN=PDIA4 PE=1 SV=2	P13667	aATQFWR	0.9	27.88	38.0787	19.03	1.023	0.5098	0.5119	0.5813	0.076147
Protein disulfide-isomerase A4 OS=Homo sapiens GN=PDIA4 PE=1 SV=2	P13667	dGDDVIIIGVFk	1	59.49	37.7743	59.37	1.242	0.5269	0.453	0.5235	0.08325
Protein disulfide-isomerase A4 OS=Homo sapiens GN=PDIA4 PE=1 SV=2	P13667	dkDPPIPVAk	0.67	25.65	38.1411	21.79	0.9804	0.482	0.552	0.5949	0.104959
Protein disulfide-isomerase A4 OS=Homo sapiens GN=PDIA4 PE=1 SV=2	P13667	dLEHLSk	0.9	44.44	38.3556	24.56	1.087	0.5838	0.432	0.5659	0.157347
Protein disulfide-isomerase A4 OS=Homo sapiens GN=PDIA4 PE=1 SV=2	P13667	dLGLSESGEDVNAAILDESGk	1	101	34.5301	101	1.154	0.694	0.5551	0.3491	0.325744
Protein disulfide-isomerase A4 OS=Homo sapiens GN=PDIA4 PE=1 SV=2	P13667	dLGLSESGEDVNAAILDESGkk	1	129.29	35.4283	129.29	1.053	0.5796	0.4842	0.5249	0.0903964
Protein disulfide-isomerase A4 OS=Homo sapiens GN=PDIA4 PE=1 SV=2	P13667	eFVTAFk	0.9	44.31	38.2282	37.67	1.016	0.4844	0.4948	0.6332	0.154559
Protein disulfide-isomerase A4 OS=Homo sapiens GN=PDIA4 PE=1 SV=2	P13667	eVSQPDWTPPPEVTLVLTk	1	50.64	36.1458	50.64	1.263	0.5605	0.3828	0.5417	0.197215
Protein disulfide-isomerase A4 OS=Homo sapiens GN=PDIA4 PE=1 SV=2	P13667	fAMEPEEFDSDTLR	1	84.8	26.4246	84.8	1.129	0.5293	0.5196	0.4689	0.0641121
Protein disulfide-isomerase A4 OS=Homo sapiens GN=PDIA4 PE=1 SV=2	P13667	fDVSGYPTLk	0.99	79.34	37.8053	0	0.9473	0.5652	0.5401	0.5367	0.0284399
Protein disulfide-isomerase A4 OS=Homo sapiens GN=PDIA4 PE=1 SV=2	P13667	fIEEHATk	0.98	30.03	38.9237	21.77	1.067	0.4638	0.572	0.5481	0.107659
Protein disulfide-isomerase A4 OS=Homo sapiens GN=PDIA4 PE=1 SV=2	P13667	gESDPAYQQYQDAANNLR	1	56.98	31.186	53	1.144	0.5051	0.4771	0.563	0.0850545
Protein disulfide-isomerase A4 OS=Homo sapiens GN=PDIA4 PE=1 SV=2	P13667	gRPYDYNGPR	0.89	23.34	36.3649	23.34	0.9541	0.5333	0.6505	0.4688	0.167218
Protein disulfide-isomerase A4 OS=Homo sapiens GN=PDIA4 PE=1 SV=2	P13667	iDATSASVLASR	1	46.47	38.5461	27.14	1.157	0.4857	0.5655	0.4882	0.0884138
Protein disulfide-isomerase A4 OS=Homo sapiens GN=PDIA4 PE=1 SV=2	P13667	kLAPEYEk	0.97	24.22	37.2884	24.22	1.256	0.4473	0.5254	0.5257	0.0904523
Protein disulfide-isomerase A4 OS=Homo sapiens GN=PDIA4 PE=1 SV=2	P13667	lAPEYEk	0.9	31.59	38.7576	22.88	1.08	0.4645	0.4936	0.6084	0.145709
Protein disulfide-isomerase A4 OS=Homo sapiens GN=PDIA4 PE=1 SV=2	P13667	mDATANDVPSDR	1	67.16	29.248	62.05	1.035	0.5044	0.6366	0.4668	0.166409
Protein disulfide-isomerase A4 OS=Homo sapiens GN=PDIA4 PE=1 SV=2	P13667	qFAPEYEk	0.98	31.69	36.7459	20.05	0.8769	0.5463	0.5256	0.6109	0.0793195
Protein disulfide-isomerase A4 OS=Homo sapiens GN=PDIA4 PE=1 SV=2	P13667	qLEPVYNSLAk	1	90.7	38.1941	82.27	0.9939	0.4336	0.555	0.66	0.206173
Protein disulfide-isomerase A4 OS=Homo sapiens GN=PDIA4 PE=1 SV=2	P13667	qVQEFLk	0.9	31.91	38.776	21.48	1.064	0.4196	0.5689	0.6109	0.188584
Protein disulfide-isomerase A4 OS=Homo sapiens GN=PDIA4 PE=1 SV=2	P13667	rFDVSGYPTLk	0.62	18.2	37.8618	15.54	0.9251	0.5638	0.5881	0.5059	0.0764188
Protein disulfide-isomerase A4 OS=Homo sapiens GN=PDIA4 PE=1 SV=2	P13667	sHMMDVQGSTQDSAIk	1	74.2	33.9217	73.78	1.112	0.4178	0.58	0.5756	0.176183
Protein disulfide-isomerase A4 OS=Homo sapiens GN=PDIA4 PE=1 SV=2	P13667	sPPIPLAk	0.74	20.05	37.5366	15.03	1.041	0.4038	0.499	0.7368	0.31382
Protein disulfide-isomerase A4 OS=Homo sapiens GN=PDIA4 PE=1 SV=2	P13667	tFDSIVMDPk	0.98	28.95	36.9329	22.13	1.163	0.4567	0.5275	0.5538	0.0979598
Protein disulfide-isomerase A4 OS=Homo sapiens GN=PDIA4 PE=1 SV=2	P13667	tQEEIVAk	0.99	40.52	39.2049	33.47	0.9176	0.497	0.5644	0.5928	0.089237
Protein disulfide-isomerase A4 OS=Homo sapiens GN=PDIA4 PE=1 SV=2	P13667	vDATAETDLAk	1	45.12	37.9021	27.97	1.251	0.5753	0.3193	0.679	0.352972
Protein disulfide-isomerase A4 OS=Homo sapiens GN=PDIA4 PE=1 SV=2	P13667	vEGFPTIYFAPSGDk	1	70.14	36.7238	67.11	1.127	0.4693	0.5274	0.5551	0.0846534
Protein disulfide-isomerase A4 OS=Homo sapiens GN=PDIA4 PE=1 SV=2	P13667	vEGFPTIYFAPSGDkk	0.97	22.77	36.621	21.26	0.9729	0.4182	0.5978	0.6379	0.212223
Protein disulfide-isomerase A4 OS=Homo sapiens GN=PDIA4 PE=1 SV=2	P13667	vSQGQLVVMQPEk	1	73.29	37.5488	65.17	1.001	0.4631	0.5386	0.6225	0.147279
Endoplasmin OS=Homo sapiens GN=HSP90B1 PE=1 SV=1	P13667	yGIVDYMIEQSGPPSk	1	50.19	40.9349	49.41	1.07	0.4484	0.495	0.6791	0.225556
Endoplasmin OS=Homo sapiens GN=HSP90B1 PE=1 SV=1	P14625	dISTNYYASQk	1	66.14	35.7726	66.14	0.9836	0.714	0.7143	0.7909	0.0599025
Endoplasmin OS=Homo sapiens GN=HSP90B1 PE=1 SV=1	P14625	eAESSPFVERLLk	0.9	26.79	37.4554	16.98	0.5962	0.6758	0.652	1.51	0.51657
Endoplasmin OS=Homo sapiens GN=HSP90B1 PE=1 SV=1	P14625	eEASDYLELDTIk	1	39.68	35.3173	38.2	1.071	0.7374	0.6357	0.7903	0.108958
Endoplasmin OS=Homo sapiens GN=HSP90B1 PE=1 SV=1	P14625	eEEAIQLDGLNASQIR	1	74.58	36.4404	62.55	0.9778	0.7458	0.8658	0.6229	0.16306
Endoplasmin OS=Homo sapiens GN=HSP90B1 PE=1 SV=1	P14625	eVEEDEYk	0.99	58.17	33.2736	44.54	0.9167	0.6354	0.9539	0.714	0.216104
Endoplasmin OS=Homo sapiens GN=HSP90B1 PE=1 SV=1	P14625	fAFQAEVNR	1	38.2	36.7988	28.26	0.9561	0.6546	0.7806	0.812	0.11121
Endoplasmin OS=Homo sapiens GN=HSP90B1 PE=1 SV=1	P14625	fQSSHHPTDITSLDQYVER	1	31.83	33.5813	31.83	0.8733	0.788	0.8596	0.6707	0.12341
Endoplasmin OS=Homo sapiens GN=HSP90B1 PE=1 SV=1	P14625	gVVDSDDLPLNVSR	1	83.44	37.0783	80.04	0.9147	0.8083	0.7241	0.7493	0.0568206
Endoplasmin OS=Homo sapiens GN=HSP90B1 PE=1 SV=1	P14625	kEAESSPFVER	0.99	28.62	37.4429	25.22	1.102	0.6355	0.8265	0.6854	0.138394
Endoplasmin OS=Homo sapiens GN=HSP90B1 PE=1 SV=1	P14625	kTLDMIk	0.9	29.89	36.3699	19.6	0.881	0.6159	0.8545	0.8556	0.178084
Endoplasmin OS=Homo sapiens GN=HSP90B1 PE=1 SV=1	P14625	lIINSLYk	0.98	26.95	37.4656	22.56	0.8904	0.5757	0.8379	0.9197	0.23106
Endoplasmin OS=Homo sapiens GN=HSP90B1 PE=1 SV=1	P14625	lISLTDENALSGNEELTVk	1	44.02	36.5686	42.66	0.9494	0.6619	0.7486	0.8468	0.122947
Endoplasmin OS=Homo sapiens GN=HSP90B1 PE=1 SV=1	P14625	lSLNIDPDAk	1	49.43	38.1531	39.26	1.098	0.6712	0.7415	0.7338	0.0538891
Endoplasmin OS=Homo sapiens GN=HSP90B1 PE=1 SV=1	P14625	lTESPcALVASQYGWSGNMER	1	28.51	30.026	27.55	0.9476	0.7574	0.7311	0.7812	0.0331238
Endoplasmin OS=Homo sapiens GN=HSP90B1 PE=1 SV=1	P14625	nLGTIAk	0.9	53.2	38.5902	15.28	1.028	0.6758	0.7299	0.7824	0.0730798
Endoplasmin OS=Homo sapiens GN=HSP90B1 PE=1 SV=1	P14625	nLLHVTDTGVGMTR	0.98	26.95	36.6058	26.95	1.168	0.6282	0.7551	0.721	0.0936279
Endoplasmin OS=Homo sapiens GN=HSP90B1 PE=1 SV=1	P14625	rVFITDDFHDMMPk	0.99	32.49	35.6879	24.33	1.207	0.7024	0.5386	0.8688	0.234764
Endoplasmin OS=Homo sapiens GN=HSP90B1 PE=1 SV=1	P14625	sGTSEFLNk	0.99	42.01	40.0243	36.43	0.9311	0.7137	0.7269	0.8171	0.0747786
Endoplasmin OS=Homo sapiens GN=HSP90B1 PE=1 SV=1	P14625	sGYLLPDTk	0.9	26.58	38.4205	17.55	1.024	0.6821	0.7083	0.8124	0.0938649
Endoplasmin OS=Homo sapiens GN=HSP90B1 PE=1 SV=1	P14625	sILFVPTSAPR	0.78	19.55	38.1358	15.08	1.169	0.6826	0.6782	0.7329	0.0435458
Endoplasmin OS=Homo sapiens GN=HSP90B1 PE=1 SV=1	P14625	tETVEEPMEEEEAAk	1	51.6	36.0423	48.95	1.111	0.6532	1.121	0.4876	0.435709
Endoplasmin OS=Homo sapiens GN=HSP90B1 PE=1 SV=1	P14625	tETVEEPMEEEEAAkEEk	1	41.1	33.1048	41.1	0.8749	0.549	1.223	0.6751	0.439283
Endoplasmin OS=Homo sapiens GN=HSP90B1 PE=1 SV=1	P14625	tETVEEPMEEEEAAkEEkEESDDEAAVEEEEEEk	0.9	17.89	25	17.89	0.8099	0.6226	1.184	0.6647	0.379574
Voltage-dependent anion-selective channel protein 1 OS=Homo sapiens GN=VDAC1 PE=1 SV=2	P14625	vFITDDFHDMMPk	1	48.88	34.1631	48.27	1.059	0.6511	0.7267	0.8068	0.106922
Voltage-dependent anion-selective channel protein 1 OS=Homo sapiens GN=VDAC1 PE=1 SV=2	P21796	eHINLGcDMDFDIAGPSIR	0.89	26.15	37.775	26.15	1.237	1.006	1.095	0.7759	0.171713
Voltage-dependent anion-selective channel protein 1 OS=Homo sapiens GN=VDAC1 PE=1 SV=2	P21796	gYGFGLIk	0.99	43.33	37.9796	24.55	0.934	1.128	0.9774	1.077	0.0722057
Voltage-dependent anion-selective channel protein 1 OS=Homo sapiens GN=VDAC1 PE=1 SV=2	P21796	kLETAVNLAWTAGNSNTR	0.65	25.66	36.62	21.93	1.027	0.7585	1.128	1.203	0.231062
Voltage-dependent anion-selective channel protein 1 OS=Homo sapiens GN=VDAC1 PE=1 SV=2	P21796	lETAVNLAWTAGNSNTR	1	54.78	36.3639	54.78	1.169	1.129	0.937	0.8792	0.133203
Voltage-dependent anion-selective channel protein 1 OS=Homo sapiens GN=VDAC1 PE=1 SV=2	P21796	lGLGLEFQA	1	49.72	39.2278	39.85	1.496	1.123	0.8379	0.7505	0.215532
Voltage-dependent anion-selective channel protein 1 OS=Homo sapiens GN=VDAC1 PE=1 SV=2	P21796	lTFDSSFSPNTGk	1	113.98	36.1331	109.57	1.004	1.242	0.8662	0.9891	0.185592
Voltage-dependent anion-selective channel protein 1 OS=Homo sapiens GN=VDAC1 PE=1 SV=2	P21796	sENGLEFTSSGSANTETTk	1	54.98	33.3686	54.98	0.9854	1.334	0.8973	0.8562	0.257288
Voltage-dependent anion-selective channel protein 1 OS=Homo sapiens GN=VDAC1 PE=1 SV=2	P21796	tDEFQLHTNVNDGTEFGGSIYQk	0.92	16.62	31.9312	16.62	1.2	1.114	0.8519	0.9466	0.136707
Voltage-dependent anion-selective channel protein 1 OS=Homo sapiens GN=VDAC1 PE=1 SV=2	P21796	tkSENGLEFTSSGSANTETTk	1	30.78	34.6135	30.56	0.9869	1.328	0.8307	0.9707	0.245837
Voltage-dependent anion-selective channel protein 1 OS=Homo sapiens GN=VDAC1 PE=1 SV=2	P21796	vNNSSLIGLGYTQTLkPGIk	1	67.23	32.0602	42.46	0.9984	0.9417	0.847	1.329	0.245732
Voltage-dependent anion-selective channel protein 1 OS=Homo sapiens GN=VDAC1 PE=1 SV=2	P21796	vTGSLETk	0.99	53.47	39.6501	32.77	1.003	1.284	0.8672	0.9457	0.214554
Voltage-dependent anion-selective channel protein 1 OS=Homo sapiens GN=VDAC1 PE=1 SV=2	P21796	vTQSNFAVGYk	1	44.8	42.351	36.92	1.111	1.208	0.837	0.9676	0.187401
Voltage-dependent anion-selective channel protein 1 OS=Homo sapiens GN=VDAC1 PE=1 SV=2	P21796	wNTDNTLGTEITVEDQLAR	1	53.28	33.8274	53.07	1.088	1.228	0.8665	0.92	0.194172
Voltage-dependent anion-selective channel protein 1 OS=Homo sapiens GN=VDAC1 PE=1 SV=2	P21796	wTEYGLTFTEk	1	29.73	36.2242	27.5	0.932	1.437	0.8903	0.8751	0.299883
Elongation factor Tu, mitochondrial OS=Homo sapiens GN=TUFM PE=1 SV=2	P21796	yQIDPDAcFSAk	0.98	22.52	33.6003	22.52	1.058	1.203	0.832	0.9865	0.185035
Elongation factor Tu, mitochondrial OS=Homo sapiens GN=TUFM PE=1 SV=2	P49411	aEAGDNLGALVR	1	78.57	37.7685	67.88	0.8848	0.8075	0.6299	0.6071	0.160988
Elongation factor Tu, mitochondrial OS=Homo sapiens GN=TUFM PE=1 SV=2	P49411	dLEkPFLLPVEAVYSVPGR	1	63	35.3895	62.8	1.014	0.8396	0.4951	0.6287	0.265391
Elongation factor Tu, mitochondrial OS=Homo sapiens GN=TUFM PE=1 SV=2	P49411	dPELGLk	0.89	33.64	38.1298	11.83	0.9483	0.6906	0.6279	0.6677	0.0479217
Elongation factor Tu, mitochondrial OS=Homo sapiens GN=TUFM PE=1 SV=2	P49411	eHLLLAR	0.9	20.47	38.0794	17.55	0.8636	0.7374	0.6718	0.6387	0.0735884
Elongation factor Tu, mitochondrial OS=Homo sapiens GN=TUFM PE=1 SV=2	P49411	eLAMPGEDLk	0.94	28.36	37.7583	15.88	1.073	0.7084	0.6257	0.5743	0.106355
Elongation factor Tu, mitochondrial OS=Homo sapiens GN=TUFM PE=1 SV=2	P49411	eLLTEFGYk	1	47.48	37.9232	35.74	0.7989	0.711	0.7225	0.6724	0.0373852
Elongation factor Tu, mitochondrial OS=Homo sapiens GN=TUFM PE=1 SV=2	P49411	gDEcELLGHSk	1	73.14	34.603	69.23	1.04	0.7828	0.5872	0.5716	0.181848
Elongation factor Tu, mitochondrial OS=Homo sapiens GN=TUFM PE=1 SV=2	P49411	gEETPVIVGSALcALEGR	1	51.79	36.2397	45.55	1.069	0.7331	0.6745	0.5365	0.155759
Elongation factor Tu, mitochondrial OS=Homo sapiens GN=TUFM PE=1 SV=2	P49411	gITINAAHVEYSTAAR	1	77.61	40.5258	77.61	1.053	0.7619	0.6509	0.523	0.185272
Elongation factor Tu, mitochondrial OS=Homo sapiens GN=TUFM PE=1 SV=2	P49411	gTVVTGTLER	1	42.24	39.0042	30.09	0.9634	0.7699	0.6714	0.5644	0.153731
Elongation factor Tu, mitochondrial OS=Homo sapiens GN=TUFM PE=1 SV=2	P49411	hYAHTDcPGHADYVk	1	65.14	32.1378	65.14	1.141	0.7419	0.4994	0.641	0.194153
Elongation factor Tu, mitochondrial OS=Homo sapiens GN=TUFM PE=1 SV=2	P49411	iILPPEk	0.9	47.9	36.1669	25.1	0.9544	0.6605	0.6357	0.6849	0.0372524
Elongation factor Tu, mitochondrial OS=Homo sapiens GN=TUFM PE=1 SV=2	P49411	iLAEGGGAk	1	67.99	38.3973	34.37	1.119	0.8361	0.4967	0.5843	0.275722
Elongation factor Tu, mitochondrial OS=Homo sapiens GN=TUFM PE=1 SV=2	P49411	kGDEcELLGHSk	0.78	22.44	37.3672	12.62	0.9321	0.6595	0.6755	0.6579	0.0146506
Elongation factor Tu, mitochondrial OS=Homo sapiens GN=TUFM PE=1 SV=2	P49411	kYEEIDNAPEER	1	57.69	34.9485	57.69	1.215	0.6797	0.6335	0.5116	0.142774
Elongation factor Tu, mitochondrial OS=Homo sapiens GN=TUFM PE=1 SV=2	P49411	lLDAVDTYIPVPAR	1	77.7	37.5633	69.18	1.263	0.6781	0.6025	0.5295	0.123149
Elongation factor Tu, mitochondrial OS=Homo sapiens GN=TUFM PE=1 SV=2	P49411	qPMILEk	0.64	34.77	39.0385	14.86	1.051	0.7548	0.5323	0.661	0.172022
Elongation factor Tu, mitochondrial OS=Homo sapiens GN=TUFM PE=1 SV=2	P49411	tIGTGLVTNTLAMTEEEk	1	61.9	36.6313	60.06	1.019	0.8352	0.5692	0.5641	0.236325
Elongation factor Tu, mitochondrial OS=Homo sapiens GN=TUFM PE=1 SV=2	P49411	tTLTAAITk	1	60.64	38.1351	35.4	0.8498	0.7783	0.6444	0.649	0.110075
Elongation factor Tu, mitochondrial OS=Homo sapiens GN=TUFM PE=1 SV=2	P49411	tVVTGIEMFHk	1	43.71	38.1003	34.26	1.011	0.7981	0.5445	0.6175	0.19981
Myelin proteolipid protein OS=Homo sapiens GN=PLP1 PE=1 SV=2	P49411	yEEIDNAPEER	1	52.8	29.1645	52.8	0.9434	0.8331	0.6295	0.5444	0.221746
Myelin proteolipid protein OS=Homo sapiens GN=PLP1 PE=1 SV=2	P60201	gLLEccAR	0.98	34.11	34.3345	18.62	0.9286	1.549	1.559	1.164	0.158162
Myelin proteolipid protein OS=Homo sapiens GN=PLP1 PE=1 SV=2	P60201	gLSATVTGGQk	0.62	29.27	42.6853	17.13	1.03	1.422	1.497	1.198	0.113358
Myelin proteolipid protein OS=Homo sapiens GN=PLP1 PE=1 SV=2	P60201	gQHQAHSLER	1	28.08	36.7394	28.08	1	1.512	2.02	0.8564	0.398796
Myelin proteolipid protein OS=Homo sapiens GN=PLP1 PE=1 SV=2	P60201	lIETYFSk	0.99	46.82	38.2692	39.63	0.9592	1.402	1.503	1.294	0.0746746
Myelin proteolipid protein OS=Homo sapiens GN=PLP1 PE=1 SV=2	P60201	qIFGDYk	0.56	17.72	37.1559	17.72	0.9136	1.381	1.624	1.234	0.139391
Myelin proteolipid protein OS=Homo sapiens GN=PLP1 PE=1 SV=2	P60201	tSASIGSLcADAR	0.98	34.08	34.368	23.52	1.121	1.453	1.517	1.079	0.175287
Myelin proteolipid protein OS=Homo sapiens GN=PLP1 PE=1 SV=2	P60201	vcGSNLLSIck	1	39.91	37.4927	39.91	1.031	1.158	1.662	1.28	0.192395
Myelin proteolipid protein OS=Homo sapiens GN=PLP1 PE=1 SV=2	P60201	vcHcLGk	0.55	12.8	37.6522	12.8	0.8467	1.579	1.662	1.206	0.163852
Isoform 3 of Spectrin beta chain, erythrocytic OS=Homo sapiens GN=SPTB	P60201	wLGHPDk	0.9	35.44	38.107	20.09	0.9101	1.713	1.534	1.065	0.23282
Isoform 3 of Spectrin beta chain, erythrocytic OS=Homo sapiens GN=SPTB	P11277-3	aFEDELR	0.75	28.73	37.18	15.3	0.9251	0.9454	0.7289	0.9593	0.14717
Isoform 3 of Spectrin beta chain, erythrocytic OS=Homo sapiens GN=SPTB	P11277-3	aHLLSAEFGk	0.9	27.4	38.5211	19.61	1.171	0.8022	0.6325	1.029	0.242238
Isoform 3 of Spectrin beta chain, erythrocytic OS=Homo sapiens GN=SPTB	P11277-3	aITAATLk	0.99	54.65	37.9456	41.65	0.841	0.9121	0.6979	1.142	0.242111
Isoform 3 of Spectrin beta chain, erythrocytic OS=Homo sapiens GN=SPTB	P11277-3	aLEDLAQELEk	1	94.58	37.9906	84.76	0.8856	1.039	0.7151	0.9294	0.184177
Isoform 3 of Spectrin beta chain, erythrocytic OS=Homo sapiens GN=SPTB	P11277-3	aLEDLAQELEkENYHDQk	0.94	19.77	35.458	18.58	1.454	0.8082	0.5509	0.9444	0.260254
Isoform 3 of Spectrin beta chain, erythrocytic OS=Homo sapiens GN=SPTB	P11277-3	aQEASVLLR	0.97	37.63	38.3308	17.9	0.9445	0.8282	0.8592	0.91	0.0476986
Isoform 3 of Spectrin beta chain, erythrocytic OS=Homo sapiens GN=SPTB	P11277-3	aWESLEEAEYR	1	62.92	31.7811	61.23	0.9813	0.7903	0.7828	1.007	0.148055
Isoform 3 of Spectrin beta chain, erythrocytic OS=Homo sapiens GN=SPTB	P11277-3	dEEGAIVMLk	0.99	29.85	38.7297	25.67	0.7351	1.086	0.7111	1.077	0.223268
Isoform 3 of Spectrin beta chain, erythrocytic OS=Homo sapiens GN=SPTB	P11277-3	dFLEELEESR	1	43.74	33.638	40.82	0.9518	1.04	0.6313	1.01	0.254873
Isoform 3 of Spectrin beta chain, erythrocytic OS=Homo sapiens GN=SPTB	P11277-3	dGLAFNALIHk	1	38.8	37.5412	30.17	0.8545	1.094	0.5739	1.14	0.335911
Isoform 3 of Spectrin beta chain, erythrocytic OS=Homo sapiens GN=SPTB	P11277-3	dLAGIIAIQR	1	47.65	37.2762	35.55	1.033	1.112	0.6959	0.7654	0.259859
Isoform 3 of Spectrin beta chain, erythrocytic OS=Homo sapiens GN=SPTB	P11277-3	dLEDETLWVEER	1	70.91	33.8899	70.59	1.309	0.9937	0.3631	1.295	0.537991
Isoform 3 of Spectrin beta chain, erythrocytic OS=Homo sapiens GN=SPTB	P11277-3	dLTSVLILQR	1	43.97	37.1029	31.5	1	1.073	0.6195	0.9199	0.264932
Isoform 3 of Spectrin beta chain, erythrocytic OS=Homo sapiens GN=SPTB	P11277-3	dVSSVELLMk	0.57	14.58	38.48	14.58	0.9462	0.8541	0.7412	1.021	0.16141
Isoform 3 of Spectrin beta chain, erythrocytic OS=Homo sapiens GN=SPTB	P11277-3	eAVDSALR	0.99	47.5	39.1105	12.72	0.8934	0.9427	0.7575	0.9587	0.126177
Isoform 3 of Spectrin beta chain, erythrocytic OS=Homo sapiens GN=SPTB	P11277-3	ekEQIYSSLDYGk	0.97	25.12	37.0825	25.12	1.01	0.8646	0.8507	0.8234	0.0247686
Isoform 3 of Spectrin beta chain, erythrocytic OS=Homo sapiens GN=SPTB	P11277-3	eLPEDVGLDASTAESFHR	1	65.39	34.0603	65.39	1.069	0.5133	0.9704	1.149	0.373601
[truncated: 22,829 more rows]
