# Supplementary material for: A preliminary quantitative proteomic analysis of glioblastoma pseudoprogression
Source: Proteome Sci. 2015 Mar 12;13:12. doi: 10.1186/s12953-015-0066-5 (PMC4393599; doi:10.1186/s12953-015-0066-5)
Supplement: Additional file 2: — File s2. Quantitative Peptide List for N-GBM Samples. [file 12953_2015_66_MOESM2_ESM.xlsx]

## Sheet: Sheet1
File s2. Quantitative Peptide List for N-GBM Samples
Protein Name	Accession Numbers	Sequence	Probability	Mascot Ion Score	Mascot Identity Score	Mascot Delta Ion Score	Pooled Sample	N-GBM Sample 1	N-GBM Sample 2	N-GBM Sample 3	Coefficient of Variance
Fibrinogen beta chain OS=Homo sapiens GN=FGB PE=1 SV=2	P02675	aHYGGFTVQNEANk	0.93	24.73	35.9406	15.98	0.9175	0.12	0.1094	0.09099	0.13745
Fibrinogen beta chain OS=Homo sapiens GN=FGB PE=1 SV=2	P02675	aPDAGGcLHADPDLGVLcPTGcQLQEALLQQERPIR	1	36.68	31.6997	36.68	0.9029	0.1588	0.1033	0.1105	0.242995
Fibrinogen beta chain OS=Homo sapiens GN=FGB PE=1 SV=2	P02675	dNDGWLTSDPR	1	51.9	30.1115	49.01	0.7092	0.1044	0.1698	0.1172	0.265659
Fibrinogen beta chain OS=Homo sapiens GN=FGB PE=1 SV=2	P02675	dNENVVNEYSSELEk	1	40.44	32.4477	40.44	1.348	0.111	0.09894	0.08349	0.140985
Fibrinogen beta chain OS=Homo sapiens GN=FGB PE=1 SV=2	P02675	ecEEIIR	0.9	27.05	35.2153	20.44	1.265	0.03415	0.1505	0.03747	0.894612
Fibrinogen beta chain OS=Homo sapiens GN=FGB PE=1 SV=2	P02675	eDGGGWWYNR	0.95	19.43	27.2591	19.43	0.8422	0.09464	0.1085	0.1159	0.101483
Fibrinogen beta chain OS=Homo sapiens GN=FGB PE=1 SV=2	P02675	eEAPSLRPAPPPISGGGYR	0.83	24.81	36.5973	24.81	0.7747	0.1069	0.1288	0.1213	0.0935268
Fibrinogen beta chain OS=Homo sapiens GN=FGB PE=1 SV=2	P02675	gGETSEMYLIQPDSSVkPYR	1	61.44	35.1917	61.44	0.6122	0.1161	0.1367	0.1586	0.154983
Fibrinogen beta chain OS=Homo sapiens GN=FGB PE=1 SV=2	P02675	gSWYSMR	0.9	29.32	31.3513	20.49	1.103	0.06852	0.1434	0.06627	0.473374
Fibrinogen beta chain OS=Homo sapiens GN=FGB PE=1 SV=2	P02675	hGTDDGVVWMNWk	0.92	20.35	34.5788	20.35	0.9885	0.1483	0.09642	0.1043	0.240306
Fibrinogen beta chain OS=Homo sapiens GN=FGB PE=1 SV=2	P02675	hQLYIDETVNSNIPTNLR	0.99	33.28	35.5352	33.28	0.4308	0.157	0.1572	0.1485	0.0321994
Fibrinogen beta chain OS=Homo sapiens GN=FGB PE=1 SV=2	P02675	iRPFFPQQ	0.96	29.1	38.8734	22.93	1.15	0.1425	0.07177	0.0704	0.434579
Fibrinogen beta chain OS=Homo sapiens GN=FGB PE=1 SV=2	P02675	kAPDAGGcLHADPDLGVLcPTGcQLQEALLQQERPIR	1	42.5	32.3147	42.5	1.647	0.05026	0.1549	0.1277	0.489331
Fibrinogen beta chain OS=Homo sapiens GN=FGB PE=1 SV=2	P02675	kGGETSEMYLIQPDSSVkPYR	1	46.66	35.5218	46.66	1.282	0.1278	0.1334	0.07484	0.288489
Fibrinogen beta chain OS=Homo sapiens GN=FGB PE=1 SV=2	P02675	lESDVSAQMEYcR	1	46.44	27.9029	46.44	0.5735	0.1515	0.1324	0.1433	0.0672876
Fibrinogen beta chain OS=Homo sapiens GN=FGB PE=1 SV=2	P02675	nSVDELNNNVEAVSQTSSSSFQYMYLLk	0.99	35.46	37.3199	35.46	0.6089	0.1019	0.09172	0.1453	0.251871
Fibrinogen beta chain OS=Homo sapiens GN=FGB PE=1 SV=2	P02675	nYcGLPGEYWLGNDk	1	33.37	32.1165	33.37	1.164	0.09303	0.08199	0.069	0.147875
Fibrinogen beta chain OS=Homo sapiens GN=FGB PE=1 SV=2	P02675	qDGSVDFGR	1	35.82	33.2449	27.57	1.086	0.06989	0.1851	0.08572	0.549885
Fibrinogen beta chain OS=Homo sapiens GN=FGB PE=1 SV=2	P02675	qGFGNVATNTDGk	1	51.54	36.6997	46.55	1.453	0.1142	0.1027	0.08144	0.16713
Fibrinogen beta chain OS=Homo sapiens GN=FGB PE=1 SV=2	P02675	qVkDNENVVNEYSSELEk	1	60.08	36.0649	60.08	1.493	0.09083	0.1054	0.1121	0.105812
Fibrinogen beta chain OS=Homo sapiens GN=FGB PE=1 SV=2	P02675	rEEAPSLRPAPPPISGGGYR	0.6	22.27	40.3902	22.27	0.4077	0.1816	0.1638	0.1209	0.200748
Fibrinogen beta chain OS=Homo sapiens GN=FGB PE=1 SV=2	P02675	sILENLR	0.83	31.59	38.651	11.41	0.8501	0.07303	0.2083	0.08549	0.611428
Fibrinogen beta chain OS=Homo sapiens GN=FGB PE=1 SV=2	P02675	tMTIHNGMFFSTYDR	1	41.48	29.7864	38.87	0.7062	0.1152	0.1188	0.1246	0.0396769
Fibrinogen beta chain OS=Homo sapiens GN=FGB PE=1 SV=2	P02675	tPcTVScNIPVVSGk	0.98	29.87	41.3481	20.57	1.655	0.0618	0.1116	0.1046	0.29093
Fibrinogen beta chain OS=Homo sapiens GN=FGB PE=1 SV=2	P02675	vYcDMNTENGGWTVIQNR	0.99	45.67	33.7051	45.67	0.93	0.09506	0.1136	0.1108	0.0938552
Fibrinogen beta chain OS=Homo sapiens GN=FGB PE=1 SV=2	P02675	yQISVNk	0.65	29.27	38.4273	8.06	1.686	0.09895	0.08858	0.05887	0.253285
Fibrinogen alpha chain OS=Homo sapiens GN=FGA PE=1 SV=2	P02671	aLTDMPQMR	1	44.65	35.397	35.49	1.16	0.05556	0.132	0.06578	0.491413
Fibrinogen alpha chain OS=Homo sapiens GN=FGA PE=1 SV=2	P02671	aQLVDMk	0.9	26.87	39.5947	19.74	0.7906	0.09499	0.1013	0.09471	0.0384179
Fibrinogen alpha chain OS=Homo sapiens GN=FGA PE=1 SV=2	P02671	dNTYNRVSEDLR	0.9	25.65	33.3586	22.61	0.6527	0.1193	0.0888	0.07898	0.219716
Fibrinogen alpha chain OS=Homo sapiens GN=FGA PE=1 SV=2	P02671	dSDWPFcSDEDWNYk	0.74	10.78	25	10.78	0.8785	0.1065	0.05438	0.04433	0.487888
Fibrinogen alpha chain OS=Homo sapiens GN=FGA PE=1 SV=2	P02671	dSHSLTTNIMEILR	1	52.68	37.0364	52.68	0.4785	0.06892	0.07399	0.0893	0.137075
Fibrinogen alpha chain OS=Homo sapiens GN=FGA PE=1 SV=2	P02671	dYEDQQk	0.9	30.8	37.707	18.22	1.275	0.1116	0.07508	0.04066	0.468134
Fibrinogen alpha chain OS=Homo sapiens GN=FGA PE=1 SV=2	P02671	eSSSHHPGIAEFPSR	0.99	34.53	33.9742	23.49	0.5004	0.1384	0.1441	0.06742	0.366263
Fibrinogen alpha chain OS=Homo sapiens GN=FGA PE=1 SV=2	P02671	eSSSHHPGIAEFPSRGk	1	30.58	35.427	30.58	0.8272	0.1201	0.07931	0.07594	0.267813
Fibrinogen alpha chain OS=Homo sapiens GN=FGA PE=1 SV=2	P02671	eVDLkDYEDQQk	1	31.62	36.3417	31.62	1.468	0.09875	0.07074	0.04982	0.335832
Fibrinogen alpha chain OS=Homo sapiens GN=FGA PE=1 SV=2	P02671	eVVTSEDGSDcPEAMDLGTLSGIGTLDGFR	0.99	44.94	32.1192	44.94	0.2724	0.1428	0.1099	0.1587	0.181492
Fibrinogen alpha chain OS=Homo sapiens GN=FGA PE=1 SV=2	P02671	eVVTSEDGSDcPEAMDLGTLSGIGTLDGFRHR	0.61	9.98	28.109	9.98	0.4533	0.1341	0.08464	0.1307	0.237179
Fibrinogen alpha chain OS=Homo sapiens GN=FGA PE=1 SV=2	P02671	gDFSSANNR	0.96	31.56	31.2352	23.37	1.205	0.05634	0.08813	0.02906	0.511099
Fibrinogen alpha chain OS=Homo sapiens GN=FGA PE=1 SV=2	P02671	gDFSSANNRDNTYNR	0.99	32.46	31.8013	32.46	1.101	0.06728	0.1145	0.09094	0.259717
Fibrinogen alpha chain OS=Homo sapiens GN=FGA PE=1 SV=2	P02671	gDFSSANNRDNTYNRVSEDLR	0.95	28.02	34.748	28.02	0.5688	0.109	0.08519	0.09915	0.122356
Fibrinogen alpha chain OS=Homo sapiens GN=FGA PE=1 SV=2	P02671	gGSTSYGTGSETESPR	1	84.93	28.4073	84.93	1.513	0.05287	0.06934	0.05434	0.154873
Fibrinogen alpha chain OS=Homo sapiens GN=FGA PE=1 SV=2	P02671	gLIDEVNQDFTNR	0.84	26.14	32.0763	24.79	0.7468	0.08344	0.1162	0.09494	0.169263
Fibrinogen alpha chain OS=Homo sapiens GN=FGA PE=1 SV=2	P02671	gSESGIFTNTk	0.91	21.91	37.5366	17.88	1.104	0.1031	0.07843	0.07998	0.158513
Fibrinogen alpha chain OS=Homo sapiens GN=FGA PE=1 SV=2	P02671	hPDEAAFFDTASTGk	0.96	24.08	34.7026	24.08	0.8744	0.1101	0.08377	0.09515	0.137069
Fibrinogen alpha chain OS=Homo sapiens GN=FGA PE=1 SV=2	P02671	mADEAGSEADHEGTHSTk	1	35.51	26.9984	35.51	0.4826	0.1585	0.1208	0.06704	0.398144
Fibrinogen alpha chain OS=Homo sapiens GN=FGA PE=1 SV=2	P02671	mELERPGGNEITR	1	38.16	36.0412	35.53	0.7645	0.09454	0.1266	0.07461	0.266067
Fibrinogen alpha chain OS=Homo sapiens GN=FGA PE=1 SV=2	P02671	mELERPGGNEITRGGSTSYGTGSETESPR	1	47.64	28.9209	47.64	0.9332	0.1638	0.06573	0.06597	0.574128
Fibrinogen alpha chain OS=Homo sapiens GN=FGA PE=1 SV=2	P02671	mkPVPDLVPGNFk	0.94	28.99	35.7978	21.22	1.36	0.06067	0.08116	0.07604	0.146836
Fibrinogen alpha chain OS=Homo sapiens GN=FGA PE=1 SV=2	P02671	nPSSAGSWNSGSSGPGSTGNR	1	56.37	31.3767	56.37	0.5451	0.07752	0.1368	0.0869	0.317355
Fibrinogen alpha chain OS=Homo sapiens GN=FGA PE=1 SV=2	P02671	nSLFEYQk	0.99	52.27	36.2024	48.83	0.6719	0.1073	0.09936	0.09828	0.0484583
Fibrinogen alpha chain OS=Homo sapiens GN=FGA PE=1 SV=2	P02671	qFTSSTSYNR	1	36.81	33.1408	36.81	0.9338	0.07198	0.07931	0.07348	0.0516834
Fibrinogen alpha chain OS=Homo sapiens GN=FGA PE=1 SV=2	P02671	qHLPLIk	0.9	28.63	36.5744	14.24	2.178	0.05031	0.05034	0.06189	0.123239
Fibrinogen alpha chain OS=Homo sapiens GN=FGA PE=1 SV=2	P02671	qLEQVIAk	0.99	54.58	37.4593	16.38	0.7628	0.1025	0.101	0.07465	0.168947
Fibrinogen alpha chain OS=Homo sapiens GN=FGA PE=1 SV=2	P02671	qLEQVIAkDLLPSR	0.56	17.41	34.1797	13.22	0.6374	0.1163	0.09091	0.08127	0.188181
Fibrinogen alpha chain OS=Homo sapiens GN=FGA PE=1 SV=2	P02671	rLEVDIDIk	1	49.5	37.7466	34.35	0.08121	0.1248	0.2152	0.3226	0.448332
Fibrinogen alpha chain OS=Homo sapiens GN=FGA PE=1 SV=2	P02671	vQHIQLLQk	0.96	27.62	36.0076	17.89	1.522	0.0384	0.06516	0.03956	0.317066
Fibrinogen alpha chain OS=Homo sapiens GN=FGA PE=1 SV=2	P02671	vTSGSTTTTR	1	34.7	37.1147	29.47	1.374	0.02489	0.09633	0.0231	0.868325
Fibrinogen gamma chain OS=Homo sapiens GN=FGG PE=4 SV=1	C9JEU5	aIQLTYNPDESSkPNMIDAATLk	1	51.03	39.6666	51.03	1.03	0.09531	0.1015	0.1022	0.0380461
Fibrinogen gamma chain OS=Homo sapiens GN=FGG PE=4 SV=1	C9JEU5	aSTPNGYDNGIIWATWk	1	28.5	39.0859	28.5	0.6841	0.1226	0.1059	0.1068	0.0840387
Fibrinogen gamma chain OS=Homo sapiens GN=FGG PE=4 SV=1	C9JEU5	cHAGHLNGVYYQGGTYSk	0.98	34.07	37.4889	33.78	1.129	0.1017	0.1077	0.08773	0.103456
Fibrinogen gamma chain OS=Homo sapiens GN=FGG PE=4 SV=1	C9JEU5	dNccILDER	0.89	16.23	25	16.23	0.9133	0.07895	0.1757	0.07817	0.505545
Fibrinogen gamma chain OS=Homo sapiens GN=FGG PE=4 SV=1	C9JEU5	eGFGHLSPTGTTEFWLGNEk	1	48.05	39.9682	48.05	0.8632	0.1233	0.1029	0.09874	0.121356
Fibrinogen gamma chain OS=Homo sapiens GN=FGG PE=4 SV=1	C9JEU5	fEGNcAEQDGSGWWMNk	1	101.7	25	101.7	1.219	0.08522	0.09512	0.0907	0.0548935
Fibrinogen gamma chain OS=Homo sapiens GN=FGG PE=4 SV=1	C9JEU5	fFTSHNGMQFSTWDNDNDk	0.98	24.69	27.2997	24.69	0.4271	0.1578	0.1067	0.1538	0.203813
Fibrinogen gamma chain OS=Homo sapiens GN=FGG PE=4 SV=1	C9JEU5	iHLISTQSAIPYALR	1	42.44	36.5002	42.44	1.108	0.07943	0.1512	0.04105	0.617404
Fibrinogen gamma chain OS=Homo sapiens GN=FGG PE=4 SV=1	C9JEU5	lDGSVDFk	0.97	28.7	38.0598	18.64	1.215	0.08477	0.09421	0.07019	0.145699
Fibrinogen gamma chain OS=Homo sapiens GN=FGG PE=4 SV=1	C9JEU5	lDGSVDFkk	1	43.02	37.4764	32.91	1.126	0.1035	0.09219	0.1029	0.0639375
Fibrinogen gamma chain OS=Homo sapiens GN=FGG PE=4 SV=1	C9JEU5	lTIGEGQQHHLGGAk	1	56.78	37.352	53.86	0.337	0.1842	0.1308	0.1362	0.195452
Fibrinogen gamma chain OS=Homo sapiens GN=FGG PE=4 SV=1	C9JEU5	lTYAYFAGGDAGDAFDGFDFGDDPSDk	1	131.27	25	131.27	0.9647	0.1067	0.08978	0.09191	0.0958664
Fibrinogen gamma chain OS=Homo sapiens GN=FGG PE=4 SV=1	C9JEU5	rLDGSVDFk	0.99	34.27	38.464	24.3	1.128	0.06894	0.1144	0.09307	0.246855
Fibrinogen gamma chain OS=Homo sapiens GN=FGG PE=4 SV=1	C9JEU5	tSTADYAMFk	0.98	25.77	34.7538	25.77	1.016	0.1201	0.1098	0.08232	0.187658
Fibrinogen gamma chain OS=Homo sapiens GN=FGG PE=4 SV=1	C9JEU5	vELEDWNGR	0.97	35.11	34.6255	18.58	1.36	0.05569	0.1512	0.05401	0.639717
Fibrinogen gamma chain OS=Homo sapiens GN=FGG PE=4 SV=1	C9JEU5	vGPEADkYR	0.96	21.11	38.6022	21.11	1.176	0.03951	0.0982	0.05529	0.472105
Serum albumin OS=Homo sapiens GN=ALB PE=1 SV=2	P02768	aAcLLPk	0.9	42.53	38.8576	30.78	1.067	1.109	1.074	1.347	0.126244
Serum albumin OS=Homo sapiens GN=ALB PE=1 SV=2	P02768	aAFTEccQAADk	1	39.1	30.3703	39.1	1.023	1.13	1.119	1.323	0.0963628
Serum albumin OS=Homo sapiens GN=ALB PE=1 SV=2	P02768	aDDkETcFAEEGk	1	33.54	32.4105	33.54	1.1	1.261	0.9654	1.268	0.148284
Serum albumin OS=Homo sapiens GN=ALB PE=1 SV=2	P02768	aDDkETcFAEEGkk	0.65	14.22	35.9977	14.22	1.103	1.245	0.9886	1.268	0.132881
Serum albumin OS=Homo sapiens GN=ALB PE=1 SV=2	P02768	aEFAEVSk	0.83	29.57	37.4468	23.49	1.586	0.9761	0.9147	1.282	0.186031
Serum albumin OS=Homo sapiens GN=ALB PE=1 SV=2	P02768	aVMDDFAAFVEk	1	39.77	41.213	37.89	1.015	1.066	1.091	1.335	0.127678
Serum albumin OS=Homo sapiens GN=ALB PE=1 SV=2	P02768	ccAAADPHEcYAk	0.97	20.59	25	20.59	1.052	1.14	1.051	1.402	0.152352
Serum albumin OS=Homo sapiens GN=ALB PE=1 SV=2	P02768	ccTESLVNR	0.98	24.89	30.3463	24.89	0.7872	1.343	1.096	1.478	0.148366
Serum albumin OS=Homo sapiens GN=ALB PE=1 SV=2	P02768	dDNPNLPR	0.67	18.71	34.4979	18.24	0.9883	1.202	1.046	1.323	0.116663
Serum albumin OS=Homo sapiens GN=ALB PE=1 SV=2	P02768	dLGEENFk	0.99	39.12	36.0713	27.47	1.181	1.101	1.101	1.228	0.0641313
Serum albumin OS=Homo sapiens GN=ALB PE=1 SV=2	P02768	eccEkPLLEk	0.7	16.21	37.19	16.21	0.8894	1.135	1.046	1.592	0.232924
Serum albumin OS=Homo sapiens GN=ALB PE=1 SV=2	P02768	eFNAETFTFHADIcTLSEk	0.97	32.22	35.5096	30.6	0.9931	1.19	1.034	1.456	0.173948
Serum albumin OS=Homo sapiens GN=ALB PE=1 SV=2	P02768	eTcFAEEGk	1	52.26	32.079	44.28	1.04	1.061	1.026	1.513	0.226359
Serum albumin OS=Homo sapiens GN=ALB PE=1 SV=2	P02768	eTcFAEEGkk	0.92	22.54	40.9802	16.64	1.064	1.002	1.288	1.248	0.131322
Serum albumin OS=Homo sapiens GN=ALB PE=1 SV=2	P02768	eTYGEMADccAk	1	44.63	28.9542	44.63	1.122	1.159	1.114	1.217	0.0443867
Serum albumin OS=Homo sapiens GN=ALB PE=1 SV=2	P02768	fkDLGEENFk	1	58.35	37.5312	49.05	0.8968	1.078	1.117	1.586	0.224313
Serum albumin OS=Homo sapiens GN=ALB PE=1 SV=2	P02768	fQNALLVR	0.92	30.84	38.9492	24.73	1.041	1.069	1.224	1.306	0.100327
Serum albumin OS=Homo sapiens GN=ALB PE=1 SV=2	P02768	hPDYSVVLLLR	0.81	16.49	37.8333	16.49	0.9646	1.119	1.17	1.361	0.104853
Serum albumin OS=Homo sapiens GN=ALB PE=1 SV=2	P02768	kLVAASQAALGL	1	84.78	34.8458	78.54	0.9773	1.263	1.033	1.365	0.139358
Serum albumin OS=Homo sapiens GN=ALB PE=1 SV=2	P02768	kQTALVELVk	0.68	25.83	32.7346	8.73	1.021	1.027	1.064	1.536	0.234734
Serum albumin OS=Homo sapiens GN=ALB PE=1 SV=2	P02768	kVPQVSTPTLVEVSR	0.97	34.5	39.7754	34.5	0.9033	1.263	1.113	1.3	0.0808163
Serum albumin OS=Homo sapiens GN=ALB PE=1 SV=2	P02768	kYLYEIAR	0.96	23.9	37.7225	20.36	1.199	0.9483	1.216	1.244	0.143685
Serum albumin OS=Homo sapiens GN=ALB PE=1 SV=2	P02768	lcTVATLR	0.86	26.12	39.2345	18.04	0.9882	1.137	1.16	1.319	0.0822243
Serum albumin OS=Homo sapiens GN=ALB PE=1 SV=2	P02768	lDELRDEGk	0.59	18.88	38.4683	13.13	1.051	1.156	1.052	1.363	0.133002
Serum albumin OS=Homo sapiens GN=ALB PE=1 SV=2	P02768	lVAASQAALGL	1	66.02	40.6352	58.06	1.088	1.183	1.072	1.279	0.0879376
Serum albumin OS=Homo sapiens GN=ALB PE=1 SV=2	P02768	lVNEVTEFAk	0.95	26.9	38.4541	21.89	1.068	1.08	1.165	1.251	0.07337
Serum albumin OS=Homo sapiens GN=ALB PE=1 SV=2	P02768	lVRPEVDVMcTAFHDNEETFLk	0.99	39.77	34.6687	38.98	1.068	1.131	1.015	1.37	0.154451
Serum albumin OS=Homo sapiens GN=ALB PE=1 SV=2	P02768	lVRPEVDVMcTAFHDNEETFLkk	0.96	20.09	34.6015	20.09	1.089	1.168	1.141	1.181	0.0175395
Serum albumin OS=Homo sapiens GN=ALB PE=1 SV=2	P02768	lVTDLTk	0.62	32.04	39.5173	17.44	0.8706	1.274	1.08	1.457	0.148407
Serum albumin OS=Homo sapiens GN=ALB PE=1 SV=2	P02768	nEcFLQHk	0.97	21.28	36.5763	21.28	1.168	1.315	0.9778	1.136	0.147609
Serum albumin OS=Homo sapiens GN=ALB PE=1 SV=2	P02768	qNcELFEQLGEYk	0.99	26.25	33.6661	26.25	0.9995	1.046	1.056	1.515	0.222232
Serum albumin OS=Homo sapiens GN=ALB PE=1 SV=2	P02768	qTALVELVk	1	69.23	37.8533	59.97	1.079	1.125	1.073	1.324	0.112845
Serum albumin OS=Homo sapiens GN=ALB PE=1 SV=2	P02768	rHPDYSVVLLLR	0.93	22.84	37.402	22.84	0.8107	1.352	1.158	1.371	0.0911164
Serum albumin OS=Homo sapiens GN=ALB PE=1 SV=2	P02768	rPcFSALEVDETYVPk	1	57.3	36.0152	50.06	1.012	1.217	1.03	1.351	0.134431
Serum albumin OS=Homo sapiens GN=ALB PE=1 SV=2	P02768	sHcIAEVENDEMPADLPSLAADFVESk	1	44.73	31.1227	44.73	0.9391	1.236	1.02	1.429	0.166573
Serum albumin OS=Homo sapiens GN=ALB PE=1 SV=2	P02768	sLHTLFGDk	0.84	21.19	38.6888	16.34	1.093	1.025	1.034	1.454	0.209331
Serum albumin OS=Homo sapiens GN=ALB PE=1 SV=2	P02768	tcVADESAENcDk	1	51.63	25.5871	49.86	0.9965	1.439	1.329	0.9149	0.225119
Serum albumin OS=Homo sapiens GN=ALB PE=1 SV=2	P02768	tYETTLEk	0.99	37.65	37.4414	31.69	1.038	1.07	1.079	1.428	0.171213
Serum albumin OS=Homo sapiens GN=ALB PE=1 SV=2	P02768	vFDEFkPLVEEPQNLIk	0.99	25.75	34.8273	23.78	1.048	1.224	1.07	1.29	0.0944994
Serum albumin OS=Homo sapiens GN=ALB PE=1 SV=2	P02768	vHTEccHGDLLEcADDR	0.99	30.56	26.1384	30.56	1.064	1.166	1.139	1.211	0.031035
Serum albumin OS=Homo sapiens GN=ALB PE=1 SV=2	P02768	vHTEccHGDLLEcADDRADLAk	1	108.47	29.2065	108.47	1.093	1.111	1.065	1.324	0.118442
Serum albumin OS=Homo sapiens GN=ALB PE=1 SV=2	P02768	vPQVSTPTLVEVSR	1	54.42	37.7254	54.42	0.9078	1.498	0.9307	1.351	0.233683
Serum albumin OS=Homo sapiens GN=ALB PE=1 SV=2	P02768	yIcENQDSISSk	1	49.38	33.4104	45.55	0.845	1.248	1.123	1.437	0.12454
Serum albumin OS=Homo sapiens GN=ALB PE=1 SV=2	P02768	yLYEIAR	0.68	21.22	37.6879	16.76	0.8512	1.197	1.125	1.494	0.153773
Serum albumin OS=Homo sapiens GN=ALB PE=1 SV=2	P02768	yTkkVPQVSTPTLVEVSR	0.53	19.36	40.739	19.36	1.125	1.38	1.214	0.9084	0.204904
Vimentin OS=Homo sapiens GN=VIM PE=1 SV=4	P08670	dGQVINETSQHHDDLE	0.93	26.32	30.607	26.32	0.9827	1.198	0.8689	0.8199	0.213679
Vimentin OS=Homo sapiens GN=VIM PE=1 SV=4	P08670	dNLAEDIMR	0.96	27.21	34.3201	19.92	1.143	0.8228	1.397	0.6142	0.429124
Vimentin OS=Homo sapiens GN=VIM PE=1 SV=4	P08670	eEAENTLQSFR	1	27.81	33.5965	27.81	1.004	0.9128	1.191	0.7529	0.232817
Vimentin OS=Homo sapiens GN=VIM PE=1 SV=4	P08670	ekLQEEMLQR	0.99	33.62	37.8333	23.56	1.137	0.8749	1.163	0.7271	0.240522
Vimentin OS=Homo sapiens GN=VIM PE=1 SV=4	P08670	eMEENFAVEAANYQDTIGR	1	68.76	28.739	68.76	0.993	1.008	1.104	0.7292	0.205569
Vimentin OS=Homo sapiens GN=VIM PE=1 SV=4	P08670	eTNLDSLPLVDTHSk	0.84	25.68	37.273	21.08	1.258	1.078	0.7631	0.7679	0.207479
Vimentin OS=Homo sapiens GN=VIM PE=1 SV=4	P08670	fADLSEAANR	1	43.69	35.8659	31.38	1.24	0.8677	1.198	0.654	0.302322
Vimentin OS=Homo sapiens GN=VIM PE=1 SV=4	P08670	fADLSEAANRNNDALR	0.97	24.6	35.0866	21.53	1.617	0.6102	1.711	0.4981	0.713215
Vimentin OS=Homo sapiens GN=VIM PE=1 SV=4	P08670	fANYIDk	0.9	50	37.7283	29	1.076	0.8408	1.251	0.7475	0.283016
Vimentin OS=Homo sapiens GN=VIM PE=1 SV=4	P08670	iLLAELEQLk	0.99	33.84	33.9182	19.97	1.184	0.8025	1.32	0.6706	0.368677
Vimentin OS=Homo sapiens GN=VIM PE=1 SV=4	P08670	kVESLQEEIAFLk	1	58.33	34.9638	47.34	1.163	0.8446	1.17	0.7086	0.261189
Vimentin OS=Homo sapiens GN=VIM PE=1 SV=4	P08670	lGDLYEEEMR	1	38.66	32.0358	38.66	1.03	0.8812	1.292	0.7382	0.296238
Vimentin OS=Homo sapiens GN=VIM PE=1 SV=4	P08670	lHEEEIQELQAQIQEQHVQIDVDVSkPDLTAALR	1	58.46	39.861	58.46	0.9001	1.092	1.061	0.805	0.159752
Vimentin OS=Homo sapiens GN=VIM PE=1 SV=4	P08670	lLQDSVDFSLADAINTEFk	0.98	33.77	40.5511	33.17	0.912	0.9673	0.9362	0.9819	0.0242682
Vimentin OS=Homo sapiens GN=VIM PE=1 SV=4	P08670	lQDEIQNMk	1	66.02	37.8032	50.61	1.244	0.7805	1.298	0.6677	0.36717
Vimentin OS=Homo sapiens GN=VIM PE=1 SV=4	P08670	lQDEIQNMkEEMAR	0.65	14.57	35.2866	14.57	0.8937	0.9894	1.012	0.9401	0.0374982
Vimentin OS=Homo sapiens GN=VIM PE=1 SV=4	P08670	lQEEMLQR	0.98	36.39	37.673	18.92	1.131	0.8104	1.294	0.7092	0.33325
Vimentin OS=Homo sapiens GN=VIM PE=1 SV=4	P08670	mFGGPGTASRPSSSRSYVTTSTR	0.92	24.52	32.3045	24.52	0.5733	2.238	1.286	0.51	0.643648
Vimentin OS=Homo sapiens GN=VIM PE=1 SV=4	P08670	nTRTNEkVELQELNDR	1	31.97	36.3929	31.97	1.599	0.3864	1.571	0.8671	0.632814
Vimentin OS=Homo sapiens GN=VIM PE=1 SV=4	P08670	qDVDNASLAR	1	46.86	35.2061	36.55	1.185	0.8549	1.203	0.6905	0.285635
Vimentin OS=Homo sapiens GN=VIM PE=1 SV=4	P08670	qESTEYR	0.87	23.41	33.9235	16.83	1.195	0.8776	1.648	0.4866	0.588545
Vimentin OS=Homo sapiens GN=VIM PE=1 SV=4	P08670	qQYESVAAk	1	70.63	37.8824	65.28	1.169	0.9284	1.015	0.7477	0.152037
Vimentin OS=Homo sapiens GN=VIM PE=1 SV=4	P08670	qVDQLTNDk	0.98	28.45	38.0092	22.35	1.174	0.8437	1.205	0.7048	0.281324
Vimentin OS=Homo sapiens GN=VIM PE=1 SV=4	P08670	qVQSLTcEVDALk	1	108.35	37.5937	101.2	1.414	0.8136	1.101	0.6692	0.255218
Vimentin OS=Homo sapiens GN=VIM PE=1 SV=4	P08670	rQVDQLTNDk	0.68	26.34	38.0065	12.14	1.139	0.8563	1.034	0.8337	0.120818
Vimentin OS=Homo sapiens GN=VIM PE=1 SV=4	P08670	sLYASSPGGVYATR	1	55.18	36.2665	42.52	0.899	1.587	0.9603	0.61	0.470313
Vimentin OS=Homo sapiens GN=VIM PE=1 SV=4	P08670	sLYASSPGGVYATRSSAVR	1	45.5	35.8478	43.54	0.6491	1.803	1.057	0.4442	0.617838
Vimentin OS=Homo sapiens GN=VIM PE=1 SV=4	P08670	sLYASSPGGVYATRSSAVRLR	0.94	27.45	36.2829	27.17	0.01	1.002	0.7143	1.227	0.261939
Vimentin OS=Homo sapiens GN=VIM PE=1 SV=4	P08670	sRLGDLYEEEMR	0.82	20.37	33.0643	20.37	1.648	0.7298	1.164	0.6004	0.355084
Vimentin OS=Homo sapiens GN=VIM PE=1 SV=4	P08670	sSAVRLRSSVPGVR	0.76	27.86	37.6701	22.47	0.8824	1.526	0.9934	0.6286	0.430089
Vimentin OS=Homo sapiens GN=VIM PE=1 SV=4	P08670	sSVPGVR	0.54	25.16	38.3264	11.3	0.8365	1.121	1.181	0.7856	0.207041
Vimentin OS=Homo sapiens GN=VIM PE=1 SV=4	P08670	sVSSSSYR	0.94	39.81	33.4792	17.8	0.8668	1.467	0.9884	0.7063	0.364889
Vimentin OS=Homo sapiens GN=VIM PE=1 SV=4	P08670	sVSSSSYRR	0.56	24.63	35.7171	14.03	1.046	1.024	0.6284	1.249	0.324861
Vimentin OS=Homo sapiens GN=VIM PE=1 SV=4	P08670	sYVTTSTR	0.9	25.2	35.7657	19.26	1.031	1.237	0.9653	0.7186	0.266322
Vimentin OS=Homo sapiens GN=VIM PE=1 SV=4	P08670	tVETRDGQVINETSQHHDDLE	0.8	18.73	29.2531	18.73	1.111	1.045	1.32	0.58	0.381029
Vimentin OS=Homo sapiens GN=VIM PE=1 SV=4	P08670	tYSLGSALRPSTSR	1	54.85	37.4671	54.62	0.4476	1.99	1.416	0.6668	0.488752
Vimentin OS=Homo sapiens GN=VIM PE=1 SV=4	P08670	vELQELNDRFANYIDk	0.92	25.16	36.1013	25.16	1.381	0.8455	0.8795	0.819	0.0357634
Vimentin OS=Homo sapiens GN=VIM PE=1 SV=4	P08670	vESLQEEIAFLk	1	41.41	39.9581	24.22	1.039	0.8049	1.167	0.8765	0.201967
Cytoplasmic dynein 1 heavy chain 1 OS=Homo sapiens GN=DYNC1H1 PE=1 SV=5	Q14204	aATSPALFNR	0.98	32.66	38.9326	20.4	1.059	0.989	0.9932	1.069	0.0442691
Cytoplasmic dynein 1 heavy chain 1 OS=Homo sapiens GN=DYNC1H1 PE=1 SV=5	Q14204	aERPDVDEk	0.83	22.86	37.1265	13.99	0.9098	1.367	0.9173	0.9754	0.225107
Cytoplasmic dynein 1 heavy chain 1 OS=Homo sapiens GN=DYNC1H1 PE=1 SV=5	Q14204	aEVDMDTDAPQVSHkPGGEPk	1	59.05	35.0623	57.93	0.8987	1.238	0.8706	1.149	0.176508
Cytoplasmic dynein 1 heavy chain 1 OS=Homo sapiens GN=DYNC1H1 PE=1 SV=5	Q14204	aLEHAFQLEHIMDLTR	1	47.37	36.3769	47.37	0.7972	1.168	1.278	0.9348	0.155508
Cytoplasmic dynein 1 heavy chain 1 OS=Homo sapiens GN=DYNC1H1 PE=1 SV=5	Q14204	aLGEYLER	0.98	27.42	38.4948	21.19	1.145	0.8663	1.12	1.002	0.12745
Cytoplasmic dynein 1 heavy chain 1 OS=Homo sapiens GN=DYNC1H1 PE=1 SV=5	Q14204	aSLAcGPMVk	1	48.5	37.9407	43.23	1.12	1.083	0.7462	1.232	0.243901
Cytoplasmic dynein 1 heavy chain 1 OS=Homo sapiens GN=DYNC1H1 PE=1 SV=5	Q14204	cYLTMTQALEAR	1	37.43	34.2943	27.41	1.18	0.6872	1.213	1.132	0.280094
Cytoplasmic dynein 1 heavy chain 1 OS=Homo sapiens GN=DYNC1H1 PE=1 SV=5	Q14204	dFPLNDLLSATELDk	1	62.75	36.6361	61.72	1.396	1.011	0.7586	1.04	0.165264
Cytoplasmic dynein 1 heavy chain 1 OS=Homo sapiens GN=DYNC1H1 PE=1 SV=5	Q14204	dLEASIAR	0.97	32.31	38.3967	17.72	1.1	0.992	0.9383	1.087	0.0748681
Cytoplasmic dynein 1 heavy chain 1 OS=Homo sapiens GN=DYNC1H1 PE=1 SV=5	Q14204	dLFQVAFNR	1	41.08	37.4912	33.98	1.01	1	1.055	1.047	0.0287382
Cytoplasmic dynein 1 heavy chain 1 OS=Homo sapiens GN=DYNC1H1 PE=1 SV=5	Q14204	dLPPVSGSIIWAk	1	46.58	36.8187	43.08	1.12	1.185	0.8353	1.004	0.173481
Cytoplasmic dynein 1 heavy chain 1 OS=Homo sapiens GN=DYNC1H1 PE=1 SV=5	Q14204	dLSSQLLk	0.99	47.73	38.8801	29.87	1.035	0.9881	1.031	1.056	0.0335023
Cytoplasmic dynein 1 heavy chain 1 OS=Homo sapiens GN=DYNC1H1 PE=1 SV=5	Q14204	eAIVNScVFVHQTLHQANAR	1	65.2	35.5425	58.69	1.114	1.584	0.6527	0.9661	0.443869
Cytoplasmic dynein 1 heavy chain 1 OS=Homo sapiens GN=DYNC1H1 PE=1 SV=5	Q14204	eALELTDTGLLSGSEER	1	66.7	35.1508	63.1	0.9023	0.8578	1.066	1.333	0.219423
Cytoplasmic dynein 1 heavy chain 1 OS=Homo sapiens GN=DYNC1H1 PE=1 SV=5	Q14204	eGEEVMFk	0.99	55.13	35.3832	52.49	0.8851	1.036	0.933	1.301	0.174174
Cytoplasmic dynein 1 heavy chain 1 OS=Homo sapiens GN=DYNC1H1 PE=1 SV=5	Q14204	eGTEAWEAAMk	1	44.84	34.9038	38.65	1.125	1.066	0.7624	1.217	0.228078
Cytoplasmic dynein 1 heavy chain 1 OS=Homo sapiens GN=DYNC1H1 PE=1 SV=5	Q14204	eQPWVSVQPR	0.96	35.42	37.8774	28.6	1.018	1.302	0.8051	1.043	0.236683
Cytoplasmic dynein 1 heavy chain 1 OS=Homo sapiens GN=DYNC1H1 PE=1 SV=5	Q14204	eSPEVLLTLDILk	1	57.76	35.6253	48.04	1.277	0.92	0.8902	1.064	0.0970111
Cytoplasmic dynein 1 heavy chain 1 OS=Homo sapiens GN=DYNC1H1 PE=1 SV=5	Q14204	eTVDQVEELR	1	65.11	36.1352	47.94	0.9942	1.16	0.7673	1.258	0.244574
Cytoplasmic dynein 1 heavy chain 1 OS=Homo sapiens GN=DYNC1H1 PE=1 SV=5	Q14204	eTVDQVEELRR	0.66	30.35	36.988	0.55	1.078	1.122	0.9972	0.923	0.0991715
Cytoplasmic dynein 1 heavy chain 1 OS=Homo sapiens GN=DYNC1H1 PE=1 SV=5	Q14204	eVDGLDVSk	0.95	28.73	38.4155	22.79	0.9385	1.291	0.7878	1.171	0.24262
Cytoplasmic dynein 1 heavy chain 1 OS=Homo sapiens GN=DYNC1H1 PE=1 SV=5	Q14204	eWTDGLFTHVLR	1	50.7	37.068	50.7	1.266	0.6608	0.9213	1.433	0.390883
Cytoplasmic dynein 1 heavy chain 1 OS=Homo sapiens GN=DYNC1H1 PE=1 SV=5	Q14204	fGQMLGSNMTEFHSQISk	0.9	24.64	35.0284	24.15	0.8198	1.685	0.4233	1.904	0.597562
Cytoplasmic dynein 1 heavy chain 1 OS=Homo sapiens GN=DYNC1H1 PE=1 SV=5	Q14204	fLSDPQVHTVLVER	0.98	24.53	37.5435	24.53	0.8812	1.178	0.9764	1.101	0.0937509
Cytoplasmic dynein 1 heavy chain 1 OS=Homo sapiens GN=DYNC1H1 PE=1 SV=5	Q14204	fNYGFEYLGVQDk	0.95	23.26	35.8138	23.26	1.469	0.9321	0.85	0.9565	0.0611199
Cytoplasmic dynein 1 heavy chain 1 OS=Homo sapiens GN=DYNC1H1 PE=1 SV=5	Q14204	fTQDTQPHYIYSPR	0.97	20.87	34.2275	20.87	0.9262	1.366	0.7935	1.109	0.263192
Cytoplasmic dynein 1 heavy chain 1 OS=Homo sapiens GN=DYNC1H1 PE=1 SV=5	Q14204	gkEDEGEEAASPMLQIQR	1	72.52	34.553	72.52	0.8987	1.154	1.026	1.032	0.0674637
Cytoplasmic dynein 1 heavy chain 1 OS=Homo sapiens GN=DYNC1H1 PE=1 SV=5	Q14204	gTFDNAETk	1	62.81	35.6384	47.05	0.8906	1.071	0.8404	1.388	0.249985
Cytoplasmic dynein 1 heavy chain 1 OS=Homo sapiens GN=DYNC1H1 PE=1 SV=5	Q14204	gVWSELSk	0.99	46.62	39.1855	20.96	0.8621	1.094	1.027	1.149	0.0560535
Cytoplasmic dynein 1 heavy chain 1 OS=Homo sapiens GN=DYNC1H1 PE=1 SV=5	Q14204	iFTIESTR	0.99	30.12	38.5576	25.33	0.9527	0.903	1.092	1.171	0.130491
Cytoplasmic dynein 1 heavy chain 1 OS=Homo sapiens GN=DYNC1H1 PE=1 SV=5	Q14204	iFVFEPPPGVk	1	46.43	37.4099	41.01	0.9904	1.007	0.9771	1.162	0.0946439
Cytoplasmic dynein 1 heavy chain 1 OS=Homo sapiens GN=DYNC1H1 PE=1 SV=5	Q14204	iMFEVQDLk	1	51.84	38.2969	39.1	1.05	0.9711	0.7464	1.462	0.345299
Cytoplasmic dynein 1 heavy chain 1 OS=Homo sapiens GN=DYNC1H1 PE=1 SV=5	Q14204	iNEWLTLVEk	1	45.63	37.819	33.86	1.818	0.7604	0.9836	0.8184	0.135589
Cytoplasmic dynein 1 heavy chain 1 OS=Homo sapiens GN=DYNC1H1 PE=1 SV=5	Q14204	iPWSALk	0.82	26.52	37.5724	12.2	1.143	0.8371	0.8264	1.418	0.329561
Cytoplasmic dynein 1 heavy chain 1 OS=Homo sapiens GN=DYNC1H1 PE=1 SV=5	Q14204	iQFVGAcNPPTDPGR	1	53.21	34.7871	53.21	0.8743	1.048	1.15	1.043	0.0558947
Cytoplasmic dynein 1 heavy chain 1 OS=Homo sapiens GN=DYNC1H1 PE=1 SV=5	Q14204	iTNQVIYLNPPIEEcR	1	45.39	36.4306	42.33	1.122	0.8039	1.025	1.182	0.189266
Cytoplasmic dynein 1 heavy chain 1 OS=Homo sapiens GN=DYNC1H1 PE=1 SV=5	Q14204	iTRTSFLDDAFR	0.78	23.53	38.9326	23.53	0.758	1.144	0.6235	2.058	0.569486
Cytoplasmic dynein 1 heavy chain 1 OS=Homo sapiens GN=DYNC1H1 PE=1 SV=5	Q14204	kLVPLLLEDGGEAPAALEAALEEk	1	55.46	31.7725	55.46	1.222	1.027	1.007	0.8808	0.0815854
Cytoplasmic dynein 1 heavy chain 1 OS=Homo sapiens GN=DYNC1H1 PE=1 SV=5	Q14204	kYTGEDFDEDLR	1	41.54	34.7524	38.54	0.8719	1.151	0.8743	1.269	0.184498
Cytoplasmic dynein 1 heavy chain 1 OS=Homo sapiens GN=DYNC1H1 PE=1 SV=5	Q14204	lADLLGk	0.9	43.46	37.3568	13.4	1.004	1.1	0.8258	1.222	0.193386
Cytoplasmic dynein 1 heavy chain 1 OS=Homo sapiens GN=DYNC1H1 PE=1 SV=5	Q14204	lDMEIER	0.62	28.89	36.5234	8.15	0.9124	1.051	0.9806	1.184	0.0963674
Cytoplasmic dynein 1 heavy chain 1 OS=Homo sapiens GN=DYNC1H1 PE=1 SV=5	Q14204	lEGVEGVAHIIDPk	1	41.2	37.4249	32.25	0.9219	1.12	0.847	1.273	0.199813
Cytoplasmic dynein 1 heavy chain 1 OS=Homo sapiens GN=DYNC1H1 PE=1 SV=5	Q14204	lGEDLNk	0.9	38.55	38.9492	12.05	1	1.001	0.8888	1.251	0.177105
Cytoplasmic dynein 1 heavy chain 1 OS=Homo sapiens GN=DYNC1H1 PE=1 SV=5	Q14204	lGGSPFGPAGTGk	1	99.88	38.0284	94.67	1.019	1.148	0.8401	1.126	0.165474
Cytoplasmic dynein 1 heavy chain 1 OS=Homo sapiens GN=DYNC1H1 PE=1 SV=5	Q14204	lLAESVTEVEIFGk	0.96	30.3	37.8082	28.48	0.8575	1.345	0.642	1.503	0.393995
Cytoplasmic dynein 1 heavy chain 1 OS=Homo sapiens GN=DYNC1H1 PE=1 SV=5	Q14204	lLNTFLER	0.88	27.23	39.4087	13.17	0.8542	1.099	1.085	1.115	0.0136506
Cytoplasmic dynein 1 heavy chain 1 OS=Homo sapiens GN=DYNC1H1 PE=1 SV=5	Q14204	lPQPPSHR	0.85	17.63	38.6052	17.63	1.077	0.9535	1.097	0.9878	0.0739924
Cytoplasmic dynein 1 heavy chain 1 OS=Homo sapiens GN=DYNC1H1 PE=1 SV=5	Q14204	lQGEFQLR	0.89	26.26	39.1677	15.93	1.039	1.017	0.9602	1.077	0.0573708
Cytoplasmic dynein 1 heavy chain 1 OS=Homo sapiens GN=DYNC1H1 PE=1 SV=5	Q14204	lScLPAFk	0.99	60.15	38.907	44.15	1.031	0.9875	0.8627	1.245	0.188955
Cytoplasmic dynein 1 heavy chain 1 OS=Homo sapiens GN=DYNC1H1 PE=1 SV=5	Q14204	lVEAISR	0.9	28.67	38.3461	17.27	0.9997	1.054	1.05	0.9995	0.0293638
Cytoplasmic dynein 1 heavy chain 1 OS=Homo sapiens GN=DYNC1H1 PE=1 SV=5	Q14204	lVEDEER	0.9	32.98	34.9748	16.09	0.8323	1.105	0.9491	1.275	0.146887
Cytoplasmic dynein 1 heavy chain 1 OS=Homo sapiens GN=DYNC1H1 PE=1 SV=5	Q14204	lVQTPLTDR	0.96	21.85	38.1211	20.79	1.036	1.054	0.9365	1.087	0.0771128
Cytoplasmic dynein 1 heavy chain 1 OS=Homo sapiens GN=DYNC1H1 PE=1 SV=5	Q14204	mDLEkPNYIVPDYMPVVYDk	1	36.77	35.3237	36.77	1.001	1.098	0.8351	1.213	0.184718
Cytoplasmic dynein 1 heavy chain 1 OS=Homo sapiens GN=DYNC1H1 PE=1 SV=5	Q14204	mQMLEDEDDLAYAETEkk	1	77.44	33.8863	77.44	0.8244	1.052	1.088	1.179	0.0591637
Cytoplasmic dynein 1 heavy chain 1 OS=Homo sapiens GN=DYNC1H1 PE=1 SV=5	Q14204	qLQNISLAAASGGAk	1	87.39	37.2811	72.48	0.9864	1.095	0.9381	1.099	0.0878926
Cytoplasmic dynein 1 heavy chain 1 OS=Homo sapiens GN=DYNC1H1 PE=1 SV=5	Q14204	qNLDALLNQLk	0.86	16.65	37.2024	16.65	1.164	0.8479	0.8006	1.409	0.332068
Cytoplasmic dynein 1 heavy chain 1 OS=Homo sapiens GN=DYNC1H1 PE=1 SV=5	Q14204	qPQGHLLLIGVSGAGk	1	33.45	35.4543	33.15	0.9289	1.081	0.9119	1.216	0.142449
Cytoplasmic dynein 1 heavy chain 1 OS=Homo sapiens GN=DYNC1H1 PE=1 SV=5	Q14204	qQEVIADk	0.99	55.97	38.8116	30.45	0.9126	1.047	0.9213	1.3	0.177049
Cytoplasmic dynein 1 heavy chain 1 OS=Homo sapiens GN=DYNC1H1 PE=1 SV=5	Q14204	qTDVLQQLSIQMANAk	1	96.62	36.9775	96.62	1.033	1.015	0.8617	1.231	0.179105
Cytoplasmic dynein 1 heavy chain 1 OS=Homo sapiens GN=DYNC1H1 PE=1 SV=5	Q14204	sAcDTVDTWLDDTAk	1	63.56	31.209	62.55	0.9592	1.349	0.8166	1.045	0.249573
Cytoplasmic dynein 1 heavy chain 1 OS=Homo sapiens GN=DYNC1H1 PE=1 SV=5	Q14204	sFEWLSQMR	1	35.51	34.4295	28.64	1.082	0.9185	1.016	1.091	0.0857652
Cytoplasmic dynein 1 heavy chain 1 OS=Homo sapiens GN=DYNC1H1 PE=1 SV=5	Q14204	sIPLDEGEDEAQR	1	66.84	31.9756	66.84	0.5773	1.276	1.181	1.279	0.0447547
Cytoplasmic dynein 1 heavy chain 1 OS=Homo sapiens GN=DYNC1H1 PE=1 SV=5	Q14204	sIPLDEGEDEAQRR	0.75	14.98	34.612	14.98	0.9786	1.04	1.121	0.9749	0.0700221
Cytoplasmic dynein 1 heavy chain 1 OS=Homo sapiens GN=DYNC1H1 PE=1 SV=5	Q14204	sLLQALNEVk	1	46.59	36.7943	30.68	0.9774	1.152	0.7683	1.311	0.259024
Cytoplasmic dynein 1 heavy chain 1 OS=Homo sapiens GN=DYNC1H1 PE=1 SV=5	Q14204	sNSLAFIk	0.99	54.05	37.9539	39.95	1.039	1.025	0.8957	1.167	0.131845
Cytoplasmic dynein 1 heavy chain 1 OS=Homo sapiens GN=DYNC1H1 PE=1 SV=5	Q14204	sSLQSQcLNEVLk	1	71.11	37.4351	65.54	0.8698	1.158	0.8634	1.28	0.194623
Cytoplasmic dynein 1 heavy chain 1 OS=Homo sapiens GN=DYNC1H1 PE=1 SV=5	Q14204	sVLVSAGNVk	1	54.29	38.1318	37.82	0.9887	1.029	0.8873	1.242	0.169592
Cytoplasmic dynein 1 heavy chain 1 OS=Homo sapiens GN=DYNC1H1 PE=1 SV=5	Q14204	tEYLSNADER	0.99	27.8	33.2797	27.04	0.9535	1.007	1.021	1.136	0.0671148
Cytoplasmic dynein 1 heavy chain 1 OS=Homo sapiens GN=DYNC1H1 PE=1 SV=5	Q14204	tFSEILNR	0.85	18.13	38.4491	16.55	0.9457	1.131	1.008	1.033	0.0614851
Cytoplasmic dynein 1 heavy chain 1 OS=Homo sapiens GN=DYNC1H1 PE=1 SV=5	Q14204	tFSSIPVSR	1	46.56	38.9293	38.92	0.9207	1.165	0.9571	1.074	0.0978241
Cytoplasmic dynein 1 heavy chain 1 OS=Homo sapiens GN=DYNC1H1 PE=1 SV=5	Q14204	tLINELVk	0.99	53.47	36.3619	39.24	1.004	1.046	0.9083	1.167	0.12441
Cytoplasmic dynein 1 heavy chain 1 OS=Homo sapiens GN=DYNC1H1 PE=1 SV=5	Q14204	tMAITPR	0.82	25.5	39.2153	14.21	0.9466	1.018	1.119	1.032	0.0518023
Cytoplasmic dynein 1 heavy chain 1 OS=Homo sapiens GN=DYNC1H1 PE=1 SV=5	Q14204	tPNGVVLAPVQLGk	1	46.1	35.1534	46.1	1.062	1.059	0.9808	1.009	0.0389693
Cytoplasmic dynein 1 heavy chain 1 OS=Homo sapiens GN=DYNC1H1 PE=1 SV=5	Q14204	tPVIDADkPVSSQLR	0.99	30.33	36.7852	26.07	0.8468	0.9623	1.225	1.115	0.11985
Cytoplasmic dynein 1 heavy chain 1 OS=Homo sapiens GN=DYNC1H1 PE=1 SV=5	Q14204	tSFLDDAFRk	0.96	25.35	37.3941	21.66	1	1.127	1.075	0.9181	0.104565
Cytoplasmic dynein 1 heavy chain 1 OS=Homo sapiens GN=DYNC1H1 PE=1 SV=5	Q14204	tTDLLTDWEk	1	72.02	37.5618	62.89	0.8427	1.101	0.9196	1.305	0.173933
Cytoplasmic dynein 1 heavy chain 1 OS=Homo sapiens GN=DYNC1H1 PE=1 SV=5	Q14204	vAAPDVVVPTLDTVR	0.99	42.66	37.7627	42.66	1.318	0.9281	0.9165	0.9925	0.0432937
Cytoplasmic dynein 1 heavy chain 1 OS=Homo sapiens GN=DYNC1H1 PE=1 SV=5	Q14204	vDDLLIIEEk	1	70.66	37.7916	55.12	0.9037	0.9969	0.9515	1.298	0.174026
Cytoplasmic dynein 1 heavy chain 1 OS=Homo sapiens GN=DYNC1H1 PE=1 SV=5	Q14204	vDNEFDQR	0.99	38.41	31.9838	23.87	1.014	1.001	0.9662	1.135	0.0861896
Cytoplasmic dynein 1 heavy chain 1 OS=Homo sapiens GN=DYNC1H1 PE=1 SV=5	Q14204	vFEEDALSWEDk	1	51.6	34.4731	51.6	0.8897	1.194	0.809	1.295	0.233284
Cytoplasmic dynein 1 heavy chain 1 OS=Homo sapiens GN=DYNC1H1 PE=1 SV=5	Q14204	vkDDIESLHDk	0.99	28.33	37.7232	26.86	1.104	1.07	0.863	1.091	0.125012
Cytoplasmic dynein 1 heavy chain 1 OS=Homo sapiens GN=DYNC1H1 PE=1 SV=5	Q14204	vLLTTQGVDMISk	1	61.99	37.4155	58.38	1.099	1.009	1.034	0.9694	0.0324397
Cytoplasmic dynein 1 heavy chain 1 OS=Homo sapiens GN=DYNC1H1 PE=1 SV=5	Q14204	vMSQEIQEQLHk	0.93	22.49	37.1542	17.49	1.066	0.8401	1.03	1.207	0.17889
Cytoplasmic dynein 1 heavy chain 1 OS=Homo sapiens GN=DYNC1H1 PE=1 SV=5	Q14204	vPLAIVNk	0.99	35.97	33.6078	32.47	0.8415	0.9676	1.055	1.296	0.153753
Cytoplasmic dynein 1 heavy chain 1 OS=Homo sapiens GN=DYNC1H1 PE=1 SV=5	Q14204	vQVALEELQDLk	1	96.97	37.1315	85.46	0.9486	1.138	0.8006	1.288	0.232101
Cytoplasmic dynein 1 heavy chain 1 OS=Homo sapiens GN=DYNC1H1 PE=1 SV=5	Q14204	yAPLGWSk	0.97	34.52	38.7373	15.79	1.352	0.9071	0.9583	0.9468	0.0286571
Cytoplasmic dynein 1 heavy chain 1 OS=Homo sapiens GN=DYNC1H1 PE=1 SV=5	Q14204	yATLATVSR	0.96	33.74	38.2821	12.94	1.028	1.022	0.8548	1.238	0.185036
Cytoplasmic dynein 1 heavy chain 1 OS=Homo sapiens GN=DYNC1H1 PE=1 SV=5	Q14204	ykEEYAVLISEAQAIk	0.99	44.88	35.7043	44.51	1.037	1.122	0.8849	1.081	0.123116
Cytoplasmic dynein 1 heavy chain 1 OS=Homo sapiens GN=DYNC1H1 PE=1 SV=5	Q14204	yQVGVHYELTEEEk	1	63.98	35.253	63.98	0.8159	1.018	0.9381	1.428	0.233001
Cytoplasmic dynein 1 heavy chain 1 OS=Homo sapiens GN=DYNC1H1 PE=1 SV=5	Q14204	yTGEDFDEDLR	1	70.35	26.637	70.35	0.8973	1.037	1.099	1.088	0.0307823
Fibronectin OS=Homo sapiens GN=FN1 PE=4 SV=1	E9PE77,P02751,P02751-3	aTITGYR	0.9	22.47	38.0496	19.86	1.259	0.286	0.3544	0.3065	0.111214
Fibronectin OS=Homo sapiens GN=FN1 PE=4 SV=1	E9PE77,P02751,P02751-3	cDPHEATcYDDGk	0.86	11.09	25	11.09	0.8942	0.4253	0.3041	0.3381	0.175688
Fibronectin OS=Homo sapiens GN=FN1 PE=4 SV=1	E9PE77,P02751,P02751-3	cDPVDQcQDSETGTFYQIGDSWEk	1	136.7	25	136.7	1.21	0.2782	0.3262	0.3563	0.123005
Fibronectin OS=Homo sapiens GN=FN1 PE=4 SV=1	E9PE77,P02751,P02751-3	dAPIVNk	0.9	40.59	37.8796	25.79	1.03	0.4044	0.2703	0.3472	0.197546
Fibronectin OS=Homo sapiens GN=FN1 PE=4 SV=1	E9PE77,P02751,P02751-3	dLQFVEVTDVk	0.99	31.02	38.1311	26.06	0.7008	0.3911	0.3366	0.4247	0.115744
Fibronectin OS=Homo sapiens GN=FN1 PE=4 SV=1	E9PE77,P02751,P02751-3	eATIPGHLNSYTIk	1	42.27	37.5648	42.27	0.8124	0.5059	0.2218	0.4291	0.381122
Fibronectin OS=Homo sapiens GN=FN1 PE=4 SV=1	E9PE77,P02751,P02751-3	eINLAPDSSSVVVSGLMVATk	1	89.78	36.3899	82.04	1.072	0.3425	0.3673	0.29	0.118429
Fibronectin OS=Homo sapiens GN=FN1 PE=4 SV=1	E9PE77,P02751,P02751-3	eYLGAIcScTcFGGQR	1	48.68	26.4836	48.68	0.7831	0.3159	0.613	0.2579	0.481533
Fibronectin OS=Homo sapiens GN=FN1 PE=4 SV=1	E9PE77,P02751,P02751-3	fTNIGPDTMR	1	30.5	35.4121	27.2	1.262	0.303	0.3273	0.3095	0.0401584
Fibronectin OS=Homo sapiens GN=FN1 PE=4 SV=1	E9PE77,P02751,P02751-3	gDSPASSkPISINYR	1	30.78	37.2173	30.78	0.8745	0.3834	0.3516	0.3318	0.0732045
Fibronectin OS=Homo sapiens GN=FN1 PE=4 SV=1	E9PE77,P02751,P02751-3	gEWTcIAYSQLR	1	54.6	34.55	49.1	1.05	0.3172	0.3156	0.3362	0.0354783
Fibronectin OS=Homo sapiens GN=FN1 PE=4 SV=1	E9PE77,P02751,P02751-3	gFNcESkPEAEETcFDk	1	72.4	29.6567	72.4	1.4	0.3655	0.2596	0.2975	0.174479
Fibronectin OS=Homo sapiens GN=FN1 PE=4 SV=1	E9PE77,P02751,P02751-3	gLAFTDVDVDSIk	1	48.73	36.8476	41.84	0.8815	0.3026	0.4294	0.3415	0.181534
Fibronectin OS=Homo sapiens GN=FN1 PE=4 SV=1	E9PE77,P02751,P02751-3	gNLLQcIcTGNGR	1	54.67	34.4389	54.67	1.055	0.2478	0.3487	0.3753	0.20764
Fibronectin OS=Homo sapiens GN=FN1 PE=4 SV=1	E9PE77,P02751,P02751-3	iAWESPQGQVSR	0.96	34.53	39.014	28.16	0.7969	0.4365	0.326	0.3369	0.166168
Fibronectin OS=Homo sapiens GN=FN1 PE=4 SV=1	E9PE77,P02751,P02751-3	iGDQWDk	0.75	28.33	37.8668	9.19	0.7233	0.3411	0.4679	0.3388	0.193102
Fibronectin OS=Homo sapiens GN=FN1 PE=4 SV=1	E9PE77,P02751,P02751-3	iScTIANR	0.72	21.33	37.9893	13.62	1.242	0.3231	0.2999	0.3251	0.0443232
Fibronectin OS=Homo sapiens GN=FN1 PE=4 SV=1	E9PE77,P02751,P02751-3	iTGYIIk	0.9	30.95	36.6801	15.9	0.9976	0.3554	0.3292	0.3406	0.0384414
Fibronectin OS=Homo sapiens GN=FN1 PE=4 SV=1	E9PE77,P02751,P02751-3	iTYGETGGNSPVQEFTVPGSk	1	128.22	35.5546	128.22	1.136	0.3499	0.2594	0.3794	0.189736
Fibronectin OS=Homo sapiens GN=FN1 PE=4 SV=1	E9PE77,P02751,P02751-3	iYLYTLNDNAR	0.83	24.38	40.6841	21.91	1.215	0.3186	0.254	0.3647	0.177981
Fibronectin OS=Homo sapiens GN=FN1 PE=4 SV=1	E9PE77,P02751,P02751-3	lGVRPSQGGEAPR	1	43.86	38.1677	43.86	0.9211	0.3745	0.4007	0.2806	0.179438
Fibronectin OS=Homo sapiens GN=FN1 PE=4 SV=1	E9PE77,P02751,P02751-3	lLcQcLGFGSGHFR	1	28.98	33.6605	28.98	0.727	0.3502	0.4182	0.3703	0.0920372
Fibronectin OS=Homo sapiens GN=FN1 PE=4 SV=1	E9PE77,P02751,P02751-3	lTVGLTR	0.9	27.06	38.5974	16.53	0.709	0.3713	0.4485	0.3312	0.155395
Fibronectin OS=Homo sapiens GN=FN1 PE=4 SV=1	E9PE77,P02751,P02751-3	nGPGPTk	0.9	39.13	37.933	28.35	1.579	0.2338	0.3862	0.2743	0.264805
Fibronectin OS=Homo sapiens GN=FN1 PE=4 SV=1	E9PE77,P02751,P02751-3	nLQPASEYTVSLVAIk	1	93.34	36.5954	90.8	0.8918	0.3228	0.3514	0.3885	0.0929938
Fibronectin OS=Homo sapiens GN=FN1 PE=4 SV=1	E9PE77,P02751,P02751-3	qDGHLWcSTTSNYEQDQk	1	30.83	27.3957	30.83	0.7927	0.328	0.355	0.4237	0.133752
Fibronectin OS=Homo sapiens GN=FN1 PE=4 SV=1	E9PE77,P02751,P02751-3	qYNVGPSVSk	1	56.25	38.327	51.2	1.285	0.3443	0.2637	0.3351	0.140343
Fibronectin OS=Homo sapiens GN=FN1 PE=4 SV=1	E9PE77,P02751,P02751-3	sTTPDITGYR	1	33.05	35.8524	28.34	0.8704	0.2929	0.3351	0.459	0.238272
Fibronectin OS=Homo sapiens GN=FN1 PE=4 SV=1	E9PE77,P02751,P02751-3	sYTITGLQPGTDYk	1	77.8	36.9373	69.47	0.8491	0.3796	0.2963	0.4095	0.162138
Fibronectin OS=Homo sapiens GN=FN1 PE=4 SV=1	E9PE77,P02751,P02751-3	tYHVGEQWQk	0.97	24.15	36.9205	21.94	0.9136	0.3281	0.3239	0.4029	0.126404
Fibronectin OS=Homo sapiens GN=FN1 PE=4 SV=1	E9PE77,P02751,P02751-3	tYLGNALVcTcYGGSR	1	51.08	30.8422	51.08	0.5541	0.3122	0.3522	0.6419	0.413199
Fibronectin OS=Homo sapiens GN=FN1 PE=4 SV=1	E9PE77,P02751,P02751-3	vDVIPVNLPGEHGQR	0.58	18.57	37.6035	16.12	0.7347	0.4204	0.3832	0.3306	0.119343
Fibronectin OS=Homo sapiens GN=FN1 PE=4 SV=1	E9PE77,P02751,P02751-3	vEYELSEEGDEPQYLDLPSTATSVNIPDLLPGR	0.62	17.88	30.3019	17.88	0.5197	0.5052	0.2626	0.5674	0.361861
Fibronectin OS=Homo sapiens GN=FN1 PE=4 SV=1	E9PE77,P02751,P02751-3	vPGTSTSATLTGLTR	1	49.22	37.9664	49.22	1.023	0.3467	0.2934	0.3316	0.0848151
Fibronectin OS=Homo sapiens GN=FN1 PE=4 SV=1	E9PE77,P02751,P02751-3	vTIMWTPPESAVTGYR	0.99	35.02	36.4591	34.26	0.7713	0.4755	0.3708	0.2876	0.249109
Fibronectin OS=Homo sapiens GN=FN1 PE=4 SV=1	E9PE77,P02751,P02751-3	wLPSSSPVTGYR	0.55	28.23	37.1667	8.53	0.8827	0.3132	0.4712	0.3098	0.252838
Fibronectin OS=Homo sapiens GN=FN1 PE=4 SV=1	E9PE77,P02751,P02751-3	wLPSSSPVTGYRVTTTPk	0.89	27.3	36.5427	25.21	1.258	0.4252	0.317	0.2307	0.30051
Fibronectin OS=Homo sapiens GN=FN1 PE=4 SV=1	E9PE77,P02751,P02751-3	yQcYcYGR	0.81	11.87	25	11.87	1.064	0.3533	0.3355	0.3148	0.0575972
Fibronectin OS=Homo sapiens GN=FN1 PE=4 SV=1	E9PE77,P02751,P02751-3	ySFcTDHTVLVQTR	0.6	13.87	33.948	13.87	0.7935	0.3987	0.3659	0.3379	0.082807
Fibronectin OS=Homo sapiens GN=FN1 PE=4 SV=1	E9PE77,P02751,P02751-3	yTGNTYR	0.9	22.99	34.1313	22.99	1.486	0.299	0.3129	0.2835	0.049276
2',3'-cyclic-nucleotide 3'-phosphodiesterase OS=Homo sapiens GN=CNP PE=1 SV=2	P09543	aGQVFLEELGNHk	0.89	23.46	37.4935	17.96	1.101	0.3595	0.7329	0.3198	0.484157
2',3'-cyclic-nucleotide 3'-phosphodiesterase OS=Homo sapiens GN=CNP PE=1 SV=2	P09543	aIFTGYYGk	1	58.14	38.5394	54.27	0.8525	0.3374	0.9965	0.1582	0.887576
2',3'-cyclic-nucleotide 3'-phosphodiesterase OS=Homo sapiens GN=CNP PE=1 SV=2	P09543	aPGAEEYAQQDVLk	0.98	30.35	36.2397	27.21	1.005	0.2619	0.9885	0.2043	0.901382
2',3'-cyclic-nucleotide 3'-phosphodiesterase OS=Homo sapiens GN=CNP PE=1 SV=2	P09543	dkPELQFPFLQDEDTVATLLEck	0.53	15.9	34.7611	14.23	0.7362	0.4027	0.5565	0.01	0.872323
2',3'-cyclic-nucleotide 3'-phosphodiesterase OS=Homo sapiens GN=CNP PE=1 SV=2	P09543	gAFSEEYk	0.99	45.79	36.1172	35.24	0.9077	0.2877	0.7749	0.2821	0.631179
2',3'-cyclic-nucleotide 3'-phosphodiesterase OS=Homo sapiens GN=CNP PE=1 SV=2	P09543	gEEVGELSR	1	50.13	36.4108	37.44	0.8275	0.2697	0.8849	0.2911	0.724574
2',3'-cyclic-nucleotide 3'-phosphodiesterase OS=Homo sapiens GN=CNP PE=1 SV=2	P09543	gEEVGELSRGk	0.92	35.46	37.4288	23.56	1.106	0.4481	0.6053	0.3017	0.336135
2',3'-cyclic-nucleotide 3'-phosphodiesterase OS=Homo sapiens GN=CNP PE=1 SV=2	P09543	gGSRGEEVGELSR	0.85	22.95	34.8728	22.26	1.524	0.3608	0.915	0.1799	0.789356
2',3'-cyclic-nucleotide 3'-phosphodiesterase OS=Homo sapiens GN=CNP PE=1 SV=2	P09543	gkPVPTQGSR	0.93	24.4	37.6238	19.24	0.7227	0.3566	0.9704	0.3619	0.626782
2',3'-cyclic-nucleotide 3'-phosphodiesterase OS=Homo sapiens GN=CNP PE=1 SV=2	P09543	iLVLDDTNHER	1	53.08	37.629	47.71	1.613	0.3416	1.164	0.1699	0.951405
2',3'-cyclic-nucleotide 3'-phosphodiesterase OS=Homo sapiens GN=CNP PE=1 SV=2	P09543	iTPGARGAFSEEYk	0.74	21.67	36.4217	21.4	1.255	0.3798	0.846	0.2245	0.66907
2',3'-cyclic-nucleotide 3'-phosphodiesterase OS=Homo sapiens GN=CNP PE=1 SV=2	P09543	kAGQVFLEELGNHk	0.98	39.42	41.3536	38.72	0.6228	0.4767	0.6761	0.4508	0.230636
2',3'-cyclic-nucleotide 3'-phosphodiesterase OS=Homo sapiens GN=CNP PE=1 SV=2	P09543	lDEDLAAYcR	1	37.91	32.7114	33.73	0.9804	0.4248	0.7912	0.2858	0.521549
2',3'-cyclic-nucleotide 3'-phosphodiesterase OS=Homo sapiens GN=CNP PE=1 SV=2	P09543	lkPGLEk	0.9	30.09	34.3088	16.89	1.483	0.2899	1.074	0.1961	0.927048
2',3'-cyclic-nucleotide 3'-phosphodiesterase OS=Homo sapiens GN=CNP PE=1 SV=2	P09543	lSPTDNLPR	0.99	35.49	38.2808	22.79	0.938	0.3806	0.8908	0.2363	0.684236
2',3'-cyclic-nucleotide 3'-phosphodiesterase OS=Homo sapiens GN=CNP PE=1 SV=2	P09543	mDLVTYFGk	1	32.56	37.7779	32.56	0.8969	0.3223	0.883	0.2618	0.700409
2',3'-cyclic-nucleotide 3'-phosphodiesterase OS=Homo sapiens GN=CNP PE=1 SV=2	P09543	mVSADAYk	0.99	56.41	36.9126	31.28	1.104	0.2501	1.169	0.178	1.03785
2',3'-cyclic-nucleotide 3'-phosphodiesterase OS=Homo sapiens GN=CNP PE=1 SV=2	P09543	nQWQLSADDLk	1	39.47	37.2908	23.77	1.234	0.3521	1.022	0.2045	0.827958
2',3'-cyclic-nucleotide 3'-phosphodiesterase OS=Homo sapiens GN=CNP PE=1 SV=2	P09543	qFVPGDEPR	1	39.69	35.9517	34.1	0.9892	0.304	1.083	0.1676	0.953035
2',3'-cyclic-nucleotide 3'-phosphodiesterase OS=Homo sapiens GN=CNP PE=1 SV=2	P09543	rLDEDLAAYcR	1	49.06	35.2048	49.06	0.7059	0.4525	0.6993	0.4052	0.304288
2',3'-cyclic-nucleotide 3'-phosphodiesterase OS=Homo sapiens GN=CNP PE=1 SV=2	P09543	rPPGVLHcTTk	0.98	24.66	38.0969	23.76	1.323	0.254	0.9917	0.1154	1.03824
2',3'-cyclic-nucleotide 3'-phosphodiesterase OS=Homo sapiens GN=CNP PE=1 SV=2	P09543	sTLARVIVDk	0.88	29.76	37.0927	23.5	2.057	0.3216	1.367	0.06356	1.18177
2',3'-cyclic-nucleotide 3'-phosphodiesterase OS=Homo sapiens GN=CNP PE=1 SV=2	P09543	vELSEQQLQLWPSDVDk	1	82.28	36.3317	82.28	0.9543	0.2939	0.9349	0.2251	0.807738
Spectrin beta chain, non-erythrocytic 1 OS=Homo sapiens GN=SPTBN1 PE=1 SV=2	Q01082	aLVADSHPESER	1	65.44	35.9129	65.44	0.9567	1.141	0.8324	0.632	0.295244
Spectrin beta chain, non-erythrocytic 1 OS=Homo sapiens GN=SPTBN1 PE=1 SV=2	Q01082	dALLSALSIQNYHLEcNETk	1	33.86	34.901	33.86	0.8832	0.9864	0.8407	0.784	0.119961
Spectrin beta chain, non-erythrocytic 1 OS=Homo sapiens GN=SPTBN1 PE=1 SV=2	Q01082	dASVAEAWLLGQEPYLSSR	0.89	17.58	34.9527	17.58	1.11	1.013	0.6604	0.7732	0.220802
Spectrin beta chain, non-erythrocytic 1 OS=Homo sapiens GN=SPTBN1 PE=1 SV=2	Q01082	dGMAFNALIHk	0.99	27.62	37.7714	27.62	0.8604	0.7137	0.7846	1.192	0.28784
Spectrin beta chain, non-erythrocytic 1 OS=Homo sapiens GN=SPTBN1 PE=1 SV=2	Q01082	dLDDFQSWLSR	1	49.36	33.3546	42.45	0.9534	0.9774	0.6953	0.8861	0.168764
Spectrin beta chain, non-erythrocytic 1 OS=Homo sapiens GN=SPTBN1 PE=1 SV=2	Q01082	dLTSVMR	0.9	33.67	38.1704	15.98	1.135	0.7973	0.6241	1.017	0.242259
Spectrin beta chain, non-erythrocytic 1 OS=Homo sapiens GN=SPTBN1 PE=1 SV=2	Q01082	dQNTVETLQR	1	50.23	36.4296	41.52	0.7756	1.166	0.5484	1.158	0.370023
Spectrin beta chain, non-erythrocytic 1 OS=Homo sapiens GN=SPTBN1 PE=1 SV=2	Q01082	dVEDEILWVGER	1	61.16	35.1957	53.86	0.93	0.9985	0.7035	0.8756	0.172465
Spectrin beta chain, non-erythrocytic 1 OS=Homo sapiens GN=SPTBN1 PE=1 SV=2	Q01082	dVSSVELLMNNHQGIk	1	32.86	36.5992	30.79	0.924	1.079	0.7409	0.7769	0.214515
Spectrin beta chain, non-erythrocytic 1 OS=Homo sapiens GN=SPTBN1 PE=1 SV=2	Q01082	eAEkLESEHPDQAQAILSR	1	52.88	35.9561	52.88	1.059	1.156	0.7675	0.611	0.332148
Spectrin beta chain, non-erythrocytic 1 OS=Homo sapiens GN=SPTBN1 PE=1 SV=2	Q01082	eASLGEASk	1	47.8	38.6225	36.36	1.005	0.9585	0.7914	0.7535	0.130712
Spectrin beta chain, non-erythrocytic 1 OS=Homo sapiens GN=SPTBN1 PE=1 SV=2	Q01082	eGEDMIAEEHFGSEk	0.68	19.12	28.8705	11.27	0.9365	1.047	0.8044	0.7284	0.193505
Spectrin beta chain, non-erythrocytic 1 OS=Homo sapiens GN=SPTBN1 PE=1 SV=2	Q01082	eGMQLISEkPETEAVVk	0.81	19.19	36.1868	19.19	0.9702	0.9297	0.737	0.8637	0.116105
Spectrin beta chain, non-erythrocytic 1 OS=Homo sapiens GN=SPTBN1 PE=1 SV=2	Q01082	eIEELQSQAQALSQEGk	0.99	48.77	39.4196	38.21	0.7731	1.318	0.7079	0.7961	0.350541
Spectrin beta chain, non-erythrocytic 1 OS=Homo sapiens GN=SPTBN1 PE=1 SV=2	Q01082	eIGQSVDEVEk	1	50.97	37.3656	37.96	0.9313	1.119	0.723	0.7621	0.251397
Spectrin beta chain, non-erythrocytic 1 OS=Homo sapiens GN=SPTBN1 PE=1 SV=2	Q01082	eLEAENYHDIk	0.99	35.8	35.8184	21.45	1.041	1.018	0.6308	0.8777	0.232769
Spectrin beta chain, non-erythrocytic 1 OS=Homo sapiens GN=SPTBN1 PE=1 SV=2	Q01082	eNEVLEAWk	0.99	31.8	42.7314	24.75	0.9415	0.9896	0.7458	0.8075	0.149544
Spectrin beta chain, non-erythrocytic 1 OS=Homo sapiens GN=SPTBN1 PE=1 SV=2	Q01082	eQWANLEQLSAIR	1	57.15	37.165	44.69	0.914	1.044	0.5898	1.02	0.288928
Spectrin beta chain, non-erythrocytic 1 OS=Homo sapiens GN=SPTBN1 PE=1 SV=2	Q01082	eQWLNNMQIPEk	1	56.57	37.6856	51.88	1.337	0.9209	0.6023	0.7743	0.208229
Spectrin beta chain, non-erythrocytic 1 OS=Homo sapiens GN=SPTBN1 PE=1 SV=2	Q01082	eVAELTR	0.79	28.59	39.1174	11.34	1.021	0.9651	0.7729	0.7536	0.140797
Spectrin beta chain, non-erythrocytic 1 OS=Homo sapiens GN=SPTBN1 PE=1 SV=2	Q01082	eVDDLEQWIAER	1	55.59	34.1027	47.98	1.042	1.051	0.5615	0.9035	0.299413
Spectrin beta chain, non-erythrocytic 1 OS=Homo sapiens GN=SPTBN1 PE=1 SV=2	Q01082	fESLEPEMNNQASR	1	38.75	30.7954	38.49	0.9708	0.9701	0.7275	0.838	0.143706
Spectrin beta chain, non-erythrocytic 1 OS=Homo sapiens GN=SPTBN1 PE=1 SV=2	Q01082	fMELLEPLNER	1	39.33	37.2697	32.94	0.9822	0.9569	0.8258	0.7398	0.130023
Spectrin beta chain, non-erythrocytic 1 OS=Homo sapiens GN=SPTBN1 PE=1 SV=2	Q01082	gEQVSQNGLPAEQGSPR	0.99	34.16	33.9967	32.78	0.7666	1.068	0.8638	0.8108	0.148551
Spectrin beta chain, non-erythrocytic 1 OS=Homo sapiens GN=SPTBN1 PE=1 SV=2	Q01082	hLLGVEDLLQk	0.96	28.94	37.0612	19.15	0.8889	1.117	0.7018	0.8337	0.239944
Spectrin beta chain, non-erythrocytic 1 OS=Homo sapiens GN=SPTBN1 PE=1 SV=2	Q01082	hNLLASk	0.72	25.2	37.495	13.3	1.189	0.9787	0.653	0.7556	0.209262
Spectrin beta chain, non-erythrocytic 1 OS=Homo sapiens GN=SPTBN1 PE=1 SV=2	Q01082	hQILEQAVEDYAETVHQLSk	0.65	15.79	35.7357	15.79	0.7642	1.246	0.5992	1.006	0.344029
Spectrin beta chain, non-erythrocytic 1 OS=Homo sapiens GN=SPTBN1 PE=1 SV=2	Q01082	hYASEEIk	0.93	30.28	37.8951	20.27	1.2	0.9596	0.6444	0.7738	0.199897
Spectrin beta chain, non-erythrocytic 1 OS=Homo sapiens GN=SPTBN1 PE=1 SV=2	Q01082	iLSSDDYGk	1	55.6	41.7627	41.65	1.204	1.047	0.6442	0.7075	0.270907
Spectrin beta chain, non-erythrocytic 1 OS=Homo sapiens GN=SPTBN1 PE=1 SV=2	Q01082	iNAVVETGR	0.96	24.29	40.2473	19.77	0.7604	0.9368	1.333	0.6047	0.380539
Spectrin beta chain, non-erythrocytic 1 OS=Homo sapiens GN=SPTBN1 PE=1 SV=2	Q01082	iTDLYTDLR	0.96	34.48	38.1505	14.25	1.186	0.9113	0.684	0.7768	0.144537
Spectrin beta chain, non-erythrocytic 1 OS=Homo sapiens GN=SPTBN1 PE=1 SV=2	Q01082	iVSSSDVGHDEYSTQSLVk	0.98	25.74	35.4083	25.74	1.056	0.9996	0.7362	0.7391	0.183333
Spectrin beta chain, non-erythrocytic 1 OS=Homo sapiens GN=SPTBN1 PE=1 SV=2	Q01082	kHEAIETDIAAYEER	1	56.12	35.768	56.12	0.9003	1.055	0.7778	0.7771	0.184196
Spectrin beta chain, non-erythrocytic 1 OS=Homo sapiens GN=SPTBN1 PE=1 SV=2	Q01082	kQEDFMTTMDANEEk	1	59.5	32.1192	58.24	1.016	1.502	0.5031	0.7484	0.56716
Spectrin beta chain, non-erythrocytic 1 OS=Homo sapiens GN=SPTBN1 PE=1 SV=2	Q01082	lAEISDVWEEMk	1	79.55	36.7824	73.39	0.9129	0.9641	0.8058	0.8096	0.105041
Spectrin beta chain, non-erythrocytic 1 OS=Homo sapiens GN=SPTBN1 PE=1 SV=2	Q01082	lEMNLGLQk	1	57.72	38.5848	48.36	1.406	1.033	0.5536	0.7225	0.315916
Spectrin beta chain, non-erythrocytic 1 OS=Homo sapiens GN=SPTBN1 PE=1 SV=2	Q01082	lILEVHQFSR	0.95	25.27	37.7801	17.81	0.9084	1.246	0.7169	0.7078	0.34613
Spectrin beta chain, non-erythrocytic 1 OS=Homo sapiens GN=SPTBN1 PE=1 SV=2	Q01082	lLDPEDISVDHPDEk	1	82.9	36.3849	82.9	1.046	1.117	0.6872	0.7145	0.286638
Spectrin beta chain, non-erythrocytic 1 OS=Homo sapiens GN=SPTBN1 PE=1 SV=2	Q01082	lLEVLSGER	0.9	28.68	41.5613	16.37	1.241	1.002	0.7239	0.6374	0.24183
Spectrin beta chain, non-erythrocytic 1 OS=Homo sapiens GN=SPTBN1 PE=1 SV=2	Q01082	lLQLTEk	0.88	36.15	37.629	16.61	1.136	1.184	0.4231	1.009	0.456992
Spectrin beta chain, non-erythrocytic 1 OS=Homo sapiens GN=SPTBN1 PE=1 SV=2	Q01082	lLTQHENIk	0.9	23.15	37.732	18.11	1.034	1.093	0.6099	0.8331	0.28602
Spectrin beta chain, non-erythrocytic 1 OS=Homo sapiens GN=SPTBN1 PE=1 SV=2	Q01082	lQALDTGWNELHk	1	57.08	37.3175	51.95	1.08	0.9668	0.7639	0.7201	0.161118
Spectrin beta chain, non-erythrocytic 1 OS=Homo sapiens GN=SPTBN1 PE=1 SV=2	Q01082	lSGIEER	0.55	31.79	40.0677	17.11	0.9126	1.034	0.9024	0.6745	0.208993
Spectrin beta chain, non-erythrocytic 1 OS=Homo sapiens GN=SPTBN1 PE=1 SV=2	Q01082	lTTLELLEVR	0.84	29.6	38.5418	21.93	1.023	1.053	0.8187	0.6508	0.240251
Spectrin beta chain, non-erythrocytic 1 OS=Homo sapiens GN=SPTBN1 PE=1 SV=2	Q01082	lVDTGDk	0.9	41.56	39.8834	30.39	1.355	0.9052	0.6538	0.7293	0.169119
Spectrin beta chain, non-erythrocytic 1 OS=Homo sapiens GN=SPTBN1 PE=1 SV=2	Q01082	lVSDGNINSDR	0.79	20.23	35.4432	16.02	0.8619	0.9888	0.736	0.9153	0.147764
Spectrin beta chain, non-erythrocytic 1 OS=Homo sapiens GN=SPTBN1 PE=1 SV=2	Q01082	lVSQDNFGFDLPAVEAATk	1	107.88	36.7477	100.54	1.02	1.134	0.6361	0.7786	0.301829
Spectrin beta chain, non-erythrocytic 1 OS=Homo sapiens GN=SPTBN1 PE=1 SV=2	Q01082	mAETVDTSEMVNGATEQR	1	66.31	29.0146	62.39	0.8199	0.8809	0.9168	0.9138	0.0220366
Spectrin beta chain, non-erythrocytic 1 OS=Homo sapiens GN=SPTBN1 PE=1 SV=2	Q01082	mWEVLESTTQTk	1	33.42	36.7697	32.84	0.8487	1.49	0.455	0.9977	0.527785
Spectrin beta chain, non-erythrocytic 1 OS=Homo sapiens GN=SPTBN1 PE=1 SV=2	Q01082	nEIDNYEEDYQk	1	93.26	28.8705	93.26	0.8943	1.299	0.6859	0.7205	0.381925
Spectrin beta chain, non-erythrocytic 1 OS=Homo sapiens GN=SPTBN1 PE=1 SV=2	Q01082	qALQDTLALYk	1	63.67	37.9678	54.99	0.9248	0.863	0.7142	1.007	0.169963
Spectrin beta chain, non-erythrocytic 1 OS=Homo sapiens GN=SPTBN1 PE=1 SV=2	Q01082	qLWGLLIEETEk	1	37.12	37.4865	30.9	0.7824	1.118	0.6987	0.9393	0.229039
Spectrin beta chain, non-erythrocytic 1 OS=Homo sapiens GN=SPTBN1 PE=1 SV=2	Q01082	qLWGLLIEETEkR	0.98	36.39	37.2599	33.88	0.9599	0.9299	0.7788	0.826	0.0914933
Spectrin beta chain, non-erythrocytic 1 OS=Homo sapiens GN=SPTBN1 PE=1 SV=2	Q01082	qNLLSQSHAYQQFLR	1	29.71	36.5254	29.71	0.9847	1.133	0.6062	0.8487	0.305664
Spectrin beta chain, non-erythrocytic 1 OS=Homo sapiens GN=SPTBN1 PE=1 SV=2	Q01082	sAATWDER	0.92	33.96	36.1574	25.66	1.043	1.073	0.7632	0.6721	0.251354
Spectrin beta chain, non-erythrocytic 1 OS=Homo sapiens GN=SPTBN1 PE=1 SV=2	Q01082	tAASGIPYHSEVPVSLk	1	56.71	37.3231	56.71	0.7379	1.308	0.6473	0.9149	0.34736
Spectrin beta chain, non-erythrocytic 1 OS=Homo sapiens GN=SPTBN1 PE=1 SV=2	Q01082	tALPAQSAATLPAR	1	56.76	40.6707	56.76	0.9956	0.5336	1.042	1.037	0.335404
Spectrin beta chain, non-erythrocytic 1 OS=Homo sapiens GN=SPTBN1 PE=1 SV=2	Q01082	tQTAIASEDMPNTLTEAEk	1	65.65	35.7623	57.52	0.9893	1.159	0.6295	0.7955	0.314419
Spectrin beta chain, non-erythrocytic 1 OS=Homo sapiens GN=SPTBN1 PE=1 SV=2	Q01082	vAVVNQIAR	0.98	27.59	37.3926	21.88	1.186	1.027	0.524	0.91	0.320864
Spectrin beta chain, non-erythrocytic 1 OS=Homo sapiens GN=SPTBN1 PE=1 SV=2	Q01082	vDSIDDR	0.9	30.75	35.611	17.78	1.056	1.137	0.9043	0.5288	0.358213
Spectrin beta chain, non-erythrocytic 1 OS=Homo sapiens GN=SPTBN1 PE=1 SV=2	Q01082	vIESTQDLGNDLAGVMALQR	1	89.37	36.3759	89.37	1.658	0.8826	0.5663	0.689	0.223774
Spectrin beta chain, non-erythrocytic 1 OS=Homo sapiens GN=SPTBN1 PE=1 SV=2	Q01082	vLVLSQDYGk	0.91	25.1	40.8436	24.08	0.9102	1.115	0.6781	0.8368	0.25228
Spectrin beta chain, non-erythrocytic 1 OS=Homo sapiens GN=SPTBN1 PE=1 SV=2	Q01082	vQAVVAVAR	0.98	31.55	37.0406	20.42	1.172	0.9528	0.6674	0.7705	0.181353
Spectrin beta chain, non-erythrocytic 1 OS=Homo sapiens GN=SPTBN1 PE=1 SV=2	Q01082	vSEEAESQQQWDTSk	1	102.54	32.6529	99.78	1.023	1.028	0.7137	0.7684	0.200685
Myosin-9 OS=Homo sapiens GN=MYH9 PE=1 SV=4	Q01082	wDVDDWDNENSSAR	1	60.46	25	60.46	0.8991	1.446	0.4952	0.888	0.50663
Myosin-9 OS=Homo sapiens GN=MYH9 PE=1 SV=4	P35579	aLEEAMEQk	1	45.34	36.9557	38.25	1.005	0.854	1.313	0.853	0.263536
Myosin-9 OS=Homo sapiens GN=MYH9 PE=1 SV=4	P35579	aLEQQVEEMk	1	75.06	37.2973	66.73	1.013	0.8306	1.712	0.6517	0.533087
Myosin-9 OS=Homo sapiens GN=MYH9 PE=1 SV=4	P35579	aSITALEAk	1	72.4	39.0536	32.6	1.087	0.8299	1.517	0.6897	0.437418
Myosin-9 OS=Homo sapiens GN=MYH9 PE=1 SV=4	P35579	dELADEIANSSGk	1	47.7	35.76	45.56	0.9697	0.8563	1.362	0.8212	0.298675
Myosin-9 OS=Homo sapiens GN=MYH9 PE=1 SV=4	P35579	dFSALESQLQDTQELLQEENR	1	85.29	33.2222	85.29	0.8328	0.9346	1.383	0.8769	0.260178
Myosin-9 OS=Homo sapiens GN=MYH9 PE=1 SV=4	P35579	dLEAHIDSANk	1	47.05	36.9958	38.56	1.328	0.3166	2.04	1.1	0.748902
Myosin-9 OS=Homo sapiens GN=MYH9 PE=1 SV=4	P35579	dVLLQVDDER	1	48.84	36.6247	39.67	1.042	1.06	1.16	0.7365	0.224618
Myosin-9 OS=Homo sapiens GN=MYH9 PE=1 SV=4	P35579	dVLLQVDDERR	0.8	18.55	37.3965	16.12	0.9942	1.005	1.431	0.6601	0.374174
Myosin-9 OS=Homo sapiens GN=MYH9 PE=1 SV=4	P35579	eEILAQAk	0.99	60	38.5382	43.42	1.089	0.7889	1.621	0.6773	0.501092
Myosin-9 OS=Homo sapiens GN=MYH9 PE=1 SV=4	P35579	eEVGEEAIVELVENGk	1	74.72	36.861	74.17	0.8959	0.8506	1.413	0.8765	0.303324
Myosin-9 OS=Homo sapiens GN=MYH9 PE=1 SV=4	P35579	eLEDATETADAMNR	1	72.93	28.7679	72.93	1.01	0.8575	1.261	0.8605	0.233736
Myosin-9 OS=Homo sapiens GN=MYH9 PE=1 SV=4	P35579	eLESQISELQEDLESER	1	51.74	32.7669	51.74	0.8561	0.6659	1.671	0.9904	0.462497
Myosin-9 OS=Homo sapiens GN=MYH9 PE=1 SV=4	P35579	eMEAELEDER	1	59.1	27.0927	47.22	1.235	1.37	2.286	0.2439	0.786828
Myosin-9 OS=Homo sapiens GN=MYH9 PE=1 SV=4	P35579	eMEAELEDERk	0.95	18.76	34.1681	18.76	0.882	1.177	1.379	0.6593	0.346354
Myosin-9 OS=Homo sapiens GN=MYH9 PE=1 SV=4	P35579	eQEVNILk	0.89	21.42	38.4825	16.17	0.9965	0.9207	1.247	0.8301	0.219435
Myosin-9 OS=Homo sapiens GN=MYH9 PE=1 SV=4	P35579	eQLEEEEEAk	1	74.62	37.1282	74.62	0.7897	0.9198	1.762	0.7373	0.479598
Myosin-9 OS=Homo sapiens GN=MYH9 PE=1 SV=4	P35579	fVSELWk	0.71	19.3	38.6034	14.9	1.235	0.7591	1.491	0.6703	0.462667
Myosin-9 OS=Homo sapiens GN=MYH9 PE=1 SV=4	P35579	gALALEEk	0.99	52.7	40.3141	34.91	1.061	0.8329	1.678	0.6542	0.518328
Myosin-9 OS=Homo sapiens GN=MYH9 PE=1 SV=4	P35579	gDLPFVVPR	0.97	35.55	37.9274	16.97	0.9869	0.9839	1.659	0.5857	0.504154
Myosin-9 OS=Homo sapiens GN=MYH9 PE=1 SV=4	P35579	gELANEVk	0.99	47.6	39.0222	22.5	1.028	0.9012	1.256	0.8086	0.238882
Myosin-9 OS=Homo sapiens GN=MYH9 PE=1 SV=4	P35579	hEAMITDLEER	0.51	17.97	39.2531	17.97	0.8826	0.8469	1.164	1.084	0.159852
Myosin-9 OS=Homo sapiens GN=MYH9 PE=1 SV=4	P35579	iAEFTTNLTEEEEk	1	39.35	35.4778	37.29	1.039	0.9669	1.426	0.6622	0.377558
Myosin-9 OS=Homo sapiens GN=MYH9 PE=1 SV=4	P35579	iAQLEEELEEEQGNTELINDR	1	83.21	33.0103	83.21	0.7567	0.9985	1.967	0.6348	0.573786
Myosin-9 OS=Homo sapiens GN=MYH9 PE=1 SV=4	P35579	iAQLEEQLDNETk	1	62.42	37.3223	48.94	0.9337	0.8353	1.708	0.7081	0.502216
Myosin-9 OS=Homo sapiens GN=MYH9 PE=1 SV=4	P35579	iIGLDQVAGMSETALPGAFk	1	88.07	36.5686	88.07	1.296	0.8514	1.115	0.7666	0.199436
Myosin-9 OS=Homo sapiens GN=MYH9 PE=1 SV=4	P35579	iMGIPEEEQMGLLR	1	44.59	36.8015	44.59	1.202	1.063	1.006	0.7339	0.188244
Myosin-9 OS=Homo sapiens GN=MYH9 PE=1 SV=4	P35579	kLEEEQIILEDQNck	1	70.89	36.5418	59.36	0.9917	0.8892	1.487	0.717	0.391952
Myosin-9 OS=Homo sapiens GN=MYH9 PE=1 SV=4	P35579	kLEGDSTDLSDQIAELQAQIAELk	1	51.41	35.2022	51.41	1.002	0.9189	0.9863	1.038	0.0608748
Myosin-9 OS=Homo sapiens GN=MYH9 PE=1 SV=4	P35579	kLVWVPSDk	0.96	23.97	36.1458	20.22	1.127	0.7736	1.427	0.7579	0.38721
Myosin-9 OS=Homo sapiens GN=MYH9 PE=1 SV=4	P35579	kQELEEIcHDLEAR	1	34.29	36.1045	34.29	0.9425	0.913	1.323	0.8172	0.263992
Myosin-9 OS=Homo sapiens GN=MYH9 PE=1 SV=4	P35579	lEEEQIILEDQNck	1	55.15	35.3007	47.5	1.151	0.8903	1.465	0.6288	0.430043
Myosin-9 OS=Homo sapiens GN=MYH9 PE=1 SV=4	P35579	lEVNLQAMk	1	47.04	41.6367	29.43	1.065	0.8915	1.408	0.72	0.355814
Myosin-9 OS=Homo sapiens GN=MYH9 PE=1 SV=4	P35579	lQEMEGTVk	1	67.44	38.5721	48.84	1.132	0.842	1.393	0.7111	0.368496
Myosin-9 OS=Homo sapiens GN=MYH9 PE=1 SV=4	P35579	lQVELDNVTGLLSQSDSk	1	94.42	36.6904	93.68	1.077	0.8419	1.355	0.7682	0.323407
Myosin-9 OS=Homo sapiens GN=MYH9 PE=1 SV=4	P35579	lTEMETLQSQLMAEk	0.97	20.69	36.3969	20.69	0.9813	1.015	1.426	0.6644	0.368261
Myosin-9 OS=Homo sapiens GN=MYH9 PE=1 SV=4	P35579	lVWVPSDk	0.82	26.52	38.3639	21.23	1.126	0.8888	1.261	0.7256	0.286306
Myosin-9 OS=Homo sapiens GN=MYH9 PE=1 SV=4	P35579	mEDSVGcLETAEEVk	1	63.71	32.4748	63.71	1.053	0.8049	1.449	0.7682	0.380106
Myosin-9 OS=Homo sapiens GN=MYH9 PE=1 SV=4	P35579	nAEQYkDQADk	1	31.85	36.8233	29.65	1.189	0.7968	1.587	0.6276	0.510164
Myosin-9 OS=Homo sapiens GN=MYH9 PE=1 SV=4	P35579	nFINNPLAQADWAAk	1	72.99	37.3239	68.28	1.099	0.9499	1.437	0.6289	0.404753
Myosin-9 OS=Homo sapiens GN=MYH9 PE=1 SV=4	P35579	nkHEAMITDLEER	0.99	26.46	35.8917	26.12	0.952	1.115	1.133	0.7845	0.194114
Myosin-9 OS=Homo sapiens GN=MYH9 PE=1 SV=4	P35579	nMDPLNDNIATLLHQSSDk	1	57.28	35.832	57.28	1.827	0.8884	0.9292	0.6254	0.202482
Myosin-9 OS=Homo sapiens GN=MYH9 PE=1 SV=4	P35579	qAcVLMIk	0.99	43.55	39.0244	34.03	1.216	0.8598	1.363	0.6625	0.37557
Myosin-9 OS=Homo sapiens GN=MYH9 PE=1 SV=4	P35579	qAQQERDELADEIANSSGk	1	47.48	34.618	47.48	1.187	0.8812	1.345	0.6765	0.353998
Myosin-9 OS=Homo sapiens GN=MYH9 PE=1 SV=4	P35579	qEEEMMAk	0.99	51.59	32.7231	44.07	1.185	0.8285	1.584	0.6066	0.50916
Myosin-9 OS=Homo sapiens GN=MYH9 PE=1 SV=4	P35579	qLEEAEEEAQR	1	54.37	36.0347	48.18	0.9212	1.016	2.064	0.4926	0.671915
Myosin-9 OS=Homo sapiens GN=MYH9 PE=1 SV=4	P35579	qTLENERGELANEVk	0.87	23.18	36.7034	14.98	1.138	0.8098	1.446	0.7081	0.404785
Myosin-9 OS=Homo sapiens GN=MYH9 PE=1 SV=4	P35579	rGDLPFVVPR	0.71	22.48	37.9463	14.64	0.8561	1.141	1.537	0.412	0.554034
Myosin-9 OS=Homo sapiens GN=MYH9 PE=1 SV=4	P35579	rQLEEAEEEAQR	0.98	23.11	34.5515	23.11	0.6299	0.9812	1.574	0.9699	0.294087
Myosin-9 OS=Homo sapiens GN=MYH9 PE=1 SV=4	P35579	sGFEPASLk	1	44.94	38.8161	31.28	1.218	0.8964	1.171	0.7382	0.234167
Myosin-9 OS=Homo sapiens GN=MYH9 PE=1 SV=4	P35579	sMEAEMIQLQEELAAAER	1	77.71	33.44	76.06	0.8247	1.11	1.094	0.941	0.0889956
Myosin-9 OS=Homo sapiens GN=MYH9 PE=1 SV=4	P35579	tDLLLEPYNk	1	49.51	38.6694	43.09	0.9525	1.434	1.069	0.6465	0.375393
Myosin-9 OS=Homo sapiens GN=MYH9 PE=1 SV=4	P35579	tELEDTLDSTAAQQELR	1	70.33	34.8897	65.5	0.8756	1.013	1.329	0.7997	0.254294
Myosin-9 OS=Homo sapiens GN=MYH9 PE=1 SV=4	P35579	tEMEDLMSSk	1	33.79	32.4105	33.79	0.9716	0.9036	1.366	0.7867	0.300698
Myosin-9 OS=Homo sapiens GN=MYH9 PE=1 SV=4	P35579	tHEAQIQEMR	1	44.06	34.7334	39.53	1.138	0.8017	1.722	0.6007	0.574062
Myosin-9 OS=Homo sapiens GN=MYH9 PE=1 SV=4	P35579	tLEEEAk	0.85	35.6	38.5612	10.36	1.238	0.9039	1.777	0.4744	0.6311
Myosin-9 OS=Homo sapiens GN=MYH9 PE=1 SV=4	P35579	vEAQLQELQVk	1	50.46	37.2844	43.34	0.7686	0.9443	1.233	1.055	0.135184
Myosin-9 OS=Homo sapiens GN=MYH9 PE=1 SV=4	P35579	vEEEAAQk	0.99	46.97	38.2092	30.6	1.292	0.9391	1.961	0.3966	0.722857
Myosin-9 OS=Homo sapiens GN=MYH9 PE=1 SV=4	P35579	vkPLLQVSR	0.67	24.77	33.251	9.59	1.17	0.8978	1.526	0.5885	0.475754
Neurofilament medium polypeptide OS=Homo sapiens GN=NEFM PE=3 SV=1	P35579	vVFQEFR	0.9	26.66	38.0949	21.83	1.228	0.8889	1.507	0.5893	0.470291
Neurofilament medium polypeptide OS=Homo sapiens GN=NEFM PE=3 SV=1	E7ESP9,P07197	aQVQLDSDHLEEDIHR	1	50.96	34.2357	50.96	0.9444	0.3036	1.034	0.1959	0.892034
Neurofilament medium polypeptide OS=Homo sapiens GN=NEFM PE=3 SV=1	E7ESP9,P07197	aTLEMVNHEk	1	55.56	37.336	50.71	1.096	0.2089	1.094	0.1896	1.03854
Neurofilament medium polypeptide OS=Homo sapiens GN=NEFM PE=3 SV=1	E7ESP9,P07197	dIEEASLVk	0.96	28.63	38.7737	17.69	1.113	0.1382	1.085	0.252	1.05123
Neurofilament medium polypeptide OS=Homo sapiens GN=NEFM PE=3 SV=1	E7ESP9,P07197	eEIAEYR	0.9	29.82	35.534	14.32	1.678	0.2427	1.657	0.03427	1.36955
Neurofilament medium polypeptide OS=Homo sapiens GN=NEFM PE=3 SV=1	E7ESP9,P07197	eELVADAk	0.97	35.06	39.1714	15.83	0.87	0.3377	0.7849	0.3112	0.556921
Neurofilament medium polypeptide OS=Homo sapiens GN=NEFM PE=3 SV=1	E7ESP9,P07197	eIEAEIQALR	0.98	32.69	37.9927	20.16	0.808	0.234	0.9314	0.2227	0.87734
Neurofilament medium polypeptide OS=Homo sapiens GN=NEFM PE=3 SV=1	E7ESP9,P07197	eSLERQLSDIEER	0.71	20.93	36.8106	20.19	0.8808	0.5677	0.5864	0.2448	0.411864
Neurofilament medium polypeptide OS=Homo sapiens GN=NEFM PE=3 SV=1	E7ESP9,P07197	fAGYIEk	0.9	47.72	38.3008	29.07	1.032	0.1904	0.8698	0.3332	0.771243
Neurofilament medium polypeptide OS=Homo sapiens GN=NEFM PE=3 SV=1	E7ESP9,P07197	fVEEIIEETkVEDEk	1	33.27	36.709	33.27	1.067	0.2481	1.046	0.05762	1.1638
Neurofilament medium polypeptide OS=Homo sapiens GN=NEFM PE=3 SV=1	E7ESP9,P07197	gVVTNGLDLSPADEk	0.88	19.65	37.19	19.65	0.7053	0.1892	0.9703	0.4508	0.740699
Neurofilament medium polypeptide OS=Homo sapiens GN=NEFM PE=3 SV=1	E7ESP9,P07197	hNHDLSSYQDTIQQLENELR	1	46.35	33.4439	46.35	0.7157	0.6136	0.4695	0.3481	0.278602
Neurofilament medium polypeptide OS=Homo sapiens GN=NEFM PE=3 SV=1	E7ESP9,P07197	kEDIAVNGEVEGk	0.87	28.81	37.4718	20.03	0.9962	0.3043	0.9188	0.2488	0.757878
Neurofilament medium polypeptide OS=Homo sapiens GN=NEFM PE=3 SV=1	E7ESP9,P07197	kEDIAVNGEVEGkEEVEQETk	1	34.67	35.1812	31.58	0.9597	0.343	1.071	0.2036	0.863866
Neurofilament medium polypeptide OS=Homo sapiens GN=NEFM PE=3 SV=1	E7ESP9,P07197	lAYSSAMLSSAESSLDFSQSSSLLNGGSGPGGDYk	0.79	16.39	28.8593	14.54	0.7949	0.4863	0.6708	0.2768	0.412439
Neurofilament medium polypeptide OS=Homo sapiens GN=NEFM PE=3 SV=1	E7ESP9,P07197	lRDDTEAAIR	1	61.81	37.7452	52.31	1.088	0.3497	1.123	0.168	0.927265
Neurofilament medium polypeptide OS=Homo sapiens GN=NEFM PE=3 SV=1	E7ESP9,P07197	qASHAQLGDAYDQEIR	1	53.15	38.3404	53.15	0.9929	0.3037	0.8605	0.2244	0.748889
Neurofilament medium polypeptide OS=Homo sapiens GN=NEFM PE=3 SV=1	E7ESP9,P07197	qLSDIEER	0.99	39.2	36.6039	30.32	1.008	0.1959	1.086	0.1354	1.12656
Neurofilament medium polypeptide OS=Homo sapiens GN=NEFM PE=3 SV=1	E7ESP9,P07197	sEEVATkEELVADAk	1	50.39	36.9671	47.82	1.426	0.3428	1.182	0.06448	1.09813
Neurofilament medium polypeptide OS=Homo sapiens GN=NEFM PE=3 SV=1	E7ESP9,P07197	sIELESVR	0.99	40.65	38.7651	26.75	1.467	0.3067	1.341	0.119	1.11745
Neurofilament medium polypeptide OS=Homo sapiens GN=NEFM PE=3 SV=1	E7ESP9,P07197	sNHEEEVADLLAQIQASHITVER	1	98.51	35.3656	98.51	0.9088	0.3655	0.7516	0.2876	0.530664
Neurofilament medium polypeptide OS=Homo sapiens GN=NEFM PE=3 SV=1	E7ESP9,P07197	sNHEEEVADLLAQIQASHITVERk	0.92	22.7	35.2075	22.7	0.74	0.4047	0.5128	0.4674	0.117583
Neurofilament medium polypeptide OS=Homo sapiens GN=NEFM PE=3 SV=1	E7ESP9,P07197	sPVEEAk	0.59	25.24	36.6096	19.69	0.6532	0.3812	0.7594	0.3795	0.431905
Neurofilament medium polypeptide OS=Homo sapiens GN=NEFM PE=3 SV=1	E7ESP9,P07197	sQLESHSDQNMHQAEEWFk	1	53.14	29.8588	53.14	0.9675	0.1775	0.9911	0.319	0.876609
Neurofilament medium polypeptide OS=Homo sapiens GN=NEFM PE=3 SV=1	E7ESP9,P07197	tDISTALk	0.99	42.1	39.4552	30.04	1.085	0.3411	0.7094	0.2763	0.528193
Neurofilament medium polypeptide OS=Homo sapiens GN=NEFM PE=3 SV=1	E7ESP9,P07197	vQSLQDEVAFLR	1	40.41	39.6028	39.93	1.029	0.281	0.9821	0.2457	0.825846
78 kDa glucose-regulated protein OS=Homo sapiens GN=HSPA5 PE=1 SV=2	E7ESP9,P07197	vSGSPSSGFR	0.91	24.75	36.249	16.45	0.8442	0.3453	0.9731	0.1358	0.898879
78 kDa glucose-regulated protein OS=Homo sapiens GN=HSPA5 PE=1 SV=2	P11021	akFEELNMDLFR	1	31.57	37.0484	31.57	1.104	0.9636	1.738	1.386	0.284568
78 kDa glucose-regulated protein OS=Homo sapiens GN=HSPA5 PE=1 SV=2	P11021	dAGTIAGLNVMR	1	40.67	37.9775	35.76	1.024	1.168	1.823	1.196	0.265354
78 kDa glucose-regulated protein OS=Homo sapiens GN=HSPA5 PE=1 SV=2	P11021	dNHLLGTFDLTGIPPAPR	1	76.36	41.5391	76.36	1.065	1.33	1.428	1.296	0.0507181
78 kDa glucose-regulated protein OS=Homo sapiens GN=HSPA5 PE=1 SV=2	P11021	eLEEIVQPIISk	1	74.38	36.7504	61.67	0.8458	1.124	1.763	1.529	0.219627
78 kDa glucose-regulated protein OS=Homo sapiens GN=HSPA5 PE=1 SV=2	P11021	eTAEAYLGk	1	42.18	37.7822	34.1	1.081	1.014	1.72	1.359	0.258757
78 kDa glucose-regulated protein OS=Homo sapiens GN=HSPA5 PE=1 SV=2	P11021	fAEEDkk	0.9	23.89	38.1178	18.82	0.9273	1.11	1.951	1.276	0.308116
78 kDa glucose-regulated protein OS=Homo sapiens GN=HSPA5 PE=1 SV=2	P11021	fEELNMDLFR	1	47.18	34.3537	41.02	1.02	0.9672	1.983	1.31	0.363904
78 kDa glucose-regulated protein OS=Homo sapiens GN=HSPA5 PE=1 SV=2	P11021	iEIESFYEGEDFSETLTR	0.56	11.65	31.0551	11.65	1.07	0.7579	1.577	1.694	0.379792
78 kDa glucose-regulated protein OS=Homo sapiens GN=HSPA5 PE=1 SV=2	P11021	iEWLESHQDADIEDFk	0.87	16.42	33.9094	16.42	0.9061	1.371	1.317	1.571	0.0942551
78 kDa glucose-regulated protein OS=Homo sapiens GN=HSPA5 PE=1 SV=2	P11021	iINEPTAAAIAYGLDkR	1	91.42	36.3538	91.42	0.9581	1.176	2.167	1.045	0.419424
78 kDa glucose-regulated protein OS=Homo sapiens GN=HSPA5 PE=1 SV=2	P11021	iTITNDQNR	1	37.73	37.5656	37.73	1.057	1.063	1.836	1.243	0.292953
78 kDa glucose-regulated protein OS=Homo sapiens GN=HSPA5 PE=1 SV=2	P11021	iTPSYVAFTPEGER	1	44.2	36.0692	44.2	1.048	1.102	1.756	1.274	0.246145
78 kDa glucose-regulated protein OS=Homo sapiens GN=HSPA5 PE=1 SV=2	P11021	kSDIDEIVLVGGSTR	0.99	41.49	42.1588	32.6	1.029	1.183	1.499	1.38	0.11787
78 kDa glucose-regulated protein OS=Homo sapiens GN=HSPA5 PE=1 SV=2	P11021	kSQIFSTASDNQPTVTIk	0.89	26.06	36.2366	14.94	1.377	0.9321	1.235	1.616	0.271755
78 kDa glucose-regulated protein OS=Homo sapiens GN=HSPA5 PE=1 SV=2	P11021	kVTHAVVTVPAYFNDAQR	1	39.99	36.4532	39.99	1.261	1.226	1.507	1.131	0.151799
78 kDa glucose-regulated protein OS=Homo sapiens GN=HSPA5 PE=1 SV=2	P11021	lSSEDkETMEk	1	40.34	36.6001	36.53	0.9893	1.239	1.406	1.487	0.0918157
78 kDa glucose-regulated protein OS=Homo sapiens GN=HSPA5 PE=1 SV=2	P11021	lTPEEIER	0.65	32.68	37.2624	0	0.8726	1.201	1.843	1.327	0.233473
78 kDa glucose-regulated protein OS=Homo sapiens GN=HSPA5 PE=1 SV=2	P11021	lYGSAGPPPTGEEDTAEkDEL	1	63.93	33.4025	63.93	1.039	1.111	1.77	1.237	0.254847
78 kDa glucose-regulated protein OS=Homo sapiens GN=HSPA5 PE=1 SV=2	P11021	mkETAEAYLGk	0.87	32.09	37.4241	22.13	1.019	1.416	1.632	1.088	0.198681
78 kDa glucose-regulated protein OS=Homo sapiens GN=HSPA5 PE=1 SV=2	P11021	nQLTSNPENTVFDAk	1	51.83	35.5315	26.3	1.11	1.076	1.836	1.169	0.304746
78 kDa glucose-regulated protein OS=Homo sapiens GN=HSPA5 PE=1 SV=2	P11021	nTVVPTk	0.64	34.22	39.3003	13.75	0.8902	1.301	1.354	1.635	0.125526
78 kDa glucose-regulated protein OS=Homo sapiens GN=HSPA5 PE=1 SV=2	P11021	sDIDEIVLVGGSTR	0.91	28.17	37.0252	23.81	1.479	1.124	1.042	1.49	0.195732
78 kDa glucose-regulated protein OS=Homo sapiens GN=HSPA5 PE=1 SV=2	P11021	sQIFSTASDNQPTVTIk	1	55.52	36.8815	52.54	1.314	1.202	1.365	1.189	0.0783359
78 kDa glucose-regulated protein OS=Homo sapiens GN=HSPA5 PE=1 SV=2	P11021	tFAPEEISAMVLTk	1	48.24	37.5504	41.35	1.364	0.8896	2.022	1.075	0.457071
78 kDa glucose-regulated protein OS=Homo sapiens GN=HSPA5 PE=1 SV=2	P11021	tWNDPSVQQDIk	0.84	26.57	35.5871	22.58	0.5454	1.337	2.026	1.005	0.357691
78 kDa glucose-regulated protein OS=Homo sapiens GN=HSPA5 PE=1 SV=2	P11021	vLEDSDLk	0.97	40.44	39.1281	14.83	1.121	1.149	1.607	1.258	0.178812
78 kDa glucose-regulated protein OS=Homo sapiens GN=HSPA5 PE=1 SV=2	P11021	vLEDSDLkk	1	50.84	38.4373	45.77	1.097	1.1	1.701	1.25	0.231654
78 kDa glucose-regulated protein OS=Homo sapiens GN=HSPA5 PE=1 SV=2	P11021	vMEHFIk	0.9	42.74	39.1572	22.82	0.9382	1.018	1.821	1.474	0.280128
78 kDa glucose-regulated protein OS=Homo sapiens GN=HSPA5 PE=1 SV=2	P11021	vTHAVVTVPAYFNDAQR	1	57.76	36.8287	57.43	1.051	0.9931	1.955	1.26	0.354013
Neuroblast differentiation-associated protein AHNAK OS=Homo sapiens GN=AHNAK PE=1 SV=2	P11021	vYEGERPLTk	1	30.4	38.2549	26.63	1.098	1.131	1.631	1.272	0.19172
Neuroblast differentiation-associated protein AHNAK OS=Homo sapiens GN=AHNAK PE=1 SV=2	Q09666	aDIDVSGPk	0.71	43.86	36.939	0	1.627	0.9976	0.8325	1.132	0.151931
Neuroblast differentiation-associated protein AHNAK OS=Homo sapiens GN=AHNAK PE=1 SV=2	Q09666	aDVDISGPk	0.97	49.41	38.9404	-14.59	1.012	0.9531	1.208	1.313	0.159822
Neuroblast differentiation-associated protein AHNAK OS=Homo sapiens GN=AHNAK PE=1 SV=2	Q09666	aDVDVSGPk	1	67.79	38.0598	56.56	1.37	0.6381	1.479	1.183	0.387757
Neuroblast differentiation-associated protein AHNAK OS=Homo sapiens GN=AHNAK PE=1 SV=2	Q09666	aEASIQAGAGDGEWEESEVk	1	78.65	38.0523	78.62	1.428	1.009	1.089	0.9743	0.0574378
Neuroblast differentiation-associated protein AHNAK OS=Homo sapiens GN=AHNAK PE=1 SV=2	Q09666	aEGPEVDVNLPk	1	49.64	37.8168	48.14	1.04	0.9739	1.244	1.213	0.129245
Neuroblast differentiation-associated protein AHNAK OS=Homo sapiens GN=AHNAK PE=1 SV=2	Q09666	aPDVDIk	0.9	50.79	38.3746	27.72	0.8356	1.287	1.064	1.336	0.117965
Neuroblast differentiation-associated protein AHNAK OS=Homo sapiens GN=AHNAK PE=1 SV=2	Q09666	aPEVDIk	0.9	51.23	38.1151	29.96	0.691	1.378	1.074	1.496	0.165444
Neuroblast differentiation-associated protein AHNAK OS=Homo sapiens GN=AHNAK PE=1 SV=2	Q09666	aSLGSLEGEAEAEASSPk	1	101.4	35.3769	100.46	1.326	0.8646	1.157	1.153	0.158453
Neuroblast differentiation-associated protein AHNAK OS=Homo sapiens GN=AHNAK PE=1 SV=2	Q09666	fAGGLHFSGPk	0.91	28.34	38.0862	16.26	1.183	0.9397	1.247	1.104	0.140189
Neuroblast differentiation-associated protein AHNAK OS=Homo sapiens GN=AHNAK PE=1 SV=2	Q09666	fGTFGGLGSk	1	74.29	38.0044	54.26	0.8214	1.528	0.6464	1.886	0.471356
Neuroblast differentiation-associated protein AHNAK OS=Homo sapiens GN=AHNAK PE=1 SV=2	Q09666	fGVSTGR	0.9	28.79	38.6999	19.34	1.107	0.719	1.635	1.176	0.389235
Neuroblast differentiation-associated protein AHNAK OS=Homo sapiens GN=AHNAK PE=1 SV=2	Q09666	fNFSGSk	0.9	46.69	37.1399	28.38	0.7913	1.161	1.02	1.642	0.255914
Neuroblast differentiation-associated protein AHNAK OS=Homo sapiens GN=AHNAK PE=1 SV=2	Q09666	fSMPGFk	0.9	43.54	37.457	32.73	1.027	0.9219	1.196	1.353	0.188583
Neuroblast differentiation-associated protein AHNAK OS=Homo sapiens GN=AHNAK PE=1 SV=2	Q09666	fSMPSLk	0.9	42.63	38.3417	17.13	1.245	0.7737	1.389	1.144	0.281038
Neuroblast differentiation-associated protein AHNAK OS=Homo sapiens GN=AHNAK PE=1 SV=2	Q09666	fSVPGFk	0.9	38.51	41.2937	23.42	1.168	0.8145	1.422	1.12	0.27149
Neuroblast differentiation-associated protein AHNAK OS=Homo sapiens GN=AHNAK PE=1 SV=2	Q09666	fSVSGLk	0.9	42.06	37.9934	29.5	1.444	0.7502	1.025	1.377	0.299021
Neuroblast differentiation-associated protein AHNAK OS=Homo sapiens GN=AHNAK PE=1 SV=2	Q09666	gDVDVSAPk	0.99	45.4	38.464	14.4	1.018	0.9784	1.271	1.208	0.133628
Neuroblast differentiation-associated protein AHNAK OS=Homo sapiens GN=AHNAK PE=1 SV=2	Q09666	gDVDVSGPk	0.99	39.18	37.8972	23.79	0.6129	1.355	1.036	1.776	0.267221
Neuroblast differentiation-associated protein AHNAK OS=Homo sapiens GN=AHNAK PE=1 SV=2	Q09666	gDVDVSLPEVEGEMk	1	64.46	35.9173	57.65	1.456	0.6486	1.523	1.063	0.405674
Neuroblast differentiation-associated protein AHNAK OS=Homo sapiens GN=AHNAK PE=1 SV=2	Q09666	gDVDVSLPk	0.99	33.24	41.7975	24.9	1.372	1.129	0.7939	1.244	0.221523
Neuroblast differentiation-associated protein AHNAK OS=Homo sapiens GN=AHNAK PE=1 SV=2	Q09666	gEGPDVDVNLPk	1	47.27	37.4695	40.68	1.01	0.915	1.043	1.591	0.30354
Neuroblast differentiation-associated protein AHNAK OS=Homo sapiens GN=AHNAK PE=1 SV=2	Q09666	gEGPDVDVSLPk	1	36.69	37.8118	28.73	0.7949	1.062	1.149	1.578	0.218721
Neuroblast differentiation-associated protein AHNAK OS=Homo sapiens GN=AHNAK PE=1 SV=2	Q09666	gEGPEVDMNLPk	0.93	25	36.039	18.38	1.133	1.118	1.157	1.044	0.0518797
Neuroblast differentiation-associated protein AHNAK OS=Homo sapiens GN=AHNAK PE=1 SV=2	Q09666	gEGPEVDVNLPk	1	55.36	37.6797	48.99	0.7549	1.091	1.218	1.566	0.190389
Neuroblast differentiation-associated protein AHNAK OS=Homo sapiens GN=AHNAK PE=1 SV=2	Q09666	gEVDVDVPk	0.64	37.48	37.6678	10.33	1.099	0.7629	1.394	1.309	0.296439
Neuroblast differentiation-associated protein AHNAK OS=Homo sapiens GN=AHNAK PE=1 SV=2	Q09666	gPEIDVk	0.9	38.37	41.8287	0	1.041	0.7744	1.477	1.284	0.308022
Neuroblast differentiation-associated protein AHNAK OS=Homo sapiens GN=AHNAK PE=1 SV=2	Q09666	gPEVDIEGPEGk	0.96	29.3	36.2665	23.31	0.8535	1.362	0.908	1.45	0.234571
Neuroblast differentiation-associated protein AHNAK OS=Homo sapiens GN=AHNAK PE=1 SV=2	Q09666	gPEVDIk	0.9	39.1	38.3822	0	0.8239	1.281	0.9171	1.592	0.267377
Neuroblast differentiation-associated protein AHNAK OS=Homo sapiens GN=AHNAK PE=1 SV=2	Q09666	gPEVDIR	0.9	29.93	37.2762	13.76	1.126	0.755	1.413	1.273	0.3022
Neuroblast differentiation-associated protein AHNAK OS=Homo sapiens GN=AHNAK PE=1 SV=2	Q09666	gPEVDVSGPk	1	80.53	37.8383	72.07	1.101	1.139	0.9586	1.272	0.140043
Neuroblast differentiation-associated protein AHNAK OS=Homo sapiens GN=AHNAK PE=1 SV=2	Q09666	gPFVEAEVPDVDLEcPDAk	1	41.37	33.6078	40.12	1.095	0.6919	1.936	1.105	0.509234
Neuroblast differentiation-associated protein AHNAK OS=Homo sapiens GN=AHNAK PE=1 SV=2	Q09666	gPHVDVSGPDIDIEGPEGk	1	64.96	34.8586	64.96	1.14	0.966	1.253	1.109	0.129357
Neuroblast differentiation-associated protein AHNAK OS=Homo sapiens GN=AHNAK PE=1 SV=2	Q09666	iDVTAPDVSIEEPEGk	1	80.38	36.5973	79.04	1.225	0.7276	1.471	1.167	0.33315
Neuroblast differentiation-associated protein AHNAK OS=Homo sapiens GN=AHNAK PE=1 SV=2	Q09666	iGFSGPk	0.9	38.85	39.652	15.33	0.9969	1.158	0.7891	1.679	0.369911
Neuroblast differentiation-associated protein AHNAK OS=Homo sapiens GN=AHNAK PE=1 SV=2	Q09666	iSIPDVGLHLk	1	44.47	35.9062	31.4	1.369	0.6413	1.364	1.278	0.360711
Neuroblast differentiation-associated protein AHNAK OS=Homo sapiens GN=AHNAK PE=1 SV=2	Q09666	iSMPDFDLHLk	0.95	20.39	37.6953	20.13	1.017	0.9697	1.099	1.421	0.199793
Neuroblast differentiation-associated protein AHNAK OS=Homo sapiens GN=AHNAK PE=1 SV=2	Q09666	iSMPDFDLNLk	0.94	35.84	38.0448	9.73	0.998	0.8613	1.069	1.664	0.347744
Neuroblast differentiation-associated protein AHNAK OS=Homo sapiens GN=AHNAK PE=1 SV=2	Q09666	iSMPDIDFNLk	1	39.38	38.0475	22.89	1.068	0.5746	1.515	1.645	0.469204
Neuroblast differentiation-associated protein AHNAK OS=Homo sapiens GN=AHNAK PE=1 SV=2	Q09666	iSMPDIDLNLTGPk	1	49.99	37.3191	47.65	1.075	1.04	0.8601	1.59	0.326868
Neuroblast differentiation-associated protein AHNAK OS=Homo sapiens GN=AHNAK PE=1 SV=2	Q09666	iSMPDVGLNLk	0.99	33.58	37.963	25.01	0.9133	1.027	1.681	0.9704	0.322103
Neuroblast differentiation-associated protein AHNAK OS=Homo sapiens GN=AHNAK PE=1 SV=2	Q09666	iSMPDVNLNLk	0.97	27.67	37.8161	18.96	0.995	0.7825	1.637	1.2	0.354154
Neuroblast differentiation-associated protein AHNAK OS=Homo sapiens GN=AHNAK PE=1 SV=2	Q09666	iSMPGFk	0.9	39.21	38.9702	26.35	0.917	1.032	1.04	1.537	0.240466
Neuroblast differentiation-associated protein AHNAK OS=Homo sapiens GN=AHNAK PE=1 SV=2	Q09666	lDADMPEVAVEGPNGk	0.93	25.51	35.0705	22.64	0.763	0.8274	2.18	1.111	0.519589
Neuroblast differentiation-associated protein AHNAK OS=Homo sapiens GN=AHNAK PE=1 SV=2	Q09666	lEGPDVSLk	0.92	29.97	38.4671	15.28	0.8426	1.027	1.319	1.34	0.142401
Neuroblast differentiation-associated protein AHNAK OS=Homo sapiens GN=AHNAK PE=1 SV=2	Q09666	lkSEDGVEGDLGETQSR	1	48.08	40.3507	48.08	1.107	1.216	0.7306	1.555	0.355004
Neuroblast differentiation-associated protein AHNAK OS=Homo sapiens GN=AHNAK PE=1 SV=2	Q09666	lNVGAPDVTLR	1	42.4	38.0188	40.36	1.047	1.061	1.017	1.353	0.159678
Neuroblast differentiation-associated protein AHNAK OS=Homo sapiens GN=AHNAK PE=1 SV=2	Q09666	lQVTMPGIk	1	47.62	37.2738	36.21	1.452	0.8013	1.212	1.085	0.203602
Neuroblast differentiation-associated protein AHNAK OS=Homo sapiens GN=AHNAK PE=1 SV=2	Q09666	mDAEVPDVNIEGPDAk	1	67.62	34.3807	67.62	1.104	1.003	1.275	1.112	0.121142
Neuroblast differentiation-associated protein AHNAK OS=Homo sapiens GN=AHNAK PE=1 SV=2	Q09666	mDVNVGDIDIEGPEGk	1	89.86	34.936	87.9	1.155	1.003	1.25	1.056	0.117892
Neuroblast differentiation-associated protein AHNAK OS=Homo sapiens GN=AHNAK PE=1 SV=2	Q09666	mPEMNIk	0.9	44.17	40.7813	26.99	1.197	0.9327	1.008	1.341	0.19863
Neuroblast differentiation-associated protein AHNAK OS=Homo sapiens GN=AHNAK PE=1 SV=2	Q09666	mPTFSTPGAk	1	69.31	37.7218	60.15	0.9739	0.8692	1.488	1.214	0.260479
Neuroblast differentiation-associated protein AHNAK OS=Homo sapiens GN=AHNAK PE=1 SV=2	Q09666	vDIDAPDVDVHGPDWHLk	1	66.88	35.675	30.57	1.139	0.9072	1.19	1.244	0.162417
Neuroblast differentiation-associated protein AHNAK OS=Homo sapiens GN=AHNAK PE=1 SV=2	Q09666	vDIDAPDVSIEGPDAk	0.51	19.63	41.7878	19.63	1.001	1.16	0.9059	1.463	0.237106
Neuroblast differentiation-associated protein AHNAK OS=Homo sapiens GN=AHNAK PE=1 SV=2	Q09666	vDIDTPDINIEGSEGk	0.96	26.32	36.17	24.48	0.876	1.283	1.182	1.152	0.0569244
Neuroblast differentiation-associated protein AHNAK OS=Homo sapiens GN=AHNAK PE=1 SV=2	Q09666	vDIDVPDVDVQGPDWHLk	0.97	32.8	36.4885	32.8	0.964	1.3	0.9744	1.252	0.149536
Neuroblast differentiation-associated protein AHNAK OS=Homo sapiens GN=AHNAK PE=1 SV=2	Q09666	vDIDVPDVNIEGPDAk	0.6	26.68	36.8395	7.53	0.7493	1.896	0.8815	1.222	0.387277
Neuroblast differentiation-associated protein AHNAK OS=Homo sapiens GN=AHNAK PE=1 SV=2	Q09666	vDIEAPDVSLEGPEGk	1	49.06	35.8218	38.64	0.7945	1.278	1.161	1.297	0.0591409
Neuroblast differentiation-associated protein AHNAK OS=Homo sapiens GN=AHNAK PE=1 SV=2	Q09666	vDIEGPDVNIEGPEGk	1	62.43	36.1941	58.1	0.6634	1.405	1.092	1.55	0.17352
Neuroblast differentiation-associated protein AHNAK OS=Homo sapiens GN=AHNAK PE=1 SV=2	Q09666	vDVEcPDVNIEGPEGk	1	69.95	33.9041	66.03	0.9887	0.9463	1.208	1.353	0.176308
Neuroblast differentiation-associated protein AHNAK OS=Homo sapiens GN=AHNAK PE=1 SV=2	Q09666	vDVEGPDVNIEGPEGk	1	68.53	35.2763	64.47	1.188	0.8716	1.267	1.167	0.186583
Neuroblast differentiation-associated protein AHNAK OS=Homo sapiens GN=AHNAK PE=1 SV=2	Q09666	vHAPGLNLSGVGGk	1	46.33	37.228	37.68	1.565	1.097	0.7917	1.125	0.184038
Neuroblast differentiation-associated protein AHNAK OS=Homo sapiens GN=AHNAK PE=1 SV=2	Q09666	vPDVDIk	0.9	50.36	38.0632	23.5	0.8114	1.284	1.169	1.257	0.0486275
Glyceraldehyde-3-phosphate dehydrogenase OS=Homo sapiens GN=GAPDH PE=1 SV=3	Q09666	vTAYTVDVTGR	1	45.76	37.7063	42.2	0.9988	0.6427	1.186	2.009	0.537748
Glyceraldehyde-3-phosphate dehydrogenase OS=Homo sapiens GN=GAPDH PE=1 SV=3	P04406	aAFNSGk	0.9	43.82	38.2145	28.56	1.275	0.7778	0.9206	1	0.125182
Glyceraldehyde-3-phosphate dehydrogenase OS=Homo sapiens GN=GAPDH PE=1 SV=3	P04406	gALQNIIPASTGAAk	1	105.06	37.4265	96.52	1.045	0.8254	1.034	1.029	0.123617
Glyceraldehyde-3-phosphate dehydrogenase OS=Homo sapiens GN=GAPDH PE=1 SV=3	P04406	iISNAScTTNcLAPLAk	1	82.78	37.0757	61.87	1.171	0.6972	0.9767	1.058	0.207829
Glyceraldehyde-3-phosphate dehydrogenase OS=Homo sapiens GN=GAPDH PE=1 SV=3	P04406	lISWYDNEFGYSNR	1	68.33	31.0072	68.33	1.086	0.6484	0.9589	1.248	0.31506
Glyceraldehyde-3-phosphate dehydrogenase OS=Homo sapiens GN=GAPDH PE=1 SV=3	P04406	lTGMAFR	0.65	22.43	37.9064	14.91	1.05	0.7249	1.113	1.085	0.222149
Glyceraldehyde-3-phosphate dehydrogenase OS=Homo sapiens GN=GAPDH PE=1 SV=3	P04406	lVINGNPITIFQER	0.89	24.94	37.724	23.38	1.116	0.8061	1.002	1.06	0.139164
Glyceraldehyde-3-phosphate dehydrogenase OS=Homo sapiens GN=GAPDH PE=1 SV=3	P04406	lVINGNPITIFQERDPSk	1	46.43	35.5546	39.85	1.105	0.7385	0.5697	1.591	0.566499
Glyceraldehyde-3-phosphate dehydrogenase OS=Homo sapiens GN=GAPDH PE=1 SV=3	P04406	qASEGPLk	0.81	23.67	38.5727	13.61	0.7512	0.9683	1.129	1.112	0.0825253
Glyceraldehyde-3-phosphate dehydrogenase OS=Homo sapiens GN=GAPDH PE=1 SV=3	P04406	rVIISAPSADAPMFVMGVNHEk	0.91	23.56	35.9704	23.56	1.819	0.6135	0.5534	1.479	0.587231
Glyceraldehyde-3-phosphate dehydrogenase OS=Homo sapiens GN=GAPDH PE=1 SV=3	P04406	tVDGPSGk	0.99	53.65	39.2324	38.63	1.109	0.9884	1.153	0.7228	0.227359
Glyceraldehyde-3-phosphate dehydrogenase OS=Homo sapiens GN=GAPDH PE=1 SV=3	P04406	vGVNGFGR	0.97	26.07	39.5265	20.7	0.915	0.78	1.016	1.284	0.245619
Glyceraldehyde-3-phosphate dehydrogenase OS=Homo sapiens GN=GAPDH PE=1 SV=3	P04406	vIISAPSADAPMFVMGVNHEk	0.93	19.09	41.7214	18.9	0.928	0.8569	0.9828	1.176	0.159892
Glyceraldehyde-3-phosphate dehydrogenase OS=Homo sapiens GN=GAPDH PE=1 SV=3	P04406	vIPELNGk	0.99	42.56	37.2428	33.29	0.9423	1.009	0.9953	0.9477	0.0326975
Glyceraldehyde-3-phosphate dehydrogenase OS=Homo sapiens GN=GAPDH PE=1 SV=3	P04406	vPTANVSVVDLTcR	1	60.92	37.3846	60.92	0.9564	0.7505	1.159	1.131	0.225155
Glyceraldehyde-3-phosphate dehydrogenase OS=Homo sapiens GN=GAPDH PE=1 SV=3	P04406	vVDLMAHMASk	1	51.71	42.7286	39.1	0.9969	0.7888	1.016	1.172	0.194201
Filamin-A OS=Homo sapiens GN=FLNA PE=1 SV=4	P04406	wGDAGAEYVVESTGVFTTMEk	1	99.38	33.8093	99.05	1.036	0.8423	0.8486	1.3	0.263252
Filamin-A OS=Homo sapiens GN=FLNA PE=1 SV=4	P21333,P21333-2,Q5HY54	aEISFEDR	0.99	46.35	35.1081	40.31	1.027	0.5402	2.377	0.6618	0.861002
Filamin-A OS=Homo sapiens GN=FLNA PE=1 SV=4	P21333,P21333-2,Q5HY54	aFGPGLQGGSAGSPAR	1	77.51	42.0162	61.64	0.8947	0.7684	1.503	0.831	0.393813
Filamin-A OS=Homo sapiens GN=FLNA PE=1 SV=4	P21333,P21333-2,Q5HY54	aGNNMLLVGVHGPR	0.99	31.75	42.6172	25.88	1.123	0.66	1.573	0.7482	0.50677
Filamin-A OS=Homo sapiens GN=FLNA PE=1 SV=4	P21333,P21333-2,Q5HY54	aGVAPLQVk	0.51	20.15	40.223	12.37	0.946	0.5375	2.193	0.7888	0.760508
Filamin-A OS=Homo sapiens GN=FLNA PE=1 SV=4	P21333,P21333-2,Q5HY54	aTcAPQHGAPGPGPADASk	1	70.69	34.9206	70.69	1.195	0.9017	0.9823	0.8182	0.0910972
Filamin-A OS=Homo sapiens GN=FLNA PE=1 SV=4	P21333,P21333-2,Q5HY54	aVPTGDASk	1	50.2	39.0428	43.77	0.8887	0.6354	1.313	1.168	0.343471
Filamin-A OS=Homo sapiens GN=FLNA PE=1 SV=4	P21333,P21333-2,Q5HY54	aWGPGLEGGVVGk	1	37.83	37.8561	34.58	1.107	0.6426	1.331	0.9148	0.360097
Filamin-A OS=Homo sapiens GN=FLNA PE=1 SV=4	P21333,P21333-2,Q5HY54	cSGPGLSPGMVR	1	53.63	34.7727	50.85	1.025	0.6685	1.477	0.8636	0.420624
Filamin-A OS=Homo sapiens GN=FLNA PE=1 SV=4	P21333,P21333-2,Q5HY54	dAEMPATEk	1	51.25	35.5919	39.88	1.141	0.5998	2.184	0.5792	0.821269
Filamin-A OS=Homo sapiens GN=FLNA PE=1 SV=4	P21333,P21333-2,Q5HY54	dAPQDFHPDR	0.99	29.2	34.3345	29.2	0.7564	1.021	1.429	0.7848	0.30224
Filamin-A OS=Homo sapiens GN=FLNA PE=1 SV=4	P21333,P21333-2,Q5HY54	dQEFTVk	0.9	42.67	37.963	30.15	0.9042	0.7126	1.653	0.8128	0.487463
Filamin-A OS=Homo sapiens GN=FLNA PE=1 SV=4	P21333,P21333-2,Q5HY54	dVDIIDHHDNTYTVk	1	69.88	34.9332	56.81	0.9655	0.6355	1.525	0.9063	0.446017
Filamin-A OS=Homo sapiens GN=FLNA PE=1 SV=4	P21333,P21333-2,Q5HY54	eATTEFSVDAR	1	57.05	33.7912	50.95	0.8942	0.6563	1.88	0.7851	0.607346
Filamin-A OS=Homo sapiens GN=FLNA PE=1 SV=4	P21333,P21333-2,Q5HY54	eEPcLLk	0.9	37.15	38.6876	18.15	0.9227	0.695	1.737	0.7775	0.541443
Filamin-A OS=Homo sapiens GN=FLNA PE=1 SV=4	P21333,P21333-2,Q5HY54	eGPYSISVLYGDEEVPR	1	57.91	35.7264	57.91	0.9184	0.8125	1.07	1.085	0.154859
Filamin-A OS=Homo sapiens GN=FLNA PE=1 SV=4	P21333,P21333-2,Q5HY54	eNGVYLIDVk	0.6	24.18	38.3033	15.93	0.8112	0.6121	2.296	0.7596	0.762773
Filamin-A OS=Homo sapiens GN=FLNA PE=1 SV=4	P21333,P21333-2,Q5HY54	fADQHVPGSPFSVk	1	51.17	37.1273	51.17	0.6176	1.142	1.073	1.144	0.0361062
Filamin-A OS=Homo sapiens GN=FLNA PE=1 SV=4	P21333,P21333-2,Q5HY54	fNEEHIPDSPFVVPVASPSGDAR	1	43.45	34.0518	43.45	1.029	1.027	1.129	0.7259	0.218174
Filamin-A OS=Homo sapiens GN=FLNA PE=1 SV=4	P21333,P21333-2,Q5HY54	fNGTHIPGSPFk	1	35.37	37.9616	28.38	0.7532	0.6107	1.825	1.025	0.535101
Filamin-A OS=Homo sapiens GN=FLNA PE=1 SV=4	P21333,P21333-2,Q5HY54	fVPAEMGTHTVSVk	1	73.82	37.3624	73.82	0.9123	0.6113	2.132	0.7283	0.73127
Filamin-A OS=Homo sapiens GN=FLNA PE=1 SV=4	P21333,P21333-2,Q5HY54	gAGTGGLGLAVEGPSEAk	0.91	29.23	36.3799	26.84	0.8631	1.073	1.057	0.8848	0.103833
Filamin-A OS=Homo sapiens GN=FLNA PE=1 SV=4	P21333,P21333-2,Q5HY54	gLVEPVDVVDNADGTQTVNYVPSR	1	94.81	34.8629	94.81	0.9793	0.7454	1.113	1.066	0.205223
Filamin-A OS=Homo sapiens GN=FLNA PE=1 SV=4	P21333,P21333-2,Q5HY54	gTVEPQLEAR	1	56.24	37.5921	48.6	1.034	0.6617	1.963	0.6444	0.69409
Filamin-A OS=Homo sapiens GN=FLNA PE=1 SV=4	P21333,P21333-2,Q5HY54	iANLQTDLSDGLR	1	58.4	37.4578	53.04	1.047	0.6706	1.31	0.9421	0.329396
Filamin-A OS=Homo sapiens GN=FLNA PE=1 SV=4	P21333,P21333-2,Q5HY54	iPEISIQDMTAQVTSPSGk	1	78.72	36.3659	78.72	0.9841	0.8436	1.639	0.6385	0.507972
Filamin-A OS=Homo sapiens GN=FLNA PE=1 SV=4	P21333,P21333-2,Q5HY54	iVGPSGAAVPck	0.99	32.05	37.9879	26.21	0.8139	0.9642	1.272	0.8791	0.199051
Filamin-A OS=Homo sapiens GN=FLNA PE=1 SV=4	P21333,P21333-2,Q5HY54	lDVQFSGLTk	1	73.62	38.2223	62.18	1.097	0.5268	2.032	0.7303	0.744866
Filamin-A OS=Homo sapiens GN=FLNA PE=1 SV=4	P21333,P21333-2,Q5HY54	lPQLPITNFSR	0.83	17.17	37.983	17.17	1.019	0.6947	1.748	0.7093	0.574828
Filamin-A OS=Homo sapiens GN=FLNA PE=1 SV=4	P21333,P21333-2,Q5HY54	lTVSSLQESGLk	0.87	29.31	38.1538	24.8	0.9826	0.6831	1.813	0.698	0.608706
Filamin-A OS=Homo sapiens GN=FLNA PE=1 SV=4	P21333,P21333-2,Q5HY54	nGHVGISFVPk	0.97	28.94	37.8297	20.2	0.7546	0.8736	1.515	0.8669	0.343046
Filamin-A OS=Homo sapiens GN=FLNA PE=1 SV=4	P21333,P21333-2,Q5HY54	sADFVVEAIGDDVGTLGFSVEGPSQAk	0.84	23.14	33.2243	23.14	1.101	0.7362	1.094	0.9766	0.194944
Filamin-A OS=Homo sapiens GN=FLNA PE=1 SV=4	P21333,P21333-2,Q5HY54	sAGQGEVLVYVEDPAGHQEEAk	0.96	135.95	35.6467	135.95	0.9059	0.694	1.866	0.731	0.60732
Filamin-A OS=Homo sapiens GN=FLNA PE=1 SV=4	P21333,P21333-2,Q5HY54	sPFEVYVDk	0.99	33.15	38.1895	27.08	0.9574	0.7657	1.297	0.9124	0.27668
Filamin-A OS=Homo sapiens GN=FLNA PE=1 SV=4	P21333,P21333-2,Q5HY54	sPFSVAVSPSLDLSk	1	56.55	37.6842	56.18	1.094	0.6633	1.512	0.7874	0.464163
Filamin-A OS=Homo sapiens GN=FLNA PE=1 SV=4	P21333,P21333-2,Q5HY54	sSFTVDcSk	1	67.52	37.6403	58.53	0.9983	0.7582	1.107	1.034	0.19036
Filamin-A OS=Homo sapiens GN=FLNA PE=1 SV=4	P21333,P21333-2,Q5HY54	tFSVWYVPEVTGTHk	1	48.26	36.217	48.26	0.9983	0.8107	1.82	0.588	0.611911
Filamin-A OS=Homo sapiens GN=FLNA PE=1 SV=4	P21333,P21333-2,Q5HY54	tHEAEIVEGENHTYcIR	1	44.54	32.3704	44.54	1.517	0.6628	1.192	0.7223	0.337459
Filamin-A OS=Homo sapiens GN=FLNA PE=1 SV=4	P21333,P21333-2,Q5HY54	vAQPTITDNk	1	72.03	38.4491	62.73	1.035	0.6717	1.615	0.7711	0.508511
Filamin-A OS=Homo sapiens GN=FLNA PE=1 SV=4	P21333,P21333-2,Q5HY54	vEPGLGADNSVVR	1	73.34	37.3062	73.34	0.7843	0.8914	1.364	0.9078	0.254407
Filamin-A OS=Homo sapiens GN=FLNA PE=1 SV=4	P21333,P21333-2,Q5HY54	vNVGAGSHPNk	0.97	27.62	38.3097	18.68	1.129	0.7036	1.367	0.7975	0.3755
Filamin-A OS=Homo sapiens GN=FLNA PE=1 SV=4	P21333,P21333-2,Q5HY54	vPVHDVTDASk	1	50.06	36.9679	44.69	0.7613	0.9378	1.444	0.8403	0.301749
Filamin-A OS=Homo sapiens GN=FLNA PE=1 SV=4	P21333,P21333-2,Q5HY54	vSGQGLHEGHTFEPAEFIIDTR	1	57.18	34.3185	57.18	0.9868	1.149	0.7641	0.9998	0.199866
Filamin-A OS=Homo sapiens GN=FLNA PE=1 SV=4	P21333,P21333-2,Q5HY54	vTAQGPGLEPSGNIANk	1	133.4	37.2884	124.91	1.088	0.765	1.553	0.67	0.486656
Filamin-A OS=Homo sapiens GN=FLNA PE=1 SV=4	P21333,P21333-2,Q5HY54	vYGPGVAk	0.77	27.59	39.6708	21.32	1.509	0.8618	0.9095	0.7245	0.115452
Filamin-A OS=Homo sapiens GN=FLNA PE=1 SV=4	P21333,P21333-2,Q5HY54	yAPSEAGLHEMDIR	0.83	24.14	35.168	24.14	1.005	0.9023	1.142	0.8361	0.167624
Filamin-A OS=Homo sapiens GN=FLNA PE=1 SV=4	P21333,P21333-2,Q5HY54	yGGPYHIGGSPFk	1	37.29	36.744	30.15	0.9157	0.7085	1.684	0.7859	0.511809
Filamin-A OS=Homo sapiens GN=FLNA PE=1 SV=4	P21333,P21333-2,Q5HY54	yGGQPVPNFPSk	1	35.59	37.6767	34.73	1.049	0.8044	1.453	0.7067	0.410538
Filamin-A OS=Homo sapiens GN=FLNA PE=1 SV=4	P21333,P21333-2,Q5HY54	yNEQHVPGSPFTAR	1	36.54	34.4107	36.54	1.002	0.6911	1.438	0.8668	0.391047
Complement C3 OS=Homo sapiens GN=C3 PE=1 SV=2	P21333,P21333-2,Q5HY54	yWPQEAGEYAVHVLcNSEDIR	0.53	15.04	31.3481	15.04	2.724	0.5309	1.049	0.5709	0.402091
Complement C3 OS=Homo sapiens GN=C3 PE=1 SV=2	P01024	aAVYHHFISDGVR	0.79	24.32	37.5297	22.49	1.047	0.9611	0.7422	0.7734	0.143426
Complement C3 OS=Homo sapiens GN=C3 PE=1 SV=2	P01024	acEPGVDYVYk	1	47.28	34.4373	47.28	1.052	0.8593	0.6038	1.058	0.270943
Complement C3 OS=Homo sapiens GN=C3 PE=1 SV=2	P01024	aEDLVGk	0.9	33.79	39.7387	23.23	0.9896	1.053	0.6388	0.8764	0.242793
Complement C3 OS=Homo sapiens GN=C3 PE=1 SV=2	P01024	aGDFLEANYMNLQR	0.98	30.6	35.092	29.13	1.07	0.776	0.8268	0.8411	0.0419979
Complement C3 OS=Homo sapiens GN=C3 PE=1 SV=2	P01024	aVLYNYR	0.9	29.61	37.3552	21.35	1.119	1.1	0.5275	0.8938	0.345009
Complement C3 OS=Homo sapiens GN=C3 PE=1 SV=2	P01024	cAEENcFIQk	0.99	37.48	33.4792	37.48	0.9922	0.9936	0.6338	0.9239	0.224379
Complement C3 OS=Homo sapiens GN=C3 PE=1 SV=2	P01024	dFDFVPPVVR	1	36.16	38.1178	32.75	1.138	0.7996	0.7742	0.8319	0.0360627
Complement C3 OS=Homo sapiens GN=C3 PE=1 SV=2	P01024	dIcEEQVNSLPGSITk	1	48.86	36.3779	48.86	0.933	0.9193	0.7093	0.9491	0.15211
Complement C3 OS=Homo sapiens GN=C3 PE=1 SV=2	P01024	dScVGSLVVk	1	51.01	38.4148	35.63	0.9913	0.9324	0.662	0.9437	0.1885
Complement C3 OS=Homo sapiens GN=C3 PE=1 SV=2	P01024	dTWVEHWPEEDEcQDEENQk	1	91.63	25	91.63	0.9435	0.9434	0.6279	1.016	0.239242
Complement C3 OS=Homo sapiens GN=C3 PE=1 SV=2	P01024	eALkLEEk	0.95	27.08	37.246	17.35	0.919	1.014	0.6236	0.9934	0.250504
Complement C3 OS=Homo sapiens GN=C3 PE=1 SV=2	P01024	eDIPPADLSDQVPDTESETR	0.9	21.26	29.3044	21.26	0.8603	1.085	0.7515	0.8061	0.203073
Complement C3 OS=Homo sapiens GN=C3 PE=1 SV=2	P01024	eNEGFTVTAEGk	1	53.34	35.9162	47.81	0.8789	1.169	0.3824	1.47	0.5576
Complement C3 OS=Homo sapiens GN=C3 PE=1 SV=2	P01024	eYVLPSFEVIVEPTEk	1	41.08	37.417	40.53	1.053	0.8087	0.8613	0.7872	0.0465435
Complement C3 OS=Homo sapiens GN=C3 PE=1 SV=2	P01024	fISLGEAck	1	34.79	37.876	31.36	1.328	0.8602	0.4191	1.326	0.522212
Complement C3 OS=Homo sapiens GN=C3 PE=1 SV=2	P01024	fYYIYNEk	0.56	14.32	40.9191	14.32	0.9392	1.18	0.4863	1.068	0.408599
Complement C3 OS=Homo sapiens GN=C3 PE=1 SV=2	P01024	gVFVLNk	0.9	32.25	39.102	25.49	0.8483	1.046	0.6312	1.023	0.259013
Complement C3 OS=Homo sapiens GN=C3 PE=1 SV=2	P01024	gYTQQLAFR	1	48.88	37.2981	37.31	1.226	0.882	0.6804	0.7536	0.132191
Complement C3 OS=Homo sapiens GN=C3 PE=1 SV=2	P01024	iHWESASLLR	0.94	20.26	38.1511	19.83	1.063	1.069	0.5812	0.8744	0.291795
Complement C3 OS=Homo sapiens GN=C3 PE=1 SV=2	P01024	iLLQGTPVAQMTEDAVDAER	0.76	25.62	41.1972	25.62	0.9963	0.9508	0.7766	0.7848	0.117379
Complement C3 OS=Homo sapiens GN=C3 PE=1 SV=2	P01024	iSLPESLk	0.99	49.79	38.0801	31.12	0.9528	1.079	0.5607	1.024	0.320638
Complement C3 OS=Homo sapiens GN=C3 PE=1 SV=2	P01024	iWDVVEk	0.9	37.32	39.103	25.43	1.29	0.9125	0.6251	0.7845	0.18602
Complement C3 OS=Homo sapiens GN=C3 PE=1 SV=2	P01024	kGYTQQLAFR	0.72	17	37.9323	17	1.123	1.158	0.6995	0.6349	0.343282
Complement C3 OS=Homo sapiens GN=C3 PE=1 SV=2	P01024	kVLLDGVQNPR	1	39.54	35.904	39.54	1.105	0.9311	0.6951	0.8073	0.145528
Complement C3 OS=Homo sapiens GN=C3 PE=1 SV=2	P01024	qELSEAEQATR	1	61.75	34.7407	54.34	0.882	1.055	0.6293	0.9858	0.256661
Complement C3 OS=Homo sapiens GN=C3 PE=1 SV=2	P01024	qGALELIk	0.95	30.93	36.8673	15.52	1.113	0.8715	0.6724	0.8852	0.147095
Complement C3 OS=Homo sapiens GN=C3 PE=1 SV=2	P01024	qPSSAFAAFVk	1	39.16	37.9581	39.16	1.349	0.9742	0.4919	0.8932	0.328405
Complement C3 OS=Homo sapiens GN=C3 PE=1 SV=2	P01024	sDDkVTLEER	1	39.92	37.1273	39.25	0.914	1.261	0.5599	0.895	0.387345
Complement C3 OS=Homo sapiens GN=C3 PE=1 SV=2	P01024	sEETkENEGFTVTAEGk	1	45.16	35.4494	45.16	0.8133	1.1	0.5542	1.164	0.356743
Complement C3 OS=Homo sapiens GN=C3 PE=1 SV=2	P01024	sGSDEVQVGQQR	0.97	29.24	40.1144	27.99	1.122	0.8567	0.643	0.932	0.184959
Complement C3 OS=Homo sapiens GN=C3 PE=1 SV=2	P01024	sNLDEDIIAEENIVSR	1	64.88	35.8771	57.93	0.9306	1.115	0.6035	0.9223	0.293465
Complement C3 OS=Homo sapiens GN=C3 PE=1 SV=2	P01024	tFISPIk	0.9	42.69	38.4628	14.21	1.006	0.9637	0.5983	0.9726	0.252797
Complement C3 OS=Homo sapiens GN=C3 PE=1 SV=2	P01024	tGLQEVEVk	1	54.93	38.7291	36.16	0.9138	1.068	0.6285	0.9409	0.257261
Complement C3 OS=Homo sapiens GN=C3 PE=1 SV=2	P01024	tIYTPGSTVLYR	0.92	27.55	37.7605	19.27	0.964	1.055	0.7312	0.7927	0.200044
Complement C3 OS=Homo sapiens GN=C3 PE=1 SV=2	P01024	vELLHNPAFcSLATTk	1	39.02	37.1734	37.75	0.856	0.9815	0.6283	1.088	0.267585
Complement C3 OS=Homo sapiens GN=C3 PE=1 SV=2	P01024	vFLDccNYITELR	1	43.02	32.4871	33.58	1.233	0.762	0.4257	1.469	0.601325
Complement C3 OS=Homo sapiens GN=C3 PE=1 SV=2	P01024	vHQYFNVELIQPGAVk	0.85	16.3	36.4503	16.3	0.9174	1.272	0.5602	0.8835	0.393708
Complement C3 OS=Homo sapiens GN=C3 PE=1 SV=2	P01024	vLLDGVQNPR	1	40.13	38.3353	26.06	1.032	1.063	0.6159	0.8355	0.266738
Complement C3 OS=Homo sapiens GN=C3 PE=1 SV=2	P01024	vPVAVQGEDTVQSLTQGDGVAk	1	55.41	36.0043	53.95	0.8417	0.9969	0.6596	0.9393	0.208521
Complement C3 OS=Homo sapiens GN=C3 PE=1 SV=2	P01024	vTIkPAPETEk	1	36.19	35.9173	36.19	1.048	1.366	0.558	0.7231	0.483808
Complement C3 OS=Homo sapiens GN=C3 PE=1 SV=2	P01024	vVLVAVDk	0.99	58.95	35.0786	17.22	0.9615	1.073	0.4811	1.163	0.409029
60 kDa heat shock protein, mitochondrial OS=Homo sapiens GN=HSPD1 PE=1 SV=2	P01024	yYTYLIMNk	0.85	22.9	37.8168	16.2	1.05	1.024	0.7722	0.6957	0.206798
60 kDa heat shock protein, mitochondrial OS=Homo sapiens GN=HSPD1 PE=1 SV=2	P10809	aAVEEGIVLGGGcALLR	1	58.8	37.3488	53.63	1.129	1.295	1.127	1.135	0.0799296
60 kDa heat shock protein, mitochondrial OS=Homo sapiens GN=HSPD1 PE=1 SV=2	P10809	cEFQDAYVLLSEk	1	66.99	35.5558	58.22	1.226	1.121	1.053	1.317	0.117795
60 kDa heat shock protein, mitochondrial OS=Homo sapiens GN=HSPD1 PE=1 SV=2	P10809	cIPALDSLTPANEDQk	0.52	20.42	36.4375	20.42	0.9343	1.292	1.112	1.371	0.10549
60 kDa heat shock protein, mitochondrial OS=Homo sapiens GN=HSPD1 PE=1 SV=2	P10809	dDAMLLk	0.9	33.78	39.3636	16.41	1.096	1.225	1.206	1.171	0.0228142
60 kDa heat shock protein, mitochondrial OS=Homo sapiens GN=HSPD1 PE=1 SV=2	P10809	dGVTVAk	0.9	41.59	40.2829	20.33	0.8737	1.322	1.253	1.297	0.0270661
60 kDa heat shock protein, mitochondrial OS=Homo sapiens GN=HSPD1 PE=1 SV=2	P10809	dMAIATGGAVFGEEGLTLNLEDVQPHDLGk	0.96	131.76	34.3727	131.76	0.933	1.206	1.237	1.307	0.0413918
60 kDa heat shock protein, mitochondrial OS=Homo sapiens GN=HSPD1 PE=1 SV=2	P10809	eIGNIISDAMk	1	49.95	37.9872	38.58	1.098	1.16	1.306	1.126	0.0798702
60 kDa heat shock protein, mitochondrial OS=Homo sapiens GN=HSPD1 PE=1 SV=2	P10809	gANPVEIR	0.99	38.28	37.7173	22.21	1.028	1.218	1.19	1.26	0.0288162
60 kDa heat shock protein, mitochondrial OS=Homo sapiens GN=HSPD1 PE=1 SV=2	P10809	gIIDPTk	0.9	36.39	40.6141	23.56	1.19	1.068	1.292	1.143	0.0976469
60 kDa heat shock protein, mitochondrial OS=Homo sapiens GN=HSPD1 PE=1 SV=2	P10809	gYISPYFINTSk	1	40.43	37.8873	34.46	1.083	1.015	1.236	1.367	0.147518
60 kDa heat shock protein, mitochondrial OS=Homo sapiens GN=HSPD1 PE=1 SV=2	P10809	iGIEIIk	0.9	41.38	37.2599	28	0.9401	1.217	1.317	1.228	0.043729
60 kDa heat shock protein, mitochondrial OS=Homo sapiens GN=HSPD1 PE=1 SV=2	P10809	iMQSSSEVGYDAMAGDFVNMVEk	1	116.02	29.5182	116.02	0.8827	1.37	1.257	1.235	0.0562648
60 kDa heat shock protein, mitochondrial OS=Homo sapiens GN=HSPD1 PE=1 SV=2	P10809	iPAMTIAk	0.58	25.26	37.9505	9.31	1.181	1.141	1.12	1.244	0.0568033
60 kDa heat shock protein, mitochondrial OS=Homo sapiens GN=HSPD1 PE=1 SV=2	P10809	iQEIIEQLDVTTSEYEk	1	49.16	36.5205	38.19	1.015	1.273	1.096	1.317	0.0952089
60 kDa heat shock protein, mitochondrial OS=Homo sapiens GN=HSPD1 PE=1 SV=2	P10809	iSSIQSIVPALEIANAHR	0.98	26.56	36.8404	26.56	1.673	1.179	1.638	0.5814	0.467702
60 kDa heat shock protein, mitochondrial OS=Homo sapiens GN=HSPD1 PE=1 SV=2	P10809	kGVITVk	0.9	23.99	33.4242	17.72	0.9673	1.266	1.213	1.264	0.024076
60 kDa heat shock protein, mitochondrial OS=Homo sapiens GN=HSPD1 PE=1 SV=2	P10809	lSDGVAVLk	0.93	32.63	38.0638	23.27	1.022	1.311	1.289	1.092	0.0979888
60 kDa heat shock protein, mitochondrial OS=Homo sapiens GN=HSPD1 PE=1 SV=2	P10809	lVQDVANNTNEEAGDGTTTATVLAR	1	96.76	34.5117	87.52	1.143	1.385	1.076	1.123	0.13937
60 kDa heat shock protein, mitochondrial OS=Homo sapiens GN=HSPD1 PE=1 SV=2	P10809	nAGVEGSLIVEk	0.88	25.38	40.9541	21.1	1.014	1.33	0.9878	1.38	0.173188
60 kDa heat shock protein, mitochondrial OS=Homo sapiens GN=HSPD1 PE=1 SV=2	P10809	qSkPVTTPEEIAQVATISANGDk	1	48.4	35.3007	48.4	1.164	1.293	1.236	1.009	0.127395
60 kDa heat shock protein, mitochondrial OS=Homo sapiens GN=HSPD1 PE=1 SV=2	P10809	tLNDELEIIEGMk	0.85	27.55	42.1152	12.86	0.8933	1.321	1.125	1.36	0.0992679
60 kDa heat shock protein, mitochondrial OS=Homo sapiens GN=HSPD1 PE=1 SV=2	P10809	tVIIEQSWGSPk	0.98	30.86	37.9456	21.35	1.016	1.331	1.095	1.273	0.0997402
60 kDa heat shock protein, mitochondrial OS=Homo sapiens GN=HSPD1 PE=1 SV=2	P10809	vGEVIVTk	0.99	34.13	37.3432	25.34	1.033	1.469	1.302	0.95	0.213603
60 kDa heat shock protein, mitochondrial OS=Homo sapiens GN=HSPD1 PE=1 SV=2	P10809	vGGTSDVEVNEk	0.96	27.44	40.9297	25.97	0.9968	1.237	1.237	1.226	0.00514934
60 kDa heat shock protein, mitochondrial OS=Homo sapiens GN=HSPD1 PE=1 SV=2	P10809	vGLQVVAVk	1	42.93	33.4713	32.74	0.8775	1.314	1.274	1.24	0.0290286
Clathrin heavy chain 1 OS=Homo sapiens GN=CLTC PE=1 SV=5	P10809	vTDALNATR	0.98	36.24	38.3537	17.2	0.9671	1.432	1.501	0.9298	0.242139
Clathrin heavy chain 1 OS=Homo sapiens GN=CLTC PE=1 SV=5	Q00610,Q00610-2	aLEHFTDLYDIk	0.99	25.27	37.4257	25.27	0.9445	0.7943	0.7982	0.8198	0.0170821
Clathrin heavy chain 1 OS=Homo sapiens GN=CLTC PE=1 SV=5	Q00610,Q00610-2	aMLSANIR	0.99	38.73	39.2747	20.36	1.038	0.7998	0.9131	0.6427	0.172937
Clathrin heavy chain 1 OS=Homo sapiens GN=CLTC PE=1 SV=5	Q00610,Q00610-2	aVDVFFPPEAQNDFPVAMQISEk	1	28.4	34.8544	28.4	1.206	0.8375	0.767	0.6339	0.13857
Clathrin heavy chain 1 OS=Homo sapiens GN=CLTC PE=1 SV=5	Q00610,Q00610-2	aVNYFSk	0.9	40.76	38.1631	29.63	1.172	0.7364	0.9592	0.5783	0.25247
Clathrin heavy chain 1 OS=Homo sapiens GN=CLTC PE=1 SV=5	Q00610,Q00610-2	dAMQYASESk	1	62.5	32.927	58.51	1.156	0.7615	0.852	0.6548	0.130553
Clathrin heavy chain 1 OS=Homo sapiens GN=CLTC PE=1 SV=5	Q00610,Q00610-2	eAIDSYIk	0.99	57.65	37.9029	42.54	1.197	0.7545	0.8225	0.6607	0.108918
Clathrin heavy chain 1 OS=Homo sapiens GN=CLTC PE=1 SV=5	Q00610,Q00610-2	eHLELFWSR	0.97	24.83	36.8547	20	0.9381	0.7465	1.078	0.693	0.24853
Clathrin heavy chain 1 OS=Homo sapiens GN=CLTC PE=1 SV=5	Q00610,Q00610-2	eNPYYDSR	0.99	30.82	29.0417	28.36	0.9856	0.796	0.9796	0.6388	0.211941
Clathrin heavy chain 1 OS=Homo sapiens GN=CLTC PE=1 SV=5	Q00610,Q00610-2	eSNcYDPER	0.98	20.11	25	20.11	0.9424	0.926	0.7839	0.7233	0.128282
Clathrin heavy chain 1 OS=Homo sapiens GN=CLTC PE=1 SV=5	Q00610,Q00610-2	eSYVETELIFALAk	1	59.84	37.558	48.43	0.9432	0.6377	0.9874	0.8259	0.214223
Clathrin heavy chain 1 OS=Homo sapiens GN=CLTC PE=1 SV=5	Q00610,Q00610-2	fNALFAQGNYSEAAk	1	44.11	36.1479	31.71	1.226	0.788	0.8477	0.6167	0.159708
Clathrin heavy chain 1 OS=Homo sapiens GN=CLTC PE=1 SV=5	Q00610,Q00610-2	hDVVFLITk	0.96	26.65	37.1525	17.74	1.096	0.7692	0.9488	0.6125	0.216623
Clathrin heavy chain 1 OS=Homo sapiens GN=CLTC PE=1 SV=5	Q00610,Q00610-2	hSSLAGcQIINYR	1	37.81	35.8331	37.81	1.597	0.9387	0.4735	0.6914	0.331938
Clathrin heavy chain 1 OS=Homo sapiens GN=CLTC PE=1 SV=5	Q00610,Q00610-2	iAAYLFk	0.53	28.76	37.58	9.25	1.089	0.4515	0.9538	1.046	0.391577
Clathrin heavy chain 1 OS=Homo sapiens GN=CLTC PE=1 SV=5	Q00610,Q00610-2	iSGETIFVTAPHEATAGIIGVNR	1	45.69	36.0444	45.69	1.1	0.7993	0.9182	0.6079	0.201972
Clathrin heavy chain 1 OS=Homo sapiens GN=CLTC PE=1 SV=5	Q00610,Q00610-2	iYIDSNNNPER	1	43.63	35.8692	38.06	1.109	0.786	0.7734	0.7139	0.0508184
Clathrin heavy chain 1 OS=Homo sapiens GN=CLTC PE=1 SV=5	Q00610,Q00610-2	lAELEEFINGPNNAHIQQVGDR	1	93.98	35.164	93.98	1.037	0.9075	0.74	0.7041	0.138498
Clathrin heavy chain 1 OS=Homo sapiens GN=CLTC PE=1 SV=5	Q00610,Q00610-2	lASTLVHLGEYQAAVDGAR	1	28.49	37.0044	28.49	0.9523	0.9566	0.9117	0.565	0.264219
Clathrin heavy chain 1 OS=Homo sapiens GN=CLTC PE=1 SV=5	Q00610,Q00610-2	lDASESLR	0.97	33.42	38.3078	17.12	0.9177	0.9035	0.8958	0.661	0.168075
Clathrin heavy chain 1 OS=Homo sapiens GN=CLTC PE=1 SV=5	Q00610,Q00610-2	lHIIEVGTPPTGNQPFPk	1	72.13	36.0991	69.11	1.009	0.8114	0.8103	0.7538	0.0416027
Clathrin heavy chain 1 OS=Homo sapiens GN=CLTC PE=1 SV=5	Q00610,Q00610-2	lLYNNVSNFGR	0.89	20.38	36.9179	20.38	0.9099	0.7748	0.9768	0.6964	0.17729
Clathrin heavy chain 1 OS=Homo sapiens GN=CLTC PE=1 SV=5	Q00610,Q00610-2	nNLAGAEELFAR	1	44.64	37.1817	34.48	1.107	1.022	1.001	0.4385	0.403398
Clathrin heavy chain 1 OS=Homo sapiens GN=CLTC PE=1 SV=5	Q00610,Q00610-2	nNRPSEGPLQTR	1	50.27	37.0406	45.33	0.9386	1.164	1.083	0.4151	0.463163
Clathrin heavy chain 1 OS=Homo sapiens GN=CLTC PE=1 SV=5	Q00610,Q00610-2	qLPLVkPYLR	0.81	15.17	32.9203	15.17	0.9279	0.7877	0.9963	0.6765	0.197952
Clathrin heavy chain 1 OS=Homo sapiens GN=CLTC PE=1 SV=5	Q00610,Q00610-2	qSVELck	0.76	22.13	38.5576	13.74	0.8965	0.8826	0.6687	0.9279	0.167519
Clathrin heavy chain 1 OS=Homo sapiens GN=CLTC PE=1 SV=5	Q00610,Q00610-2	rPISADSAIMNPASk	1	37.13	37.3775	33.68	0.8855	0.917	0.741	0.8291	0.106148
Clathrin heavy chain 1 OS=Homo sapiens GN=CLTC PE=1 SV=5	Q00610,Q00610-2	rPLIDQVVQTALSETQDPEEVSVTVk	0.95	21.35	33.9655	21.35	0.8502	0.8605	0.8407	0.7982	0.0382073
Clathrin heavy chain 1 OS=Homo sapiens GN=CLTC PE=1 SV=5	Q00610,Q00610-2	sVNESLNNLFITEEDYQALR	1	51.03	35.084	49.94	0.9251	0.9275	0.5309	1.078	0.334282
Clathrin heavy chain 1 OS=Homo sapiens GN=CLTC PE=1 SV=5	Q00610,Q00610-2	vANVELYYR	0.89	25.53	37.6163	19.93	1.002	0.6473	0.8768	0.8632	0.161801
Clathrin heavy chain 1 OS=Homo sapiens GN=CLTC PE=1 SV=5	Q00610,Q00610-2	vMEYINR	0.55	16.83	37.3199	16.83	1.073	0.8084	0.9253	0.612	0.202484
Clathrin heavy chain 1 OS=Homo sapiens GN=CLTC PE=1 SV=5	Q00610,Q00610-2	vSQPIEGHAASFAQFk	0.99	26.45	37.1063	26.45	0.9943	0.8249	0.8876	0.6702	0.140887
ATP synthase subunit alpha, mitochondrial OS=Homo sapiens GN=ATP5A1 PE=1 SV=1	Q00610,Q00610-2	yESLELcRPVLQQGR	1	50.12	36.7247	50.12	1.088	0.8306	1.041	0.5218	0.327337
ATP synthase subunit alpha, mitochondrial OS=Homo sapiens GN=ATP5A1 PE=1 SV=1	P25705	aVDSLVPIGR	0.99	36.98	37.9344	31.64	1.048	1.296	0.9252	0.8128	0.25002
ATP synthase subunit alpha, mitochondrial OS=Homo sapiens GN=ATP5A1 PE=1 SV=1	P25705	eAYPGDVFYLHSR	1	32.96	34.2078	26.63	0.9331	1.358	0.9352	0.8894	0.24352
ATP synthase subunit alpha, mitochondrial OS=Homo sapiens GN=ATP5A1 PE=1 SV=1	P25705	fNDGSDEk	0.99	54.02	32.6031	42.1	0.9369	1.173	0.8358	1.123	0.174316
ATP synthase subunit alpha, mitochondrial OS=Homo sapiens GN=ATP5A1 PE=1 SV=1	P25705	gMSLNLEPDNVGVVVFGNDk	1	27.64	35.8995	27.64	0.8518	1.197	0.8869	1.136	0.153064
ATP synthase subunit alpha, mitochondrial OS=Homo sapiens GN=ATP5A1 PE=1 SV=1	P25705	hALIIYDDLSk	1	76.19	38.0767	76.05	1.192	0.911	1.034	0.9217	0.0713039
ATP synthase subunit alpha, mitochondrial OS=Homo sapiens GN=ATP5A1 PE=1 SV=1	P25705	iLGADTSVDLEETGR	0.79	20.74	35.5121	20.74	1.127	1.106	0.8911	0.9288	0.117654
ATP synthase subunit alpha, mitochondrial OS=Homo sapiens GN=ATP5A1 PE=1 SV=1	P25705	lELAQYR	0.88	23.75	39.5472	15.7	0.8855	1.37	1.044	0.8118	0.260782
ATP synthase subunit alpha, mitochondrial OS=Homo sapiens GN=ATP5A1 PE=1 SV=1	P25705	lTDADAMk	0.95	24.25	37.6975	18.33	1.037	1.446	0.7892	0.868	0.3467
ATP synthase subunit alpha, mitochondrial OS=Homo sapiens GN=ATP5A1 PE=1 SV=1	P25705	nVQAEEMVEFSSGLk	1	40.65	35.8138	38.91	1.1	1.013	0.8989	1.027	0.0717275
ATP synthase subunit alpha, mitochondrial OS=Homo sapiens GN=ATP5A1 PE=1 SV=1	P25705	qMSLLLR	0.67	30.3	39.5775	11.78	0.9575	1.226	1.028	0.8509	0.181307
ATP synthase subunit alpha, mitochondrial OS=Homo sapiens GN=ATP5A1 PE=1 SV=1	P25705	rSTVAQLVk	0.82	23.73	36.7486	13.37	1.147	1.206	1.058	0.7018	0.262154
ATP synthase subunit alpha, mitochondrial OS=Homo sapiens GN=ATP5A1 PE=1 SV=1	P25705	sTVAQLVk	0.76	36.28	39.2283	18.77	0.9684	1.214	0.817	1.064	0.194312
ATP synthase subunit alpha, mitochondrial OS=Homo sapiens GN=ATP5A1 PE=1 SV=1	P25705	tGAIVDVPVGEELLGR	0.99	27.57	37.5534	26.45	1.084	1.118	0.9318	0.8689	0.133144
ATP synthase subunit alpha, mitochondrial OS=Homo sapiens GN=ATP5A1 PE=1 SV=1	P25705	tGTAEMSSILEER	1	68.65	34.8029	68.65	1.084	1.127	1.008	0.8302	0.151121
ATP synthase subunit alpha, mitochondrial OS=Homo sapiens GN=ATP5A1 PE=1 SV=1	P25705	tSIAIDTIINQk	1	41.36	37.464	26.78	1.002	1.317	0.7032	1.097	0.299282
ATP synthase subunit alpha, mitochondrial OS=Homo sapiens GN=ATP5A1 PE=1 SV=1	P25705	vGLkAPGIIPR	0.85	18.99	32.5406	16.25	0.9197	0.6593	1.17	1.448	0.366183
ATP synthase subunit alpha, mitochondrial OS=Homo sapiens GN=ATP5A1 PE=1 SV=1	P25705	vLSIGDGIAR	0.54	28.08	38.2079	6.72	1.206	1.207	0.9068	0.7504	0.243045
Prolow-density lipoprotein receptor-related protein 1 OS=Homo sapiens GN=LRP1 PE=1 SV=2	P25705	vVDALGNAIDGk	1	47.49	38.0421	29.43	0.8819	1.346	0.9502	0.9035	0.227947
Prolow-density lipoprotein receptor-related protein 1 OS=Homo sapiens GN=LRP1 PE=1 SV=2	Q07954	aALSGANVLTLIEk	1	69.69	35.6301	60.94	0.7679	1.605	1.043	2.259	0.372068
Prolow-density lipoprotein receptor-related protein 1 OS=Homo sapiens GN=LRP1 PE=1 SV=2	Q07954	aDGSGSVVLR	1	59.13	39.1297	51.29	1.197	1.245	1.199	1.624	0.172
Prolow-density lipoprotein receptor-related protein 1 OS=Homo sapiens GN=LRP1 PE=1 SV=2	Q07954	aEGSEYQVLYIADDNEIR	1	50.16	34.3088	48.17	1.524	1.71	1.292	0.8624	0.329013
Prolow-density lipoprotein receptor-related protein 1 OS=Homo sapiens GN=LRP1 PE=1 SV=2	Q07954	aTALAIMGDk	1	79.19	38.7651	49.48	1.084	1.472	1.063	1.712	0.231797
Prolow-density lipoprotein receptor-related protein 1 OS=Homo sapiens GN=LRP1 PE=1 SV=2	Q07954	cAcPTNFYLGSDGR	1	63.41	25	63.41	0.9427	1.53	1.016	2.292	0.398101
Prolow-density lipoprotein receptor-related protein 1 OS=Homo sapiens GN=LRP1 PE=1 SV=2	Q07954	cDGDHDcADGSDEkDcTPR	0.93	14.34	25	14.34	0.8408	2.146	1.696	0.9482	0.378923
Prolow-density lipoprotein receptor-related protein 1 OS=Homo sapiens GN=LRP1 PE=1 SV=2	Q07954	cELDQcWEHcR	1	30.97	25	30.97	1.263	1.267	1.096	1.68	0.222785
Prolow-density lipoprotein receptor-related protein 1 OS=Homo sapiens GN=LRP1 PE=1 SV=2	Q07954	cLPGFLGDR	0.97	29.34	36.56	21.94	1.105	1.417	1.088	1.704	0.2197
Prolow-density lipoprotein receptor-related protein 1 OS=Homo sapiens GN=LRP1 PE=1 SV=2	Q07954	cPLNYFAcPSGR	0.89	17.83	29.5472	17.62	1.392	1.387	0.8779	1.849	0.354219
Prolow-density lipoprotein receptor-related protein 1 OS=Homo sapiens GN=LRP1 PE=1 SV=2	Q07954	cScYEGWVLEPDGEScR	1	34.67	25	34.67	2.245	0.89	0.9087	1.599	0.356757
Prolow-density lipoprotein receptor-related protein 1 OS=Homo sapiens GN=LRP1 PE=1 SV=2	Q07954	cVAEALLcNGQDDcGDSSDER	0.96	17.99	25	17.99	1.851	1.148	0.6942	1.969	0.508623
Prolow-density lipoprotein receptor-related protein 1 OS=Homo sapiens GN=LRP1 PE=1 SV=2	Q07954	dcPDGSDEAPEIcPQSk	1	61.53	25	61.53	0.8951	1.908	0.9373	1.813	0.344625
Prolow-density lipoprotein receptor-related protein 1 OS=Homo sapiens GN=LRP1 PE=1 SV=2	Q07954	dIFVTSk	0.9	36.93	42.1043	31.2	1.366	1.283	0.9993	1.657	0.251223
Prolow-density lipoprotein receptor-related protein 1 OS=Homo sapiens GN=LRP1 PE=1 SV=2	Q07954	dkSDEkPSYcNSR	0.85	16.66	34.2651	16.66	0.8309	1.611	1.077	2.013	0.299648
Prolow-density lipoprotein receptor-related protein 1 OS=Homo sapiens GN=LRP1 PE=1 SV=2	Q07954	dQITcISk	0.99	54.98	40.2309	39.73	0.8676	1.378	1.183	2.053	0.296837
Prolow-density lipoprotein receptor-related protein 1 OS=Homo sapiens GN=LRP1 PE=1 SV=2	Q07954	dTIEVSk	0.9	45.95	37.9456	15.8	0.9162	1.444	1.011	2.171	0.38014
Prolow-density lipoprotein receptor-related protein 1 OS=Homo sapiens GN=LRP1 PE=1 SV=2	Q07954	eDYIEFASLDGSNR	1	58.97	31.0278	58.65	1.138	1.244	1.08	1.873	0.299218
Prolow-density lipoprotein receptor-related protein 1 OS=Homo sapiens GN=LRP1 PE=1 SV=2	Q07954	eTVITMSGDDHPR	1	48.52	32.7068	43.59	1.002	1.597	0.8718	2.082	0.401507
Prolow-density lipoprotein receptor-related protein 1 OS=Homo sapiens GN=LRP1 PE=1 SV=2	Q07954	gDYSVLVPGLR	0.98	27.83	38.5114	27.83	1.15	1.247	1.234	1.657	0.174399
Prolow-density lipoprotein receptor-related protein 1 OS=Homo sapiens GN=LRP1 PE=1 SV=2	Q07954	gGALHIYHQR	0.99	38.05	38.0584	23.69	0.9532	1.3	1.26	1.858	0.227008
Prolow-density lipoprotein receptor-related protein 1 OS=Homo sapiens GN=LRP1 PE=1 SV=2	Q07954	gIPLDPNDk	0.98	40.13	39.7331	32.55	2.602	1.181	0.763	1.239	0.244769
Prolow-density lipoprotein receptor-related protein 1 OS=Homo sapiens GN=LRP1 PE=1 SV=2	Q07954	gPEDEIGDPLA	1	76.37	32.971	76.37	0.9807	1.275	1.534	1.516	0.100313
Prolow-density lipoprotein receptor-related protein 1 OS=Homo sapiens GN=LRP1 PE=1 SV=2	Q07954	gPVGLAIDFPESk	1	29.48	37.9637	29.48	1.161	1.344	1.107	1.681	0.209425
Prolow-density lipoprotein receptor-related protein 1 OS=Homo sapiens GN=LRP1 PE=1 SV=2	Q07954	gVLFQPcER	0.97	30.32	36.6162	23.19	0.708	1.68	1.373	1.797	0.135452
Prolow-density lipoprotein receptor-related protein 1 OS=Homo sapiens GN=LRP1 PE=1 SV=2	Q07954	gVTHLNISGLk	0.85	22.5	36.826	14.47	0.8328	1.705	1.06	1.957	0.293918
Prolow-density lipoprotein receptor-related protein 1 OS=Homo sapiens GN=LRP1 PE=1 SV=2	Q07954	iDLETGENR	1	45.85	36.1982	21.34	1.171	1.466	1.069	1.581	0.195796
Prolow-density lipoprotein receptor-related protein 1 OS=Homo sapiens GN=LRP1 PE=1 SV=2	Q07954	iFFSDIHFGNIQQINDDGSR	1	72.33	34.4963	72.33	0.9337	1.363	1.462	1.56	0.0673891
Prolow-density lipoprotein receptor-related protein 1 OS=Homo sapiens GN=LRP1 PE=1 SV=2	Q07954	iLWIDAR	0.9	28.55	37.8661	14.51	1.153	1.301	1.175	1.629	0.171281
Prolow-density lipoprotein receptor-related protein 1 OS=Homo sapiens GN=LRP1 PE=1 SV=2	Q07954	iYWADAR	0.9	28.93	37.4351	23.7	1.074	1.378	1.171	1.674	0.179594
Prolow-density lipoprotein receptor-related protein 1 OS=Homo sapiens GN=LRP1 PE=1 SV=2	Q07954	lcNGVQDcMDGSDEGPHcR	1	64.79	25	64.79	0.7136	2.19	0.9879	1.883	0.37023
Prolow-density lipoprotein receptor-related protein 1 OS=Homo sapiens GN=LRP1 PE=1 SV=2	Q07954	lDGLcIPLR	1	36.3	37.7298	27.17	0.9372	1.363	1.26	1.736	0.172359
Prolow-density lipoprotein receptor-related protein 1 OS=Homo sapiens GN=LRP1 PE=1 SV=2	Q07954	lSGcSQDcEDLk	1	64.52	31.2123	64.52	0.8103	1.626	1.157	1.904	0.241656
Prolow-density lipoprotein receptor-related protein 1 OS=Homo sapiens GN=LRP1 PE=1 SV=2	Q07954	lWWADQVSEk	1	78.73	41.1334	73.94	1.054	1.411	1.024	1.906	0.305529
Prolow-density lipoprotein receptor-related protein 1 OS=Homo sapiens GN=LRP1 PE=1 SV=2	Q07954	lYWVDAFYDR	0.95	21.34	34.6389	18.38	0.8163	1.391	1.08	2.401	0.425268
Prolow-density lipoprotein receptor-related protein 1 OS=Homo sapiens GN=LRP1 PE=1 SV=2	Q07954	nAVVQGLEQPHGLVVHPLR	1	79.77	35.7692	79.77	1.136	1.707	0.9026	1.668	0.318109
Prolow-density lipoprotein receptor-related protein 1 OS=Homo sapiens GN=LRP1 PE=1 SV=2	Q07954	nLFWTSYDTNk	1	30.34	35.5011	30.34	0.9061	1.71	0.9168	2.071	0.377048
Prolow-density lipoprotein receptor-related protein 1 OS=Homo sapiens GN=LRP1 PE=1 SV=2	Q07954	nVIALAFDYR	1	45.58	41.6322	35.07	0.499	1.715	1.342	2.528	0.325757
Prolow-density lipoprotein receptor-related protein 1 OS=Homo sapiens GN=LRP1 PE=1 SV=2	Q07954	qPEVTNPcDR	0.99	33.22	29.8632	33.22	0.7988	2.009	0.8572	2.111	0.419698
Prolow-density lipoprotein receptor-related protein 1 OS=Homo sapiens GN=LRP1 PE=1 SV=2	Q07954	qWLcDGSDDcGDGSDEAAHcEGk	1	54.74	25	54.74	1.145	1.329	1.196	1.594	0.147571
Prolow-density lipoprotein receptor-related protein 1 OS=Homo sapiens GN=LRP1 PE=1 SV=2	Q07954	scMcTAGYSLR	0.87	17.49	26.9108	12.57	1.635	1.199	1.01	1.467	0.187406
Prolow-density lipoprotein receptor-related protein 1 OS=Homo sapiens GN=LRP1 PE=1 SV=2	Q07954	sERPPIFEIR	0.68	19.79	38.0387	14.65	1.089	1.365	1.395	1.401	0.0139058
Prolow-density lipoprotein receptor-related protein 1 OS=Homo sapiens GN=LRP1 PE=1 SV=2	Q07954	sGQQAcEGVGSFLLYSVHEGIR	1	74.37	33.9322	74.37	1.339	1.288	1.117	1.506	0.149557
Prolow-density lipoprotein receptor-related protein 1 OS=Homo sapiens GN=LRP1 PE=1 SV=2	Q07954	sLPPAAPPTTSNR	0.99	33.23	37.9344	28.86	1.337	1.152	1.242	1.537	0.153694
Prolow-density lipoprotein receptor-related protein 1 OS=Homo sapiens GN=LRP1 PE=1 SV=2	Q07954	tcADVDEcSTTFPcSQR	1	61.34	25	61.34	0.915	1.727	1.057	1.738	0.258761
Prolow-density lipoprotein receptor-related protein 1 OS=Homo sapiens GN=LRP1 PE=1 SV=2	Q07954	tGIGVQLk	0.99	53.45	37.6693	31.51	0.9452	1.426	1.117	1.916	0.271071
Prolow-density lipoprotein receptor-related protein 1 OS=Homo sapiens GN=LRP1 PE=1 SV=2	Q07954	tLISGMIDEPHAIVVDPLR	1	63.73	36.6445	63.73	0.9991	1.464	1.177	1.686	0.176929
Prolow-density lipoprotein receptor-related protein 1 OS=Homo sapiens GN=LRP1 PE=1 SV=2	Q07954	tLLFSGQk	0.98	32.21	37.9092	20.67	1.014	1.507	0.9848	1.939	0.323515
Prolow-density lipoprotein receptor-related protein 1 OS=Homo sapiens GN=LRP1 PE=1 SV=2	Q07954	tNTQPFDLQVYHPSR	1	58.95	35.3555	56.65	1.326	1.289	1.14	1.506	0.140318
Prolow-density lipoprotein receptor-related protein 1 OS=Homo sapiens GN=LRP1 PE=1 SV=2	Q07954	tVLVSSGLR	1	45.9	38.6587	30.18	0.8853	1.435	1.221	1.942	0.241598
Prolow-density lipoprotein receptor-related protein 1 OS=Homo sapiens GN=LRP1 PE=1 SV=2	Q07954	tVScAcPHLMk	0.97	32.76	36.777	32.76	1.119	1.414	1.243	1.476	0.0875934
Prolow-density lipoprotein receptor-related protein 1 OS=Homo sapiens GN=LRP1 PE=1 SV=2	Q07954	vFFTDYGQIPk	0.97	32.18	37.4139	18.68	0.9542	1.516	1.204	1.66	0.159658
Prolow-density lipoprotein receptor-related protein 1 OS=Homo sapiens GN=LRP1 PE=1 SV=2	Q07954	vYWSDVR	0.87	26.05	36.5254	15.53	0.9498	1.433	1.302	1.638	0.116181
Neurofilament light polypeptide OS=Homo sapiens GN=NEFL PE=1 SV=3	Q07954	yVVISQGLDkPR	1	31.83	37.5648	31.83	1.152	1.649	1.074	1.43	0.209637
Neurofilament light polypeptide OS=Homo sapiens GN=NEFL PE=1 SV=3	P07196	aLYEQEIR	0.99	41.82	38.4695	29.34	1.525	0.2756	1.342	0.04369	1.25037
Neurofilament light polypeptide OS=Homo sapiens GN=NEFL PE=1 SV=3	P07196	eGLEETLR	0.94	31.63	37.7107	14.46	1.05	0.2294	1.111	0.2377	0.963082
Neurofilament light polypeptide OS=Homo sapiens GN=NEFL PE=1 SV=3	P07196	fTVLTESAAk	0.98	35.65	38.3213	19.35	1.127	0.3185	0.8038	0.2763	0.628766
Neurofilament light polypeptide OS=Homo sapiens GN=NEFL PE=1 SV=3	P07196	gADEAALAR	1	50.82	37.0552	17.61	2.225	0.5082	2.174	0.03246	1.24273
Neurofilament light polypeptide OS=Homo sapiens GN=NEFL PE=1 SV=3	P07196	gMNEALEk	0.99	35.35	38.1796	25.54	0.9251	0.2332	0.7646	0.4614	0.548069
Neurofilament light polypeptide OS=Homo sapiens GN=NEFL PE=1 SV=3	P07196	iDSLMDEISFLk	1	54.79	37.5944	51.37	0.832	0.1392	0.8653	0.01	1.36341
Neurofilament light polypeptide OS=Homo sapiens GN=NEFL PE=1 SV=3	P07196	kVEGAGEEQAAk	1	56.31	38.0359	46.57	1.442	0.344	1.049	0.1543	0.914045
Neurofilament light polypeptide OS=Homo sapiens GN=NEFL PE=1 SV=3	P07196	lAAEDATNEk	0.93	23.05	41.5369	17.23	0.843	0.2297	0.8983	0.2757	0.798133
Neurofilament light polypeptide OS=Homo sapiens GN=NEFL PE=1 SV=3	P07196	nMQNAEEWFk	1	50.36	34.0858	45.96	1.205	0.2914	0.9684	0.2358	0.81813
Neurofilament light polypeptide OS=Homo sapiens GN=NEFL PE=1 SV=3	P07196	nTDAVRAAk	0.96	31.96	38.9658	28.08	1.724	0.4349	0.7587	0.1402	0.695826
Neurofilament light polypeptide OS=Homo sapiens GN=NEFL PE=1 SV=3	P07196	qLQELEDk	0.52	21.18	38.3835	11.6	1.005	0.1877	0.7955	0.3569	0.702245
Neurofilament light polypeptide OS=Homo sapiens GN=NEFL PE=1 SV=3	P07196	qNADISAMQDTINk	1	103.76	36.3899	93.4	2.283	0.4251	2.067	0.03977	1.27562
Neurofilament light polypeptide OS=Homo sapiens GN=NEFL PE=1 SV=3	P07196	qNADISAMQDTINkLENELR	0.96	24.27	35.4667	21.96	1.057	0.3122	0.9675	0.2474	0.782588
Neurofilament light polypeptide OS=Homo sapiens GN=NEFL PE=1 SV=3	P07196	sAYGGLQTSSYLMSTR	0.94	24.33	32.7531	24.33	0.638	0.3667	0.9184	0.2696	0.675253
Neurofilament light polypeptide OS=Homo sapiens GN=NEFL PE=1 SV=3	P07196	sAYSSYSAPVSSSLSVR	0.6	14.31	35.5449	13.63	0.836	0.2819	0.637	0.01	1.01545
Neurofilament light polypeptide OS=Homo sapiens GN=NEFL PE=1 SV=3	P07196	sRFTVLTESAAk	0.99	37.78	37.9225	37.78	0.979	0.3732	0.8123	0.2689	0.594839
Neurofilament light polypeptide OS=Homo sapiens GN=NEFL PE=1 SV=3	P07196	tLEIEAcR	0.93	24.96	41.2691	17.05	0.8435	0.4134	0.755	0.3031	0.480345
Neurofilament light polypeptide OS=Homo sapiens GN=NEFL PE=1 SV=3	P07196	vEGAGEEQAAk	1	59.11	37.7561	45.66	1.8	0.6149	2.223	0.03243	1.18585
Microtubule-associated protein 1B OS=Homo sapiens GN=MAP1B PE=1 SV=2	P07196	yEEEVLSR	0.97	38.4	35.9988	9.7	1.027	0.1728	1.007	0.2463	0.971613
Microtubule-associated protein 1B OS=Homo sapiens GN=MAP1B PE=1 SV=2	P46821	aEADAYIR	0.98	29.61	36.9975	21.18	1.058	0.5369	1.555	1.022	0.490611
Microtubule-associated protein 1B OS=Homo sapiens GN=MAP1B PE=1 SV=2	P46821	aEEVDVTk	0.99	51.29	38.888	37.74	0.7868	0.8095	1.562	0.892	0.379384
Microtubule-associated protein 1B OS=Homo sapiens GN=MAP1B PE=1 SV=2	P46821	aETEEAEEPEEDGEEHVcVSASk	1	57.22	25	57.22	1.068	0.7489	2.183	0.5086	0.789439
Microtubule-associated protein 1B OS=Homo sapiens GN=MAP1B PE=1 SV=2	P46821	aIGNIELGIR	1	54.88	37.4562	35.48	1.151	0.4651	1.417	1.17	0.485533
Microtubule-associated protein 1B OS=Homo sapiens GN=MAP1B PE=1 SV=2	P46821	aSLTLFcPEEGDWk	1	74.36	34.6642	73.31	1.078	0.6149	1.185	1.13	0.321999
Microtubule-associated protein 1B OS=Homo sapiens GN=MAP1B PE=1 SV=2	P46821	aSTTLDIk	0.94	28.94	39.4394	14.4	0.8123	0.5808	1.551	1.213	0.441711
Microtubule-associated protein 1B OS=Homo sapiens GN=MAP1B PE=1 SV=2	P46821	aSVSPMDEPVPDSESPIEk	1	82.33	33.7218	67.66	0.864	0.3963	2.621	0.9888	0.862782
Microtubule-associated protein 1B OS=Homo sapiens GN=MAP1B PE=1 SV=2	P46821	dAYcSEVk	0.99	30.97	33.3726	24.64	0.7526	0.7046	1.804	0.9121	0.512287
Microtubule-associated protein 1B OS=Homo sapiens GN=MAP1B PE=1 SV=2	P46821	dFEELkAEEVDVTk	1	51.81	36.981	51.81	0.879	0.5397	1.774	1.055	0.552093
Microtubule-associated protein 1B OS=Homo sapiens GN=MAP1B PE=1 SV=2	P46821	dIkPQLELIEDEEk	1	60.27	36.6285	58.51	0.8641	0.661	1.715	0.9311	0.496635
Microtubule-associated protein 1B OS=Homo sapiens GN=MAP1B PE=1 SV=2	P46821	dLSTPGLEk	0.73	28.4	42.3611	20.8	0.6319	1.113	1.106	1.141	0.0165359
Microtubule-associated protein 1B OS=Homo sapiens GN=MAP1B PE=1 SV=2	P46821	dSISAVSSEk	1	61.42	37.6544	41.96	0.7757	0.7219	1.661	0.9541	0.43974
Microtubule-associated protein 1B OS=Homo sapiens GN=MAP1B PE=1 SV=2	P46821	dVMSDETNNEETESPSQEFVNITk	1	90.45	27.5967	90.45	0.9222	0.4844	2.587	0.768	0.891479
Microtubule-associated protein 1B OS=Homo sapiens GN=MAP1B PE=1 SV=2	P46821	eDFGQEk	0.9	37.74	34.777	24.23	0.908	0.6052	2.782	0.5806	0.955646
Microtubule-associated protein 1B OS=Homo sapiens GN=MAP1B PE=1 SV=2	P46821	eEEYEPEk	0.97	28.4	35.54	19.78	1.04	0.5298	1.716	0.9381	0.567813
Microtubule-associated protein 1B OS=Homo sapiens GN=MAP1B PE=1 SV=2	P46821	eETPEVTk	0.99	54.74	37.9934	32.08	0.9593	0.8398	1.59	0.6927	0.462366
Microtubule-associated protein 1B OS=Homo sapiens GN=MAP1B PE=1 SV=2	P46821	eSSPLYSPTFSDSTSAVk	0.8	21.18	33.5276	19.44	1.18	0.7583	1.102	0.8999	0.187742
Microtubule-associated protein 1B OS=Homo sapiens GN=MAP1B PE=1 SV=2	P46821	eTEPVEAYVIQk	1	59.87	37.6343	56.78	0.8515	0.7543	1.617	0.8547	0.438725
Microtubule-associated protein 1B OS=Homo sapiens GN=MAP1B PE=1 SV=2	P46821	eVPSkEEPSPVk	0.75	21.33	37.3799	14.14	0.8567	0.8112	1.055	1.211	0.196445
Microtubule-associated protein 1B OS=Homo sapiens GN=MAP1B PE=1 SV=2	P46821	eWYQETHEk	0.65	17.67	33.9881	12.76	1.156	0.5506	1.913	0.7287	0.695933
Microtubule-associated protein 1B OS=Homo sapiens GN=MAP1B PE=1 SV=2	P46821	gAESPFEEk	1	67.92	36.1194	50.43	1.018	0.5436	1.928	0.8791	0.646599
Microtubule-associated protein 1B OS=Homo sapiens GN=MAP1B PE=1 SV=2	P46821	gPAESPDEGITTTEGEGEcEQTPEELEPVEk	1	63.02	25.966	63.02	0.7988	0.4233	2.009	1.307	0.637485
Microtubule-associated protein 1B OS=Homo sapiens GN=MAP1B PE=1 SV=2	P46821	hNLQDFINIk	1	42.72	37.7532	34.4	1.158	0.5678	1.251	1.079	0.36789
Microtubule-associated protein 1B OS=Homo sapiens GN=MAP1B PE=1 SV=2	P46821	hSPTEDEESAk	1	37.67	32.4699	31.09	1.158	0.5266	2.362	0.6166	0.885542
Microtubule-associated protein 1B OS=Homo sapiens GN=MAP1B PE=1 SV=2	P46821	iAELEEEQSQGSTTNSDWMk	0.57	17.4	32.7875	17.4	1.02	0.6406	1.128	1.2	0.307541
Microtubule-associated protein 1B OS=Homo sapiens GN=MAP1B PE=1 SV=2	P46821	lEMYVLNPVk	0.97	28.27	38.433	19.02	1.093	0.6325	1.236	1.017	0.317632
Microtubule-associated protein 1B OS=Homo sapiens GN=MAP1B PE=1 SV=2	P46821	lGDVSPTQIDVSQFGSFk	1	48.13	36.7173	40.61	1.054	0.5435	1.688	0.9005	0.560909
Microtubule-associated protein 1B OS=Homo sapiens GN=MAP1B PE=1 SV=2	P46821	lMITDAAR	0.98	31.49	39.2392	23.7	1.121	0.6026	1.368	0.969	0.390681
Microtubule-associated protein 1B OS=Homo sapiens GN=MAP1B PE=1 SV=2	P46821	mSISEGTVSDk	0.9	20.01	35.9151	17.12	0.9188	0.8803	1.179	0.931	0.16036
Microtubule-associated protein 1B OS=Homo sapiens GN=MAP1B PE=1 SV=2	P46821	nVDVEFFk	0.99	28.96	37.5097	25.2	1.128	0.6472	1.345	0.9042	0.365534
Microtubule-associated protein 1B OS=Homo sapiens GN=MAP1B PE=1 SV=2	P46821	qLGAQSPGR	0.99	38.95	37.3135	25.37	1.032	0.6282	1.901	0.7202	0.655308
Microtubule-associated protein 1B OS=Homo sapiens GN=MAP1B PE=1 SV=2	P46821	sDVLETVVLINPSDEAVSTEVR	0.71	22.38	40.9156	22.38	0.8669	0.9957	0.8794	1.169	0.143621
Microtubule-associated protein 1B OS=Homo sapiens GN=MAP1B PE=1 SV=2	P46821	sPDEEDYDYESYEk	1	69.73	25	69.73	0.7759	0.5081	1.626	1.385	0.501539
Microtubule-associated protein 1B OS=Homo sapiens GN=MAP1B PE=1 SV=2	P46821	sSYYVVSGNDPAAEEPSR	1	84.26	30.4805	84.26	1.038	0.6112	1.811	0.7722	0.611592
Microtubule-associated protein 1B OS=Homo sapiens GN=MAP1B PE=1 SV=2	P46821	sTDFAPIkEDFGQEk	0.96	22.39	36.5244	22.39	0.825	0.6974	1.429	1.079	0.342466
Microtubule-associated protein 1B OS=Homo sapiens GN=MAP1B PE=1 SV=2	P46821	sVGNTIDPVILFQk	1	67.06	36.4414	59.74	1.164	0.4853	1.313	1.195	0.448716
Microtubule-associated protein 1B OS=Homo sapiens GN=MAP1B PE=1 SV=2	P46821	sWDTNLIEcNLDQELk	1	33.94	35.2427	32.85	0.9933	0.6157	1.404	1.033	0.387568
Microtubule-associated protein 1B OS=Homo sapiens GN=MAP1B PE=1 SV=2	P46821	tATAGPGTTk	1	62.84	39.0779	47.95	1.093	0.4366	1.8	1.033	0.627119
Microtubule-associated protein 1B OS=Homo sapiens GN=MAP1B PE=1 SV=2	P46821	tPDTSTYcYETAEk	0.99	36.98	30.1284	36.98	1.067	0.5334	2.155	0.7234	0.77949
Microtubule-associated protein 1B OS=Homo sapiens GN=MAP1B PE=1 SV=2	P46821	tPEDGDYSYEIIEk	1	48.31	33.6698	48.31	0.8621	0.4915	2.644	0.7839	0.893653
Microtubule-associated protein 1B OS=Homo sapiens GN=MAP1B PE=1 SV=2	P46821	tPEEGGYSYDISEk	1	60.07	35.1548	59.87	0.9994	0.5504	1.873	0.8614	0.631578
Microtubule-associated protein 1B OS=Homo sapiens GN=MAP1B PE=1 SV=2	P46821	vLFPGNSTQYNILEGLEk	1	56.46	36.797	56.46	1.088	0.7036	1.083	1.062	0.224577
Microtubule-associated protein 1B OS=Homo sapiens GN=MAP1B PE=1 SV=2	P46821	vQSLEGEk	0.99	53.7	39.3156	22.85	1.001	0.5507	2.043	0.7882	0.711311
Basement membrane-specific heparan sulfate proteoglycan core protein OS=Homo sapiens GN=HSPG2 PE=1 SV=4	P46821	vSAEAEVAPVSPEVTQEVVEEHcASPEDk	1	74.93	31.0992	74.93	0.6275	0.883	1.66	0.953	0.36884
Basement membrane-specific heparan sulfate proteoglycan core protein OS=Homo sapiens GN=HSPG2 PE=1 SV=4	P98160	aAGVPSATITWR	1	69.95	38.2132	54.83	0.8367	1.232	1.119	1.253	0.0599931
Basement membrane-specific heparan sulfate proteoglycan core protein OS=Homo sapiens GN=HSPG2 PE=1 SV=4	P98160	aFAHLQVPER	0.91	18.69	38.3378	18.69	1.338	0.9451	0.9227	1.214	0.1578
Basement membrane-specific heparan sulfate proteoglycan core protein OS=Homo sapiens GN=HSPG2 PE=1 SV=4	P98160	aGLSSGFIGcVR	0.83	20.15	37.2008	17.93	1.018	1.201	0.8207	1.32	0.234129
Basement membrane-specific heparan sulfate proteoglycan core protein OS=Homo sapiens GN=HSPG2 PE=1 SV=4	P98160	aQIHGGILR	1	33.97	38.7714	26.37	1.434	0.9314	0.8343	1.275	0.228455
Basement membrane-specific heparan sulfate proteoglycan core protein OS=Homo sapiens GN=HSPG2 PE=1 SV=4	P98160	aSYAQQPAESR	0.99	40.8	33.6399	29.61	1.619	0.8452	0.01	0.9513	0.856188
Basement membrane-specific heparan sulfate proteoglycan core protein OS=Homo sapiens GN=HSPG2 PE=1 SV=4	P98160	cAPGYYGNPSQGQPcQR	0.99	42.2	33.5965	42.2	0.8881	1.156	1.18	1.173	0.010552
Basement membrane-specific heparan sulfate proteoglycan core protein OS=Homo sapiens GN=HSPG2 PE=1 SV=4	P98160	cEQcQPGYYGDAQR	0.89	12.69	25	12.69	1.121	1.62	0.6344	1.233	0.42717
Basement membrane-specific heparan sulfate proteoglycan core protein OS=Homo sapiens GN=HSPG2 PE=1 SV=4	P98160	cLcLPGFSGPR	0.99	34.23	34.0637	25.06	1.136	0.6368	1.066	1.843	0.517288
Basement membrane-specific heparan sulfate proteoglycan core protein OS=Homo sapiens GN=HSPG2 PE=1 SV=4	P98160	cRPVNQEIVR	0.54	21.34	37.4492	11.98	1.05	1.155	0.91	1.288	0.171559
Basement membrane-specific heparan sulfate proteoglycan core protein OS=Homo sapiens GN=HSPG2 PE=1 SV=4	P98160	cScHGHSEAcEPETGAcQGcQHHTEGPR	1	51.21	25	51.21	1.417	1.137	0.6721	1.313	0.318175
Basement membrane-specific heparan sulfate proteoglycan core protein OS=Homo sapiens GN=HSPG2 PE=1 SV=4	P98160	eSDQGAYTcEAMNAR	1	126.04	25	122.76	0.9681	1.71	0.7213	1.19	0.409719
Basement membrane-specific heparan sulfate proteoglycan core protein OS=Homo sapiens GN=HSPG2 PE=1 SV=4	P98160	eVSEAVVDTLESEYLk	1	76.97	36.5562	73.42	0.7739	1.086	1.007	1.685	0.2944
Basement membrane-specific heparan sulfate proteoglycan core protein OS=Homo sapiens GN=HSPG2 PE=1 SV=4	P98160	fDAGSGMATIR	1	52.67	35.3441	41.57	1.067	1.007	1.028	1.287	0.140834
Basement membrane-specific heparan sulfate proteoglycan core protein OS=Homo sapiens GN=HSPG2 PE=1 SV=4	P98160	fDQPDDFk	0.97	29.35	34.9927	20.13	1.205	1.106	0.7	1.524	0.371184
Basement membrane-specific heparan sulfate proteoglycan core protein OS=Homo sapiens GN=HSPG2 PE=1 SV=4	P98160	gcVGEVSVNGk	0.94	35.46	35.9417	24.3	1.447	1.054	0.7049	1.322	0.301312
Basement membrane-specific heparan sulfate proteoglycan core protein OS=Homo sapiens GN=HSPG2 PE=1 SV=4	P98160	gGSLPAR	0.9	33.36	36.9522	19.04	0.8131	1.278	1.097	1.302	0.0914383
Basement membrane-specific heparan sulfate proteoglycan core protein OS=Homo sapiens GN=HSPG2 PE=1 SV=4	P98160	gGSLPVR	0.9	38.43	37.4445	15.59	1.308	0.9775	0.9368	1.187	0.12987
Basement membrane-specific heparan sulfate proteoglycan core protein OS=Homo sapiens GN=HSPG2 PE=1 SV=4	P98160	gHTPTQPGALNQR	1	40.68	37.2395	40.68	1.295	1.246	0.5706	1.549	0.446464
Basement membrane-specific heparan sulfate proteoglycan core protein OS=Homo sapiens GN=HSPG2 PE=1 SV=4	P98160	gPScQDcDTGYTR	1	70.45	25	70.45	1.568	0.9089	0.6883	1.448	0.385018
Basement membrane-specific heparan sulfate proteoglycan core protein OS=Homo sapiens GN=HSPG2 PE=1 SV=4	P98160	hQVHGPLLR	0.82	16.6	37.9043	16.6	0.5992	2.006	0.6815	1.735	0.474651
Basement membrane-specific heparan sulfate proteoglycan core protein OS=Homo sapiens GN=HSPG2 PE=1 SV=4	P98160	iPGDQVVSVVFIk	1	51.04	35.8035	50.92	0.8382	1.229	0.7747	1.78	0.399153
Basement membrane-specific heparan sulfate proteoglycan core protein OS=Homo sapiens GN=HSPG2 PE=1 SV=4	P98160	iQVVVLSASDASPPPVk	1	41.56	35.1891	37.6	1.247	1.031	0.8083	1.368	0.263575
Basement membrane-specific heparan sulfate proteoglycan core protein OS=Homo sapiens GN=HSPG2 PE=1 SV=4	P98160	lEGDTLIIPR	0.98	38.14	38.2413	30.31	0.9821	1.174	1.032	1.195	0.0782151
Basement membrane-specific heparan sulfate proteoglycan core protein OS=Homo sapiens GN=HSPG2 PE=1 SV=4	P98160	lGTVPQFPR	1	36.38	37.876	28.17	1.521	1.051	0.632	1.406	0.376278
Basement membrane-specific heparan sulfate proteoglycan core protein OS=Homo sapiens GN=HSPG2 PE=1 SV=4	P98160	lVSEDPINDGEWHR	1	48.07	33.1639	48.07	0.7212	1.468	0.8199	1.638	0.329891
Basement membrane-specific heparan sulfate proteoglycan core protein OS=Homo sapiens GN=HSPG2 PE=1 SV=4	P98160	lYIFQASPADAGQYVcR	0.89	17.68	34.1464	17.68	0.8937	2.019	0.495	1.56	0.575716
Basement membrane-specific heparan sulfate proteoglycan core protein OS=Homo sapiens GN=HSPG2 PE=1 SV=4	P98160	qPQAIITWYk	1	47.29	38.2204	47.29	1.41	1.236	0.694	1.174	0.286711
Basement membrane-specific heparan sulfate proteoglycan core protein OS=Homo sapiens GN=HSPG2 PE=1 SV=4	P98160	sIVPQGGSHSLR	0.82	26.86	37.9865	17.71	1.035	1.215	1.009	1.13	0.0925966
Basement membrane-specific heparan sulfate proteoglycan core protein OS=Homo sapiens GN=HSPG2 PE=1 SV=4	P98160	sPAYTLVWTR	0.94	32	37.8704	21.09	0.5816	1.438	1.144	1.49	0.137455
Basement membrane-specific heparan sulfate proteoglycan core protein OS=Homo sapiens GN=HSPG2 PE=1 SV=4	P98160	sPLPWQHR	0.91	24.22	38.7134	18.87	0.5745	1.656	1.138	1.313	0.192477
Basement membrane-specific heparan sulfate proteoglycan core protein OS=Homo sapiens GN=HSPG2 PE=1 SV=4	P98160	sQSVRPGADVTFIcTAk	1	41.3	36.7761	41.3	0.747	1.314	0.9908	1.466	0.193077
Basement membrane-specific heparan sulfate proteoglycan core protein OS=Homo sapiens GN=HSPG2 PE=1 SV=4	P98160	sYEIMFR	0.9	24.9	34.9762	19.37	1.284	1.193	0.7613	1.24	0.247809
Basement membrane-specific heparan sulfate proteoglycan core protein OS=Homo sapiens GN=HSPG2 PE=1 SV=4	P98160	vAEGQTLDLk	0.99	41.82	38.657	33.78	1.254	1.025	0.9466	1.169	0.107751
Basement membrane-specific heparan sulfate proteoglycan core protein OS=Homo sapiens GN=HSPG2 PE=1 SV=4	P98160	vGSSLPGR	0.82	30.71	37.7137	7.72	1.547	1.288	1.122	0.6357	0.333917
Plasminogen OS=Homo sapiens GN=PLG PE=1 SV=2	P98160	vPGSPTNLANR	0.98	33.43	37.788	29.21	1.326	1.284	0.7611	1.097	0.252977
Plasminogen OS=Homo sapiens GN=PLG PE=1 SV=2	P00747	aFQYHSk	0.56	16.29	37.8796	13.75	0.7464	0.7872	0.3031	0.824	0.455573
Plasminogen OS=Homo sapiens GN=PLG PE=1 SV=2	P00747	aPWcHTTNSQVR	1	32.41	33.4479	32.41	1.213	0.5451	0.2591	0.873	0.549466
Plasminogen OS=Homo sapiens GN=PLG PE=1 SV=2	P00747	aTTVTGTPcQDWAAQEPHR	1	51.03	32.465	51.03	0.8324	0.7553	0.3374	0.6916	0.378552
Plasminogen OS=Homo sapiens GN=PLG PE=1 SV=2	P00747	cEEDEEFTcR	1	46.38	25	46.38	0.6904	0.6915	0.488	0.6297	0.173002
Plasminogen OS=Homo sapiens GN=PLG PE=1 SV=2	P00747	cQSWSSMTPHR	1	36.44	28.0686	36.44	0.8788	0.5372	0.4354	0.7171	0.253257
Plasminogen OS=Homo sapiens GN=PLG PE=1 SV=2	P00747	dVVLFEk	0.9	42.34	39.0757	27.31	0.7921	0.4373	0.4373	0.965	0.496849
Plasminogen OS=Homo sapiens GN=PLG PE=1 SV=2	P00747	eAQLPVIENk	1	55.22	37.8817	42.18	1.094	0.4718	0.2981	0.9535	0.591066
Plasminogen OS=Homo sapiens GN=PLG PE=1 SV=2	P00747	eLRPWcFTTDPNk	0.94	18.86	35.3643	18.78	0.8662	0.3985	0.3524	1.206	0.735968
Plasminogen OS=Homo sapiens GN=PLG PE=1 SV=2	P00747	eQQcVIMAENR	1	57.26	32.3223	50.04	0.7193	0.6645	0.2961	1.037	0.556345
Plasminogen OS=Homo sapiens GN=PLG PE=1 SV=2	P00747	fSPATHPSEGLEENYcR	0.92	15.73	28.7099	15.73	1.109	0.5961	0.4138	0.5366	0.180337
Plasminogen OS=Homo sapiens GN=PLG PE=1 SV=2	P00747	gPWcFTTDPSVR	0.97	21.19	32.403	21.19	1.051	0.7184	0.3095	0.6281	0.389148
Plasminogen OS=Homo sapiens GN=PLG PE=1 SV=2	P00747	gTGENYR	0.82	19.34	33.9217	16.23	0.9462	0.3343	0.4373	1.061	0.643699
Plasminogen OS=Homo sapiens GN=PLG PE=1 SV=2	P00747	hSIFTPETNPR	1	44.77	38.7332	44.77	1.127	0.5629	0.3125	0.7707	0.418133
Plasminogen OS=Homo sapiens GN=PLG PE=1 SV=2	P00747	lSSPAVITDk	1	79.67	38.4658	70.48	1.078	0.4729	0.3475	0.8279	0.453516
Plasminogen OS=Homo sapiens GN=PLG PE=1 SV=2	P00747	nLDENYcR	0.99	39.61	29.3852	39.61	0.9645	0.5158	0.3767	0.783	0.369719
Plasminogen OS=Homo sapiens GN=PLG PE=1 SV=2	P00747	nPDGDVGGPWcYTTNPR	0.63	14.96	28.9708	14.96	0.7938	0.5073	0.4751	0.7669	0.274374
Plasminogen OS=Homo sapiens GN=PLG PE=1 SV=2	P00747	nPDNDPQGPWcYTTDPEk	1	49.63	26.2941	49.63	1.22	0.6038	0.2293	0.8841	0.573947
Plasminogen OS=Homo sapiens GN=PLG PE=1 SV=2	P00747	qLGAGSIEEcAAk	1	47.6	40.937	42.67	0.5877	0.65	0.4378	0.8773	0.335545
Plasminogen OS=Homo sapiens GN=PLG PE=1 SV=2	P00747	tPENFPck	0.99	24.96	36.2521	24.96	0.7458	0.5247	0.5456	0.6968	0.159434
Plasminogen OS=Homo sapiens GN=PLG PE=1 SV=2	P00747	vIPAcLPSPNYVVADR	1	49.89	37.3263	48.16	1.342	0.4963	0.3051	0.724	0.412446
Plasminogen OS=Homo sapiens GN=PLG PE=1 SV=2	P00747	wELcDIPR	0.99	30.31	35.4962	26.9	1.144	0.5379	0.2837	0.8407	0.503254
Plasminogen OS=Homo sapiens GN=PLG PE=1 SV=2	P00747	wEYcNLk	0.9	30.14	35.8478	22.28	0.8662	0.559	0.4105	0.7382	0.288264
Phosphoglycerate kinase 1 OS=Homo sapiens GN=PGK1 PE=1 SV=3	P00747	yDYcDILEcEEEcMHcSGENyDGk	0.63	8.81	25	7.34	0.8154	0.525	0.2378	1.441	0.855415
Phosphoglycerate kinase 1 OS=Homo sapiens GN=PGK1 PE=1 SV=3	P00558	aAVPSIk	0.9	43.66	37.1441	13.34	0.9729	0.5922	1.224	1.044	0.341408
Phosphoglycerate kinase 1 OS=Homo sapiens GN=PGK1 PE=1 SV=3	P00558	acANPAAGSVILLENLR	1	36.97	37.4107	36.97	0.9589	0.6152	1.046	1.168	0.307952
Phosphoglycerate kinase 1 OS=Homo sapiens GN=PGK1 PE=1 SV=3	P00558	aGGFLMk	0.9	41.66	37.972	15.59	1.064	0.5017	1.19	1.166	0.410099
Phosphoglycerate kinase 1 OS=Homo sapiens GN=PGK1 PE=1 SV=3	P00558	aHSSMVGVNLPQk	1	60.97	37.6827	56.95	1.039	0.6354	1.164	0.9487	0.290175
Phosphoglycerate kinase 1 OS=Homo sapiens GN=PGK1 PE=1 SV=3	P00558	aLESPERPFLAILGGAk	1	27.32	35.4258	27.32	1.118	0.5907	1.153	0.9464	0.317191
Phosphoglycerate kinase 1 OS=Homo sapiens GN=PGK1 PE=1 SV=3	P00558	aLMDEVVk	0.99	56.16	39.2758	47.75	0.9036	0.6348	1.242	1.014	0.318308
Phosphoglycerate kinase 1 OS=Homo sapiens GN=PGK1 PE=1 SV=3	P00558	dcVGPEVEk	1	37.6	35.7252	31.68	0.9843	0.5053	1.287	1.115	0.423864
Phosphoglycerate kinase 1 OS=Homo sapiens GN=PGK1 PE=1 SV=3	P00558	eLNYFAk	0.9	34.01	37.9817	22.67	1.109	0.5505	1.189	0.9948	0.359118
Phosphoglycerate kinase 1 OS=Homo sapiens GN=PGK1 PE=1 SV=3	P00558	fcLDNGAk	0.99	50.68	34.553	47.32	0.9599	0.6095	1.216	1.014	0.326289
Phosphoglycerate kinase 1 OS=Homo sapiens GN=PGK1 PE=1 SV=3	P00558	gcITIIGGGDTATccAk	1	51.3	33.6173	51.3	1.405	0.5731	0.861	1.04	0.285628
Phosphoglycerate kinase 1 OS=Homo sapiens GN=PGK1 PE=1 SV=3	P00558	iQLINNMLDk	1	71.71	37.7952	38.6	1	0.4654	1.27	1.219	0.45749
Phosphoglycerate kinase 1 OS=Homo sapiens GN=PGK1 PE=1 SV=3	P00558	iTLPVDFVTADk	1	68.19	37.9253	61.66	0.9728	0.5556	1.1	1.213	0.367601
Phosphoglycerate kinase 1 OS=Homo sapiens GN=PGK1 PE=1 SV=3	P00558	iTLPVDFVTADkFDENAk	0.99	31.01	36.0649	31.01	0.9068	0.7342	1.041	0.9979	0.179683
Phosphoglycerate kinase 1 OS=Homo sapiens GN=PGK1 PE=1 SV=3	P00558	nNQITNNQR	1	38.14	35.5739	32.9	1.048	0.5531	1.308	0.9508	0.402892
Phosphoglycerate kinase 1 OS=Homo sapiens GN=PGK1 PE=1 SV=3	P00558	sVVLMSHLGRPDGVPMPDk	1	50.94	36.5591	50.31	0.9002	0.5098	1.205	1.303	0.429898
Phosphoglycerate kinase 1 OS=Homo sapiens GN=PGK1 PE=1 SV=3	P00558	vLNNMEIGTSLFDEEGAk	0.94	21.77	35.3466	17.54	0.9751	0.7689	0.9516	1.01	0.138191
Phosphoglycerate kinase 1 OS=Homo sapiens GN=PGK1 PE=1 SV=3	P00558	vLPGVDALSNI	0.91	25.24	41.5576	24.96	1.145	0.5051	1.302	0.9461	0.434992
Stress-70 protein, mitochondrial OS=Homo sapiens GN=HSPA9 PE=1 SV=2	P00558	ySLEPVAVELk	1	46.4	37.679	34.85	1.082	0.3802	1.309	1.339	0.540033
Stress-70 protein, mitochondrial OS=Homo sapiens GN=HSPA9 PE=1 SV=2	P38646	aMQDAEVSk	1	58.59	36.8824	52.81	0.8994	1.036	1.203	1.246	0.0954955
Stress-70 protein, mitochondrial OS=Homo sapiens GN=HSPA9 PE=1 SV=2	P38646	aQFEGIVTDLIR	1	49.7	38.6911	40	1.048	1.056	1.187	1.064	0.0666155
Stress-70 protein, mitochondrial OS=Homo sapiens GN=HSPA9 PE=1 SV=2	P38646	aSNGDAWVEAHGk	0.99	41.84	36.6379	37.05	1.032	1.088	1.119	1.112	0.0146957
Stress-70 protein, mitochondrial OS=Homo sapiens GN=HSPA9 PE=1 SV=2	P38646	dAGQISGLNVLR	0.99	38.41	37.8902	28.5	1.136	0.9588	1.248	1.015	0.142786
Stress-70 protein, mitochondrial OS=Homo sapiens GN=HSPA9 PE=1 SV=2	P38646	dDIENMVk	0.99	57.45	36.8699	36.75	0.8944	1.181	0.9657	1.331	0.158398
Stress-70 protein, mitochondrial OS=Homo sapiens GN=HSPA9 PE=1 SV=2	P38646	dQLPADEcNk	1	69.68	33.7401	66.79	0.9703	0.9919	1.183	1.226	0.109924
Stress-70 protein, mitochondrial OS=Homo sapiens GN=HSPA9 PE=1 SV=2	P38646	eGSGSSGTGEQkEDQkEEk	0.58	13.52	34.5102	13.52	0.9454	1.362	1.38	0.7857	0.287476
Stress-70 protein, mitochondrial OS=Homo sapiens GN=HSPA9 PE=1 SV=2	P38646	eQQIVIQSSGGLSk	0.99	33.55	37.5028	33.55	1.314	1.166	0.9795	0.9305	0.12119
Stress-70 protein, mitochondrial OS=Homo sapiens GN=HSPA9 PE=1 SV=2	P38646	eTAENYLGHTAk	1	56.23	36.6848	55.56	0.9932	1.093	1.053	1.221	0.0781918
Stress-70 protein, mitochondrial OS=Homo sapiens GN=HSPA9 PE=1 SV=2	P38646	eTGVDLTk	0.99	46.83	39.0509	22.97	0.8964	1.075	1.158	1.252	0.0762327
Stress-70 protein, mitochondrial OS=Homo sapiens GN=HSPA9 PE=1 SV=2	P38646	kDSETGENIR	0.99	30.48	36.8205	25.57	0.7136	1.162	1.72	0.9787	0.300032
Stress-70 protein, mitochondrial OS=Homo sapiens GN=HSPA9 PE=1 SV=2	P38646	lFEMAYk	0.9	45.94	37.7728	40.03	0.9354	1.006	1.194	1.243	0.109012
Stress-70 protein, mitochondrial OS=Homo sapiens GN=HSPA9 PE=1 SV=2	P38646	lVGMPAk	0.9	51.23	38.7933	30.93	1.042	1.008	1.189	1.102	0.0823182
Stress-70 protein, mitochondrial OS=Homo sapiens GN=HSPA9 PE=1 SV=2	P38646	mEEFkDQLPADEcNk	0.99	24.65	32.3426	24.65	1.052	1.24	0.9287	1.153	0.145062
Stress-70 protein, mitochondrial OS=Homo sapiens GN=HSPA9 PE=1 SV=2	P38646	nAVITVPAYFNDSQR	1	53.9	36.6445	49.89	0.7317	1.243	1.53	0.9961	0.212677
Stress-70 protein, mitochondrial OS=Homo sapiens GN=HSPA9 PE=1 SV=2	P38646	qAASSLQQASLk	1	94.33	38.3607	82.5	0.8718	1.161	1.044	1.321	0.118311
Stress-70 protein, mitochondrial OS=Homo sapiens GN=HSPA9 PE=1 SV=2	P38646	qAVTNPNNTFYATk	1	67.2	36.6379	67.2	1.229	1.04	0.9528	1.143	0.0910861
Stress-70 protein, mitochondrial OS=Homo sapiens GN=HSPA9 PE=1 SV=2	P38646	rYDDPEVQk	1	36.72	36.4266	31.41	0.9315	1.089	1.168	1.162	0.0385912
Stress-70 protein, mitochondrial OS=Homo sapiens GN=HSPA9 PE=1 SV=2	P38646	sDIGEVILVGGMTR	1	32.64	37.7034	32.64	0.8187	1.305	1.083	1.207	0.0928402
Stress-70 protein, mitochondrial OS=Homo sapiens GN=HSPA9 PE=1 SV=2	P38646	sTNGDTFLGGEDFDQALLR	1	45.38	32.3603	45.38	1.022	1.183	0.771	1.498	0.31684
Stress-70 protein, mitochondrial OS=Homo sapiens GN=HSPA9 PE=1 SV=2	P38646	tTPSVVAFTADGER	1	58.91	36.5896	58.91	0.9666	1.077	1.149	1.167	0.0421074
Stress-70 protein, mitochondrial OS=Homo sapiens GN=HSPA9 PE=1 SV=2	P38646	vEAVNMAEGIIHDTETk	0.89	23.22	35.3895	23.22	1.278	1.085	0.9054	1.111	0.108295
Stress-70 protein, mitochondrial OS=Homo sapiens GN=HSPA9 PE=1 SV=2	P38646	vINEPTAAALAYGLDk	1	127.9	37.1975	126.83	0.9942	1.059	1.223	1.084	0.0787498
Stress-70 protein, mitochondrial OS=Homo sapiens GN=HSPA9 PE=1 SV=2	P38646	vLENAEGAR	1	44.36	37.1542	32.29	0.9511	0.9909	1.357	1.092	0.164888
Stress-70 protein, mitochondrial OS=Homo sapiens GN=HSPA9 PE=1 SV=2	P38646	vQQTVQDLFGR	0.78	16	37.9358	15.97	0.9226	1.136	1.26	1.031	0.100348
Serotransferrin OS=Homo sapiens GN=TF PE=1 SV=3	P38646	yDDPEVQk	0.99	37.95	35.934	33.13	1.071	0.985	1.173	1.133	0.0902783
Serotransferrin OS=Homo sapiens GN=TF PE=1 SV=3	P02787	aDRDQYELLcLDNTR	1	31.65	33.881	31.65	0.7899	1.061	0.9891	1.617	0.281133
Serotransferrin OS=Homo sapiens GN=TF PE=1 SV=3	P02787	aPNHAVVTR	0.95	25.09	38.952	21.37	0.9103	1.114	1.161	1.139	0.0206643
Serotransferrin OS=Homo sapiens GN=TF PE=1 SV=3	P02787	aSYLDcIR	0.98	27.19	35.1481	23.18	1.115	1.039	0.8696	1.314	0.208789
Serotransferrin OS=Homo sapiens GN=TF PE=1 SV=3	P02787	cDEWSVNSVGk	1	53.78	35.6797	53.78	1.084	1.124	0.7989	1.345	0.252179
Serotransferrin OS=Homo sapiens GN=TF PE=1 SV=3	P02787	cSTSSLLEAcTFR	1	73.88	31.2156	73.88	0.8841	1.294	0.9113	1.287	0.188093
Serotransferrin OS=Homo sapiens GN=TF PE=1 SV=3	P02787	dcHLAQVPSHTVVAR	0.77	24.06	37.1908	21.08	1.376	1.071	0.8286	1.098	0.148478
Serotransferrin OS=Homo sapiens GN=TF PE=1 SV=3	P02787	dDTVcLAk	0.98	31.51	35.5883	30.27	0.9431	1.143	0.7849	1.539	0.326409
Serotransferrin OS=Homo sapiens GN=TF PE=1 SV=3	P02787	dGAGDVAFVk	1	56.6	38.3123	47.03	1.001	1.096	0.7859	1.511	0.321683
Serotransferrin OS=Homo sapiens GN=TF PE=1 SV=3	P02787	dQYELLcLDNTR	1	46.67	33.6773	46.67	1.04	1.283	0.7295	1.377	0.309665
Serotransferrin OS=Homo sapiens GN=TF PE=1 SV=3	P02787	dYELLcLDGTR	0.99	24.78	34.2488	24.78	1.091	0.975	1.08	1.167	0.0895163
Serotransferrin OS=Homo sapiens GN=TF PE=1 SV=3	P02787	eDPQTFYYAVAVVk	1	55.07	37.155	53.82	1.134	1.028	0.9263	1.248	0.154047
Serotransferrin OS=Homo sapiens GN=TF PE=1 SV=3	P02787	eFQLFSSPHGk	0.8	26.44	40.6423	23.56	0.9201	1.359	0.6582	1.662	0.419822
Serotransferrin OS=Homo sapiens GN=TF PE=1 SV=3	P02787	eGTcPEAPTDEckPVk	1	31.7	33.126	31.7	1.275	1.297	0.8113	0.9992	0.236441
Serotransferrin OS=Homo sapiens GN=TF PE=1 SV=3	P02787	hQTVPQNTGGk	1	38.91	37.9844	30.39	1.141	1.132	0.7736	1.342	0.265498
Serotransferrin OS=Homo sapiens GN=TF PE=1 SV=3	P02787	iEcVSAETTEDcIAk	1	55.12	32.2968	55.12	0.9547	1.159	0.7642	1.607	0.358348
Serotransferrin OS=Homo sapiens GN=TF PE=1 SV=3	P02787	iMNGEADAMSLDGGFVYIAGk	0.98	23.05	33.8202	23.05	0.8355	1.199	0.8115	1.633	0.338386
Serotransferrin OS=Homo sapiens GN=TF PE=1 SV=3	P02787	kASYLDcIR	0.51	19.01	37.6418	14.36	0.913	1.199	0.8102	1.511	0.299217
Serotransferrin OS=Homo sapiens GN=TF PE=1 SV=3	P02787	kPVEEYANcHLAR	1	34.88	36.0778	34.88	1.002	1.483	0.8283	1.083	0.291689
Serotransferrin OS=Homo sapiens GN=TF PE=1 SV=3	P02787	mYLGYEYVTAIR	1	30.39	36.5552	28.48	0.8839	0.925	1.057	1.531	0.272142
Serotransferrin OS=Homo sapiens GN=TF PE=1 SV=3	P02787	nPDPWAk	0.9	53.89	37.4819	42.09	1.013	1.152	0.8563	1.343	0.219515
Serotransferrin OS=Homo sapiens GN=TF PE=1 SV=3	P02787	skEFQLFSSPHGk	0.75	15.52	37.5105	15.52	1.056	1.098	0.9249	1.25	0.149101
Serotransferrin OS=Homo sapiens GN=TF PE=1 SV=3	P02787	sVIPSDGPSVAcVk	0.57	24.29	42.5847	20.91	1.188	1.225	0.7988	1.166	0.217186
Serotransferrin OS=Homo sapiens GN=TF PE=1 SV=3	P02787	wcALSHHER	0.96	20.81	33.0016	18.91	1.06	1.007	0.6904	1.819	0.496649
Serotransferrin OS=Homo sapiens GN=TF PE=1 SV=3	P02787	wcAVSEHEATk	1	63.48	35.1957	60.22	1.078	1.176	0.7387	1.432	0.314261
Creatine kinase B-type OS=Homo sapiens GN=CKB PE=1 SV=1	P02787	yLGEEYVk	0.56	23.05	36.4552	19.22	1.05	1.252	0.7168	1.423	0.325862
Creatine kinase B-type OS=Homo sapiens GN=CKB PE=1 SV=1	P12277	dLFDPIIEDR	0.55	13.7	37.1508	13.7	1.07	0.8975	0.844	0.8152	0.0490044
Creatine kinase B-type OS=Homo sapiens GN=CKB PE=1 SV=1	P12277	fPAEDEFPDLSAHNNHMAk	1	28.46	32.3122	28.46	1.055	1.233	0.6562	0.8583	0.319569
Creatine kinase B-type OS=Homo sapiens GN=CKB PE=1 SV=1	P12277	gFcLPPHcSR	0.89	21.8	31.3226	17.84	0.9617	0.8948	0.8291	1.004	0.0971593
Creatine kinase B-type OS=Homo sapiens GN=CKB PE=1 SV=1	P12277	gTGGVDTAAVGGVFDVSNADR	1	42.68	33.7401	42.68	0.9093	0.9993	0.8133	0.9915	0.112558
Creatine kinase B-type OS=Homo sapiens GN=CKB PE=1 SV=1	P12277	lAVEALSSLDGDLAGR	0.99	29.37	37.5914	29.23	1.175	0.8547	0.771	0.919	0.0874896
Creatine kinase B-type OS=Homo sapiens GN=CKB PE=1 SV=1	P12277	lEQGQAIDDLMPAQk	1	99.3	36.4207	95.33	0.9705	1.088	0.7692	0.9018	0.174138
Creatine kinase B-type OS=Homo sapiens GN=CKB PE=1 SV=1	P12277	lLIEMEQR	0.99	42.48	42.3702	29.71	0.8891	0.8962	0.9669	0.9314	0.0379497
Creatine kinase B-type OS=Homo sapiens GN=CKB PE=1 SV=1	P12277	pFSNSHNALk	1	33.96	37.7041	29.48	0.9217	1.202	0.6691	0.9927	0.281254
Creatine kinase B-type OS=Homo sapiens GN=CKB PE=1 SV=1	P12277	tDLNPDNLQGGDDLDPNYVLSSR	1	85.31	32.222	85.31	0.9023	0.8632	0.956	0.9841	0.0677091
Creatine kinase B-type OS=Homo sapiens GN=CKB PE=1 SV=1	P12277	tFLVWVNEEDHLR	0.91	28.26	40.6543	28.26	0.994	0.9358	0.706	1.09	0.212208
Alpha-internexin OS=Homo sapiens GN=INA PE=1 SV=2	P12277	vLTPELYAELR	0.97	24.16	38.5388	24.16	1.062	1.096	0.6305	0.9788	0.268498
Alpha-internexin OS=Homo sapiens GN=INA PE=1 SV=2	Q16352	aLEAELAALR	1	50.98	37.9309	40.66	1.013	0.4196	0.9515	0.2269	0.704566
Alpha-internexin OS=Homo sapiens GN=INA PE=1 SV=2	Q16352	aQLEEASSAR	0.99	42.63	36.5543	18.73	2.072	0.5922	1.955	0.03825	1.14457
Alpha-internexin OS=Homo sapiens GN=INA PE=1 SV=2	Q16352	dGLAEEVQR	1	53.42	35.8659	40.7	0.9824	0.3668	0.8283	0.2296	0.660449
Alpha-internexin OS=Homo sapiens GN=INA PE=1 SV=2	Q16352	fANLNEQAAR	0.92	32.21	37.1609	10.25	1.257	0.4486	0.9393	0.1717	0.747751
Alpha-internexin OS=Homo sapiens GN=INA PE=1 SV=2	Q16352	fAVFIEk	0.9	49.42	40.9454	34.58	0.9869	0.3121	0.9466	0.1939	0.835993
Alpha-internexin OS=Homo sapiens GN=INA PE=1 SV=2	Q16352	hSAEVAGYQDSIGQLENDLR	1	64.16	34.27	63.26	0.8238	0.4976	0.8844	0.2636	0.571558
Alpha-internexin OS=Homo sapiens GN=INA PE=1 SV=2	Q16352	iLSATTSk	0.99	48.61	38.4665	16.02	1.033	0.6021	0.5503	0.3007	0.332713
Alpha-internexin OS=Homo sapiens GN=INA PE=1 SV=2	Q16352	lSGAGGAGGFR	0.94	29.3	36.2675	27.73	0.9435	0.5088	0.7901	0.2419	0.533745
Alpha-internexin OS=Homo sapiens GN=INA PE=1 SV=2	Q16352	nLQSAEEWYk	1	43.43	40.4258	39.41	0.8339	0.4238	0.6678	0.3887	0.308091
Alpha-internexin OS=Homo sapiens GN=INA PE=1 SV=2	Q16352	qILELEER	0.99	47.44	38.1345	7.29	0.924	0.322	0.9662	0.1198	0.941796
Alpha-internexin OS=Homo sapiens GN=INA PE=1 SV=2	Q16352	tNEkEQLQGLNDR	0.95	32.61	36.6266	24.12	2.147	0.6195	2.08	0.03316	1.15719
Isoform 2 of Gelsolin OS=Homo sapiens GN=GSN	Q16352	vSSTGLSLk	1	36.69	38.5606	28.19	1.177	0.5524	0.7534	0.2689	0.463741
Isoform 2 of Gelsolin OS=Homo sapiens GN=GSN	P06396-2	aGALNSNDAFVLk	1	102.39	37.9302	88.51	1.002	0.2528	1.092	0.4876	0.708829
Isoform 2 of Gelsolin OS=Homo sapiens GN=GSN	P06396-2	aQPVQVAEGSEPDGFWEALGGk	1	52.46	35.1014	52.46	0.7308	0.5646	0.8358	0.3956	0.370938
Isoform 2 of Gelsolin OS=Homo sapiens GN=GSN	P06396-2	aVEVLPk	0.9	45.77	37.4194	29.91	0.9887	0.3013	1.086	0.4209	0.701424
Isoform 2 of Gelsolin OS=Homo sapiens GN=GSN	P06396-2	dPDQTDGLGLSYLSSHIANVER	1	55.32	34.2259	55.32	0.6655	0.4486	0.9051	0.5049	0.401762
Isoform 2 of Gelsolin OS=Homo sapiens GN=GSN	P06396-2	dSQEEEkTEALTSAk	1	48.68	36.5973	48.48	1.018	0.2903	1.167	0.3957	0.774927
Isoform 2 of Gelsolin OS=Homo sapiens GN=GSN	P06396-2	eGGQTAPASTR	1	53.41	35.4568	39.44	1.135	0.2917	1.442	0.2859	0.989018
Isoform 2 of Gelsolin OS=Homo sapiens GN=GSN	P06396-2	ePGLQIWR	0.99	40.09	37.8796	27.86	1.231	0.2509	1.438	0.3029	1.01044
Isoform 2 of Gelsolin OS=Homo sapiens GN=GSN	P06396-2	eVQGFESATFLGYFk	1	60.18	36.909	57.43	0.9693	0.334	1.059	0.3843	0.683352
Isoform 2 of Gelsolin OS=Homo sapiens GN=GSN	P06396-2	hVVPNEVVVQR	0.99	26.39	38.2471	24.82	0.8329	0.4586	0.8948	0.3993	0.463151
Isoform 2 of Gelsolin OS=Homo sapiens GN=GSN	P06396-2	hVVPNEVVVQRLFQVk	0.88	22.27	34.4295	22.27	1.642	0.2859	0.9835	0.2954	0.766958
Isoform 2 of Gelsolin OS=Homo sapiens GN=GSN	P06396-2	kGGVASGFk	0.98	27.71	37.5328	27.71	1.271	0.2073	1.417	0.3655	0.991347
Isoform 2 of Gelsolin OS=Homo sapiens GN=GSN	P06396-2	lFAcSNk	0.9	43.09	37.9043	25.52	1.256	0.2669	1.463	0.2782	1.02684
Isoform 2 of Gelsolin OS=Homo sapiens GN=GSN	P06396-2	qTQVSVLPEGGETPLFk	0.99	34.84	36.7633	33.45	0.7845	0.388	1.014	0.4389	0.566561
Isoform 2 of Gelsolin OS=Homo sapiens GN=GSN	P06396-2	rTPITVVk	0.79	16.94	33.8399	14.75	1.362	0.2258	1.309	0.3387	0.953525
Isoform 2 of Gelsolin OS=Homo sapiens GN=GSN	P06396-2	sEDcFILDHGk	1	33.13	34.3441	31.74	1.021	0.2917	1.079	0.4246	0.704263
Isoform 2 of Gelsolin OS=Homo sapiens GN=GSN	P06396-2	tASDFITk	0.99	49.97	37.3862	37.92	0.6907	0.4813	1.011	0.4004	0.525681
Isoform 2 of Gelsolin OS=Homo sapiens GN=GSN	P06396-2	tPITVVk	0.82	37.95	37.0825	17.84	1.073	0.2693	1.289	0.3815	0.864764
Isoform 2 of Gelsolin OS=Homo sapiens GN=GSN	P06396-2	tPSAAYLWVGTGASEAEk	1	73.59	36.3165	72.18	0.9025	0.3982	0.8208	0.3642	0.482008
Talin-1 OS=Homo sapiens GN=TLN1 PE=1 SV=3	P06396-2	vVEHPEFLk	0.97	35.18	37.7619	15.93	0.822	0.3811	1.112	0.3918	0.666769
Talin-1 OS=Homo sapiens GN=TLN1 PE=1 SV=3	Q9Y490	aAAFEEQENETVVVk	1	66.92	36.4591	58.52	1.007	1.438	1.546	1.001	0.217247
Talin-1 OS=Homo sapiens GN=TLN1 PE=1 SV=3	Q9Y490	aDAEGESDLENSR	1	88.01	26.561	78.62	0.9327	1.753	2.199	0.6231	0.532648
Talin-1 OS=Homo sapiens GN=TLN1 PE=1 SV=3	Q9Y490	aDQDSEAMk	1	59.16	33.0685	47.89	0.8665	1.702	1.818	0.836	0.36957
Talin-1 OS=Homo sapiens GN=TLN1 PE=1 SV=3	Q9Y490	aIADMLR	0.9	39.24	39.2324	24.92	1.167	1.486	2.197	0.588	0.566361
Talin-1 OS=Homo sapiens GN=TLN1 PE=1 SV=3	Q9Y490	aLDGAFTEENR	1	69.06	34.456	58.79	0.9214	1.528	2.171	0.7334	0.487409
Talin-1 OS=Homo sapiens GN=TLN1 PE=1 SV=3	Q9Y490	aLDYYMLR	0.91	36.12	40.08	24.44	1.567	1.289	1.666	0.6657	0.418575
Talin-1 OS=Homo sapiens GN=TLN1 PE=1 SV=3	Q9Y490	aLGDLISATk	1	67.35	38.4566	43.88	1.19	1.61	1.641	0.7127	0.399046
Talin-1 OS=Homo sapiens GN=TLN1 PE=1 SV=3	Q9Y490	aLSTDPAAPNLk	1	56.14	37.5481	54	1.234	1.167	1.442	1.08	0.153669
Talin-1 OS=Homo sapiens GN=TLN1 PE=1 SV=3	Q9Y490	aSAGPQPLLVQSck	1	63.45	37.4624	57.9	1.029	1.487	1.649	0.8883	0.298708
Talin-1 OS=Homo sapiens GN=TLN1 PE=1 SV=3	Q9Y490	aSSLIEEAk	1	46.76	42.0777	36.16	1.483	1.034	1.867	0.783	0.462087
Talin-1 OS=Homo sapiens GN=TLN1 PE=1 SV=3	Q9Y490	aVAEQIPLLVQGVR	0.94	19.34	36.7587	19.34	1.029	1.421	1.574	0.9977	0.224305
Talin-1 OS=Homo sapiens GN=TLN1 PE=1 SV=3	Q9Y490	aVASAAAALVLk	1	52.76	34.961	39.45	0.6805	1.56	1.257	1.622	0.131997
Talin-1 OS=Homo sapiens GN=TLN1 PE=1 SV=3	Q9Y490	aVEDEATk	0.99	59.2	36.3377	46.07	1.133	1.738	2.079	0.5476	0.55263
Talin-1 OS=Homo sapiens GN=TLN1 PE=1 SV=3	Q9Y490	aVTQALNR	0.85	28.15	38.1164	11.68	0.9357	1.434	1.791	0.9323	0.311291
Talin-1 OS=Homo sapiens GN=TLN1 PE=1 SV=3	Q9Y490	eAAYHPEVAPDVR	1	41.28	35.463	38.3	1.409	1.459	1.871	0.5828	0.504415
Talin-1 OS=Homo sapiens GN=TLN1 PE=1 SV=3	Q9Y490	eADESLNFEEQILEAAk	1	77.51	35.2827	65.85	1.107	1.182	1.605	1.067	0.220534
Talin-1 OS=Homo sapiens GN=TLN1 PE=1 SV=3	Q9Y490	eGTETFADHR	0.58	19.25	31.2743	11.35	1.079	1.558	1.628	0.8188	0.335862
Talin-1 OS=Homo sapiens GN=TLN1 PE=1 SV=3	Q9Y490	eQGVEEHETLLLR	1	47.2	37.2803	47.2	1.105	1.804	1.602	0.7014	0.428759
Talin-1 OS=Homo sapiens GN=TLN1 PE=1 SV=3	Q9Y490	gLAGAVSELLR	1	62.02	37.9505	51.99	0.7799	1.309	1.433	1.461	0.0577409
Talin-1 OS=Homo sapiens GN=TLN1 PE=1 SV=3	Q9Y490	hTSALcNScR	0.99	25.65	28.704	25.65	0.9087	1.169	1.84	1.147	0.284341
Talin-1 OS=Homo sapiens GN=TLN1 PE=1 SV=3	Q9Y490	iSIGNVVk	0.99	37.84	36.9548	23.3	1.158	1.463	1.623	0.8107	0.331277
Talin-1 OS=Homo sapiens GN=TLN1 PE=1 SV=3	Q9Y490	lAQAAQSSVATITR	0.84	18.3	37.8866	18.3	0.8801	1.153	1.806	0.01	0.918564
Talin-1 OS=Homo sapiens GN=TLN1 PE=1 SV=3	Q9Y490	lGAASLGAEDPETQVVLINAVk	1	57.48	35.3883	57.48	1.127	1.224	1.424	1.141	0.115182
Talin-1 OS=Homo sapiens GN=TLN1 PE=1 SV=3	Q9Y490	lLAALLEDEGGSGRPLLQAAk	1	50.77	33.6866	45.71	0.7658	1.607	1.288	1.439	0.110458
Talin-1 OS=Homo sapiens GN=TLN1 PE=1 SV=3	Q9Y490	lNEAAAGLNQAATELVQASR	1	65.6	41.3846	63.08	1.146	1.53	1.367	0.7736	0.325357
Talin-1 OS=Homo sapiens GN=TLN1 PE=1 SV=3	Q9Y490	mATNAAAQNAIk	1	76.22	37.5937	69.46	1.204	1.473	1.573	0.8033	0.326176
Talin-1 OS=Homo sapiens GN=TLN1 PE=1 SV=3	Q9Y490	nLGTALAELR	1	47	38.0733	29.13	0.9491	1.783	1.703	0.764	0.399981
Talin-1 OS=Homo sapiens GN=TLN1 PE=1 SV=3	Q9Y490	qAAASATQTIAAAQHAASTPk	1	75.53	36.6436	72.09	1.077	1.567	1.785	0.7441	0.402063
Talin-1 OS=Homo sapiens GN=TLN1 PE=1 SV=3	Q9Y490	sAQPASAEPR	1	54.52	36.1731	38.02	0.8396	1.129	1.648	1.435	0.185816
Talin-1 OS=Homo sapiens GN=TLN1 PE=1 SV=3	Q9Y490	sQLAAAAR	0.99	46.31	38.2007	21.19	1.326	1.486	1.271	0.8945	0.245983
Talin-1 OS=Homo sapiens GN=TLN1 PE=1 SV=3	Q9Y490	tIMVDDSk	0.99	62.19	37.8118	49.29	1.204	1.326	1.457	0.9634	0.204753
Talin-1 OS=Homo sapiens GN=TLN1 PE=1 SV=3	Q9Y490	tMLESAGGLIQTAR	1	53.53	37.5051	44.1	1.142	1.722	1.493	0.763	0.377705
Talin-1 OS=Homo sapiens GN=TLN1 PE=1 SV=3	Q9Y490	vEHGSVALPAIMR	1	51.23	38.0598	46.3	0.7642	2.326	1.391	0.9066	0.468156
Talin-1 OS=Homo sapiens GN=TLN1 PE=1 SV=3	Q9Y490	vGAIPANALDDGQWSQGLISAAR	0.99	116.45	36.1836	116.33	0.9163	1.631	1.369	1.089	0.198863
Talin-1 OS=Homo sapiens GN=TLN1 PE=1 SV=3	Q9Y490	vSHVLAALQAGNR	1	41.17	38.3142	36.64	1.178	1.387	1.312	0.8769	0.231064
Apolipoprotein B-100 OS=Homo sapiens GN=APOB PE=1 SV=2	Q9Y490	vVAPTISSPVcQEQLVEAGR	1	46.53	39.347	46.53	1.051	1.451	1.052	1.397	0.166511
Apolipoprotein B-100 OS=Homo sapiens GN=APOB PE=1 SV=2	P04114	aVSMPSFSILGSDVR	0.95	26.22	36.9671	17.46	0.9853	1.036	0.3508	1.256	0.535912
Apolipoprotein B-100 OS=Homo sapiens GN=APOB PE=1 SV=2	P04114	eFQVPTFTIPk	0.97	31.26	37.9581	18.71	1.246	0.8634	0.649	0.6438	0.174351
Apolipoprotein B-100 OS=Homo sapiens GN=APOB PE=1 SV=2	P04114	eIFNMAR	0.9	25.87	36.9276	14.7	0.9927	1.115	0.3932	1.038	0.467023
Apolipoprotein B-100 OS=Homo sapiens GN=APOB PE=1 SV=2	P04114	fIIPSPk	0.52	25.75	37.9036	7.66	1.007	1.134	0.3682	0.8367	0.495202
Apolipoprotein B-100 OS=Homo sapiens GN=APOB PE=1 SV=2	P04114	gNVATEISTER	1	40.89	39.4871	35.98	0.7598	0.9835	0.5495	1.095	0.328996
Apolipoprotein B-100 OS=Homo sapiens GN=APOB PE=1 SV=2	P04114	gTYGLScQR	0.91	28.65	36.6978	24.16	1.086	1.461	0.5224	0.5423	0.636951
Apolipoprotein B-100 OS=Homo sapiens GN=APOB PE=1 SV=2	P04114	gVISIPR	0.9	35.78	36.2211	12.53	1.232	1.3	0.5113	0.5602	0.559035
Apolipoprotein B-100 OS=Homo sapiens GN=APOB PE=1 SV=2	P04114	iEIPLPFGGk	0.96	26.7	36.5562	18.91	1.339	1.178	0.3574	0.81	0.525743
Apolipoprotein B-100 OS=Homo sapiens GN=APOB PE=1 SV=2	P04114	iISDYHQQFR	1	34.86	37.0893	34.86	1.251	0.7374	0.666	0.7317	0.0557536
Apolipoprotein B-100 OS=Homo sapiens GN=APOB PE=1 SV=2	P04114	iNPLALk	0.9	32.51	31.7435	19.01	0.9597	1.176	0.4711	0.8453	0.424499
Apolipoprotein B-100 OS=Homo sapiens GN=APOB PE=1 SV=2	P04114	iTLPDFR	0.9	26.49	40.1728	17.13	1.037	1.085	0.5838	0.6847	0.337904
Apolipoprotein B-100 OS=Homo sapiens GN=APOB PE=1 SV=2	P04114	lATALSLSNk	1	35.72	38.0243	29.11	0.9953	1.229	0.3765	0.9759	0.508812
Apolipoprotein B-100 OS=Homo sapiens GN=APOB PE=1 SV=2	P04114	lDVTTSIGR	1	42.95	39.1434	33.77	1.054	1.152	0.5465	0.6771	0.4024
Apolipoprotein B-100 OS=Homo sapiens GN=APOB PE=1 SV=2	P04114	lSLPDFk	0.9	39.63	39.0789	16.27	1.015	1.205	0.4698	0.7717	0.45316
Apolipoprotein B-100 OS=Homo sapiens GN=APOB PE=1 SV=2	P04114	nIQEYLSILTDPDGk	0.99	33.76	37.1692	33.76	0.8862	1.014	0.6177	0.8098	0.243515
Apolipoprotein B-100 OS=Homo sapiens GN=APOB PE=1 SV=2	P04114	nLQNNAEWVYQGAIR	1	48.56	35.7761	48.56	0.8752	0.8544	0.8619	0.6975	0.11537
Apolipoprotein B-100 OS=Homo sapiens GN=APOB PE=1 SV=2	P04114	qIDDIDVR	0.99	56.33	37.3973	39.06	0.7458	1.108	0.6509	0.8357	0.265869
Apolipoprotein B-100 OS=Homo sapiens GN=APOB PE=1 SV=2	P04114	sEILAHWSPAk	1	42.47	37.7692	34.6	1.269	0.9334	0.6865	0.553	0.266459
Apolipoprotein B-100 OS=Homo sapiens GN=APOB PE=1 SV=2	P04114	sEYQADYESLR	1	46.76	29.154	46.76	1.138	0.9034	0.5797	0.7546	0.217221
Apolipoprotein B-100 OS=Homo sapiens GN=APOB PE=1 SV=2	P04114	sLWDFLk	0.9	39.72	38.6046	18.28	0.9088	1.074	0.4128	1.116	0.454619
Apolipoprotein B-100 OS=Homo sapiens GN=APOB PE=1 SV=2	P04114	sPAFTDLHLR	1	35.57	37.6552	32.51	1.038	0.776	0.6576	0.8487	0.126788
Apolipoprotein B-100 OS=Homo sapiens GN=APOB PE=1 SV=2	P04114	tGISPLALIk	0.56	12.88	33.1048	12.88	0.7284	1.166	0.3722	1.422	0.554737
Apolipoprotein B-100 OS=Homo sapiens GN=APOB PE=1 SV=2	P04114	tSSFALNLPTLPEVk	0.75	17.79	36.8815	15.75	0.7096	1.459	0.6308	0.6883	0.499396
Aconitase 2, mitochondrial OS=Homo sapiens GN=ACO2 PE=4 SV=1	P04114	vLVDHFGYTk	1	36.02	38.3052	30.72	0.8391	0.982	0.5757	0.9478	0.269832
Aconitase 2, mitochondrial OS=Homo sapiens GN=ACO2 PE=4 SV=1	A2A274,Q99798	aGSALNR	0.66	30.32	38.512	9.56	1.067	1.046	0.8165	0.6891	0.212652
Aconitase 2, mitochondrial OS=Homo sapiens GN=ACO2 PE=4 SV=1	A2A274,Q99798	dFTPGkPLk	0.8	24.38	37.7495	19.28	0.9156	0.968	0.8516	0.8319	0.0832204
Aconitase 2, mitochondrial OS=Homo sapiens GN=ACO2 PE=4 SV=1	A2A274,Q99798	dGYAQILR	0.92	28.92	38.613	19.77	0.7954	0.9083	0.9128	0.9366	0.0165435
Aconitase 2, mitochondrial OS=Homo sapiens GN=ACO2 PE=4 SV=1	A2A274,Q99798	dLEDLQILIk	1	72.56	36.8359	58.55	1.223	0.8938	0.7158	0.8023	0.110716
Aconitase 2, mitochondrial OS=Homo sapiens GN=ACO2 PE=4 SV=1	A2A274,Q99798	dLGGIVLANAcGPcIGQWDR	1	64.8	34.0295	64.8	0.7201	0.9493	0.8935	1.028	0.0706153
Aconitase 2, mitochondrial OS=Homo sapiens GN=ACO2 PE=4 SV=1	A2A274,Q99798	dSSGQHVDVSPTSQR	1	81.46	33.2715	81.46	0.9839	0.8442	0.993	0.7473	0.143657
Aconitase 2, mitochondrial OS=Homo sapiens GN=ACO2 PE=4 SV=1	A2A274,Q99798	eDIANLADEFk	1	44.64	36.844	37.01	1.023	0.8287	0.7943	0.9325	0.0844597
Aconitase 2, mitochondrial OS=Homo sapiens GN=ACO2 PE=4 SV=1	A2A274,Q99798	eGWPLDIR	0.66	25.98	37.3815	10.07	0.9054	0.7221	0.8914	1.058	0.188604
Aconitase 2, mitochondrial OS=Homo sapiens GN=ACO2 PE=4 SV=1	A2A274,Q99798	fNPETDYLTGTDGk	1	29.42	34.6165	29.15	0.7224	1.236	0.6373	1.103	0.316883
Aconitase 2, mitochondrial OS=Homo sapiens GN=ACO2 PE=4 SV=1	A2A274,Q99798	gEFDPGQDTYQHPPk	1	86.81	33.2201	84.89	1.031	0.9335	0.6805	0.9583	0.179291
Aconitase 2, mitochondrial OS=Homo sapiens GN=ACO2 PE=4 SV=1	A2A274,Q99798	gHLDNISNNLLIGAINIENGk	0.99	40.78	35.4258	35.38	0.7607	0.9827	0.9186	0.9036	0.0449354
Aconitase 2, mitochondrial OS=Homo sapiens GN=ACO2 PE=4 SV=1	A2A274,Q99798	iVYGHLDDPASQEIER	1	45.53	35.9999	44.93	0.9029	1.006	0.5687	1.215	0.354664
Aconitase 2, mitochondrial OS=Homo sapiens GN=ACO2 PE=4 SV=1	A2A274,Q99798	kQGLLPLTFADPADYNk	1	40.15	36.0163	40.15	0.967	0.8134	0.723	1.101	0.224525
Aconitase 2, mitochondrial OS=Homo sapiens GN=ACO2 PE=4 SV=1	A2A274,Q99798	lEAPDADELPk	1	70.24	37.4624	59.28	1.021	0.7967	0.8469	0.9117	0.0676879
Aconitase 2, mitochondrial OS=Homo sapiens GN=ACO2 PE=4 SV=1	A2A274,Q99798	lNRPLTLSEk	1	38.89	36.1574	33.6	1.255	0.8973	0.7358	0.7614	0.10875
Aconitase 2, mitochondrial OS=Homo sapiens GN=ACO2 PE=4 SV=1	A2A274,Q99798	lQLLEPFDk	0.82	27.68	41.9365	18.27	1.185	0.9048	0.9219	0.6249	0.204058
Aconitase 2, mitochondrial OS=Homo sapiens GN=ACO2 PE=4 SV=1	A2A274,Q99798	lTGSLSGWSSPk	1	71.44	38.0366	62.41	1.16	0.8959	0.6929	0.8714	0.135122
Aconitase 2, mitochondrial OS=Homo sapiens GN=ACO2 PE=4 SV=1	A2A274,Q99798	nAVTQEFGPVPDTAR	1	92.8	36.2304	88.65	0.9042	0.9556	0.9006	0.807	0.0846323
Aconitase 2, mitochondrial OS=Homo sapiens GN=ACO2 PE=4 SV=1	A2A274,Q99798	nTIVTSYNR	0.57	18.2	36.7596	18.2	0.7548	0.9329	0.9525	0.9292	0.0133464
Aconitase 2, mitochondrial OS=Homo sapiens GN=ACO2 PE=4 SV=1	A2A274,Q99798	qGLLPLTFADPADYNk	0.99	26.53	36.9205	26.53	0.9967	1.013	0.7279	0.8463	0.166083
Aconitase 2, mitochondrial OS=Homo sapiens GN=ACO2 PE=4 SV=1	A2A274,Q99798	sQFTITPGSEQIR	0.86	25.16	36.8359	17	1.108	1.018	0.6519	0.5981	0.302232
Aconitase 2, mitochondrial OS=Homo sapiens GN=ACO2 PE=4 SV=1	A2A274,Q99798	vAGILTVk	0.94	31.1	34.9914	13.73	1.024	0.9415	0.7547	0.8626	0.109943
Aconitase 2, mitochondrial OS=Homo sapiens GN=ACO2 PE=4 SV=1	A2A274,Q99798	vAMSHFEPNEYIHYDLLEk	0.84	20.7	35.0024	20.7	1.148	0.9821	0.8121	0.6859	0.179798
Aconitase 2, mitochondrial OS=Homo sapiens GN=ACO2 PE=4 SV=1	A2A274,Q99798	vGLIGScTNSSYEDMGR	1	35.74	29.1803	35.74	1.104	0.9843	0.6315	0.9147	0.221537
Malate dehydrogenase, mitochondrial OS=Homo sapiens GN=MDH2 PE=1 SV=3	A2A274,Q99798	wVVIGDENYGEGSSR	0.58	20.82	33.3304	14.78	1.779	0.9734	0.6387	0.5677	0.298188
Malate dehydrogenase, mitochondrial OS=Homo sapiens GN=MDH2 PE=1 SV=3	P40926	aGAGSATLSMAYAGAR	1	84.21	34.8855	74.87	0.8259	1.035	1.035	1.086	0.0279894
Malate dehydrogenase, mitochondrial OS=Homo sapiens GN=MDH2 PE=1 SV=3	P40926	aNTFVAELk	1	65.25	38.5443	56.36	1.048	0.9462	0.8263	1.181	0.183266
Malate dehydrogenase, mitochondrial OS=Homo sapiens GN=MDH2 PE=1 SV=3	P40926	eGVVEcSFVk	1	33.83	36.9592	28.29	0.8461	1.017	0.7808	1.427	0.304179
Malate dehydrogenase, mitochondrial OS=Homo sapiens GN=MDH2 PE=1 SV=3	P40926	fVFSLVDAMNGk	0.99	38.45	37.3672	37.58	0.929	0.8911	0.9425	1.234	0.180855
Malate dehydrogenase, mitochondrial OS=Homo sapiens GN=MDH2 PE=1 SV=3	P40926	gcDVVVIPAGVPR	1	47.79	37.9741	47.79	1.144	0.917	0.7724	1.079	0.166214
Malate dehydrogenase, mitochondrial OS=Homo sapiens GN=MDH2 PE=1 SV=3	P40926	gYLGPEQLPDcLk	1	68.24	37.3199	65.75	0.8769	0.9897	0.8699	1.27	0.196842
Malate dehydrogenase, mitochondrial OS=Homo sapiens GN=MDH2 PE=1 SV=3	P40926	iFGVTTLDIVR	0.91	23.46	38.5932	17.58	0.9597	1.307	0.8392	0.9395	0.23945
Malate dehydrogenase, mitochondrial OS=Homo sapiens GN=MDH2 PE=1 SV=3	P40926	iQEAGTEVVk	0.99	45.94	38.4788	38.53	0.9018	0.9007	0.971	1.236	0.170693
Malate dehydrogenase, mitochondrial OS=Homo sapiens GN=MDH2 PE=1 SV=3	P40926	lTLYDIAHTPGVAADLSHIETk	1	35.2	35.5485	34.8	0.9137	1.068	0.7961	1.247	0.218932
Malate dehydrogenase, mitochondrial OS=Homo sapiens GN=MDH2 PE=1 SV=3	P40926	mISDAIPELk	1	40.31	38.3727	33.11	0.9801	0.9279	0.8867	1.186	0.162188
Malate dehydrogenase, mitochondrial OS=Homo sapiens GN=MDH2 PE=1 SV=3	P40926	nSPLVSR	0.58	21.39	37.7349	14.07	1.03	1.049	1	0.9098	0.0715921
Malate dehydrogenase, mitochondrial OS=Homo sapiens GN=MDH2 PE=1 SV=3	P40926	sQETEcTYFSTPLLLGk	1	52.94	35.6902	52.94	0.9935	0.9192	0.9773	1.085	0.0846494
Malate dehydrogenase, mitochondrial OS=Homo sapiens GN=MDH2 PE=1 SV=3	P40926	tIIPLISQcTPk	1	45.72	36.5021	43.93	0.9446	0.9729	0.9221	1.144	0.114766
Malate dehydrogenase, mitochondrial OS=Homo sapiens GN=MDH2 PE=1 SV=3	P40926	vDFPQDQLTALTGR	1	65.06	37.1265	64.42	0.9814	1.056	0.8527	1.105	0.133175
Malate dehydrogenase, mitochondrial OS=Homo sapiens GN=MDH2 PE=1 SV=3	P40926	vNVPVIGGHAGk	0.99	41.92	41.1012	40.48	0.8614	1.135	0.8746	1.128	0.141856
Alpha-2-macroglobulin OS=Homo sapiens GN=A2M PE=1 SV=3	P40926	vSSFEEk	0.9	36.17	36.9932	18.27	0.9614	0.9396	0.9289	1.169	0.133964
Alpha-2-macroglobulin OS=Homo sapiens GN=A2M PE=1 SV=3	P01023	aIGYLNTGYQR	1	53.93	36.7952	43.18	1.13	0.8759	1.302	0.4641	0.475742
Alpha-2-macroglobulin OS=Homo sapiens GN=A2M PE=1 SV=3	P01023	dLTGFPGPLNDQDNEDcINR	1	28.32	27.6938	28.32	0.9512	0.9769	0.9394	0.6848	0.183302
Alpha-2-macroglobulin OS=Homo sapiens GN=A2M PE=1 SV=3	P01023	gEAFTLk	0.85	31	38.9415	14.95	0.8746	0.8452	0.936	0.8639	0.0543787
Alpha-2-macroglobulin OS=Homo sapiens GN=A2M PE=1 SV=3	P01023	gHFSISIPVk	0.87	21.74	36.9801	20.79	1.346	1.077	0.7991	0.5161	0.35171
Alpha-2-macroglobulin OS=Homo sapiens GN=A2M PE=1 SV=3	P01023	lLIYAVLPTGDVIGDSAk	1	54.51	36.6295	50.42	0.7868	1.019	0.8953	0.833	0.103382
Alpha-2-macroglobulin OS=Homo sapiens GN=A2M PE=1 SV=3	P01023	lPPNVVEESAR	1	56.45	37.9518	56.45	0.8601	0.9569	1.012	0.7181	0.174424
Alpha-2-macroglobulin OS=Homo sapiens GN=A2M PE=1 SV=3	P01023	nEDSLVFVQTDk	1	57.35	37.0995	51.47	1.098	0.9738	1.109	0.5041	0.36819
Alpha-2-macroglobulin OS=Homo sapiens GN=A2M PE=1 SV=3	P01023	qFSFPLSSEPFQGSYk	1	40.77	35.6027	40.49	0.9776	0.798	0.8432	0.9117	0.0672723
Alpha-2-macroglobulin OS=Homo sapiens GN=A2M PE=1 SV=3	P01023	qGIPFFGQVR	0.84	25.77	38.6599	15.34	1.059	0.9824	1.229	0.4674	0.435198
Alpha-2-macroglobulin OS=Homo sapiens GN=A2M PE=1 SV=3	P01023	qQNAQGGFSSTQDTVVALHALSk	1	78.49	35.807	76.02	1.154	0.9663	0.9908	0.5426	0.302429
Alpha-2-macroglobulin OS=Homo sapiens GN=A2M PE=1 SV=3	P01023	qSSEITR	0.9	46.41	38.0236	28.85	0.8584	0.6832	1.1	0.9268	0.231795
Alpha-2-macroglobulin OS=Homo sapiens GN=A2M PE=1 SV=3	P01023	qTVSWAVTPk	0.98	31.55	38.3078	22.57	1.039	0.9996	0.9534	0.6035	0.25416
Alpha-2-macroglobulin OS=Homo sapiens GN=A2M PE=1 SV=3	P01023	sIYkPGQTVk	0.93	18.92	36.6483	18.92	1.064	0.9327	0.8745	0.689	0.152957
Alpha-2-macroglobulin OS=Homo sapiens GN=A2M PE=1 SV=3	P01023	sLNEEAVk	0.99	54.33	39.2516	40.96	0.99	0.9152	0.977	0.6753	0.186217
Alpha-2-macroglobulin OS=Homo sapiens GN=A2M PE=1 SV=3	P01023	sLNEEAVkk	1	31.07	37.8569	27.6	1.083	0.8227	1.082	0.6206	0.274768
Alpha-2-macroglobulin OS=Homo sapiens GN=A2M PE=1 SV=3	P01023	tEHPFTVEEFVLPk	0.57	19.9	36.4768	19.9	1.093	0.8891	0.7454	0.8255	0.0878143
Alpha-2-macroglobulin OS=Homo sapiens GN=A2M PE=1 SV=3	P01023	tGTHGLLVk	1	32.85	36.869	32.85	1.207	0.9203	0.9158	0.5875	0.236247
Alpha-2-macroglobulin OS=Homo sapiens GN=A2M PE=1 SV=3	P01023	vDLSFSPSQSLPASHAHLR	0.97	21.42	36.1951	20.81	0.956	0.9074	0.7001	1.041	0.19457
Alpha-2-macroglobulin OS=Homo sapiens GN=A2M PE=1 SV=3	P01023	vTAAPQSVcALR	1	47.41	37.6118	37.94	1.045	1.054	1.06	0.5121	0.359406
Nestin OS=Homo sapiens GN=NES PE=1 SV=2	P01023	ySDASDcHGEDSQAFcEk	0.78	9.66	25	9.66	0.9114	1.046	1.034	0.6069	0.279269
Nestin OS=Homo sapiens GN=NES PE=1 SV=2	P48681	aHADDELAALR	1	44.83	36.5167	37.72	0.9187	2.179	2.223	0.9195	0.417289
Nestin OS=Homo sapiens GN=NES PE=1 SV=2	P48681	aLEEQNELLSAELGGLR	0.99	116.81	36.7477	103.24	1.05	1.908	1.88	1.087	0.28685
Nestin OS=Homo sapiens GN=NES PE=1 SV=2	P48681	aQDAPLSLLQTQGGR	1	60.8	37.7437	54.85	1.141	2.247	2.03	0.7821	0.468818
Nestin OS=Homo sapiens GN=NES PE=1 SV=2	P48681	dNLAEELEGVAGR	1	56.11	35.617	49.22	0.9592	1.93	2.109	1.072	0.325364
Nestin OS=Homo sapiens GN=NES PE=1 SV=2	P48681	eDTQTLQSLQk	0.98	33.15	38.1224	32.55	1.567	1.684	1.444	1.075	0.218964
Nestin OS=Homo sapiens GN=NES PE=1 SV=2	P48681	eESEAEAPR	1	51.45	31.4208	45.36	1.401	1.85	2.46	0.642	0.560529
Nestin OS=Homo sapiens GN=NES PE=1 SV=2	P48681	eESVEAVk	0.94	25.16	38.7668	20.87	1.006	1.824	1.989	1.121	0.280271
Nestin OS=Homo sapiens GN=NES PE=1 SV=2	P48681	eEVMEPPLEEESLEAk	1	38.79	33.9129	35.46	1.032	1.627	2	1.256	0.228548
Nestin OS=Homo sapiens GN=NES PE=1 SV=2	P48681	eIQDSQVPLEk	1	49.82	37.4733	38.18	0.9523	1.897	1.966	1.131	0.278407
Nestin OS=Homo sapiens GN=NES PE=1 SV=2	P48681	eIQEPLESVEVNQETFR	1	84.55	35.0583	83.15	0.8746	1.998	1.458	1.606	0.165371
Nestin OS=Homo sapiens GN=NES PE=1 SV=2	P48681	eNQELMk	0.9	46.5	37.8979	30.53	1.045	1.561	2.308	1.073	0.377586
Nestin OS=Homo sapiens GN=NES PE=1 SV=2	P48681	eQDGFTGk	0.61	18.63	36.2788	13.85	0.9647	1.9	1.791	1.246	0.212914
Nestin OS=Homo sapiens GN=NES PE=1 SV=2	P48681	eTAIEGk	0.9	53.57	43.0769	31.73	0.8019	2.183	1.773	1.318	0.246129
Nestin OS=Homo sapiens GN=NES PE=1 SV=2	P48681	fQLAVEALEQEk	1	89.25	37.5929	74.73	1.053	1.613	1.772	1.36	0.131367
Nestin OS=Homo sapiens GN=NES PE=1 SV=2	P48681	gEYQESLR	0.99	39.64	34.8601	31.68	0.9024	1.692	2.15	1.247	0.266172
Nestin OS=Homo sapiens GN=NES PE=1 SV=2	P48681	gSPFQEEEGSALk	1	60.46	35.7726	58.63	1.048	1.607	1.802	1.346	0.14435
Nestin OS=Homo sapiens GN=NES PE=1 SV=2	P48681	lEAYLAR	0.52	23.24	39.8945	11.75	1.098	1.648	2.024	1.117	0.285468
Nestin OS=Homo sapiens GN=NES PE=1 SV=2	P48681	lLEEENQESLR	1	75.76	36.1962	68.57	0.8568	1.604	2.044	1.456	0.179768
Nestin OS=Homo sapiens GN=NES PE=1 SV=2	P48681	lQTPGGGSk	0.88	29.46	38.8281	15.25	1.046	1.715	1.527	1.493	0.0757581
Nestin OS=Homo sapiens GN=NES PE=1 SV=2	P48681	nLEEEENLGk	0.99	31.49	36.7797	22.09	1.068	1.886	2.391	0.8494	0.45993
Nestin OS=Homo sapiens GN=NES PE=1 SV=2	P48681	nLEEEENLGkGEYQESLR	1	59.95	34.6255	59.95	1.321	1.771	1.772	0.9912	0.298072
Nestin OS=Homo sapiens GN=NES PE=1 SV=2	P48681	qGLQSQIAQVLEGR	0.99	28.4	37.7619	25.05	1.036	1.925	1.849	1.11	0.27654
Nestin OS=Homo sapiens GN=NES PE=1 SV=2	P48681	rLEAYLAR	0.87	23.65	39.4364	15.61	1.253	1.685	2.619	0.7402	0.558704
Nestin OS=Homo sapiens GN=NES PE=1 SV=2	P48681	rVQGLEGPR	0.97	27.11	38.348	22.88	0.9523	2.114	2.121	0.9586	0.386495
Nestin OS=Homo sapiens GN=NES PE=1 SV=2	P48681	sAGQENLETLk	1	86.9	38.0284	68.74	0.8333	1.883	2.411	1.082	0.373413
Nestin OS=Homo sapiens GN=NES PE=1 SV=2	P48681	sLEDENk	0.9	45.23	36.9417	21.23	1.106	1.875	2.2	0.8968	0.40931
Nestin OS=Homo sapiens GN=NES PE=1 SV=2	P48681	sLEEDLETLk	0.93	28.76	38.1285	15.45	0.8659	1.887	2.058	1.216	0.258703
Nestin OS=Homo sapiens GN=NES PE=1 SV=2	P48681	sLEEEGQELPQSADVQR	1	77.36	33.3244	63.58	0.9698	2.528	1.705	0.9823	0.444879
Nestin OS=Homo sapiens GN=NES PE=1 SV=2	P48681	sLEEQDQETLR	0.83	28.86	34.3281	12.03	1.523	2.846	0.7533	1.254	0.675466
Nestin OS=Homo sapiens GN=NES PE=1 SV=2	P48681	sLEEQDQETLRTLEk	1	55.91	40.9868	53.47	0.9945	1.45	2.89	0.9819	0.560579
Nestin OS=Homo sapiens GN=NES PE=1 SV=2	P48681	sLETEILESLk	1	87.84	38.1498	79.25	0.8476	1.823	2.021	1.31	0.213589
Nestin OS=Homo sapiens GN=NES PE=1 SV=2	P48681	sLGAWNLENLR	1	56.32	37.5005	44.6	1.003	1.96	1.757	1.182	0.247122
Nestin OS=Homo sapiens GN=NES PE=1 SV=2	P48681	sLGEEIQESLk	1	90.79	38.2315	75.86	1.064	2.044	2.33	0.8057	0.469263
Nestin OS=Homo sapiens GN=NES PE=1 SV=2	P48681	sLkEESVEAVk	0.94	24.84	37.8704	17.4	0.8693	1.906	2.307	1.102	0.346357
Nestin OS=Homo sapiens GN=NES PE=1 SV=2	P48681	sPEEVDkESQR	1	53.66	35.6972	48.03	0.9412	1.712	2.682	0.9473	0.488293
Nestin OS=Homo sapiens GN=NES PE=1 SV=2	P48681	tLEEEDQSIVRPLETENHk	1	42.07	35.6062	42.07	0.9064	1.947	2.247	1.032	0.363324
Nestin OS=Homo sapiens GN=NES PE=1 SV=2	P48681	tLENQSHETLER	1	53.74	35.0678	53.74	0.8791	1.909	2.489	0.9796	0.424768
Nestin OS=Homo sapiens GN=NES PE=1 SV=2	P48681	tLLEAENSR	0.94	29.95	37.9581	15.05	0.8693	2.425	1.884	1.03	0.395202
Nestin OS=Homo sapiens GN=NES PE=1 SV=2	P48681	tSLSFQDPk	1	48.3	38.3276	36.05	1.06	1.829	1.77	1.193	0.219994
Nestin OS=Homo sapiens GN=NES PE=1 SV=2	P48681	vAIPASVLPGPEEPGGQR	1	43.79	37.3328	43.79	1.225	1.992	1.165	1.438	0.275113
Nestin OS=Homo sapiens GN=NES PE=1 SV=2	P48681	vGLNAQAAcAPR	1	62.26	41.5302	56.14	0.8088	2.414	1.85	1.133	0.356877
Nestin OS=Homo sapiens GN=NES PE=1 SV=2	P48681	vGLNAQAAcAPRcPAPPR	1	53.1	35.1996	53.1	1.382	1.734	1.909	0.8947	0.35846
Nestin OS=Homo sapiens GN=NES PE=1 SV=2	P48681	wEDTVEk	0.9	44.39	37.5297	27.93	0.8964	1.664	1.965	1.396	0.169946
Dystonin OS=Homo sapiens GN=DST PE=4 SV=2	P48681	wGPGSSVGSLQALSSSQR	1	54.21	36.0906	54.21	1.244	1.933	1.219	1.397	0.245103
Dystonin OS=Homo sapiens GN=DST PE=4 SV=2	E9PEB9	aLEDDIINHNk	1	46.74	36.3155	37.32	0.9073	1.131	1.215	0.7618	0.23273
Dystonin OS=Homo sapiens GN=DST PE=4 SV=2	E9PEB9	cQNNLEEIk	0.98	39.18	41.3555	32.8	0.7052	0.8146	1.398	1.165	0.260832
Dystonin OS=Homo sapiens GN=DST PE=4 SV=2	E9PEB9	dIIDDLVk	0.99	59.29	38.7402	40.86	1.246	0.9717	1.247	0.6192	0.332665
Dystonin OS=Homo sapiens GN=DST PE=4 SV=2	E9PEB9	eEIEPLQGk	1	42.19	37.9602	33.75	1.052	0.9845	1.039	0.8695	0.0897312
Dystonin OS=Homo sapiens GN=DST PE=4 SV=2	E9PEB9	eFSILLQk	0.87	25.77	37.7371	17.85	1.207	1.304	1.185	0.5015	0.434454
Dystonin OS=Homo sapiens GN=DST PE=4 SV=2	E9PEB9	eVIPQEIEEVk	0.51	28.65	42.4541	17.8	0.929	1.035	1.208	0.8051	0.198929
Dystonin OS=Homo sapiens GN=DST PE=4 SV=2	E9PEB9	gQQMLAR	0.9	33.76	38.1637	20.51	1.239	0.7435	1.61	0.6304	0.538807
Dystonin OS=Homo sapiens GN=DST PE=4 SV=2	E9PEB9	iAALYIPESSQVIGLDAAk	1	32.67	35.0934	28.04	0.9015	0.6424	1.585	1.019	0.438449
Dystonin OS=Homo sapiens GN=DST PE=4 SV=2	E9PEB9	iMTAcSEEEk	0.97	32.19	35.2569	31.91	1.177	0.8169	1.246	0.7804	0.273191
Dystonin OS=Homo sapiens GN=DST PE=4 SV=2	E9PEB9	lMSLGDIR	0.99	37.18	39.4787	23.39	1.22	0.9012	1.387	0.6133	0.404321
Dystonin OS=Homo sapiens GN=DST PE=4 SV=2	E9PEB9	lQGIcDLLTQTENR	0.97	26.1	36.4187	19.11	1.05	0.9408	1.634	0.5609	0.520572
Dystonin OS=Homo sapiens GN=DST PE=4 SV=2	E9PEB9	lQTFLETk	0.83	27.72	41.3152	18.51	0.8342	1.109	1.222	0.8205	0.197091
Dystonin OS=Homo sapiens GN=DST PE=4 SV=2	E9PEB9	nVSVDMEk	0.98	37.5	37.9225	31.32	0.9881	0.9095	1.252	0.8312	0.224343
Dystonin OS=Homo sapiens GN=DST PE=4 SV=2	E9PEB9	qLSLLDSR	0.59	24.71	38.5576	14.69	1.176	1.123	0.8757	0.8084	0.177044
Dystonin OS=Homo sapiens GN=DST PE=4 SV=2	E9PEB9	qQDVNWLGQGLIQSAAk	1	63.37	41.4903	58.53	0.9927	1.368	1.36	0.5064	0.459268
Dystonin OS=Homo sapiens GN=DST PE=4 SV=2	E9PEB9	qQVQILLQEFATR	0.99	33.3	37.2123	25.81	0.989	0.9246	1.296	0.669	0.327323
Dystonin OS=Homo sapiens GN=DST PE=4 SV=2	E9PEB9	sEAYQQQIEMER	1	40.1	30.6183	40.1	0.8513	1.048	1.195	0.8771	0.152976
Dystonin OS=Homo sapiens GN=DST PE=4 SV=2	E9PEB9	sELLQQALcNAk	1	57.93	37.6403	47.57	0.8685	1.016	1.493	0.7103	0.367591
Dystonin OS=Homo sapiens GN=DST PE=4 SV=2	E9PEB9	sLDSELEIANDPDkIk	0.99	30.67	36.288	30.67	1.132	0.8511	1.112	0.8733	0.152992
Dystonin OS=Homo sapiens GN=DST PE=4 SV=2	E9PEB9	sTSTQGLEHDLDDVNAR	1	46.05	32.5816	46.05	1.115	0.8437	0.9667	1.028	0.0991991
Dystonin OS=Homo sapiens GN=DST PE=4 SV=2	E9PEB9	tAFSSLSNVSSER	1	46.02	34.553	29.07	0.8662	0.9392	1.091	1.053	0.0768596
Dystonin OS=Homo sapiens GN=DST PE=4 SV=2	E9PEB9	tFTMEILR	0.96	21.62	38.1391	21.62	0.968	0.77	1.822	0.6886	0.57811
Dystonin OS=Homo sapiens GN=DST PE=4 SV=2	E9PEB9	tLEQALQLAR	0.97	29.86	37.8039	18.89	0.8916	1.044	1.145	0.8776	0.132094
Dystonin OS=Homo sapiens GN=DST PE=4 SV=2	E9PEB9	tSLADDNLk	1	59.96	38.5083	44.55	1.162	1.262	0.5129	1.243	0.424581
Dystonin OS=Homo sapiens GN=DST PE=4 SV=2	E9PEB9	vNLLVSk	0.9	50.01	36.4018	30.83	1.399	0.8814	1.643	0.4616	0.601692
Dystonin OS=Homo sapiens GN=DST PE=4 SV=2	E9PEB9	wEALLNk	0.9	34.94	39.0331	21	1.032	0.7128	1.853	0.6863	0.614443
Dystonin OS=Homo sapiens GN=DST PE=4 SV=2	E9PEB9	wVSNISk	0.9	29.66	39.645	17.14	0.941	1.136	1.117	0.7833	0.196003
Protein disulfide-isomerase A4 OS=Homo sapiens GN=PDIA4 PE=1 SV=2	E9PEB9	yLTMLQTQQk	0.99	32.97	37.7305	31.33	1.056	0.8462	1.19	0.8794	0.195127
Protein disulfide-isomerase A4 OS=Homo sapiens GN=PDIA4 PE=1 SV=2	P13667	aATQFWR	0.9	27.88	38.0787	19.03	0.9692	0.8555	2.786	1.398	0.592696
Protein disulfide-isomerase A4 OS=Homo sapiens GN=PDIA4 PE=1 SV=2	P13667	dkDPPIPVAk	0.67	25.65	38.1411	21.79	1.377	1.239	1.407	1.342	0.0637261
Protein disulfide-isomerase A4 OS=Homo sapiens GN=PDIA4 PE=1 SV=2	P13667	dLGLSESGEDVNAAILDESGk	1	101	34.5301	101	1.129	0.8003	2.033	1.753	0.422705
Protein disulfide-isomerase A4 OS=Homo sapiens GN=PDIA4 PE=1 SV=2	P13667	dLGLSESGEDVNAAILDESGkk	1	129.29	35.4283	129.29	0.9658	0.777	2.593	1.652	0.542533
Protein disulfide-isomerase A4 OS=Homo sapiens GN=PDIA4 PE=1 SV=2	P13667	eENGVLVLNDANFDNFVADk	0.98	26.31	34.7114	23.82	0.9566	0.8857	2.527	1.504	0.505781
Protein disulfide-isomerase A4 OS=Homo sapiens GN=PDIA4 PE=1 SV=2	P13667	eFVTAFk	0.9	44.31	38.2282	37.67	0.9846	0.9157	2.205	1.62	0.408528
Protein disulfide-isomerase A4 OS=Homo sapiens GN=PDIA4 PE=1 SV=2	P13667	eVSQPDWTPPPEVTLVLTk	1	50.64	36.1458	50.64	1.229	1.012	1.823	1.401	0.287261
Protein disulfide-isomerase A4 OS=Homo sapiens GN=PDIA4 PE=1 SV=2	P13667	fAMEPEEFDSDTLR	1	84.8	26.4246	84.8	1.023	0.7254	2.427	1.778	0.522518
Protein disulfide-isomerase A4 OS=Homo sapiens GN=PDIA4 PE=1 SV=2	P13667	fDVSGYPTLk	0.99	79.34	37.8053	0	0.9957	0.8102	2.517	1.547	0.526887
Protein disulfide-isomerase A4 OS=Homo sapiens GN=PDIA4 PE=1 SV=2	P13667	gQAVDYEGSR	1	56.02	33.3183	47.22	0.9596	0.9766	2.502	1.374	0.489216
Protein disulfide-isomerase A4 OS=Homo sapiens GN=PDIA4 PE=1 SV=2	P13667	iDATSASVLASR	1	46.47	38.5461	27.14	1.11	0.8858	2.375	1.42	0.483535
Protein disulfide-isomerase A4 OS=Homo sapiens GN=PDIA4 PE=1 SV=2	P13667	kGQAVDYEGSR	0.93	19.56	37.0834	19.56	0.9318	0.7204	2.292	2.093	0.502833
Protein disulfide-isomerase A4 OS=Homo sapiens GN=PDIA4 PE=1 SV=2	P13667	lAPEYEk	0.9	31.59	38.7576	22.88	1.276	1.256	1.62	1.24	0.15665
Protein disulfide-isomerase A4 OS=Homo sapiens GN=PDIA4 PE=1 SV=2	P13667	mDATANDVPSDR	1	67.16	29.248	62.05	0.938	0.8624	2.183	1.812	0.420656
Protein disulfide-isomerase A4 OS=Homo sapiens GN=PDIA4 PE=1 SV=2	P13667	qFAPEYEk	0.98	31.69	36.7459	20.05	1.125	0.8913	2.248	1.429	0.448653
Protein disulfide-isomerase A4 OS=Homo sapiens GN=PDIA4 PE=1 SV=2	P13667	qLEPVYNSLAk	1	90.7	38.1941	82.27	1.015	0.8469	2.477	1.513	0.508326
Protein disulfide-isomerase A4 OS=Homo sapiens GN=PDIA4 PE=1 SV=2	P13667	qVQEFLk	0.9	31.91	38.776	21.48	2.036	0.7266	1.556	1.399	0.359014
Protein disulfide-isomerase A4 OS=Homo sapiens GN=PDIA4 PE=1 SV=2	P13667	rFDVSGYPTLk	0.62	18.2	37.8618	15.54	1.392	0.7907	1.875	1.506	0.39645
Protein disulfide-isomerase A4 OS=Homo sapiens GN=PDIA4 PE=1 SV=2	P13667	sPPIPLAk	0.74	20.05	37.5366	15.03	1.259	0.7229	2.161	1.631	0.483258
Protein disulfide-isomerase A4 OS=Homo sapiens GN=PDIA4 PE=1 SV=2	P13667	tFDSIVMDPk	0.98	28.95	36.9329	22.13	1.142	0.8989	1.973	1.59	0.366009
Protein disulfide-isomerase A4 OS=Homo sapiens GN=PDIA4 PE=1 SV=2	P13667	tQEEIVAk	0.99	40.52	39.2049	33.47	1.009	0.8295	2.35	1.595	0.477698
Protein disulfide-isomerase A4 OS=Homo sapiens GN=PDIA4 PE=1 SV=2	P13667	vDATAETDLAk	1	45.12	37.9021	27.97	0.9743	0.6603	2.876	1.741	0.629845
Protein disulfide-isomerase A4 OS=Homo sapiens GN=PDIA4 PE=1 SV=2	P13667	vEGFPTIYFAPSGDk	1	70.14	36.7238	67.11	1.301	0.7478	2.242	1.478	0.501699
Protein disulfide-isomerase A4 OS=Homo sapiens GN=PDIA4 PE=1 SV=2	P13667	vEGFPTIYFAPSGDkk	0.97	22.77	36.621	21.26	1.156	0.9784	2.338	1.218	0.480166
Protein disulfide-isomerase A4 OS=Homo sapiens GN=PDIA4 PE=1 SV=2	P13667	vSQGQLVVMQPEk	1	73.29	37.5488	65.17	1.423	0.9267	1.774	1.377	0.311889
Endoplasmin OS=Homo sapiens GN=HSP90B1 PE=1 SV=1	P13667	yGIVDYMIEQSGPPSk	1	50.19	40.9349	49.41	0.9708	1.024	1.801	1.763	0.286428
Endoplasmin OS=Homo sapiens GN=HSP90B1 PE=1 SV=1	P14625	dISTNYYASQk	1	66.14	35.7726	66.14	1.119	0.8812	1.54	1.125	0.281783
Endoplasmin OS=Homo sapiens GN=HSP90B1 PE=1 SV=1	P14625	eAESSPFVER	1	55.08	34.79	28.62	1.001	0.7657	2.078	1.103	0.518016
Endoplasmin OS=Homo sapiens GN=HSP90B1 PE=1 SV=1	P14625	eEASDYLELDTIk	1	39.68	35.3173	38.2	0.9991	0.8921	1.643	1.182	0.305629
Endoplasmin OS=Homo sapiens GN=HSP90B1 PE=1 SV=1	P14625	eEEAIQLDGLNASQIR	1	74.58	36.4404	62.55	0.9117	0.8117	2.156	1.109	0.519635
Endoplasmin OS=Homo sapiens GN=HSP90B1 PE=1 SV=1	P14625	eESDDEAAVEEEEEEk	1	30.69	25	30.69	0.8263	0.7833	2.023	1.341	0.449127
Endoplasmin OS=Homo sapiens GN=HSP90B1 PE=1 SV=1	P14625	eGVkFDESEk	0.73	21.35	37.2206	17.44	0.8932	0.9072	1.697	1.277	0.305446
Endoplasmin OS=Homo sapiens GN=HSP90B1 PE=1 SV=1	P14625	eVEEDEYk	0.99	58.17	33.2736	44.54	0.812	0.8293	2.297	1.138	0.544389
Endoplasmin OS=Homo sapiens GN=HSP90B1 PE=1 SV=1	P14625	fAFQAEVNR	1	38.2	36.7988	28.26	0.9723	0.7758	2.218	1.05	0.568182
Endoplasmin OS=Homo sapiens GN=HSP90B1 PE=1 SV=1	P14625	gVVDSDDLPLNVSR	1	83.44	37.0783	80.04	0.9502	0.8661	1.577	1.365	0.287522
Endoplasmin OS=Homo sapiens GN=HSP90B1 PE=1 SV=1	P14625	gYEVIYLTEPVDEYcIQALPEFDGk	1	71.45	33.0942	71.45	1.156	0.8831	1.258	1.368	0.217341
Endoplasmin OS=Homo sapiens GN=HSP90B1 PE=1 SV=1	P14625	iYFMAGSSR	0.98	26.11	35.2866	24.73	0.9166	0.6167	2.439	1.274	0.639441
Endoplasmin OS=Homo sapiens GN=HSP90B1 PE=1 SV=1	P14625	kEAESSPFVER	0.99	28.62	37.4429	25.22	0.9477	0.9067	1.804	1.14	0.362707
Endoplasmin OS=Homo sapiens GN=HSP90B1 PE=1 SV=1	P14625	lIINSLYk	0.98	26.95	37.4656	22.56	1.081	0.8447	1.728	1.063	0.379644
Endoplasmin OS=Homo sapiens GN=HSP90B1 PE=1 SV=1	P14625	lISLTDENALSGNEELTVk	1	44.02	36.5686	42.66	1.037	0.9331	1.402	1.344	0.208442
Endoplasmin OS=Homo sapiens GN=HSP90B1 PE=1 SV=1	P14625	lSLNIDPDAk	1	49.43	38.1531	39.26	1.072	0.8997	1.671	1.089	0.329508
Endoplasmin OS=Homo sapiens GN=HSP90B1 PE=1 SV=1	P14625	lTESPcALVASQYGWSGNMER	1	28.51	30.026	27.55	1.001	1.026	1.485	0.7401	0.346763
Endoplasmin OS=Homo sapiens GN=HSP90B1 PE=1 SV=1	P14625	nLLHVTDTGVGMTR	0.98	26.95	36.6058	26.95	1.012	0.967	1.611	1.131	0.270697
Endoplasmin OS=Homo sapiens GN=HSP90B1 PE=1 SV=1	P14625	sGTSEFLNk	0.99	42.01	40.0243	36.43	0.8344	0.8076	1.895	1.41	0.39738
Endoplasmin OS=Homo sapiens GN=HSP90B1 PE=1 SV=1	P14625	sGYLLPDTk	0.9	26.58	38.4205	17.55	1.129	1.084	1.365	1.052	0.147573
Endoplasmin OS=Homo sapiens GN=HSP90B1 PE=1 SV=1	P14625	sILFVPTSAPR	0.78	19.55	38.1358	15.08	1.017	0.9175	1.876	1.013	0.416119
Endoplasmin OS=Homo sapiens GN=HSP90B1 PE=1 SV=1	P14625	tDDEVVQR	0.97	33.56	35.6832	21.47	0.9909	0.9768	2.464	0.7363	0.672107
Endoplasmin OS=Homo sapiens GN=HSP90B1 PE=1 SV=1	P14625	tDDEVVQREEEAIQLDGLNASQIR	0.99	25.27	34.2456	25.27	0.8441	0.9416	2.107	1.072	0.464887
Endoplasmin OS=Homo sapiens GN=HSP90B1 PE=1 SV=1	P14625	tETVEEPMEEEEAAkEEk	1	41.1	33.1048	41.1	1.046	0.9753	1.972	0.8731	0.476732
Voltage-dependent anion-selective channel protein 1 OS=Homo sapiens GN=VDAC1 PE=1 SV=2	P14625	vFITDDFHDMMPk	1	48.88	34.1631	48.27	1.058	0.8353	1.655	1.201	0.333738
Voltage-dependent anion-selective channel protein 1 OS=Homo sapiens GN=VDAC1 PE=1 SV=2	P21796	eHINLGcDMDFDIAGPSIR	0.89	26.15	37.775	26.15	1.242	0.9067	0.7229	1.164	0.237938
Voltage-dependent anion-selective channel protein 1 OS=Homo sapiens GN=VDAC1 PE=1 SV=2	P21796	gYGFGLIk	0.99	43.33	37.9796	24.55	0.9572	1.171	0.8681	0.9658	0.154345
Voltage-dependent anion-selective channel protein 1 OS=Homo sapiens GN=VDAC1 PE=1 SV=2	P21796	kLETAVNLAWTAGNSNTR	0.65	25.66	36.62	21.93	0.8738	1.193	0.9447	0.9668	0.132796
Voltage-dependent anion-selective channel protein 1 OS=Homo sapiens GN=VDAC1 PE=1 SV=2	P21796	lETAVNLAWTAGNSNTR	1	54.78	36.3639	54.78	0.9347	1.067	1.182	0.8028	0.19113
Voltage-dependent anion-selective channel protein 1 OS=Homo sapiens GN=VDAC1 PE=1 SV=2	P21796	lGLGLEFQA	1	49.72	39.2278	39.85	0.8938	1.343	0.9979	0.7905	0.267384
Voltage-dependent anion-selective channel protein 1 OS=Homo sapiens GN=VDAC1 PE=1 SV=2	P21796	lTFDSSFSPNTGk	1	113.98	36.1331	109.57	1.106	1.143	0.815	0.9602	0.168966
Voltage-dependent anion-selective channel protein 1 OS=Homo sapiens GN=VDAC1 PE=1 SV=2	P21796	sENGLEFTSSGSANTETTk	1	54.98	33.3686	54.98	1.03	1.09	0.8467	1.005	0.125924
Voltage-dependent anion-selective channel protein 1 OS=Homo sapiens GN=VDAC1 PE=1 SV=2	P21796	tDEFQLHTNVNDGTEFGGSIYQk	0.92	16.62	31.9312	16.62	0.9394	1.326	0.7648	0.9942	0.274379
Voltage-dependent anion-selective channel protein 1 OS=Homo sapiens GN=VDAC1 PE=1 SV=2	P21796	tkSENGLEFTSSGSANTETTk	1	30.78	34.6135	30.56	1.244	1.794	0.5987	0.7085	0.639135
Voltage-dependent anion-selective channel protein 1 OS=Homo sapiens GN=VDAC1 PE=1 SV=2	P21796	vTGSLETk	0.99	53.47	39.6501	32.77	1.006	1.151	0.9059	0.9266	0.136679
Voltage-dependent anion-selective channel protein 1 OS=Homo sapiens GN=VDAC1 PE=1 SV=2	P21796	vTQSNFAVGYk	1	44.8	42.351	36.92	0.8859	1.232	0.8333	1.031	0.193152
Voltage-dependent anion-selective channel protein 1 OS=Homo sapiens GN=VDAC1 PE=1 SV=2	P21796	wNTDNTLGTEITVEDQLAR	1	53.28	33.8274	53.07	1.012	1.145	0.812	0.9865	0.169761
Voltage-dependent anion-selective channel protein 1 OS=Homo sapiens GN=VDAC1 PE=1 SV=2	P21796	wTEYGLTFTEk	1	29.73	36.2242	27.5	1.004	1.068	0.8101	1.09	0.157311
Elongation factor Tu, mitochondrial OS=Homo sapiens GN=TUFM PE=1 SV=2	P21796	yQIDPDAcFSAk	0.98	22.52	33.6003	22.52	1.001	1.107	0.8629	0.9891	0.123765
Elongation factor Tu, mitochondrial OS=Homo sapiens GN=TUFM PE=1 SV=2	P49411	aEAGDNLGALVR	1	78.57	37.7685	67.88	0.9723	1.369	1.094	1.171	0.117117
Elongation factor Tu, mitochondrial OS=Homo sapiens GN=TUFM PE=1 SV=2	P49411	dkPHVNVGTIGHVDHGk	1	52.48	36.3988	52.48	0.9797	1.891	0.7767	1.184	0.439152
Elongation factor Tu, mitochondrial OS=Homo sapiens GN=TUFM PE=1 SV=2	P49411	dLEkPFLLPVEAVYSVPGR	1	63	35.3895	62.8	0.8686	1.602	1.033	1.075	0.256402
Elongation factor Tu, mitochondrial OS=Homo sapiens GN=TUFM PE=1 SV=2	P49411	dPELGLk	0.89	33.64	38.1298	11.83	0.8655	1.614	0.9555	1.279	0.256671
Elongation factor Tu, mitochondrial OS=Homo sapiens GN=TUFM PE=1 SV=2	P49411	eLAMPGEDLk	0.94	28.36	37.7583	15.88	1.013	1.654	0.8797	1.142	0.321411
Elongation factor Tu, mitochondrial OS=Homo sapiens GN=TUFM PE=1 SV=2	P49411	eLLTEFGYk	1	47.48	37.9232	35.74	0.8384	1.623	1.019	1.244	0.235657
Elongation factor Tu, mitochondrial OS=Homo sapiens GN=TUFM PE=1 SV=2	P49411	gDEcELLGHSk	1	73.14	34.603	69.23	1.176	1.154	1.149	1.096	0.0283674
Elongation factor Tu, mitochondrial OS=Homo sapiens GN=TUFM PE=1 SV=2	P49411	gEETPVIVGSALcALEGR	1	51.79	36.2397	45.55	0.8382	1.504	1.063	1.289	0.171569
Elongation factor Tu, mitochondrial OS=Homo sapiens GN=TUFM PE=1 SV=2	P49411	gITINAAHVEYSTAAR	1	77.61	40.5258	77.61	0.9986	1.442	0.9311	1.292	0.21495
Elongation factor Tu, mitochondrial OS=Homo sapiens GN=TUFM PE=1 SV=2	P49411	gTVVTGTLER	1	42.24	39.0042	30.09	1.101	1.38	1.01	1.114	0.163373
Elongation factor Tu, mitochondrial OS=Homo sapiens GN=TUFM PE=1 SV=2	P49411	iILPPEk	0.9	47.9	36.1669	25.1	0.9553	1.53	0.9247	1.273	0.24449
Elongation factor Tu, mitochondrial OS=Homo sapiens GN=TUFM PE=1 SV=2	P49411	kYEEIDNAPEER	1	57.69	34.9485	57.69	0.778	1.642	1.011	1.323	0.238058
Elongation factor Tu, mitochondrial OS=Homo sapiens GN=TUFM PE=1 SV=2	P49411	lLDAVDTYIPVPAR	1	77.7	37.5633	69.18	1.129	1.471	0.8465	1.194	0.267332
Elongation factor Tu, mitochondrial OS=Homo sapiens GN=TUFM PE=1 SV=2	P49411	nMITGTAPLDGcILVVAANDGPMPQTR	1	90.03	34.1497	90.03	1.105	1.585	0.8381	1.164	0.31317
Elongation factor Tu, mitochondrial OS=Homo sapiens GN=TUFM PE=1 SV=2	P49411	qIGVEHVVVYVNk	0.97	21.28	36.4306	21.28	0.9529	0.966	1.253	1.481	0.20924
Elongation factor Tu, mitochondrial OS=Homo sapiens GN=TUFM PE=1 SV=2	P49411	qPMILEk	0.64	34.77	39.0385	14.86	1.331	1.684	0.7409	1.029	0.419785
Elongation factor Tu, mitochondrial OS=Homo sapiens GN=TUFM PE=1 SV=2	P49411	tIGTGLVTNTLAMTEEEk	1	61.9	36.6313	60.06	0.9846	1.557	0.8951	1.234	0.269376
Elongation factor Tu, mitochondrial OS=Homo sapiens GN=TUFM PE=1 SV=2	P49411	tTLTAAITk	1	60.64	38.1351	35.4	0.7378	1.784	1.095	1.148	0.285631
Elongation factor Tu, mitochondrial OS=Homo sapiens GN=TUFM PE=1 SV=2	P49411	tVVTGIEMFHk	1	43.71	38.1003	34.26	0.9061	1.797	0.9393	1.138	0.347648
Myelin proteolipid protein OS=Homo sapiens GN=PLP1 PE=1 SV=2	P49411	yEEIDNAPEER	1	52.8	29.1645	52.8	0.8463	1.72	0.9776	1.188	0.295424
Myelin proteolipid protein OS=Homo sapiens GN=PLP1 PE=1 SV=2	P60201	gLLEccAR	0.98	34.11	34.3345	18.62	2.014	0.3533	0.8735	0.372	0.553704
Myelin proteolipid protein OS=Homo sapiens GN=PLP1 PE=1 SV=2	P60201	gLSATVTGGQk	0.62	29.27	42.6853	17.13	0.9164	0.4982	1.025	0.3834	0.538347
Myelin proteolipid protein OS=Homo sapiens GN=PLP1 PE=1 SV=2	P60201	gQHQAHSLER	1	28.08	36.7394	28.08	0.9408	0.2636	1.344	0.01	1.31383
Myelin proteolipid protein OS=Homo sapiens GN=PLP1 PE=1 SV=2	P60201	lIETYFSk	0.99	46.82	38.2692	39.63	1.006	0.3886	1.336	0.2418	0.906091
Myelin proteolipid protein OS=Homo sapiens GN=PLP1 PE=1 SV=2	P60201	qIFGDYk	0.56	17.72	37.1559	17.72	1.019	0.52	1.21	0.2685	0.731757
Myelin proteolipid protein OS=Homo sapiens GN=PLP1 PE=1 SV=2	P60201	tSASIGSLcADAR	0.98	34.08	34.368	23.52	0.9514	0.4899	1.105	0.3478	0.621511
Isoform 3 of Spectrin beta chain, erythrocytic OS=Homo sapiens GN=SPTB	P60201	vcGSNLLSIck	1	39.91	37.4927	39.91	0.9464	0.4664	1.345	0.2582	0.836152
Isoform 3 of Spectrin beta chain, erythrocytic OS=Homo sapiens GN=SPTB	P11277-3	aFEDELR	0.75	28.73	37.18	15.3	1.013	1.231	1.09	0.8183	0.200463
Isoform 3 of Spectrin beta chain, erythrocytic OS=Homo sapiens GN=SPTB	P11277-3	aITAATLk	0.99	54.65	37.9456	41.65	0.9606	1.284	0.7249	1.245	0.287791
Isoform 3 of Spectrin beta chain, erythrocytic OS=Homo sapiens GN=SPTB	P11277-3	aLEDLAQELEk	1	94.58	37.9906	84.76	0.8463	1.461	0.6799	1.324	0.361122
Isoform 3 of Spectrin beta chain, erythrocytic OS=Homo sapiens GN=SPTB	P11277-3	aLEDLAQELEkENYHDQk	0.94	19.77	35.458	18.58	0.7655	1.476	0.7567	1.302	0.318513
Isoform 3 of Spectrin beta chain, erythrocytic OS=Homo sapiens GN=SPTB	P11277-3	aWESLEEAEYR	1	62.92	31.7811	61.23	0.8853	1.493	0.7895	1.067	0.317378
Isoform 3 of Spectrin beta chain, erythrocytic OS=Homo sapiens GN=SPTB	P11277-3	dFLEELEESR	1	43.74	33.638	40.82	0.9867	1.206	0.9248	1.051	0.132798
Isoform 3 of Spectrin beta chain, erythrocytic OS=Homo sapiens GN=SPTB	P11277-3	dLAGIIAIQR	1	47.65	37.2762	35.55	1.14	1.339	0.9786	0.7358	0.298197
Isoform 3 of Spectrin beta chain, erythrocytic OS=Homo sapiens GN=SPTB	P11277-3	dLTSVLILQR	1	43.97	37.1029	31.5	0.9757	1.254	0.8969	1.014	0.172556
Isoform 3 of Spectrin beta chain, erythrocytic OS=Homo sapiens GN=SPTB	P11277-3	dVSSVELLMk	0.57	14.58	38.48	14.58	1.189	1.24	0.8173	0.9237	0.221266
Isoform 3 of Spectrin beta chain, erythrocytic OS=Homo sapiens GN=SPTB	P11277-3	eLHLLGVQVQQFQDVATR	1	74.65	36.3998	74.65	1.353	1.433	0.5783	0.993	0.426801
Isoform 3 of Spectrin beta chain, erythrocytic OS=Homo sapiens GN=SPTB	P11277-3	eSQQLMDSHPEQk	1	46.81	34.2275	42.02	0.9636	1.386	0.7568	1.101	0.291384
Isoform 3 of Spectrin beta chain, erythrocytic OS=Homo sapiens GN=SPTB	P11277-3	eTDDLEQWISEk	1	68.1	34.8756	61.44	1.102	1.192	1.006	0.8329	0.177758
Isoform 3 of Spectrin beta chain, erythrocytic OS=Homo sapiens GN=SPTB	P11277-3	fQIQDIVVQTQEGR	0.99	29.85	36.9496	29.85	0.9076	1.307	0.864	1.086	0.204022
Isoform 3 of Spectrin beta chain, erythrocytic OS=Homo sapiens GN=SPTB	P11277-3	gQQLVEAAEIDcQDLEER	1	43.44	31.4457	43.44	0.01	0.9564	0.01	1.103	0.86006
Isoform 3 of Spectrin beta chain, erythrocytic OS=Homo sapiens GN=SPTB	P11277-3	lEGLDTGWNALGR	1	48.07	36.9382	38.09	1.086	1.732	0.6338	0.7081	0.598968
Isoform 3 of Spectrin beta chain, erythrocytic OS=Homo sapiens GN=SPTB	P11277-3	lLSGEDVGQDEGATR	1	81.97	34.1296	81.97	1.002	1.527	0.6655	1.093	0.393323
Isoform 3 of Spectrin beta chain, erythrocytic OS=Homo sapiens GN=SPTB	P11277-3	lQQVMSR	0.82	23.35	43.2178	15.01	1.16	1.069	0.7358	1.22	0.245716
Isoform 3 of Spectrin beta chain, erythrocytic OS=Homo sapiens GN=SPTB	P11277-3	mLLEVcQFSR	1	36.44	36.2675	28.45	1.147	0.7566	1.412	0.9083	0.334518
Isoform 3 of Spectrin beta chain, erythrocytic OS=Homo sapiens GN=SPTB	P11277-3	mQLLAASYDLHR	0.98	30.4	37.2965	22.71	1.09	1.035	0.8208	1.203	0.187882
Isoform 3 of Spectrin beta chain, erythrocytic OS=Homo sapiens GN=SPTB	P11277-3	sHTLAQcLGFQEFQk	1	50.52	36.3296	50.52	1.037	1.425	0.7835	0.9614	0.313433
Isoform 3 of Spectrin beta chain, erythrocytic OS=Homo sapiens GN=SPTB	P11277-3	tLMTQIDGVNLAANSLVESGHPR	1	79.41	35.6348	79.41	1.036	1.248	1.086	0.7933	0.221078
Isoform 3 of Spectrin beta chain, erythrocytic OS=Homo sapiens GN=SPTB	P11277-3	vIQGQTDPEYLLLGQR	0.81	19.41	37.2156	16.92	1.121	2.056	0.9806	0.4925	0.679994
Isoform 3 of Spectrin beta chain, erythrocytic OS=Homo sapiens GN=SPTB	P11277-3	wDAPDDELDNDNSSAR	1	47.02	25	47.02	0.7261	1.303	0.801	1.53	0.307962
Galectin-1 OS=Homo sapiens GN=LGALS1 PE=1 SV=2	P11277-3	wQAFQTLVSER	1	38.51	37.1383	27.34	1.115	1.375	0.6939	1.058	0.32699
Galectin-1 OS=Homo sapiens GN=LGALS1 PE=1 SV=2	P09382	dGGAWGTEQR	1	50.46	31.7869	43.61	0.8827	0.5269	0.9798	0.8625	0.297638
Galectin-1 OS=Homo sapiens GN=LGALS1 PE=1 SV=2	P09382	dSNNLcLHFNPR	0.99	25.9	33.2469	25.9	0.901	0.5383	0.9617	0.8278	0.278906
Galectin-1 OS=Homo sapiens GN=LGALS1 PE=1 SV=2	P09382	fNAHGDANTIVcNSk	1	66.92	34.4311	66.92	1.047	0.4529	0.9248	0.8997	0.349744
Galectin-1 OS=Homo sapiens GN=LGALS1 PE=1 SV=2	P09382	lNLEAINYMAADGDFk	1	87.65	35.402	87.65	1	0.5384	0.9248	0.8011	0.261436
Galectin-1 OS=Homo sapiens GN=LGALS1 PE=1 SV=2	P09382	lPDGYEFk	0.99	41.94	37.2066	35.85	0.9695	0.4836	0.9535	0.8585	0.324694
Galectin-1 OS=Homo sapiens GN=LGALS1 PE=1 SV=2	P09382	sFVLNLGk	0.76	33.44	39.0336	20.56	1.1	0.3876	1.059	0.8621	0.448476
Protein disulfide isomerase family A, member 3, isoform CRA_b OS=Homo sapiens GN=PDIA3 PE=3 SV=1	P09382	vRGEVAPDAk	0.66	28.61	38.0902	19.52	0.9838	0.482	1.635	0.5039	0.75484
Protein disulfide isomerase family A, member 3, isoform CRA_b OS=Homo sapiens GN=PDIA3 PE=3 SV=1	G5EA52,P30101	dASIVGFFDDSFSEAHSEFLk	1	36.22	32.5912	36.22	1.133	0.7029	1.356	1.353	0.330787
Protein disulfide isomerase family A, member 3, isoform CRA_b OS=Homo sapiens GN=PDIA3 PE=3 SV=1	G5EA52,P30101	dPNIVIAk	0.99	40.64	37.4421	39.88	1.089	0.6993	1.591	1.205	0.383819
Protein disulfide isomerase family A, member 3, isoform CRA_b OS=Homo sapiens GN=PDIA3 PE=3 SV=1	G5EA52,P30101	eATNPPVIQEEkPk	0.98	25.24	36.4128	24.5	1	0.9593	1.332	1.143	0.16279
Protein disulfide isomerase family A, member 3, isoform CRA_b OS=Homo sapiens GN=PDIA3 PE=3 SV=1	G5EA52,P30101	eLSDFISYLQR	1	43.62	36.9399	41.57	1.157	0.6587	1.536	1.24	0.389829
Protein disulfide isomerase family A, member 3, isoform CRA_b OS=Homo sapiens GN=PDIA3 PE=3 SV=1	G5EA52,P30101	fLQDYFDGNLk	1	36.77	36.9232	30.35	0.9198	0.7995	1.521	1.337	0.30751
Protein disulfide isomerase family A, member 3, isoform CRA_b OS=Homo sapiens GN=PDIA3 PE=3 SV=1	G5EA52,P30101	fVMQEEFSR	0.74	14.87	32.8646	14.87	0.9367	1.063	1.406	1.015	0.183619
Protein disulfide isomerase family A, member 3, isoform CRA_b OS=Homo sapiens GN=PDIA3 PE=3 SV=1	G5EA52,P30101	gFPTIYFSPANk	1	68.96	37.8125	63.27	1.032	0.651	1.949	1.111	0.532021
Protein disulfide isomerase family A, member 3, isoform CRA_b OS=Homo sapiens GN=PDIA3 PE=3 SV=1	G5EA52,P30101	lNFAVASR	0.99	42.48	39.8673	33.93	1.119	0.7617	1.454	1.248	0.307892
Protein disulfide isomerase family A, member 3, isoform CRA_b OS=Homo sapiens GN=PDIA3 PE=3 SV=1	G5EA52,P30101	mDATANDVPSPYEVR	1	30.16	31.6107	30.16	1.017	0.8875	1.328	1.267	0.205603
Protein disulfide isomerase family A, member 3, isoform CRA_b OS=Homo sapiens GN=PDIA3 PE=3 SV=1	G5EA52,P30101	qAGPASVPLR	1	41.41	38.4348	37.34	1.025	0.743	1.647	1.165	0.381715
Protein disulfide isomerase family A, member 3, isoform CRA_b OS=Homo sapiens GN=PDIA3 PE=3 SV=1	G5EA52,P30101	sEPIPESNDGPVk	1	63.34	36.6238	61.06	1.149	0.7603	1.82	0.9509	0.479916
Protein disulfide isomerase family A, member 3, isoform CRA_b OS=Homo sapiens GN=PDIA3 PE=3 SV=1	G5EA52,P30101	tADGIVSHLk	1	43.29	37.849	34.88	0.8255	0.6906	1.641	1.562	0.406351
Protein disulfide isomerase family A, member 3, isoform CRA_b OS=Homo sapiens GN=PDIA3 PE=3 SV=1	G5EA52,P30101	tFSHELSDFGLESTAGEIPVVAIR	0.99	28.42	35.8274	25.78	0.775	1.075	1.277	1.396	0.129892
Protein disulfide isomerase family A, member 3, isoform CRA_b OS=Homo sapiens GN=PDIA3 PE=3 SV=1	G5EA52,P30101	tVAYTEQk	0.99	47.75	37.6544	35.53	0.7898	0.8487	1.927	1.131	0.429395
Ig kappa chain C region OS=Homo sapiens GN=IGKC PE=1 SV=1	G5EA52,P30101	vVVAENFDEIVNNENk	1	47.84	36.6191	47.84	1.046	0.7115	1.509	1.307	0.352613
Ig kappa chain C region OS=Homo sapiens GN=IGKC PE=1 SV=1	P01834	sGTASVVcLLNNFYPR	0.99	35.72	34.679	32.53	0.9289	0.9109	1.166	0.8371	0.177671
Ig kappa chain C region OS=Homo sapiens GN=IGKC PE=1 SV=1	P01834	tVAAPSVFIFPPSDEQLk	0.99	38.35	41.1314	37.2	1.035	0.8849	1.004	0.9302	0.0639732
Ig kappa chain C region OS=Homo sapiens GN=IGKC PE=1 SV=1	P01834	vDNALQSGNSQESVTEQDSk	1	118.86	32.7346	118.52	1.043	0.8758	0.9316	0.9823	0.0572861
Transitional endoplasmic reticulum ATPase OS=Homo sapiens GN=VCP PE=1 SV=4	P01834	vYAcEVTHQGLSSPVTk	1	63.88	36.2531	60.96	0.972	0.928	1.203	0.77	0.226596
Transitional endoplasmic reticulum ATPase OS=Homo sapiens GN=VCP PE=1 SV=4	P55072	aFEEAEk	0.9	41.15	37.0595	16.92	0.9838	1.127	1.338	0.6352	0.348972
Transitional endoplasmic reticulum ATPase OS=Homo sapiens GN=VCP PE=1 SV=4	P55072	dHFEEAMR	0.67	11.88	28.4572	11.88	1.012	1.106	1.257	0.6695	0.301823
Transitional endoplasmic reticulum ATPase OS=Homo sapiens GN=VCP PE=1 SV=4	P55072	dVDLEFLAk	1	42.07	38.4242	32.85	1.081	1.12	0.9168	0.8409	0.15044
Transitional endoplasmic reticulum ATPase OS=Homo sapiens GN=VCP PE=1 SV=4	P55072	eDEEESLNEVGYDDIGGcR	1	41.2	25	41.2	1.445	0.9184	1.065	0.6943	0.209167
Transitional endoplasmic reticulum ATPase OS=Homo sapiens GN=VCP PE=1 SV=4	P55072	eMVELPLR	0.99	31.14	38.2347	26.4	1.086	1.194	1.172	0.6199	0.326828
Transitional endoplasmic reticulum ATPase OS=Homo sapiens GN=VCP PE=1 SV=4	P55072	eSIESEIR	0.98	36.52	37.4663	18.78	0.9039	1.143	1.222	0.7505	0.243162
Transitional endoplasmic reticulum ATPase OS=Homo sapiens GN=VCP PE=1 SV=4	P55072	eTVVEVPQVTWEDIGGLEDVkR	0.75	16.57	35.3491	16.57	1.02	1.066	0.9569	0.9047	0.0843411
Transitional endoplasmic reticulum ATPase OS=Homo sapiens GN=VCP PE=1 SV=4	P55072	eVDIGIPDATGR	0.92	36.21	36.4068	18.55	0.9682	1.134	0.9399	0.9128	0.121187
Transitional endoplasmic reticulum ATPase OS=Homo sapiens GN=VCP PE=1 SV=4	P55072	fGMTPSk	0.9	42.81	37.4484	30.41	0.944	1.24	1.301	0.6185	0.3586
Transitional endoplasmic reticulum ATPase OS=Homo sapiens GN=VCP PE=1 SV=4	P55072	gDIFLVR	0.8	33.43	40.6967	10.98	0.995	1.31	1.312	0.5503	0.415337
Transitional endoplasmic reticulum ATPase OS=Homo sapiens GN=VCP PE=1 SV=4	P55072	gVLFYGPPGcGk	0.96	23.59	37.3111	19.06	0.9553	1.094	0.8827	0.9978	0.106698
Transitional endoplasmic reticulum ATPase OS=Homo sapiens GN=VCP PE=1 SV=4	P55072	kAFEEAEk	0.62	19.37	37.8845	14.12	0.9016	1.041	1.215	0.8061	0.201043
Transitional endoplasmic reticulum ATPase OS=Homo sapiens GN=VCP PE=1 SV=4	P55072	kGDIFLVR	0.85	17.99	37.9071	17.99	0.9913	1.177	1.4	0.5762	0.405392
Transitional endoplasmic reticulum ATPase OS=Homo sapiens GN=VCP PE=1 SV=4	P55072	kYEMFAQTLQQSR	1	50.3	36.8305	50.3	0.9421	1.246	0.9986	0.8525	0.192675
Transitional endoplasmic reticulum ATPase OS=Homo sapiens GN=VCP PE=1 SV=4	P55072	lADDVDLEQVANETHGHVGADLAALcSEAALQAIR	1	48.11	32.307	48.11	0.5406	1.078	2.291	0.7052	0.61055
Transitional endoplasmic reticulum ATPase OS=Homo sapiens GN=VCP PE=1 SV=4	P55072	lAGESESNLR	1	67.2	37.2599	56.69	1.118	1.171	1.179	0.6103	0.330427
Transitional endoplasmic reticulum ATPase OS=Homo sapiens GN=VCP PE=1 SV=4	P55072	lDQLIYIPLPDEk	1	46.23	36.6124	43.8	1.015	1.01	1.062	0.8522	0.112088
Transitional endoplasmic reticulum ATPase OS=Homo sapiens GN=VCP PE=1 SV=4	P55072	lEILQIHTk	0.99	39.9	37.4327	37.41	1.084	1.236	1.221	0.5715	0.375823
Transitional endoplasmic reticulum ATPase OS=Homo sapiens GN=VCP PE=1 SV=4	P55072	lGDVISIQPcPDVk	1	44.62	37.3791	40.55	1.092	1.225	1.016	0.6923	0.274503
Transitional endoplasmic reticulum ATPase OS=Homo sapiens GN=VCP PE=1 SV=4	P55072	lIVDEAINEDNSVVSLSQPk	1	50.01	36.081	46.74	1.143	1.108	0.9441	0.788	0.169025
Transitional endoplasmic reticulum ATPase OS=Homo sapiens GN=VCP PE=1 SV=4	P55072	mDELQLFR	0.98	31.23	41.6658	24.11	1.137	1.265	1.139	0.5748	0.370169
Transitional endoplasmic reticulum ATPase OS=Homo sapiens GN=VCP PE=1 SV=4	P55072	qTNPSAMEVEEDDPVPEIR	1	71.82	31.1561	71.82	0.7724	1.144	1.261	0.8457	0.197629
Transitional endoplasmic reticulum ATPase OS=Homo sapiens GN=VCP PE=1 SV=4	P55072	sVSDNDIR	0.99	52.34	35.253	28.62	1.004	1.227	1.46	0.5238	0.455384
Transitional endoplasmic reticulum ATPase OS=Homo sapiens GN=VCP PE=1 SV=4	P55072	vINQILTEMDGMSTk	1	90.88	36.7514	86.57	1.531	0.9914	0.9747	0.6367	0.230682
Fibrinogen gamma chain (Fragment) OS=Homo sapiens GN=FGG PE=4 SV=1	P55072	wALSQSNPSALR	1	55.04	37.5005	48.04	0.954	1.066	1.215	0.7569	0.230751
Fibrinogen gamma chain (Fragment) OS=Homo sapiens GN=FGG PE=4 SV=1	C9JPQ9,C9JU00	dcQDIANk	0.8	18.67	35.5133	15.49	1.077	0.09524	0.0758	0.0504	0.304632
Epidermal growth factor receptor OS=Homo sapiens GN=EGFR PE=1 SV=2	C9JPQ9,C9JU00	mIDAATLk	0.96	31.48	39.196	18.99	0.8139	0.1293	0.07948	0.05723	0.416188
Epidermal growth factor receptor OS=Homo sapiens GN=EGFR PE=1 SV=2	P00533	acGADSYEMEEDGVR	1	71.03	25	71.03	0.8533	2.489	1.056	1.274	0.480687
Epidermal growth factor receptor OS=Homo sapiens GN=EGFR PE=1 SV=2	P00533	acGADSYEMEEDGVRk	1	39.18	26.8753	39.18	0.9137	3.665	0.5478	1.038	0.957696
Epidermal growth factor receptor OS=Homo sapiens GN=EGFR PE=1 SV=2	P00533	aTGQVcHALcSPEGcWGPEPR	1	35.61	25.9218	35.61	1.346	1.578	1.043	1.362	0.202722
Epidermal growth factor receptor OS=Homo sapiens GN=EGFR PE=1 SV=2	P00533	dTcPPLMLYNPTTYQMDVNPEGk	0.99	42.44	33.3345	42.44	1.317	2.575	0.8373	1.062	0.633684
Epidermal growth factor receptor OS=Homo sapiens GN=EGFR PE=1 SV=2	P00533	eDSFLQR	0.9	30.86	36.3306	19.23	1.233	6.177	0.3288	1.214	1.22496
Epidermal growth factor receptor OS=Homo sapiens GN=EGFR PE=1 SV=2	P00533	eILDEAYVMASVDNPHVcR	1	66.43	30.9096	66.43	1.262	1.746	0.9683	1.409	0.283754
Epidermal growth factor receptor OS=Homo sapiens GN=EGFR PE=1 SV=2	P00533	eLIIEFSk	0.98	33.54	38.3771	20.54	1.041	2.697	0.7138	1.478	0.613803
Epidermal growth factor receptor OS=Homo sapiens GN=EGFR PE=1 SV=2	P00533	eLVEPLTPSGEAPNQALLR	0.97	24.08	36.7311	24.08	1.128	2.258	0.963	1.46	0.418695
Epidermal growth factor receptor OS=Homo sapiens GN=EGFR PE=1 SV=2	P00533	gDSFTHTPPLDPQELDILk	1	49.1	36.1868	49.1	1.559	2.976	0.6002	1.069	0.812685
Epidermal growth factor receptor OS=Homo sapiens GN=EGFR PE=1 SV=2	P00533	gSTAENAEYLR	1	72.92	34.6953	61.27	1.321	8.506	0.2604	1.031	1.3946
Epidermal growth factor receptor OS=Homo sapiens GN=EGFR PE=1 SV=2	P00533	iTDFGLAk	0.99	53.9	38.7984	33.66	1.03	3.736	0.3023	1.405	0.966188
Epidermal growth factor receptor OS=Homo sapiens GN=EGFR PE=1 SV=2	P00533	lLGAEEk	0.9	42.02	39.3822	0	0.8365	3.678	0.6301	1.081	0.915773
Epidermal growth factor receptor OS=Homo sapiens GN=EGFR PE=1 SV=2	P00533	mHLPSPTDSNFYR	1	33.17	32.9601	33.17	1.042	4.829	0.174	1.074	1.21891
Epidermal growth factor receptor OS=Homo sapiens GN=EGFR PE=1 SV=2	P00533	nLQEILHGAVR	1	35.69	38.5679	28.78	1.449	8.033	0.445	0.34	1.50087
Epidermal growth factor receptor OS=Homo sapiens GN=EGFR PE=1 SV=2	P00533	nYDLSFLk	0.99	49.86	37.9484	39.01	1.209	4.94	1.026	0.8033	1.03114
Epidermal growth factor receptor OS=Homo sapiens GN=EGFR PE=1 SV=2	P00533	nYVVTDHGScVR	0.91	22.47	32.824	15.99	0.7526	2.272	1.338	0.01	0.94202
Epidermal growth factor receptor OS=Homo sapiens GN=EGFR PE=1 SV=2	P00533	sPSDccHNQcAAGcTGPR	0.98	20.5	25	20.5	0.4103	2.472	0.01	0.6895	1.20276
Epidermal growth factor receptor OS=Homo sapiens GN=EGFR PE=1 SV=2	P00533	tDLHAFENLEIIR	1	33.71	37.4327	30.28	1.07	3.221	0.8001	1.042	0.790054
Epidermal growth factor receptor OS=Homo sapiens GN=EGFR PE=1 SV=2	P00533	tPLLSSLSATSNNSTVAcIDR	1	37.13	35.253	35.74	0.9178	3.287	0.952	0.9616	0.776074
Epidermal growth factor receptor OS=Homo sapiens GN=EGFR PE=1 SV=2	P00533	vAPQSSEFIGA	0.99	30.3	41.617	25.6	1.708	1.999	0.9183	0.9617	0.473162
Epidermal growth factor receptor OS=Homo sapiens GN=EGFR PE=1 SV=2	P00533	vcNGIGIGEFk	0.79	26.85	37.387	20.6	1.101	3.516	0.538	1.448	0.832095
Epidermal growth factor receptor OS=Homo sapiens GN=EGFR PE=1 SV=2	P00533	vLGSGAFGTVYk	1	32.64	37.7327	30	0.8205	3.89	0.9041	0.7874	0.945212
Epidermal growth factor receptor OS=Homo sapiens GN=EGFR PE=1 SV=2	P00533	yLVIQGDER	0.78	22.59	38.32	13.72	1.196	2.144	0.8677	1.355	0.442485
Leucine-rich PPR motif-containing protein, mitochondrial OS=Homo sapiens GN=LRPPRC PE=1 SV=3	P00533	ySFGATcVk	0.96	22.29	36.6039	22.01	0.9532	4.274	0.7786	0.7359	1.05235
Leucine-rich PPR motif-containing protein, mitochondrial OS=Homo sapiens GN=LRPPRC PE=1 SV=3	P42704	aDAVWNk	0.9	41.82	39.49	25.67	1.077	1.206	1.149	1.567	0.173389
Leucine-rich PPR motif-containing protein, mitochondrial OS=Homo sapiens GN=LRPPRC PE=1 SV=3	P42704	aENQPIR	0.59	21.47	37.3456	14.63	0.9991	1.34	1.602	1.09	0.190494
Leucine-rich PPR motif-containing protein, mitochondrial OS=Homo sapiens GN=LRPPRC PE=1 SV=3	P42704	dAGIEPGPDTYLALLNAYAEk	0.99	38.37	36.2335	38.37	1.304	1.283	1.018	1.373	0.150693
Leucine-rich PPR motif-containing protein, mitochondrial OS=Homo sapiens GN=LRPPRC PE=1 SV=3	P42704	dIQEESTFSSR	1	52.78	31.8498	43.54	1.183	1.561	1.263	1.003	0.218878
Leucine-rich PPR motif-containing protein, mitochondrial OS=Homo sapiens GN=LRPPRC PE=1 SV=3	P42704	eGNQEVPFDVPELWYEDEk	1	52.18	32.4699	52.18	0.6256	1.702	1.431	1.534	0.0879321
Leucine-rich PPR motif-containing protein, mitochondrial OS=Homo sapiens GN=LRPPRC PE=1 SV=3	P42704	ekDIQEESTFSSR	1	40.61	35.3744	35.48	0.8734	1.2	1.421	1.571	0.133561
Leucine-rich PPR motif-containing protein, mitochondrial OS=Homo sapiens GN=LRPPRC PE=1 SV=3	P42704	fSPTDFLAk	0.97	25.13	38.2151	19.81	1.088	1.15	1.224	1.541	0.15916
Leucine-rich PPR motif-containing protein, mitochondrial OS=Homo sapiens GN=LRPPRC PE=1 SV=3	P42704	gAYDIFLNAk	1	35.17	37.9727	31.06	0.9459	1.15	1.291	1.665	0.194452
Leucine-rich PPR motif-containing protein, mitochondrial OS=Homo sapiens GN=LRPPRC PE=1 SV=3	P42704	gDVENIEVVQk	1	47.14	38.1037	36.65	0.9761	1.152	1.252	1.661	0.199025
Leucine-rich PPR motif-containing protein, mitochondrial OS=Homo sapiens GN=LRPPRC PE=1 SV=3	P42704	gEIETVk	0.9	40.42	39.8096	10.96	0.9512	1.31	1.255	1.496	0.0932982
Leucine-rich PPR motif-containing protein, mitochondrial OS=Homo sapiens GN=LRPPRC PE=1 SV=3	P42704	gETDLIQk	0.99	52.13	39.2387	38.7	1.037	1.16	1.309	1.486	0.123793
Leucine-rich PPR motif-containing protein, mitochondrial OS=Homo sapiens GN=LRPPRC PE=1 SV=3	P42704	iSIMAER	0.9	31.82	43.2496	13.97	0.737	1.375	1.577	1.464	0.0687754
Leucine-rich PPR motif-containing protein, mitochondrial OS=Homo sapiens GN=LRPPRC PE=1 SV=3	P42704	iSNQFDWALMR	0.97	20.95	35.7772	20.95	0.8667	1.359	1.13	1.757	0.224169
Leucine-rich PPR motif-containing protein, mitochondrial OS=Homo sapiens GN=LRPPRC PE=1 SV=3	P42704	iWDTLQk	0.65	32.79	39.2054	1.65	1.157	1.063	1.345	1.414	0.145965
Leucine-rich PPR motif-containing protein, mitochondrial OS=Homo sapiens GN=LRPPRC PE=1 SV=3	P42704	kGAYDIFLNAk	1	44.43	37.5404	38.62	1.083	1.16	1.379	1.35	0.0917628
Leucine-rich PPR motif-containing protein, mitochondrial OS=Homo sapiens GN=LRPPRC PE=1 SV=3	P42704	kIIETPGIR	0.92	27.79	36.8015	27.79	1.281	0.9371	1.687	1.155	0.30623
Leucine-rich PPR motif-containing protein, mitochondrial OS=Homo sapiens GN=LRPPRC PE=1 SV=3	P42704	kVIEEQLEPAVEk	1	50.07	35.7473	48.55	0.9459	1.008	1.365	1.797	0.28424
Leucine-rich PPR motif-containing protein, mitochondrial OS=Homo sapiens GN=LRPPRC PE=1 SV=3	P42704	lDDLFLk	0.9	42.73	38.907	15.8	1.122	1.043	1.328	1.504	0.180107
Leucine-rich PPR motif-containing protein, mitochondrial OS=Homo sapiens GN=LRPPRC PE=1 SV=3	P42704	lLAEILR	0.51	26.39	35.9824	5.97	0.9312	1.298	1.386	1.396	0.0396514
Leucine-rich PPR motif-containing protein, mitochondrial OS=Homo sapiens GN=LRPPRC PE=1 SV=3	P42704	lQDAINILk	1	58.51	35.8715	34.85	0.967	1.149	1.324	1.59	0.163962
Leucine-rich PPR motif-containing protein, mitochondrial OS=Homo sapiens GN=LRPPRC PE=1 SV=3	P42704	lQWFcDR	0.89	19.69	33.7401	16.25	0.7062	1.466	1.531	1.476	0.0234742
Leucine-rich PPR motif-containing protein, mitochondrial OS=Homo sapiens GN=LRPPRC PE=1 SV=3	P42704	mEEANIQPNR	0.99	38.49	35.2556	38.49	1.169	1.443	1.179	1.175	0.12135
Leucine-rich PPR motif-containing protein, mitochondrial OS=Homo sapiens GN=LRPPRC PE=1 SV=3	P42704	nVQGIIEILk	1	51.94	33.8987	39.95	0.9986	1.354	0.9958	1.753	0.276969
Leucine-rich PPR motif-containing protein, mitochondrial OS=Homo sapiens GN=LRPPRC PE=1 SV=3	P42704	scGSLLPELk	0.96	31.48	41.478	24.74	0.9961	1.1	1.278	1.67	0.21612
Leucine-rich PPR motif-containing protein, mitochondrial OS=Homo sapiens GN=LRPPRC PE=1 SV=3	P42704	sGGLGGSHALLLLR	1	41.21	37.8226	40.37	0.8854	1.196	1.324	1.666	0.174141
Leucine-rich PPR motif-containing protein, mitochondrial OS=Homo sapiens GN=LRPPRC PE=1 SV=3	P42704	sNTLPISLQSIR	0.94	24.09	38.0489	19.27	1.101	1.16	1.252	1.464	0.120664
Leucine-rich PPR motif-containing protein, mitochondrial OS=Homo sapiens GN=LRPPRC PE=1 SV=3	P42704	tVQLTSSELESTLETLk	1	84.87	36.7596	83.35	1.011	1.081	1.346	1.591	0.190442
Leucine-rich PPR motif-containing protein, mitochondrial OS=Homo sapiens GN=LRPPRC PE=1 SV=3	P42704	vIEEQLEPAVEk	0.99	94.51	37.2444	94.26	0.9717	1.166	1.333	1.562	0.146866
Reticulon-4 OS=Homo sapiens GN=RTN4 PE=1 SV=2	P42704	vIQALAMk	0.99	41.47	37.9407	30.84	1.14	1.43	0.9847	1.493	0.212716
Reticulon-4 OS=Homo sapiens GN=RTN4 PE=1 SV=2	Q9NQC3	aYLESEVAISEELVQk	1	62.8	36.9408	55.3	0.8891	0.943	0.9704	0.9415	0.0170966
Reticulon-4 OS=Homo sapiens GN=RTN4 PE=1 SV=2	Q9NQC3	dTLLPDEVSTLSk	1	56.22	37.8497	51.14	1.291	0.8012	0.9706	0.7704	0.127213
Reticulon-4 OS=Homo sapiens GN=RTN4 PE=1 SV=2	Q9NQC3	eDSDMLAAGGk	0.94	36.3	41.8884	26.05	0.8849	0.7433	1.149	1.023	0.213679
Reticulon-4 OS=Homo sapiens GN=RTN4 PE=1 SV=2	Q9NQC3	eYTDLEVSHk	1	29.18	36.3215	28.99	0.8977	0.876	1.16	0.8477	0.179683
Reticulon-4 OS=Homo sapiens GN=RTN4 PE=1 SV=2	Q9NQC3	gPLPAAPPVAPER	0.88	22.89	37.7619	17.49	0.8837	0.9519	0.9929	0.9399	0.0289017
Reticulon-4 OS=Homo sapiens GN=RTN4 PE=1 SV=2	Q9NQC3	gVIQAIQk	0.99	35.12	36.1321	21.28	1.075	0.7941	1.049	0.8775	0.14331
Reticulon-4 OS=Homo sapiens GN=RTN4 PE=1 SV=2	Q9NQC3	hQAQIDHYLGLANk	0.97	25.96	37.2387	24.45	0.9358	0.8811	1.156	0.8077	0.193624
Reticulon-4 OS=Homo sapiens GN=RTN4 PE=1 SV=2	Q9NQC3	iESNLESk	0.99	54.28	38.9592	30.88	1.268	0.7233	1.234	0.6834	0.348794
Reticulon-4 OS=Homo sapiens GN=RTN4 PE=1 SV=2	Q9NQC3	iSFSDDFSk	1	55.26	35.9006	49.02	1.048	0.9978	0.9319	0.7936	0.114806
Reticulon-4 OS=Homo sapiens GN=RTN4 PE=1 SV=2	Q9NQC3	lVkEDEVVSSEk	1	44.15	37.0859	37.8	1.277	0.6013	1.442	0.6989	0.503027
Reticulon-4 OS=Homo sapiens GN=RTN4 PE=1 SV=2	Q9NQC3	qPSWDPSPVSSTVPAPSPLSAAAVSPSk	1	95.79	34.8799	93.79	1.02	0.8194	0.9801	0.9633	0.0959144
Reticulon-4 OS=Homo sapiens GN=RTN4 PE=1 SV=2	Q9NQC3	sSAENMDLk	0.99	32.03	36.5186	29.16	1.163	0.7498	1.064	0.8329	0.184538
14-3-3 protein epsilon OS=Homo sapiens GN=YWHAE PE=1 SV=1	Q9NQC3	ySNSALGHVNcTIk	1	45.06	36.4444	40.35	0.9466	0.7979	1.255	0.8536	0.25741
14-3-3 protein epsilon OS=Homo sapiens GN=YWHAE PE=1 SV=1	P62258	aASDIAMTELPPTHPIR	0.99	42.11	41.7883	39.27	1.129	0.9929	0.8922	1.136	0.121657
14-3-3 protein epsilon OS=Homo sapiens GN=YWHAE PE=1 SV=1	P62258	dNLTLWTSDMQGDGEEQNk	0.99	24.67	30.026	24.67	0.9534	1.123	0.903	1.185	0.138456
14-3-3 protein epsilon OS=Homo sapiens GN=YWHAE PE=1 SV=1	P62258	eAAENSLVAYk	0.66	25.99	41.8347	18.4	0.9505	0.9497	1.062	1.217	0.12471
14-3-3 protein epsilon OS=Homo sapiens GN=YWHAE PE=1 SV=1	P62258	eALQDVEDENQ	1	87.64	28.8705	87.64	0.8562	1.157	1.287	0.8826	0.186183
14-3-3 protein epsilon OS=Homo sapiens GN=YWHAE PE=1 SV=1	P62258	eDLVYQAk	0.79	28.41	38.3027	12.36	1.029	1.006	0.908	1.24	0.162251
14-3-3 protein epsilon OS=Homo sapiens GN=YWHAE PE=1 SV=1	P62258	hLIPAANTGESk	0.99	29.34	42.5612	25.43	0.9781	1.203	1.097	0.9015	0.143322
14-3-3 protein epsilon OS=Homo sapiens GN=YWHAE PE=1 SV=1	P62258	iISSIEQk	0.99	53.4	39.1482	21.56	0.9233	1.092	0.9438	1.237	0.134383
14-3-3 protein epsilon OS=Homo sapiens GN=YWHAE PE=1 SV=1	P62258	lIccDILDVLDk	1	65.15	37.602	56.64	1.223	0.8795	0.7249	1.492	0.393058
14-3-3 protein epsilon OS=Homo sapiens GN=YWHAE PE=1 SV=1	P62258	qMVETELk	0.99	41.33	38.807	27.87	0.8202	1.049	0.9506	1.423	0.218465
14-3-3 protein epsilon OS=Homo sapiens GN=YWHAE PE=1 SV=1	P62258	yDEMVESMk	1	63.77	36.3919	56.33	0.9677	1.123	0.7365	1.453	0.324789
NAD(P) transhydrogenase, mitochondrial OS=Homo sapiens GN=NNT PE=1 SV=3	P62258	yLAEFATGNDR	1	35.22	33.7365	35.22	0.8713	1.04	1.048	1.223	0.0937086
NAD(P) transhydrogenase, mitochondrial OS=Homo sapiens GN=NNT PE=1 SV=3	Q13423	aAALEQFk	0.99	46.58	39.0553	35.86	1.104	1.303	0.8394	1.188	0.21746
NAD(P) transhydrogenase, mitochondrial OS=Homo sapiens GN=NNT PE=1 SV=3	Q13423	aATITPFR	0.96	27.86	40.035	21.19	0.9137	1.368	0.9306	1.237	0.190478
NAD(P) transhydrogenase, mitochondrial OS=Homo sapiens GN=NNT PE=1 SV=3	Q13423	aPMVNPTLGVHEADLLk	1	73.31	36.8744	71.25	0.9433	1.42	0.7826	1.368	0.297385
NAD(P) transhydrogenase, mitochondrial OS=Homo sapiens GN=NNT PE=1 SV=3	Q13423	aPVLFNk	0.9	46.45	38.8104	28.27	1.099	1.163	0.9036	1.243	0.160829
NAD(P) transhydrogenase, mitochondrial OS=Homo sapiens GN=NNT PE=1 SV=3	Q13423	aQYPIADLVk	0.99	28.36	38.2014	26.14	0.9552	1.267	0.8221	1.466	0.278205
NAD(P) transhydrogenase, mitochondrial OS=Homo sapiens GN=NNT PE=1 SV=3	Q13423	aVVLAANHFGR	0.99	28.57	38.1231	25.68	1.083	1.173	0.9031	1.231	0.15874
NAD(P) transhydrogenase, mitochondrial OS=Homo sapiens GN=NNT PE=1 SV=3	Q13423	eANSIIITPGYGLcAAk	1	64.17	39.5482	54.46	1.039	1.122	0.9478	1.273	0.146049
NAD(P) transhydrogenase, mitochondrial OS=Homo sapiens GN=NNT PE=1 SV=3	Q13423	eFIEAEMk	0.99	48.61	36.5292	37.23	0.8964	1.258	0.8359	1.523	0.287426
NAD(P) transhydrogenase, mitochondrial OS=Homo sapiens GN=NNT PE=1 SV=3	Q13423	eIFQNEk	0.9	44.97	38.5467	29.71	0.8947	1.17	0.8698	1.576	0.294058
NAD(P) transhydrogenase, mitochondrial OS=Homo sapiens GN=NNT PE=1 SV=3	Q13423	eMIESMk	0.9	39.31	36.5196	27.48	1.06	1.412	0.7809	1.241	0.285156
NAD(P) transhydrogenase, mitochondrial OS=Homo sapiens GN=NNT PE=1 SV=3	Q13423	eSGEGQGGYAk	1	43.95	34.0088	38.19	1.085	1.174	0.7218	1.561	0.364518
NAD(P) transhydrogenase, mitochondrial OS=Homo sapiens GN=NNT PE=1 SV=3	Q13423	eVLASDLVVk	1	72.16	37.1917	57.64	0.909	1.248	1.054	1.2	0.0865573
NAD(P) transhydrogenase, mitochondrial OS=Homo sapiens GN=NNT PE=1 SV=3	Q13423	fFTGQITAAGk	0.99	34.38	38.076	20.6	1.361	1.221	0.7627	1.117	0.232469
NAD(P) transhydrogenase, mitochondrial OS=Homo sapiens GN=NNT PE=1 SV=3	Q13423	fGIHPVAGR	0.58	16.31	38.3696	15.74	1.192	1.851	0.4433	1.467	0.580388
NAD(P) transhydrogenase, mitochondrial OS=Homo sapiens GN=NNT PE=1 SV=3	Q13423	fSDDHYR	0.9	18.96	29.7589	18.96	0.8756	1.233	1.048	1.268	0.0999289
NAD(P) transhydrogenase, mitochondrial OS=Homo sapiens GN=NNT PE=1 SV=3	Q13423	gITHIGYTDLPSR	1	46.83	37.264	45.61	0.9877	1.09	0.9034	1.475	0.252118
NAD(P) transhydrogenase, mitochondrial OS=Homo sapiens GN=NNT PE=1 SV=3	Q13423	kTTVLAMDQVPR	0.99	27.83	37.4663	27.83	0.8886	1.188	0.9745	1.395	0.177309
NAD(P) transhydrogenase, mitochondrial OS=Homo sapiens GN=NNT PE=1 SV=3	Q13423	lFAQQck	0.9	40.17	38.1298	27.46	1.065	1.196	0.8799	1.28	0.188598
NAD(P) transhydrogenase, mitochondrial OS=Homo sapiens GN=NNT PE=1 SV=3	Q13423	mATQASTLYSNNITk	0.94	24.6	41.5211	24.6	0.8832	1.138	1.163	1.23	0.0404172
NAD(P) transhydrogenase, mitochondrial OS=Homo sapiens GN=NNT PE=1 SV=3	Q13423	qLTVGVPk	0.99	59.06	36.5408	42.61	1.064	1.455	0.9029	1.034	0.255128
NAD(P) transhydrogenase, mitochondrial OS=Homo sapiens GN=NNT PE=1 SV=3	Q13423	sAPLLLPGR	1	57.66	38.0943	43.26	0.8605	1.295	1.085	1.192	0.0881912
NAD(P) transhydrogenase, mitochondrial OS=Homo sapiens GN=NNT PE=1 SV=3	Q13423	sLGAEPLEVDLk	1	79.34	37.8526	71.85	0.912	1.156	0.8996	1.513	0.258985
NAD(P) transhydrogenase, mitochondrial OS=Homo sapiens GN=NNT PE=1 SV=3	Q13423	sMGAIVR	0.86	33.63	39.9171	9.04	0.956	1.23	1.002	1.218	0.111576
NAD(P) transhydrogenase, mitochondrial OS=Homo sapiens GN=NNT PE=1 SV=3	Q13423	tTVLAMDQVPR	1	61.73	39.6431	45.43	0.948	1.216	0.9044	1.376	0.205777
NAD(P) transhydrogenase, mitochondrial OS=Homo sapiens GN=NNT PE=1 SV=3	Q13423	tVAELEAEk	1	59.25	42.1016	40.44	1.055	1.455	0.686	1.362	0.359451
NAD(P) transhydrogenase, mitochondrial OS=Homo sapiens GN=NNT PE=1 SV=3	Q13423	vALSPAGVQNLVk	1	98.31	34.9679	89.98	0.8434	1.343	0.958	1.329	0.180455
Sodium/potassium-transporting ATPase subunit alpha-1 OS=Homo sapiens GN=ATP1A1 PE=3 SV=1	Q13423	vIFPAPTPk	0.92	27.62	36.9293	24.9	1.003	1.177	0.8907	1.372	0.211143
Sodium/potassium-transporting ATPase subunit alpha-1 OS=Homo sapiens GN=ATP1A1 PE=3 SV=1	F5H3A1,P05023	aVAGDASESALLk	0.92	26.26	42.4023	21.31	1.006	1.179	1.189	1.025	0.0812863
Sodium/potassium-transporting ATPase subunit alpha-1 OS=Homo sapiens GN=ATP1A1 PE=3 SV=1	F5H3A1,P05023	aVFQANQENLPILk	1	94.85	38.3168	90.36	0.9388	1.092	1.463	0.8822	0.256696
Sodium/potassium-transporting ATPase subunit alpha-1 OS=Homo sapiens GN=ATP1A1 PE=3 SV=1	F5H3A1,P05023	cSSILLHGk	0.96	23.43	38.1763	23.43	1.158	1.024	1.435	0.8526	0.271139
Sodium/potassium-transporting ATPase subunit alpha-1 OS=Homo sapiens GN=ATP1A1 PE=3 SV=1	F5H3A1,P05023	dGPNALTPPPTTPEWIk	0.94	24.08	36.8815	24.08	1.028	1.048	1.369	0.9713	0.186806
Sodium/potassium-transporting ATPase subunit alpha-1 OS=Homo sapiens GN=ATP1A1 PE=3 SV=1	F5H3A1,P05023	dkYEPAAVSEQGDk	1	43.48	36.2253	42.69	0.849	1.238	1.488	0.9154	0.236502
Sodium/potassium-transporting ATPase subunit alpha-1 OS=Homo sapiens GN=ATP1A1 PE=3 SV=1	F5H3A1,P05023	dkYEPAAVSEQGDkk	1	42	36.6124	41.6	1.037	1.41	1.291	0.7583	0.300967
Sodium/potassium-transporting ATPase subunit alpha-1 OS=Homo sapiens GN=ATP1A1 PE=3 SV=1	F5H3A1,P05023	dMDELkk	0.87	29.86	38.0753	23.66	0.9377	0.9809	1.575	0.9879	0.288674
Sodium/potassium-transporting ATPase subunit alpha-1 OS=Homo sapiens GN=ATP1A1 PE=3 SV=1	F5H3A1,P05023	dMTSEQLDDILk	1	44.77	36.0477	44.77	1.093	1.008	1.472	0.8922	0.272966
Sodium/potassium-transporting ATPase subunit alpha-1 OS=Homo sapiens GN=ATP1A1 PE=3 SV=1	F5H3A1,P05023	dRDMDELkk	1	29.56	38.0794	29.56	0.9874	1.094	1.611	0.8227	0.340574
Sodium/potassium-transporting ATPase subunit alpha-1 OS=Homo sapiens GN=ATP1A1 PE=3 SV=1	F5H3A1,P05023	eQPLDEELk	1	66.59	37.638	54.12	1.012	1.098	1.518	0.8482	0.293128
Sodium/potassium-transporting ATPase subunit alpha-1 OS=Homo sapiens GN=ATP1A1 PE=3 SV=1	F5H3A1,P05023	iISANGck	0.99	33.75	38.791	30.82	0.972	1.197	1.497	0.811	0.294349
Sodium/potassium-transporting ATPase subunit alpha-1 OS=Homo sapiens GN=ATP1A1 PE=3 SV=1	F5H3A1,P05023	iVEIPFNSTNk	1	34.33	38.177	34.33	0.9126	1.135	1.435	0.9642	0.202311
Sodium/potassium-transporting ATPase subunit alpha-1 OS=Homo sapiens GN=ATP1A1 PE=3 SV=1	F5H3A1,P05023	mSINAEEVVVGDLVEVk	0.97	26.06	36.7136	21.45	0.843	1.204	1.334	0.9601	0.162791
Sodium/potassium-transporting ATPase subunit alpha-1 OS=Homo sapiens GN=ATP1A1 PE=3 SV=1	F5H3A1,P05023	nIAFFSTNcVEGTAR	1	37.48	34.0722	34.79	1.15	1.076	1.247	0.9358	0.143477
Sodium/potassium-transporting ATPase subunit alpha-1 OS=Homo sapiens GN=ATP1A1 PE=3 SV=1	F5H3A1,P05023	nPNTSEPQHLLVMk	0.99	28.67	37.2876	26.8	1.018	1.091	1.306	0.9871	0.144183
Sodium/potassium-transporting ATPase subunit alpha-1 OS=Homo sapiens GN=ATP1A1 PE=3 SV=1	F5H3A1,P05023	sPDFTNENPLETR	0.55	15.52	33.8775	15.52	0.9182	1.263	1.272	0.9663	0.14905
Sodium/potassium-transporting ATPase subunit alpha-1 OS=Homo sapiens GN=ATP1A1 PE=3 SV=1	F5H3A1,P05023	tSATWLALSR	0.97	34.59	42.2776	21.3	1.201	1.08	1.463	0.7803	0.308906
Sodium/potassium-transporting ATPase subunit alpha-1 OS=Homo sapiens GN=ATP1A1 PE=3 SV=1	F5H3A1,P05023	yEPAAVSEQGDk	0.91	26	36.6671	26	1.025	1.016	1.111	1.237	0.098866
Sodium/potassium-transporting ATPase subunit alpha-1 OS=Homo sapiens GN=ATP1A1 PE=3 SV=1	F5H3A1,P05023	yEPAAVSEQGDkk	1	44.04	37.1825	41.73	1.017	1.08	1.533	0.8571	0.297757
Hemoglobin subunit alpha OS=Homo sapiens GN=HBA1 PE=1 SV=2	F5H3A1,P05023	yHTEIVFAR	0.96	24.34	37.9064	19.36	1.129	0.999	1.654	0.7669	0.403559
Hemoglobin subunit alpha OS=Homo sapiens GN=HBA1 PE=1 SV=2	P69905	vGAHAGEYGAEALER	1	43.19	35.3883	43.19	0.9435	1.16	0.8256	0.8955	0.183664
DNA-dependent protein kinase catalytic subunit OS=Homo sapiens GN=PRKDC PE=1 SV=3	P69905	vLSPADk	0.83	26.43	38.7772	16.99	1.145	1.433	0.7906	0.6276	0.448039
DNA-dependent protein kinase catalytic subunit OS=Homo sapiens GN=PRKDC PE=1 SV=3	P78527	aIRPQIDLk	0.66	20.75	35.6502	13.66	0.7771	1.543	1.087	1.572	0.194215
DNA-dependent protein kinase catalytic subunit OS=Homo sapiens GN=PRKDC PE=1 SV=3	P78527	aPGLGAFR	0.8	19.03	38.8627	17.13	0.8462	0.9045	1.537	1.741	0.312845
DNA-dependent protein kinase catalytic subunit OS=Homo sapiens GN=PRKDC PE=1 SV=3	P78527	cFGTGAAGNR	0.96	26.3	32.0385	23.45	0.7787	1.428	1.061	1.736	0.23995
DNA-dependent protein kinase catalytic subunit OS=Homo sapiens GN=PRKDC PE=1 SV=3	P78527	cGAALAGHQLIR	1	43.76	38.053	43.76	0.9233	1.387	1.189	1.345	0.0798213
DNA-dependent protein kinase catalytic subunit OS=Homo sapiens GN=PRKDC PE=1 SV=3	P78527	dQNILLGTTYR	1	49.3	37.4997	45.91	0.9681	1.276	0.9476	1.712	0.292301
DNA-dependent protein kinase catalytic subunit OS=Homo sapiens GN=PRKDC PE=1 SV=3	P78527	dSPLETk	0.9	37.76	38.728	26.33	1.443	1.019	0.9481	1.47	0.247081
DNA-dependent protein kinase catalytic subunit OS=Homo sapiens GN=PRKDC PE=1 SV=3	P78527	eIFNFVLk	0.96	30.2	37.6035	16.22	1.221	1.253	0.6952	1.95	0.483828
DNA-dependent protein kinase catalytic subunit OS=Homo sapiens GN=PRKDC PE=1 SV=3	P78527	eLLNPVVEFVSHPSTTcR	1	36.52	36.0821	36.29	1.77	0.9876	0.8771	1.336	0.224489
DNA-dependent protein kinase catalytic subunit OS=Homo sapiens GN=PRKDC PE=1 SV=3	P78527	fIQTFGk	0.9	46.79	38.1037	35.7	1.021	1.138	0.9414	1.873	0.37272
DNA-dependent protein kinase catalytic subunit OS=Homo sapiens GN=PRKDC PE=1 SV=3	P78527	fYGELALk	0.99	36.01	38.1551	26.78	1.04	1.183	1.268	1.314	0.0529566
DNA-dependent protein kinase catalytic subunit OS=Homo sapiens GN=PRKDC PE=1 SV=3	P78527	hSSLITPLQAVAQR	1	44.24	37.9225	42.03	0.9082	1.545	0.7924	1.843	0.388559
DNA-dependent protein kinase catalytic subunit OS=Homo sapiens GN=PRKDC PE=1 SV=3	P78527	iGELFSk	0.8	28.47	39.2768	14.93	0.9386	1.154	1.132	1.67	0.230887
DNA-dependent protein kinase catalytic subunit OS=Homo sapiens GN=PRKDC PE=1 SV=3	P78527	iLDVMYSR	0.95	22.78	37.6388	19.24	0.928	1.21	1.097	1.663	0.22635
DNA-dependent protein kinase catalytic subunit OS=Homo sapiens GN=PRKDC PE=1 SV=3	P78527	iLELSGSSSEDSEk	1	51.74	36.5205	45.73	1.08	1.225	1.2	1.29	0.0375164
DNA-dependent protein kinase catalytic subunit OS=Homo sapiens GN=PRKDC PE=1 SV=3	P78527	iPALDLLIk	1	55.93	30.9656	40.59	0.8959	1.136	0.9592	2.098	0.438465
DNA-dependent protein kinase catalytic subunit OS=Homo sapiens GN=PRKDC PE=1 SV=3	P78527	lGLPGDEVDNk	0.99	30.35	37.7041	30.35	0.9557	1.518	0.874	1.616	0.301716
DNA-dependent protein kinase catalytic subunit OS=Homo sapiens GN=PRKDC PE=1 SV=3	P78527	lLQDFNR	0.69	26.54	42.7282	18.13	1.147	1.206	1.058	1.4	0.140432
DNA-dependent protein kinase catalytic subunit OS=Homo sapiens GN=PRKDC PE=1 SV=3	P78527	lLQIIER	0.75	23	36.4197	12.61	0.8328	1.326	1.039	1.828	0.285728
DNA-dependent protein kinase catalytic subunit OS=Homo sapiens GN=PRKDC PE=1 SV=3	P78527	lTPLPEDNSMNVDQDGDPSDR	1	46.87	32.7761	46.87	0.8049	1.223	1.22	1.706	0.202263
DNA-dependent protein kinase catalytic subunit OS=Homo sapiens GN=PRKDC PE=1 SV=3	P78527	mEVQEQEEDISSLIR	1	73.63	34.0192	73.63	0.8027	1.434	0.9911	1.796	0.286509
DNA-dependent protein kinase catalytic subunit OS=Homo sapiens GN=PRKDC PE=1 SV=3	P78527	mSTSPEAFLALR	0.95	24.59	37.1299	20.59	0.6553	1.224	1.276	2.002	0.289835
DNA-dependent protein kinase catalytic subunit OS=Homo sapiens GN=PRKDC PE=1 SV=3	P78527	nELEIPGQYDGR	1	43.24	35.0379	43.24	0.8239	1.246	1.135	1.759	0.241219
DNA-dependent protein kinase catalytic subunit OS=Homo sapiens GN=PRKDC PE=1 SV=3	P78527	nFWSHETR	0.51	18.07	33.2243	11.79	0.8333	1.015	1.593	1.521	0.22886
DNA-dependent protein kinase catalytic subunit OS=Homo sapiens GN=PRKDC PE=1 SV=3	P78527	qDWVDGEPTEAEk	0.96	22.52	32.7944	19.36	0.7712	1.785	0.9414	1.581	0.30655
DNA-dependent protein kinase catalytic subunit OS=Homo sapiens GN=PRKDC PE=1 SV=3	P78527	qITPQQQEk	0.98	28.22	38.0672	22.77	0.7818	1.816	0.9821	1.47	0.29448
DNA-dependent protein kinase catalytic subunit OS=Homo sapiens GN=PRKDC PE=1 SV=3	P78527	sLGPPQGEEDSVPR	1	50.11	34.7914	48.46	1.125	1.127	1.005	1.608	0.255733
DNA-dependent protein kinase catalytic subunit OS=Homo sapiens GN=PRKDC PE=1 SV=3	P78527	sLNSIEFR	0.71	35.15	36.9566	17.94	0.9174	1.001	1.503	1.484	0.21402
DNA-dependent protein kinase catalytic subunit OS=Homo sapiens GN=PRKDC PE=1 SV=3	P78527	sMEEDPQTSR	1	54.4	29.5904	54.4	0.8775	1.802	1.052	1.231	0.287664
DNA-dependent protein kinase catalytic subunit OS=Homo sapiens GN=PRKDC PE=1 SV=3	P78527	sPNLWLk	0.9	45.1	38.0936	36.74	0.9774	1.25	0.873	1.921	0.39379
DNA-dependent protein kinase catalytic subunit OS=Homo sapiens GN=PRKDC PE=1 SV=3	P78527	sTVLTPMFVETQASQGTLQTR	1	76.78	35.934	76.78	0.7494	1.32	1.12	1.85	0.263795
DNA-dependent protein kinase catalytic subunit OS=Homo sapiens GN=PRKDC PE=1 SV=3	P78527	tVGALQVLGTEAQSSLLk	1	54.88	35.5182	53.08	1.176	1.195	1.076	1.355	0.115831
Laminin subunit gamma-1 OS=Homo sapiens GN=LAMC1 PE=1 SV=3	P78527	tYSVVPMTSR	1	32.97	36.5225	32.97	1.85	1.467	0.5157	1.536	0.486143
Laminin subunit gamma-1 OS=Homo sapiens GN=LAMC1 PE=1 SV=3	P11047	aFDITYVR	0.99	31.58	37.6664	29.64	0.9507	0.929	0.8576	1.005	0.0792147
Laminin subunit gamma-1 OS=Homo sapiens GN=LAMC1 PE=1 SV=3	P11047	aLAEEAAk	0.99	46.9	38.9977	39.55	0.8774	1.243	0.6486	1.073	0.309795
Laminin subunit gamma-1 OS=Homo sapiens GN=LAMC1 PE=1 SV=3	P11047	aTAESASEcLPcDcNGR	1	56.05	25	56.05	0.9245	0.8779	0.7439	1.23	0.26412
Laminin subunit gamma-1 OS=Homo sapiens GN=LAMC1 PE=1 SV=3	P11047	cDcHALGSTNGQcDIR	0.97	23.54	25	23.54	1.225	0.8019	0.9281	0.8323	0.0771149
Laminin subunit gamma-1 OS=Homo sapiens GN=LAMC1 PE=1 SV=3	P11047	cIYNTAGFYcDR	1	45.89	26.2428	45.89	1.064	0.9345	0.6443	1.184	0.293296
Laminin subunit gamma-1 OS=Homo sapiens GN=LAMC1 PE=1 SV=3	P11047	dGSEASLEWSSER	1	88.1	27.8319	80.85	0.915	1.009	0.7383	1.113	0.202879
Laminin subunit gamma-1 OS=Homo sapiens GN=LAMC1 PE=1 SV=3	P11047	dIEEIMk	0.9	40.28	38.6338	24.36	1.092	0.7968	0.6778	1.287	0.350774
Laminin subunit gamma-1 OS=Homo sapiens GN=LAMC1 PE=1 SV=3	P11047	dNVEGFNcER	1	55.09	26.2014	52.18	0.7697	1.131	0.7682	1.134	0.208032
Laminin subunit gamma-1 OS=Homo sapiens GN=LAMC1 PE=1 SV=3	P11047	dVDQNLMDR	1	48.59	32.887	38.68	0.8706	0.8418	0.8693	1.191	0.200709
Laminin subunit gamma-1 OS=Homo sapiens GN=LAMC1 PE=1 SV=3	P11047	hNTYGVDcEk	1	36.17	31.7898	36.17	1.239	0.7736	0.723	1.12	0.24775
Laminin subunit gamma-1 OS=Homo sapiens GN=LAMC1 PE=1 SV=3	P11047	kVSDLENEAk	1	38.28	37.9775	29.33	0.9712	0.8797	0.8213	1.081	0.146921
Laminin subunit gamma-1 OS=Homo sapiens GN=LAMC1 PE=1 SV=3	P11047	lSAEDLVLEGAGLR	1	82.27	37.7757	69.38	1.025	0.958	0.7453	1.047	0.169093
Laminin subunit gamma-1 OS=Homo sapiens GN=LAMC1 PE=1 SV=3	P11047	nTIEETGNLAEQAR	1	47.36	35.4245	43.56	0.8744	0.8523	0.8715	1.168	0.18361
Laminin subunit gamma-1 OS=Homo sapiens GN=LAMC1 PE=1 SV=3	P11047	tEQQTADQLLAR	0.98	33.38	37.94	30.85	1.037	0.7726	0.8284	1.143	0.218332
Laminin subunit gamma-1 OS=Homo sapiens GN=LAMC1 PE=1 SV=3	P11047	tFAEVTDLDNEVNNMLk	0.96	20.74	34.7972	20.74	0.9039	0.945	0.7883	1.064	0.148299
Laminin subunit gamma-1 OS=Homo sapiens GN=LAMC1 PE=1 SV=3	P11047	tGQcEcQPGITGQHcER	1	60.18	25.065	60.18	0.8981	0.9548	0.8449	1.047	0.106628
Laminin subunit gamma-1 OS=Homo sapiens GN=LAMC1 PE=1 SV=3	P11047	tLPSGcFNTPSIEkP	1	43.28	37.0944	35.16	0.8129	0.9693	0.8538	1.128	0.139947
Laminin subunit gamma-1 OS=Homo sapiens GN=LAMC1 PE=1 SV=3	P11047	vSDLENEAk	1	66.7	37.602	57.41	0.9168	0.886	0.7468	1.25	0.270398
Laminin subunit gamma-1 OS=Homo sapiens GN=LAMC1 PE=1 SV=3	P11047	vSVPLIAQGNSYPSETTVk	1	49.98	36.6087	49.98	0.9481	0.944	0.7452	1.122	0.201155
Ubiquitin-like modifier-activating enzyme 1 OS=Homo sapiens GN=UBA1 PE=1 SV=3	P11047	yFIAPAk	0.9	46.38	41.438	37.2	1.056	0.8755	0.7658	1.044	0.156554
Ubiquitin-like modifier-activating enzyme 1 OS=Homo sapiens GN=UBA1 PE=1 SV=3	P22314	aAVATFLQSVQVPEFTPk	1	46.99	36.2408	44.44	0.9534	0.7847	1.504	1.017	0.333142
Ubiquitin-like modifier-activating enzyme 1 OS=Homo sapiens GN=UBA1 PE=1 SV=3	P22314	aENYDIPSADR	1	40.87	32.3654	37.59	0.7427	0.8867	1.53	1.096	0.280233
Ubiquitin-like modifier-activating enzyme 1 OS=Homo sapiens GN=UBA1 PE=1 SV=3	P22314	aLPAVQQNNLDEDLIR	1	75.29	37.2485	75.29	0.9537	0.8644	1.27	1.042	0.19203
Ubiquitin-like modifier-activating enzyme 1 OS=Homo sapiens GN=UBA1 PE=1 SV=3	P22314	dEFEGLFk	0.99	55.65	36.9732	48.26	0.9798	0.6979	1.21	1.326	0.310045
Ubiquitin-like modifier-activating enzyme 1 OS=Homo sapiens GN=UBA1 PE=1 SV=3	P22314	dNPGVVTcLDEAR	1	80.54	32.8262	76.04	0.9734	0.7996	1.358	1.007	0.267579
Ubiquitin-like modifier-activating enzyme 1 OS=Homo sapiens GN=UBA1 PE=1 SV=3	P22314	lAGTQPLEVLEAVQR	1	49.2	37.19	48.49	0.9296	0.7457	1.458	1.062	0.327855
Ubiquitin-like modifier-activating enzyme 1 OS=Homo sapiens GN=UBA1 PE=1 SV=3	P22314	lDQPMTEIVSR	0.95	27.45	39.7424	20.25	0.8946	1.028	1.108	1.071	0.0374532
Ubiquitin-like modifier-activating enzyme 1 OS=Homo sapiens GN=UBA1 PE=1 SV=3	P22314	lQTSSVLVSGLR	1	38.37	37.8283	28.93	0.9695	1.038	1.036	1.047	0.0056323
Ubiquitin-like modifier-activating enzyme 1 OS=Homo sapiens GN=UBA1 PE=1 SV=3	P22314	nEEDAAELVALAQAVNAR	0.99	103.99	38.8258	101.55	0.9667	0.875	1.187	1.078	0.151283
Ubiquitin-like modifier-activating enzyme 1 OS=Homo sapiens GN=UBA1 PE=1 SV=3	P22314	nFPNAIEHTLQWAR	1	50.33	36.4108	50.33	1.187	0.5787	1.41	1.126	0.406982
Ubiquitin-like modifier-activating enzyme 1 OS=Homo sapiens GN=UBA1 PE=1 SV=3	P22314	nGSEADIDEGLYSR	0.99	39.05	26.6932	39.05	0.8654	1.036	1.225	0.9927	0.113899
Ubiquitin-like modifier-activating enzyme 1 OS=Homo sapiens GN=UBA1 PE=1 SV=3	P22314	nIILGGVk	0.99	57.83	34.3329	32.7	1.017	0.6877	1.283	1.215	0.306851
Ubiquitin-like modifier-activating enzyme 1 OS=Homo sapiens GN=UBA1 PE=1 SV=3	P22314	qFLDYFk	0.9	44.28	38.7835	31.71	1.352	0.6491	1.161	1.082	0.285867
Ubiquitin-like modifier-activating enzyme 1 OS=Homo sapiens GN=UBA1 PE=1 SV=3	P22314	qPAENVNQYLTDPk	1	61.06	36.6987	58.79	1.114	0.7861	1.017	1.224	0.217098
Ubiquitin-like modifier-activating enzyme 1 OS=Homo sapiens GN=UBA1 PE=1 SV=3	P22314	sDTAAAAVR	0.9	38.6	39.4621	17.16	0.8736	0.9309	1.284	1.045	0.165828
Ubiquitin-like modifier-activating enzyme 1 OS=Homo sapiens GN=UBA1 PE=1 SV=3	P22314	sIPIcTLk	0.99	51.02	38.9675	31.68	1.056	0.6628	1.295	1.203	0.324179
Hemoglobin subunit beta OS=Homo sapiens GN=HBB PE=1 SV=2	P22314	sLVASLAEPDFVVTDFAk	1	102.35	36.8975	96.92	1.044	0.88	1.069	1.131	0.127349
Hemoglobin subunit beta OS=Homo sapiens GN=HBB PE=1 SV=2	P68871	eFTPPVQAAYQk	1	39.63	37.5778	33.06	0.9208	1.148	0.7357	0.6768	0.300807
MAP1A heavy chain OS=Homo sapiens GN=MAP1A PE=4 SV=1	P68871	gTFATLSELHcDk	0.53	14.41	35.54	13.57	1.094	1.19	0.7461	0.5646	0.385985
MAP1A heavy chain OS=Homo sapiens GN=MAP1A PE=4 SV=1	E9PGC8	aENEEAAAcPAWER	1	72.19	32.572	72.19	0.685	0.7466	0.993	0.5521	0.289251
MAP1A heavy chain OS=Homo sapiens GN=MAP1A PE=4 SV=1	E9PGC8	aGPMALSSk	0.99	29.56	39.0816	29.56	1.148	0.785	0.7501	0.4149	0.314383
MAP1A heavy chain OS=Homo sapiens GN=MAP1A PE=4 SV=1	E9PGC8	aLALAPGPPTR	0.98	34.26	38.8007	20.77	0.7842	0.7435	0.7935	0.606	0.135921
MAP1A heavy chain OS=Homo sapiens GN=MAP1A PE=4 SV=1	E9PGC8	aPEDTVAEMk	0.79	18.26	38.7697	18.26	0.8321	0.667	0.9889	0.5109	0.337473
MAP1A heavy chain OS=Homo sapiens GN=MAP1A PE=4 SV=1	E9PGC8	cLSPDDSTVk	1	43.82	35.9594	38.71	0.9032	0.6502	0.8283	0.5765	0.188988
MAP1A heavy chain OS=Homo sapiens GN=MAP1A PE=4 SV=1	E9PGC8	dEVLQQk	0.9	33.6	39.0924	18.24	0.8628	0.5286	0.9417	0.6528	0.299493
MAP1A heavy chain OS=Homo sapiens GN=MAP1A PE=4 SV=1	E9PGC8	dLSTEEVR	0.99	43.41	36.6624	26.47	0.742	0.6343	1.207	0.4935	0.485578
MAP1A heavy chain OS=Homo sapiens GN=MAP1A PE=4 SV=1	E9PGC8	dRDLEQTDkAPEQk	0.94	19.16	36.8762	18.65	0.7747	0.757	0.6969	0.686	0.053604
MAP1A heavy chain OS=Homo sapiens GN=MAP1A PE=4 SV=1	E9PGC8	eDAAEETVkPGPEEGTLEk	0.88	24.14	34.7392	24.14	0.9567	0.6847	0.6655	0.6432	0.0312571
MAP1A heavy chain OS=Homo sapiens GN=MAP1A PE=4 SV=1	E9PGC8	eLSSEPQTPPAQk	1	48.64	37.4194	48.06	0.994	0.7087	0.7524	0.5289	0.178576
MAP1A heavy chain OS=Homo sapiens GN=MAP1A PE=4 SV=1	E9PGC8	eLVPEVPEEQGSk	1	77.74	37.2206	68.9	0.974	0.6969	0.8	0.5164	0.213902
MAP1A heavy chain OS=Homo sapiens GN=MAP1A PE=4 SV=1	E9PGC8	eSTFLDEGPDDEQEVPLR	1	87.25	30.2325	87.25	0.5574	0.8012	0.9671	0.6491	0.197381
MAP1A heavy chain OS=Homo sapiens GN=MAP1A PE=4 SV=1	E9PGC8	eTSLDVSSk	1	42.05	38.0243	35.1	1.2	0.5236	0.9257	0.482	0.380644
MAP1A heavy chain OS=Homo sapiens GN=MAP1A PE=4 SV=1	E9PGC8	lDMYVLNPVk	0.81	23.03	38.2543	14.01	1.384	0.5002	0.612	0.662	0.140081
MAP1A heavy chain OS=Homo sapiens GN=MAP1A PE=4 SV=1	E9PGC8	lGIQAEPLYR	1	33.51	38.379	26.12	1.265	0.542	0.6425	0.638	0.0934474
MAP1A heavy chain OS=Homo sapiens GN=MAP1A PE=4 SV=1	E9PGC8	rEEVVEEGAk	1	50.63	35.9966	42.26	1.131	0.7505	0.7472	0.4419	0.274116
MAP1A heavy chain OS=Homo sapiens GN=MAP1A PE=4 SV=1	E9PGC8	sEPQDFQEADSWGDTk	1	44.23	29.0956	44.23	0.9619	0.6726	0.6925	0.6258	0.051598
MAP1A heavy chain OS=Homo sapiens GN=MAP1A PE=4 SV=1	E9PGC8	sIEEAcLTLQHLNR	1	50.05	36.5523	28.38	1.065	0.6752	0.692	0.5634	0.108625
MAP1A heavy chain OS=Homo sapiens GN=MAP1A PE=4 SV=1	E9PGC8	sSLLLDTVTSIPSSR	1	52.41	37.819	44.36	0.9757	0.5271	1.1	0.4955	0.480901
MAP1A heavy chain OS=Homo sapiens GN=MAP1A PE=4 SV=1	E9PGC8	sTTSQVTPAEEk	1	48.04	37.19	39.41	0.8671	0.7894	0.6447	0.6355	0.125127
MAP1A heavy chain OS=Homo sapiens GN=MAP1A PE=4 SV=1	E9PGC8	vAELEEEQSQGSSSYSDWVk	1	75.63	31.7493	73.5	1.208	0.6494	0.6076	0.588	0.0509947
MAP1A heavy chain OS=Homo sapiens GN=MAP1A PE=4 SV=1	E9PGC8	vLFPGNAPQNk	0.96	23.03	38.8756	20.58	1.271	0.6417	0.8996	0.382	0.403682
Myristoylated alanine-rich C-kinase substrate OS=Homo sapiens GN=MARCKS PE=1 SV=4	E9PGC8	vVSNTIEPLTLFHk	1	69.09	35.8013	68.45	1.015	0.7783	0.6077	0.5841	0.161364
Myristoylated alanine-rich C-kinase substrate OS=Homo sapiens GN=MARCKS PE=1 SV=4	P29966	aAEEPSkVEEk	1	35.8	38.0106	29.45	0.9255	2.099	1.018	1.804	0.340648
Myristoylated alanine-rich C-kinase substrate OS=Homo sapiens GN=MARCKS PE=1 SV=4	P29966	aEDGATPSPSNETPk	1	47.72	33.2858	47.72	0.9965	2.049	1.021	1.645	0.329528
Myristoylated alanine-rich C-kinase substrate OS=Homo sapiens GN=MARCKS PE=1 SV=4	P29966	aEDGATPSPSNETPkk	1	33.88	36.4088	33.88	1.109	2.157	0.9145	1.605	0.39936
Myristoylated alanine-rich C-kinase substrate OS=Homo sapiens GN=MARCKS PE=1 SV=4	P29966	eAGEGGEAEAPAAEGGk	1	78.31	31.6702	78.31	1.021	2.02	1.11	1.514	0.294542
Myristoylated alanine-rich C-kinase substrate OS=Homo sapiens GN=MARCKS PE=1 SV=4	P29966	eAPAEGEAAEPGSPTAAEGEAASAASSTSSPk	1	135.31	29.9034	135.31	0.7519	1.819	1.439	1.746	0.120894
Myristoylated alanine-rich C-kinase substrate OS=Homo sapiens GN=MARCKS PE=1 SV=4	P29966	eELQANGSAPAADk	1	39.9	36.0054	32.1	0.8818	1.794	1.357	1.604	0.138245
Myristoylated alanine-rich C-kinase substrate OS=Homo sapiens GN=MARCKS PE=1 SV=4	P29966	eELQANGSAPAADkEEPAAAGSGAASPSAAEk	1	63.98	31.9089	63.98	0.9817	2.196	1.143	1.41	0.3458
Myristoylated alanine-rich C-kinase substrate OS=Homo sapiens GN=MARCKS PE=1 SV=4	P29966	eEPAAAGSGAASPSAAEk	1	90.38	34.729	89.47	0.8923	2.091	1.019	1.824	0.339307
Myristoylated alanine-rich C-kinase substrate OS=Homo sapiens GN=MARCKS PE=1 SV=4	P29966	gEAAAERPGEAAVASSPSk	1	54.01	36.1847	54.01	1.051	1.932	1.215	1.379	0.249012
Myristoylated alanine-rich C-kinase substrate OS=Homo sapiens GN=MARCKS PE=1 SV=4	P29966	gEPAAAAAPEAGASPVEk	1	50.74	36.8878	49.66	0.9628	1.951	1.175	1.536	0.24988
Myristoylated alanine-rich C-kinase substrate OS=Homo sapiens GN=MARCKS PE=1 SV=4	P29966	kEAGEGGEAEAPAAEGGk	1	42.68	35.0961	42.68	1.057	1.905	1.452	1.192	0.23796
Myristoylated alanine-rich C-kinase substrate OS=Homo sapiens GN=MARCKS PE=1 SV=4	P29966	lSGFSFk	0.9	36.99	38.3847	29.2	1.262	2.023	0.6248	2.147	0.5289
Filamin-C OS=Homo sapiens GN=FLNC PE=1 SV=3	P29966	vNGDASPAAAESGAk	1	94.76	36.192	82.91	0.8788	1.748	1.347	1.664	0.133315
Filamin-C OS=Homo sapiens GN=FLNC PE=1 SV=3	Q14315,Q14315-2	aEIAFEDR	0.99	35.63	36.219	22.77	0.9967	1.208	1.622	0.4444	0.547324
Filamin-C OS=Homo sapiens GN=FLNC PE=1 SV=3	Q14315,Q14315-2	aGTNMMMVGVHGPk	1	49.39	35.945	48.13	1.242	1.187	1.523	0.3866	0.565589
Filamin-C OS=Homo sapiens GN=FLNC PE=1 SV=3	Q14315,Q14315-2	dTVEVALEDkGDSTFR	0.97	22.72	36.1679	22.72	1.097	1.314	0.8167	0.7377	0.326763
Filamin-C OS=Homo sapiens GN=FLNC PE=1 SV=3	Q14315,Q14315-2	eVTTEFTVDAR	1	42.13	39.69	35.72	1.007	1.233	1.729	0.4044	0.596385
Filamin-C OS=Homo sapiens GN=FLNC PE=1 SV=3	Q14315,Q14315-2	fNDEHIPDSPFVVPVASLSDDAR	1	46.69	34.0909	46.69	0.8972	1.091	0.8724	1.017	0.111915
Filamin-C OS=Homo sapiens GN=FLNC PE=1 SV=3	Q14315,Q14315-2	fNGAHIPGSPFk	0.56	18.86	37.2681	18.31	1.097	1.295	2.317	0.2635	0.794804
Filamin-C OS=Homo sapiens GN=FLNC PE=1 SV=3	Q14315,Q14315-2	fVPQEMGPHTVAVk	0.97	24.05	37.5228	22.21	0.8837	1.081	1.422	0.6389	0.374903
Filamin-C OS=Homo sapiens GN=FLNC PE=1 SV=3	Q14315,Q14315-2	gGLVGTPAPFSIDTk	0.94	22.12	37.5074	19.53	1.159	0.8902	1.429	0.5889	0.439058
Filamin-C OS=Homo sapiens GN=FLNC PE=1 SV=3	Q14315,Q14315-2	gLHQMGIk	0.52	21.99	37.7466	13.32	0.853	1.288	1.443	0.5477	0.437803
Filamin-C OS=Homo sapiens GN=FLNC PE=1 SV=3	Q14315,Q14315-2	gPGLSQAFVGQk	0.98	37.08	37.796	34.94	0.7754	1.192	1.684	0.558	0.493148
Filamin-C OS=Homo sapiens GN=FLNC PE=1 SV=3	Q14315,Q14315-2	gVAGVPAEFSIWTR	1	74.52	37.5266	67.14	0.9727	1.684	2.053	0.2582	0.711732
Filamin-C OS=Homo sapiens GN=FLNC PE=1 SV=3	Q14315,Q14315-2	iTESDLSQLTASIR	1	73.15	37.8419	65.1	1.755	1.351	1.177	0.3012	0.596607
Filamin-C OS=Homo sapiens GN=FLNC PE=1 SV=3	Q14315,Q14315-2	iTGDDSMR	0.77	20.71	34.707	18.69	0.9644	1.286	1.354	0.5167	0.441946
Filamin-C OS=Homo sapiens GN=FLNC PE=1 SV=3	Q14315,Q14315-2	lGSFGSITR	0.92	27.45	38.6398	16.64	0.883	1.346	1.749	0.4175	0.583187
Filamin-C OS=Homo sapiens GN=FLNC PE=1 SV=3	Q14315,Q14315-2	lkPGAPVR	0.62	14.41	35.3643	14.41	0.8276	1.343	2.082	0.3752	0.675716
Filamin-C OS=Homo sapiens GN=FLNC PE=1 SV=3	Q14315,Q14315-2	lTVTSLQETGLk	1	98.58	37.5236	81.95	1.056	1.486	1.992	0.2857	0.698549
Filamin-C OS=Homo sapiens GN=FLNC PE=1 SV=3	Q14315,Q14315-2	sLTATGGNHVTAR	1	73.95	37.4115	59.03	1.336	1.404	1.829	0.253	0.701716
Filamin-C OS=Homo sapiens GN=FLNC PE=1 SV=3	Q14315,Q14315-2	tDTYVTDNGDGTYR	1	39.85	26.3649	39.85	0.8729	1.398	1.052	0.6745	0.347445
Filamin-C OS=Homo sapiens GN=FLNC PE=1 SV=3	Q14315,Q14315-2	tPcEEVYVk	0.96	21.45	36.2201	21.45	1.067	1.353	1.883	0.3181	0.671824
Filamin-C OS=Homo sapiens GN=FLNC PE=1 SV=3	Q14315,Q14315-2	vAVGQEQAFSVNTR	1	63.74	36.8744	59.46	0.7066	1.114	2.017	0.5469	0.604762
Filamin-C OS=Homo sapiens GN=FLNC PE=1 SV=3	Q14315,Q14315-2	vcAYGPGLk	0.93	29.43	38.0808	24.59	0.9264	1.135	1.786	0.462	0.58708
Filamin-C OS=Homo sapiens GN=FLNC PE=1 SV=3	Q14315,Q14315-2	vEAAEIVEGEDSAYSVR	1	61.81	33.3766	61.81	0.9877	1.231	1.084	0.5761	0.356568
Filamin-C OS=Homo sapiens GN=FLNC PE=1 SV=3	Q14315,Q14315-2	vPQLPITNFNR	1	61.62	37.9657	61.62	0.8159	1.126	1.608	0.3287	0.632866
Filamin-C OS=Homo sapiens GN=FLNC PE=1 SV=3	Q14315,Q14315-2	vTVLFAGQNIER	1	54.54	39.4547	48.56	0.8523	1.308	0.9558	0.8149	0.247491
Filamin-C OS=Homo sapiens GN=FLNC PE=1 SV=3	Q14315,Q14315-2	vYNVTYTVk	1	58.25	38.3853	49.69	0.9745	1.359	1.775	0.3693	0.618358
Alpha-1-antitrypsin OS=Homo sapiens GN=SERPINA1 PE=1 SV=3	Q14315,Q14315-2	wGDESVPGSPFk	0.73	20.88	36.2014	13.55	1.116	0.8549	0.9586	0.9488	0.0621789
Alpha-1-antitrypsin OS=Homo sapiens GN=SERPINA1 PE=1 SV=3	P01009	aVLTIDEk	0.99	53.59	39.119	42.82	0.934	0.9514	0.8025	1.127	0.169148
Alpha-1-antitrypsin OS=Homo sapiens GN=SERPINA1 PE=1 SV=3	P01009	dTEEEDFHVDQVTTVk	1	69.8	33.2469	69.8	0.8918	0.994	0.7507	1.194	0.226633
Alpha-1-antitrypsin OS=Homo sapiens GN=SERPINA1 PE=1 SV=3	P01009	lGMFNIQHck	1	49.19	37.0697	46.64	0.9531	0.9588	0.8032	1.083	0.147831
Alpha-1-antitrypsin OS=Homo sapiens GN=SERPINA1 PE=1 SV=3	P01009	lQHLENELTHDIITk	1	80.68	36.7861	80.68	1.004	0.9388	0.7432	1.134	0.208168
Alpha-1-antitrypsin OS=Homo sapiens GN=SERPINA1 PE=1 SV=3	P01009	lSITGTYDLk	1	68.25	38.025	45.98	0.9713	0.9662	0.9232	0.917	0.0286443
Alpha-1-antitrypsin OS=Homo sapiens GN=SERPINA1 PE=1 SV=3	P01009	sASLHLPk	0.79	31.76	38.1671	22.62	0.9789	0.9354	0.9837	0.882	0.0544836
Alpha-1-antitrypsin OS=Homo sapiens GN=SERPINA1 PE=1 SV=3	P01009	sPLFMGk	0.9	47.84	38.7996	28.33	1.03	0.9263	0.8304	0.9878	0.0867087
Alpha-1-antitrypsin OS=Homo sapiens GN=SERPINA1 PE=1 SV=3	P01009	sVLGQLGITk	1	42.71	36.621	33.06	1.043	0.812	0.8529	1.105	0.171862
Alpha-1-antitrypsin OS=Homo sapiens GN=SERPINA1 PE=1 SV=3	P01009	tDTSHHDQDHPTFNk	0.98	21.67	30.7628	21.67	1.214	1.061	0.7397	0.8458	0.185575
Alpha-1-antitrypsin OS=Homo sapiens GN=SERPINA1 PE=1 SV=3	P01009	vFSNGADLSGVTEEAPLk	0.6	29.05	41.2662	16.83	0.938	1.21	0.6194	1.13	0.324791
Isoform 2 of NADH-ubiquinone oxidoreductase 75 kDa subunit, mitochondrial OS=Homo sapiens GN=NDUFS1	P01009	vVNPTQk	0.59	22.41	38.3442	20.16	1.332	1.385	0.8611	0.5	0.486132
Isoform 2 of NADH-ubiquinone oxidoreductase 75 kDa subunit, mitochondrial OS=Homo sapiens GN=NDUFS1	P28331-2	aVTEGAQAVEEPSIc	1	122.63	33.3405	114.61	0.7458	1.037	0.8773	1.149	0.133724
Isoform 2 of NADH-ubiquinone oxidoreductase 75 kDa subunit, mitochondrial OS=Homo sapiens GN=NDUFS1	P28331-2	dVAAIAGGLVDAEALVALk	0.99	31.73	34.0364	30.3	1.117	0.9244	0.6225	0.9888	0.23137
Isoform 2 of NADH-ubiquinone oxidoreductase 75 kDa subunit, mitochondrial OS=Homo sapiens GN=NDUFS1	P28331-2	fEAPLFNAR	0.82	19.18	40.308	16.4	0.9791	0.9283	1.032	0.8518	0.0964846
Isoform 2 of NADH-ubiquinone oxidoreductase 75 kDa subunit, mitochondrial OS=Homo sapiens GN=NDUFS1	P28331-2	gLLTYTSWEDALSR	1	51.39	35.9472	51.39	0.9585	0.9558	1.244	0.7211	0.268998
Isoform 2 of NADH-ubiquinone oxidoreductase 75 kDa subunit, mitochondrial OS=Homo sapiens GN=NDUFS1	P28331-2	gWNILTNSEk	0.85	25.22	38.428	22.63	0.7215	1.258	0.801	1.072	0.220198
Isoform 2 of NADH-ubiquinone oxidoreductase 75 kDa subunit, mitochondrial OS=Homo sapiens GN=NDUFS1	P28331-2	iASQVAALDLGYkPGVEAIR	1	64.68	34.387	64.68	1.113	0.9314	0.8962	0.82	0.0645229
Isoform 2 of NADH-ubiquinone oxidoreductase 75 kDa subunit, mitochondrial OS=Homo sapiens GN=NDUFS1	P28331-2	kPMVVLGSSALQR	1	65.5	36.0195	65.15	1.02	0.8542	1.073	0.8281	0.146438
Isoform 2 of NADH-ubiquinone oxidoreductase 75 kDa subunit, mitochondrial OS=Homo sapiens GN=NDUFS1	P28331-2	lEEVSPNLVR	0.98	34.53	38.1204	19.05	1.136	0.8985	0.857	0.8915	0.0251795
Isoform 2 of NADH-ubiquinone oxidoreductase 75 kDa subunit, mitochondrial OS=Homo sapiens GN=NDUFS1	P28331-2	lSVAGNcR	0.99	33.47	37.485	25.16	1.009	1.015	0.7585	0.9792	0.151394
Isoform 2 of NADH-ubiquinone oxidoreductase 75 kDa subunit, mitochondrial OS=Homo sapiens GN=NDUFS1	P28331-2	mHEDINEEWISDk	1	54.58	31.6017	54.58	0.8251	0.9951	0.9059	1.048	0.0730606
Isoform 2 of NADH-ubiquinone oxidoreductase 75 kDa subunit, mitochondrial OS=Homo sapiens GN=NDUFS1	P28331-2	nDGAAILAAVSSIAQk	1	82.43	37.0655	78.99	0.943	0.9654	0.8875	0.9892	0.0561495
Isoform 2 of NADH-ubiquinone oxidoreductase 75 kDa subunit, mitochondrial OS=Homo sapiens GN=NDUFS1	P28331-2	nIGPLVk	0.85	21.09	35.5376	15.86	0.9776	1.103	0.7871	0.9128	0.170228
Isoform 2 of NADH-ubiquinone oxidoreductase 75 kDa subunit, mitochondrial OS=Homo sapiens GN=NDUFS1	P28331-2	sATYVNTEGR	1	42.03	34.9969	28.23	0.8832	1.06	0.8749	0.9519	0.0966306
Isoform 2 of NADH-ubiquinone oxidoreductase 75 kDa subunit, mitochondrial OS=Homo sapiens GN=NDUFS1	P28331-2	sWLHNDLk	0.71	29.4	37.4593	17.78	0.9687	1.12	0.8067	0.8909	0.172635
Isoform 2 of NADH-ubiquinone oxidoreductase 75 kDa subunit, mitochondrial OS=Homo sapiens GN=NDUFS1	P28331-2	vAGMLQSFQGk	1	66.52	38.3493	58.27	1.117	1.058	0.8836	0.767	0.16221
Isoform 2 of NADH-ubiquinone oxidoreductase 75 kDa subunit, mitochondrial OS=Homo sapiens GN=NDUFS1	P28331-2	vAVTPPGLAR	0.89	22.64	37.9281	16.53	1.051	0.9176	0.9029	0.887	0.0169573
Isoform 2 of NADH-ubiquinone oxidoreductase 75 kDa subunit, mitochondrial OS=Homo sapiens GN=NDUFS1	P28331-2	vMNILHR	0.51	19.36	38.3569	12.93	1.162	0.6835	1.103	0.8894	0.235168
Neurofilament heavy polypeptide OS=Homo sapiens GN=NEFH PE=1 SV=4	P28331-2	vVAAcAMPVMk	0.99	28.49	37.9602	26.27	0.9578	0.9063	0.8348	1.076	0.13193
Neurofilament heavy polypeptide OS=Homo sapiens GN=NEFH PE=1 SV=4	P12036	aQALQEEcGYLR	1	53.37	34.8586	53.37	0.7676	0.5429	0.5542	0.3544	0.23197
Neurofilament heavy polypeptide OS=Homo sapiens GN=NEFH PE=1 SV=4	P12036	eQLQALNDR	0.94	37.79	39.7483	4.39	1.1	0.3189	0.9585	0.1794	0.85552
Neurofilament heavy polypeptide OS=Homo sapiens GN=NEFH PE=1 SV=4	P12036	fAQEAEAAR	1	37.71	36.9373	28.07	0.9946	0.4143	1.058	0.1878	0.815843
Neurofilament heavy polypeptide OS=Homo sapiens GN=NEFH PE=1 SV=4	P12036	hQADIASYQEAIQQLDAELR	1	75.34	35.2505	75.34	0.6831	0.4179	0.6271	0.4572	0.222048
Neurofilament heavy polypeptide OS=Homo sapiens GN=NEFH PE=1 SV=4	P12036	iPSVSTHIk	0.85	24.39	36.8502	13.48	1.478	0.2658	1.235	0.1688	1.05936
Neurofilament heavy polypeptide OS=Homo sapiens GN=NEFH PE=1 SV=4	P12036	lEQEHLLEDIAHVR	0.99	38.59	36.4748	36.95	1.046	0.4042	0.9147	0.2116	0.71218
Neurofilament heavy polypeptide OS=Homo sapiens GN=NEFH PE=1 SV=4	P12036	qREEAEAAAR	0.81	21.45	35.3719	16	0.7092	0.2794	0.7722	0.01	1.09227
Neurofilament heavy polypeptide OS=Homo sapiens GN=NEFH PE=1 SV=4	P12036	sAQEEITEYR	0.99	28.56	34.4917	25.08	0.9284	0.4282	1.016	0.2026	0.764984
Neurofilament heavy polypeptide OS=Homo sapiens GN=NEFH PE=1 SV=4	P12036	sPADkFPEk	0.89	32.33	38.4211	19.95	1.121	0.3513	1.107	0.1876	0.893927
Neurofilament heavy polypeptide OS=Homo sapiens GN=NEFH PE=1 SV=4	P12036	sPPAEEAASPEk	0.99	26.71	36.4846	26.71	1.218	0.3616	0.6063	0.3065	0.375658
Neurofilament heavy polypeptide OS=Homo sapiens GN=NEFH PE=1 SV=4	P12036	tSVSSVSASPSR	0.97	34.95	35.5133	27.61	0.7606	0.318	0.7348	0.3477	0.498123
Prelamin-A/C OS=Homo sapiens GN=LMNA PE=1 SV=1	P12036	wEMAAQLR	0.97	28.88	36.932	18.98	1.467	0.3467	1.343	0.1198	1.07878
Prelamin-A/C OS=Homo sapiens GN=LMNA PE=1 SV=1	P02545,Q6UYC3	aAYEAELGDAR	1	47.11	36.0086	47.11	0.8167	1.117	1.004	0.9848	0.0689979
Prelamin-A/C OS=Homo sapiens GN=LMNA PE=1 SV=1	P02545,Q6UYC3	aQHEDQVEQYkk	0.99	26.32	37.3094	26.32	1.054	1.215	0.7236	0.9738	0.253104
Prelamin-A/C OS=Homo sapiens GN=LMNA PE=1 SV=1	P02545,Q6UYC3	aQNTWGcGNSLR	1	49.57	31.6406	48.03	1.068	1.161	0.8901	0.8319	0.18276
Prelamin-A/C OS=Homo sapiens GN=LMNA PE=1 SV=1	P02545,Q6UYC3	dLEDSLAR	0.99	46.66	36.835	38.77	1.148	1.088	0.991	0.7416	0.190066
Prelamin-A/C OS=Homo sapiens GN=LMNA PE=1 SV=1	P02545,Q6UYC3	eAALSTALSEk	1	66.68	37.129	54.47	1.115	1.204	0.7918	0.8643	0.230825
Prelamin-A/C OS=Homo sapiens GN=LMNA PE=1 SV=1	P02545,Q6UYC3	eDLQELNDR	1	40.84	33.5813	24.11	0.8019	1.291	0.9204	0.9635	0.191508
Prelamin-A/C OS=Homo sapiens GN=LMNA PE=1 SV=1	P02545,Q6UYC3	eGDLIAAQAR	1	71.01	37.8711	56.73	1.081	1.22	0.992	0.7194	0.256496
Prelamin-A/C OS=Homo sapiens GN=LMNA PE=1 SV=1	P02545,Q6UYC3	iDSLSAQLSQLQk	1	44.63	37.2272	35.35	1.184	1.032	0.8258	0.9093	0.112449
Prelamin-A/C OS=Homo sapiens GN=LMNA PE=1 SV=1	P02545,Q6UYC3	iTESEEVVSR	1	39.38	37.3488	32.6	0.9744	1.132	0.8434	0.9815	0.146448
Prelamin-A/C OS=Homo sapiens GN=LMNA PE=1 SV=1	P02545,Q6UYC3	lADALQELR	1	39.26	38.0065	27.08	1.016	0.9788	1.075	0.8496	0.116865
Prelamin-A/C OS=Homo sapiens GN=LMNA PE=1 SV=1	P02545,Q6UYC3	lAVYIDR	0.82	25.88	39.5938	13.94	1.044	1.037	1.045	0.8117	0.137312
Prelamin-A/C OS=Homo sapiens GN=LMNA PE=1 SV=1	P02545,Q6UYC3	lEAALGEAk	1	50.27	41.0339	34.82	0.8915	1.077	0.8162	1.171	0.179967
Prelamin-A/C OS=Homo sapiens GN=LMNA PE=1 SV=1	P02545,Q6UYC3	lkDLEALLNSk	0.85	25.32	35.0065	15.35	0.9064	1.006	0.8701	1.157	0.14195
Prelamin-A/C OS=Homo sapiens GN=LMNA PE=1 SV=1	P02545,Q6UYC3	lQEkEDLQELNDR	0.94	26.51	36.1321	26.51	1.045	0.8665	1.029	0.9861	0.087673
Prelamin-A/C OS=Homo sapiens GN=LMNA PE=1 SV=1	P02545,Q6UYC3	lQLELSk	0.9	37.53	38.1889	16.77	1.627	0.6931	0.9286	0.8766	0.148562
Prelamin-A/C OS=Homo sapiens GN=LMNA PE=1 SV=1	P02545,Q6UYC3	lSPSPTSQR	1	53.46	37.7735	29.72	0.8721	1.273	0.8334	0.9924	0.215489
Prelamin-A/C OS=Homo sapiens GN=LMNA PE=1 SV=1	P02545,Q6UYC3	mQQQLDEYQELLDIk	0.99	34.68	35.275	34.68	2.227	1.058	0.5036	0.7739	0.356106
Prelamin-A/C OS=Homo sapiens GN=LMNA PE=1 SV=1	P02545,Q6UYC3	nIYSEELR	0.99	33	37.1332	25.62	0.9587	1.052	0.9315	0.9542	0.0653897
Prelamin-A/C OS=Homo sapiens GN=LMNA PE=1 SV=1	P02545,Q6UYC3	nSNLVGAAHEELQQSR	0.84	23.28	34.1229	23.28	1.349	0.8427	0.619	1.305	0.379348
Prelamin-A/C OS=Homo sapiens GN=LMNA PE=1 SV=1	P02545,Q6UYC3	qNGDDPLLTYR	0.72	19.88	34.2749	19.88	1.152	0.9327	1.094	0.7815	0.166951
Prelamin-A/C OS=Homo sapiens GN=LMNA PE=1 SV=1	P02545,Q6UYC3	sGAQASSTPLSPTR	0.67	21.22	36.4147	14.58	0.9732	1.101	0.9805	0.8264	0.142002
Prelamin-A/C OS=Homo sapiens GN=LMNA PE=1 SV=1	P02545,Q6UYC3	sLETENAGLR	1	48.29	37.4632	34.54	1.009	1.109	0.911	0.9046	0.119203
Prelamin-A/C OS=Homo sapiens GN=LMNA PE=1 SV=1	P02545,Q6UYC3	tLEGELHDLR	1	57.28	37.4547	50.2	1.004	1.179	0.9324	0.8321	0.181944
Calmodulin OS=Homo sapiens GN=CALM1 PE=1 SV=2	P02545,Q6UYC3	vAVEEVDEEGk	1	76.36	36.5552	67.72	0.9198	1.348	0.9622	0.7698	0.286794
Calmodulin OS=Homo sapiens GN=CALM1 PE=1 SV=2	P62158	aDQLTEEQIAEFk	0.99	31.82	36.2003	31.82	1.04	1.022	1.022	0.9298	0.0537007
Calmodulin OS=Homo sapiens GN=CALM1 PE=1 SV=2	P62158	dGDGTITTk	1	46.53	37.6701	41.39	0.7592	1.313	1.203	0.8423	0.219956
Calmodulin OS=Homo sapiens GN=CALM1 PE=1 SV=2	P62158	dGNGYISAAELR	0.84	27.33	34.6045	22.61	0.8816	1.172	0.9089	1.085	0.127017
Calmodulin OS=Homo sapiens GN=CALM1 PE=1 SV=2	P62158	dTDSEEEIR	1	47.94	29.0472	42.44	0.9425	1.193	1.086	0.8357	0.176624
Calmodulin OS=Homo sapiens GN=CALM1 PE=1 SV=2	P62158	dTDSEEEIREAFR	0.96	19.25	30.5192	19.25	0.8509	1.294	0.8867	1.044	0.191088
Calmodulin OS=Homo sapiens GN=CALM1 PE=1 SV=2	P62158	eADIDGDGQVNYEEFVQMMTAk	0.9	15.23	28.8138	15.23	0.9891	1.132	0.7938	1.115	0.187985
Calmodulin OS=Homo sapiens GN=CALM1 PE=1 SV=2	P62158	eAFSLFDk	0.92	30.79	39.9242	13.76	1.064	0.9794	0.9573	0.9924	0.0181751
Calmodulin OS=Homo sapiens GN=CALM1 PE=1 SV=2	P62158	eAFSLFDkDGDGTITTk	1	50.24	36.2377	48.51	0.7516	1.406	1.045	0.9143	0.227035
Calmodulin OS=Homo sapiens GN=CALM1 PE=1 SV=2	P62158	lTDEEVDEMIR	1	43.22	33.6059	43.22	1.344	1.135	1.102	0.6003	0.31682
Calmodulin OS=Homo sapiens GN=CALM1 PE=1 SV=2	P62158	mkDTDSEEEIR	1	39.57	33.3746	38.18	0.9567	1.08	1.211	0.807	0.199597
Annexin A1 OS=Homo sapiens GN=ANXA1 PE=1 SV=2	P62158	vFDkDGNGYISAAELR	1	43.25	36.6276	43.25	0.9771	1.102	0.8305	1.122	0.159926
Annexin A1 OS=Homo sapiens GN=ANXA1 PE=1 SV=2	P04083	aLYEAGER	0.97	32.62	36.8922	18.43	1.063	0.4597	1.06	0.4992	0.498928
Annexin A1 OS=Homo sapiens GN=ANXA1 PE=1 SV=2	P04083	cLTAIVk	0.9	38.12	39.5828	3.65	1.113	0.5951	0.8217	0.474	0.280036
Annexin A1 OS=Homo sapiens GN=ANXA1 PE=1 SV=2	P04083	dITSDTSGDFR	0.98	25.48	30.6183	23.46	0.9496	0.5683	0.8188	0.5817	0.214726
Annexin A1 OS=Homo sapiens GN=ANXA1 PE=1 SV=2	P04083	gGPGSAVSPYPTFNPSSDVAALHk	1	41.7	35.3339	41.68	1.314	0.4663	0.7236	0.5818	0.218221
Annexin A1 OS=Homo sapiens GN=ANXA1 PE=1 SV=2	P04083	gLGTDEDTLIEILASR	1	57.12	37.3791	57.12	0.9244	0.5901	0.7331	0.6434	0.110243
Annexin A1 OS=Homo sapiens GN=ANXA1 PE=1 SV=2	P04083	gTDVNVFNTILTTR	1	72.61	37.7554	65.46	1.077	0.5407	0.9493	0.4765	0.391236
Annexin A1 OS=Homo sapiens GN=ANXA1 PE=1 SV=2	P04083	gVDEATIIDILTk	1	35.68	37.406	27.93	0.903	0.6275	0.7166	0.6628	0.067072
Annexin A1 OS=Homo sapiens GN=ANXA1 PE=1 SV=2	P04083	iLVALcGGN	0.7	24.44	38.0421	14.07	1.149	0.4938	0.9137	0.4958	0.381213
Annexin A1 OS=Homo sapiens GN=ANXA1 PE=1 SV=2	P04083	kGTDVNVFNTILTTR	0.99	32.58	36.8079	26.07	1.024	0.5115	1.066	0.4487	0.502996
Annexin A1 OS=Homo sapiens GN=ANXA1 PE=1 SV=2	P04083	qAWFIENEEQEYVQTVk	1	30.57	34.9707	30.57	0.7633	0.7105	0.7019	0.6777	0.0244109
Annexin A1 OS=Homo sapiens GN=ANXA1 PE=1 SV=2	P04083	sEDFGVNEDLADSDAR	1	111.61	26.2118	111.61	0.9403	0.5488	0.7921	0.6089	0.194995
Annexin A1 OS=Homo sapiens GN=ANXA1 PE=1 SV=2	P04083	sEIDMNDIk	1	68.17	36.9126	54.49	1.106	0.4705	1.024	0.484	0.478754
Annexin A1 OS=Homo sapiens GN=ANXA1 PE=1 SV=2	P04083	tPAQFDADELR	1	52.44	35.0542	52.44	0.9761	0.4546	1.055	0.5509	0.469483
Collagen alpha-1(VI) chain OS=Homo sapiens GN=COL6A1 PE=1 SV=3	P04083	vLDLELk	0.58	24.29	37.4586	10.33	1.185	0.614	0.8203	0.4285	0.315641
Collagen alpha-1(VI) chain OS=Homo sapiens GN=COL6A1 PE=1 SV=3	P12109	ePcGGLEDAVNEAk	1	55.41	34.1229	55.41	0.9027	0.2643	0.3735	0.2587	0.216588
Collagen alpha-1(VI) chain OS=Homo sapiens GN=COL6A1 PE=1 SV=3	P12109	gLEQLLVGGSHLk	1	63.18	36.6379	45.75	1.106	0.2062	0.4475	0.2284	0.453584
Collagen alpha-1(VI) chain OS=Homo sapiens GN=COL6A1 PE=1 SV=3	P12109	gVFHQTVSR	0.89	25.85	37.9029	15.12	1.034	0.2044	0.6264	0.1858	0.735348
Collagen alpha-1(VI) chain OS=Homo sapiens GN=COL6A1 PE=1 SV=3	P12109	iALVITDGR	1	45.85	37.1825	32.72	0.9951	0.228	0.5463	0.1849	0.617366
Collagen alpha-1(VI) chain OS=Homo sapiens GN=COL6A1 PE=1 SV=3	P12109	lSIIATDHTYR	1	40.52	37.8859	35.65	0.8843	0.2547	0.4932	0.2075	0.480907
Collagen alpha-1(VI) chain OS=Homo sapiens GN=COL6A1 PE=1 SV=3	P12109	mcSccEck	0.99	55.55	25	55.55	0.9353	0.1996	0.3348	0.3688	0.297283
Collagen alpha-1(VI) chain OS=Homo sapiens GN=COL6A1 PE=1 SV=3	P12109	tAEYDVAYGESHLFR	1	39.29	33.6586	39.29	0.5146	0.2403	0.5222	0.357	0.379572
Collagen alpha-1(VI) chain OS=Homo sapiens GN=COL6A1 PE=1 SV=3	P12109	vAVVQYSGTGQQRPER	1	38.13	37.2957	38.13	0.9927	0.2537	0.4602	0.2005	0.450079
Agrin OS=Homo sapiens GN=AGRN PE=1 SV=4	P12109	vFSVAITPDHLEPR	1	32.95	37.5112	31.75	1.295	0.1803	0.3906	0.2528	0.389072
Agrin OS=Homo sapiens GN=AGRN PE=1 SV=4	O00468	aIVDVHFDPTTAFR	0.99	37.84	37.0346	20.17	1.749	1.076	0.628	2.263	0.638929
Agrin OS=Homo sapiens GN=AGRN PE=1 SV=4	O00468	aLEPQGLLLYNGNAR	1	64.55	37.3062	60.16	0.5138	2.22	1.285	1.824	0.264207
Agrin OS=Homo sapiens GN=AGRN PE=1 SV=4	O00468	aYGTGFVGcLR	1	44.63	35.6074	40.16	1.06	1.448	0.8404	2.074	0.424186
Agrin OS=Homo sapiens GN=AGRN PE=1 SV=4	O00468	cEPGFWNFR	0.98	24.67	29.5231	23.47	1.038	1.478	1.05	1.646	0.220872
Agrin OS=Homo sapiens GN=AGRN PE=1 SV=4	O00468	eAAcLQQTQIEEAR	1	95.62	33.8739	75.48	1.295	1.405	0.8615	1.691	0.319413
Agrin OS=Homo sapiens GN=AGRN PE=1 SV=4	O00468	ePLYVGGAPDFSk	1	37.66	37.2941	36.13	1.14	1.054	1.374	1.619	0.210028
Agrin OS=Homo sapiens GN=AGRN PE=1 SV=4	O00468	ePVTLGAWTR	0.93	31.48	37.5572	23.67	1.249	1.224	0.7206	2.427	0.601686
Agrin OS=Homo sapiens GN=AGRN PE=1 SV=4	O00468	eSLLDGGNk	1	62.64	38.7622	39.55	1.139	1.278	0.9661	1.901	0.344502
Agrin OS=Homo sapiens GN=AGRN PE=1 SV=4	O00468	fDTGSGPAVLTSAVPVEPGQWHR	0.92	22.25	35.563	22.25	1.281	1.162	0.7589	1.274	0.254386
Agrin OS=Homo sapiens GN=AGRN PE=1 SV=4	O00468	fGALcEAETGR	0.86	29.71	35.1148	23.33	0.969	1.432	1.274	1.513	0.0864302
Agrin OS=Homo sapiens GN=AGRN PE=1 SV=4	O00468	fHcQcPPGR	1	27.62	28.5431	27.62	0.7263	1.323	1.382	2.014	0.243519
Agrin OS=Homo sapiens GN=AGRN PE=1 SV=4	O00468	fNAVcLSR	0.79	33.26	36.9188	3.46	0.8136	1.711	0.724	2.653	0.568743
Agrin OS=Homo sapiens GN=AGRN PE=1 SV=4	O00468	gDFVSLALR	0.99	36.13	39.2547	30.76	1.655	1.326	0.6535	1.864	0.473392
Agrin OS=Homo sapiens GN=AGRN PE=1 SV=4	O00468	gLYVAAQGAcR	1	39.34	40.7196	33.69	1.07	1.305	1.037	1.847	0.295525
Agrin OS=Homo sapiens GN=AGRN PE=1 SV=4	O00468	lELGIGPGAATR	1	50.48	38.0188	35.85	1.164	1.477	0.6098	2.551	0.629027
Agrin OS=Homo sapiens GN=AGRN PE=1 SV=4	O00468	lLDVNNQR	0.77	33.02	38.1171	5.55	0.773	1.512	1.191	1.902	0.231959
Agrin OS=Homo sapiens GN=AGRN PE=1 SV=4	O00468	qVDVTSFAGHPcTR	1	28.35	33.4104	28.35	1.153	1.061	1.158	1.887	0.329885
Agrin OS=Homo sapiens GN=AGRN PE=1 SV=4	O00468	sAGDVDTLAFDGR	1	82.79	34.0449	65.06	1.199	1.115	1.029	1.946	0.371467
Agrin OS=Homo sapiens GN=AGRN PE=1 SV=4	O00468	sIESTLDDLFR	1	53.49	41.1348	47.37	0.9	1.712	0.6442	2.694	0.609005
Agrin OS=Homo sapiens GN=AGRN PE=1 SV=4	O00468	sREPVTLGAWTR	0.81	22.65	37.7357	17.96	0.9092	1.86	1.284	1.232	0.238941
Agrin OS=Homo sapiens GN=AGRN PE=1 SV=4	O00468	sTVPVNTNR	0.79	31.02	37.5496	17.4	0.8399	1.55	1.186	1.783	0.199747
Agrin OS=Homo sapiens GN=AGRN PE=1 SV=4	O00468	tEATQGLVLWSGk	0.97	22.5	37.9511	22.5	1.055	1.289	1.185	1.66	0.1812
Agrin OS=Homo sapiens GN=AGRN PE=1 SV=4	O00468	tFVGAGLR	0.99	40.24	40.5515	26.81	1.307	1.219	0.8356	1.99	0.436096
Agrin OS=Homo sapiens GN=AGRN PE=1 SV=4	O00468	vLGAPVPAFEGR	1	48.37	38.0393	40.55	1.164	1.452	0.7617	2.057	0.455278
Triosephosphate isomerase OS=Homo sapiens GN=TPI1 PE=1 SV=3	O00468	vLGESPVPHTVLNLk	1	66.39	35.9006	63.5	1.068	1.316	1.048	1.815	0.279436
Triosephosphate isomerase OS=Homo sapiens GN=TPI1 PE=1 SV=3	P60174	dcGATWVVLGHSER	1	37.93	33.4557	37.93	0.9729	0.8525	1.071	1.086	0.130284
Triosephosphate isomerase OS=Homo sapiens GN=TPI1 PE=1 SV=3	P60174	eAGITEk	0.9	50.92	39.9247	25.04	1.092	0.8236	1.192	0.8987	0.200397
Triosephosphate isomerase OS=Homo sapiens GN=TPI1 PE=1 SV=3	P60174	eLASQPDVDGFLVGGASLkPEFVDIINAk	1	52.22	32.7045	52.22	0.8688	0.8438	0.9339	1.408	0.28543
Triosephosphate isomerase OS=Homo sapiens GN=TPI1 PE=1 SV=3	P60174	iAVAAQNcYk	1	29.92	37.6982	29.92	0.9373	0.7674	1.141	1.165	0.217625
Triosephosphate isomerase OS=Homo sapiens GN=TPI1 PE=1 SV=3	P60174	iIYGGSVTGATck	1	44.56	37.7115	44.56	1.074	0.6979	1.031	1.207	0.264203
Triosephosphate isomerase OS=Homo sapiens GN=TPI1 PE=1 SV=3	P60174	qSLGELIGTLNAAk	0.97	38.71	42.3317	29.02	1.253	0.8507	1	0.9401	0.0807663
Triosephosphate isomerase OS=Homo sapiens GN=TPI1 PE=1 SV=3	P60174	sNVSDAVAQSTR	1	39.22	36.6997	24.6	0.9469	0.8324	1.053	1.159	0.164187
Triosephosphate isomerase OS=Homo sapiens GN=TPI1 PE=1 SV=3	P60174	sNVSDAVAQSTRIIYGGSVTGATck	1	45.01	40.1258	45.01	1.313	0.6837	1.029	1.044	0.221817
Triosephosphate isomerase OS=Homo sapiens GN=TPI1 PE=1 SV=3	P60174	tATPQQAQEVHEk	1	38.3	36.9346	38.3	0.9488	0.8261	1.06	1.195	0.181734
Triosephosphate isomerase OS=Homo sapiens GN=TPI1 PE=1 SV=3	P60174	vPADTEVVcAPPTAYIDFAR	1	51.34	34.8416	51.34	0.997	0.8862	0.9598	1.177	0.150043
Triosephosphate isomerase OS=Homo sapiens GN=TPI1 PE=1 SV=3	P60174	vTNGAFTGEISPGMIk	1	45.94	37.2222	38.52	0.9592	0.7969	1.047	1.225	0.210231
Ribosome-binding protein 1 OS=Homo sapiens GN=RRBP1 PE=1 SV=4	P60174	vVLAYEPVWAIGTGk	1	72.53	36.6332	59.66	0.9745	0.7009	1.185	1.173	0.27078
Ribosome-binding protein 1 OS=Homo sapiens GN=RRBP1 PE=1 SV=4	Q9P2E9	dALNQATSQVESk	0.55	27.2	35.8816	16.88	0.9315	1.653	1.385	1.961	0.172973
Ribosome-binding protein 1 OS=Homo sapiens GN=RRBP1 PE=1 SV=4	Q9P2E9	eLESQVSGLEk	1	38.69	38.1104	25.32	1.391	1.125	1.755	1.457	0.217998
Ribosome-binding protein 1 OS=Homo sapiens GN=RRBP1 PE=1 SV=4	Q9P2E9	eQEITAVQAR	0.96	29.22	37.5694	16.98	1.031	1.451	1.517	1.727	0.0920926
Ribosome-binding protein 1 OS=Homo sapiens GN=RRBP1 PE=1 SV=4	Q9P2E9	eSEEALQk	0.99	43.35	37.8025	31.7	0.804	2.054	1.741	1.392	0.191534
Ribosome-binding protein 1 OS=Homo sapiens GN=RRBP1 PE=1 SV=4	Q9P2E9	eTSYEEALANQR	1	55.8	32.7068	43.18	1.032	1.942	1.249	1.593	0.217289
Ribosome-binding protein 1 OS=Homo sapiens GN=RRBP1 PE=1 SV=4	Q9P2E9	eVQQLQGk	0.93	33.93	38.5631	23.14	1.037	1.31	1.423	2.07	0.256138
Ribosome-binding protein 1 OS=Homo sapiens GN=RRBP1 PE=1 SV=4	Q9P2E9	hLEEIVEk	0.99	60.49	38.1104	43.37	1.237	0.9968	1.911	1.698	0.311563
Ribosome-binding protein 1 OS=Homo sapiens GN=RRBP1 PE=1 SV=4	Q9P2E9	lkGELESSDQVR	0.99	24.88	38.0393	24.88	0.8808	1.934	1.399	1.678	0.160197
Ribosome-binding protein 1 OS=Homo sapiens GN=RRBP1 PE=1 SV=4	Q9P2E9	lLATEQEDAAVAk	1	37.92	37.6819	37.56	0.8914	1.993	1.33	1.717	0.198241
Ribosome-binding protein 1 OS=Homo sapiens GN=RRBP1 PE=1 SV=4	Q9P2E9	lQQENSILR	0.62	29.65	38.3506	0	0.9527	1.598	1.448	1.814	0.113574
Ribosome-binding protein 1 OS=Homo sapiens GN=RRBP1 PE=1 SV=4	Q9P2E9	lQSSEAEVR	1	45.33	37.6455	36.9	0.8156	1.681	1.615	1.807	0.0573486
Ribosome-binding protein 1 OS=Homo sapiens GN=RRBP1 PE=1 SV=4	Q9P2E9	lTAEFEEAQTSAcR	0.62	18.1	28.109	18.1	0.9772	1.615	1.16	2.115	0.293053
Ribosome-binding protein 1 OS=Homo sapiens GN=RRBP1 PE=1 SV=4	Q9P2E9	nTDVAQSPEAPk	1	38.83	36.7906	23.65	1.101	1.199	1.608	1.884	0.220408
Ribosome-binding protein 1 OS=Homo sapiens GN=RRBP1 PE=1 SV=4	Q9P2E9	qLLLESQSQLDAAk	1	58.34	37.2156	47.61	0.9862	1.625	1.369	1.872	0.155064
Ribosome-binding protein 1 OS=Homo sapiens GN=RRBP1 PE=1 SV=4	Q9P2E9	qSDELALVR	0.98	28.94	38.1325	24.2	1.079	1.456	1.708	1.492	0.0878182
Ribosome-binding protein 1 OS=Homo sapiens GN=RRBP1 PE=1 SV=4	Q9P2E9	qVLQLQASHR	1	35.49	38.5938	27.25	1.14	0.9814	2.394	1.493	0.440713
Ribosome-binding protein 1 OS=Homo sapiens GN=RRBP1 PE=1 SV=4	Q9P2E9	sIEALLEAGQAR	1	53.26	37.9879	44.66	1.499	1.002	1.704	1.582	0.262413
Ribosome-binding protein 1 OS=Homo sapiens GN=RRBP1 PE=1 SV=4	Q9P2E9	sILAETEGMLR	0.99	39.08	38.6297	25.98	1.026	1.266	1.564	1.971	0.221142
Ribosome-binding protein 1 OS=Homo sapiens GN=RRBP1 PE=1 SV=4	Q9P2E9	sVEEEEQVWR	0.74	26.69	32.6458	13.9	1.313	1.419	1.696	1.281	0.144229
Ribosome-binding protein 1 OS=Homo sapiens GN=RRBP1 PE=1 SV=4	Q9P2E9	tAGPLESSETEEASQLk	1	71.75	35.7933	61.43	1.587	1.008	1.636	1.529	0.241535
Ribosome-binding protein 1 OS=Homo sapiens GN=RRBP1 PE=1 SV=4	Q9P2E9	tLVSTVGSMVFNEGEAQR	1	59.64	35.2866	59.64	1.268	0.9669	2.22	1.471	0.406101
Major vault protein OS=Homo sapiens GN=MVP PE=1 SV=4	Q9P2E9	tQLEWTEAILEDEQTQR	1	68.17	34.0739	66.59	1.128	1.276	1.789	1.553	0.166808
Major vault protein OS=Homo sapiens GN=MVP PE=1 SV=4	Q14764	aLLDFEDk	0.99	54.46	38.5046	39.55	1.972	0.5162	3.388	0.06674	1.36128
Major vault protein OS=Homo sapiens GN=MVP PE=1 SV=4	Q14764	aLLDFEDkDGDk	0.96	23.8	41.6823	23.8	1.287	0.3863	1.765	0.2622	1.03683
Major vault protein OS=Homo sapiens GN=MVP PE=1 SV=4	Q14764	aLQPLEEGEDEEk	1	68.13	40.3189	63.41	1.139	0.4252	1.933	0.2458	1.06759
Major vault protein OS=Homo sapiens GN=MVP PE=1 SV=4	Q14764	dITPLQVVLPNTALHLk	1	64.88	31.8041	60.62	0.9524	0.3062	1.14	0.01	1.2071
Major vault protein OS=Homo sapiens GN=MVP PE=1 SV=4	Q14764	eLPPGVEELLNk	1	50.59	37.6552	42.64	0.8837	0.5785	1.043	0.4315	0.466428
Major vault protein OS=Homo sapiens GN=MVP PE=1 SV=4	Q14764	gQDPLADR	0.99	49.79	35.392	38.13	1.448	0.375	2.059	0.2059	1.16433
Major vault protein OS=Homo sapiens GN=MVP PE=1 SV=4	Q14764	hYcTVANPVSR	0.64	14.48	34.7596	13.76	0.795	0.5309	1.2	0.4447	0.570107
Major vault protein OS=Homo sapiens GN=MVP PE=1 SV=4	Q14764	iLDQSEAEk	1	46.62	38.5101	25.99	1.272	0.4675	1.798	0.2146	1.02894
Major vault protein OS=Homo sapiens GN=MVP PE=1 SV=4	Q14764	lAQDPFPLYPGEVLEk	0.91	18.12	37.0859	17.37	0.5639	0.5553	0.9439	0.7787	0.256848
Major vault protein OS=Homo sapiens GN=MVP PE=1 SV=4	Q14764	lFSVPDFVGDAck	1	48.46	36.5466	42.16	1.235	0.3291	1.534	0.02863	1.26342
Major vault protein OS=Homo sapiens GN=MVP PE=1 SV=4	Q14764	mVTVPPR	0.78	25.89	37.5297	12.82	0.7203	0.5493	1.384	0.4203	0.666823
Major vault protein OS=Homo sapiens GN=MVP PE=1 SV=4	Q14764	sLQPLAPR	0.99	36.28	37.8979	23.99	1.162	0.4686	1.403	0.3013	0.81968
Major vault protein OS=Homo sapiens GN=MVP PE=1 SV=4	Q14764	vEVVEER	0.9	33.59	38.4628	20.26	1.047	0.5041	1.864	0.234	1.0072
Complement C5 OS=Homo sapiens GN=C5 PE=1 SV=4	Q14764	vVAGDEWLFEGPGTYIPR	1	39.03	35.9106	39.03	0.6103	0.5345	0.939	0.7516	0.272929
Complement C5 OS=Homo sapiens GN=C5 PE=1 SV=4	P01031	aFDIcPLVk	0.96	28.36	39.7493	21.81	0.9614	0.4706	0.4175	0.2366	0.327231
Complement C5 OS=Homo sapiens GN=C5 PE=1 SV=4	P01031	fQNSAILTIQPk	0.97	28.8	36.9425	21.99	1.105	0.5925	0.1251	0.5457	0.611278
Complement C5 OS=Homo sapiens GN=C5 PE=1 SV=4	P01031	gIYGTISR	0.99	35.6	38.5211	30.16	0.7426	0.3693	0.3323	0.4905	0.208247
Complement C5 OS=Homo sapiens GN=C5 PE=1 SV=4	P01031	gTVYNYR	0.79	23.24	35.0325	14.33	0.9907	0.3672	0.2934	0.4187	0.175058
Complement C5 OS=Homo sapiens GN=C5 PE=1 SV=4	P01031	iPLDLVPk	0.97	26.09	34.1347	20.7	1.05	0.3211	0.2423	0.5397	0.419035
Complement C5 OS=Homo sapiens GN=C5 PE=1 SV=4	P01031	iVAcASYkPSR	1	41.34	37.992	41.34	1.319	0.4709	0.1963	0.3664	0.402283
Complement C5 OS=Homo sapiens GN=C5 PE=1 SV=4	P01031	lQGTLPVEAR	0.59	21.36	38.1451	14.52	0.9182	0.3872	0.2634	0.4641	0.27252
Complement C5 OS=Homo sapiens GN=C5 PE=1 SV=4	P01031	sIVSALk	0.9	32.99	37.9996	10.94	1.229	0.3402	0.2444	0.4374	0.283271
Complement C5 OS=Homo sapiens GN=C5 PE=1 SV=4	P01031	tDAPDLPEENQAR	1	86.62	33.5218	86.62	0.8983	0.3729	0.2712	0.492	0.291825
Complement C5 OS=Homo sapiens GN=C5 PE=1 SV=4	P01031	vFQFLEk	0.9	39.22	37.8433	25.8	1.2	0.4234	0.1463	0.6114	0.59428
Complement C5 OS=Homo sapiens GN=C5 PE=1 SV=4	P01031	vLGQVNk	0.9	37.58	37.3767	30.24	1.135	0.3817	0.2139	0.4825	0.377569
Prohibitin OS=Homo sapiens GN=PHB PE=1 SV=1	P01031	ykEDFSTTGTAYFEVk	0.61	18.43	34.7799	16.65	0.271	0.5426	0.4859	0.6256	0.127431
Prohibitin OS=Homo sapiens GN=PHB PE=1 SV=1	P35232	aAIISAEGDSk	1	78.89	38.4763	69.68	0.868	1.308	1.154	1.381	0.0904634
Prohibitin OS=Homo sapiens GN=PHB PE=1 SV=1	P35232	dLQNVNITLR	1	39.07	38.1398	25.45	0.8013	1.449	1.272	1.224	0.0901165
Prohibitin OS=Homo sapiens GN=PHB PE=1 SV=1	P35232	eFTEAVEAk	1	67.98	37.4609	59.82	1.21	1.141	0.9808	1.346	0.158363
Prohibitin OS=Homo sapiens GN=PHB PE=1 SV=1	P35232	fDAGELITQR	0.89	23.64	37.8909	15.14	1.026	1.38	0.9887	1.299	0.168943
Prohibitin OS=Homo sapiens GN=PHB PE=1 SV=1	P35232	iFTSIGEDYDER	1	31.05	32.8646	31.05	1.049	1.265	1.044	1.327	0.122738
Prohibitin OS=Homo sapiens GN=PHB PE=1 SV=1	P35232	kLEAAEDIAYQLSR	0.99	26.6	42.3218	26.6	1.222	1.038	1.059	1.346	0.149941
Prohibitin OS=Homo sapiens GN=PHB PE=1 SV=1	P35232	nVPVITGSk	0.99	30.59	38.707	30.59	1	1.28	1.132	1.198	0.0616155
Prohibitin OS=Homo sapiens GN=PHB PE=1 SV=1	P35232	qVSDDLTER	1	45.86	35.387	38.87	0.9617	1.29	1.161	1.257	0.0542192
Prohibitin OS=Homo sapiens GN=PHB PE=1 SV=1	P35232	vFESIGk	0.9	50.93	38.7326	33.47	0.95	1.245	1.198	1.276	0.0316799
ATP synthase subunit beta, mitochondrial OS=Homo sapiens GN=ATP5B PE=1 SV=3	P35232	vLPSITTEILk	1	46.42	33.8057	35.18	0.956	1.242	1.171	1.265	0.0399674
ATP synthase subunit beta, mitochondrial OS=Homo sapiens GN=ATP5B PE=1 SV=3	P06576	aHGGYSVFAGVGER	1	43.76	35.244	43.76	1.06	1.284	1.145	0.7201	0.279872
ATP synthase subunit beta, mitochondrial OS=Homo sapiens GN=ATP5B PE=1 SV=3	P06576	aIAELGIYPAVDPLDSTSR	1	37.94	36.3998	37.94	0.9965	1.094	1.173	0.8205	0.179735
ATP synthase subunit beta, mitochondrial OS=Homo sapiens GN=ATP5B PE=1 SV=3	P06576	eGNDLYHEMIESGVINLk	0.96	24.18	35.9095	19.37	0.9996	1.168	0.8685	1.031	0.146632
ATP synthase subunit beta, mitochondrial OS=Homo sapiens GN=ATP5B PE=1 SV=3	P06576	fTQAGSEVSALLGR	1	74.14	37.4764	74.14	1.145	1.284	0.9598	0.7342	0.278411
ATP synthase subunit beta, mitochondrial OS=Homo sapiens GN=ATP5B PE=1 SV=3	P06576	iGLFGGAGVGk	1	50.26	38.6504	32.48	1.188	1.321	0.9418	0.7455	0.291747
ATP synthase subunit beta, mitochondrial OS=Homo sapiens GN=ATP5B PE=1 SV=3	P06576	iMDPNIVGSEHYDVAR	1	35.97	34.3136	35.97	1.152	1.262	0.8431	0.8655	0.237984
ATP synthase subunit beta, mitochondrial OS=Homo sapiens GN=ATP5B PE=1 SV=3	P06576	iMNVIGEPIDER	1	56.3	36.6586	53.2	0.9194	1.256	1.094	0.8431	0.195458
ATP synthase subunit beta, mitochondrial OS=Homo sapiens GN=ATP5B PE=1 SV=3	P06576	iPSAVGYQPTLATDMGTMQER	1	50.34	33.3846	50.34	1.036	1.173	1.034	0.875	0.145145
ATP synthase subunit beta, mitochondrial OS=Homo sapiens GN=ATP5B PE=1 SV=3	P06576	iPVGPETLGR	0.94	25.01	38.341	19.51	1.166	1.275	1.051	0.6819	0.298707
ATP synthase subunit beta, mitochondrial OS=Homo sapiens GN=ATP5B PE=1 SV=3	P06576	lVLEVAQHLGESTVR	1	36.97	37.2583	29.71	1.101	1.296	1.006	0.7466	0.270461
ATP synthase subunit beta, mitochondrial OS=Homo sapiens GN=ATP5B PE=1 SV=3	P06576	qFAPIHAEAPEFMEMSVEQEILVTGIk	1	38.63	34.3024	38.63	0.957	1.273	0.8354	0.9997	0.213363
ATP synthase subunit beta, mitochondrial OS=Homo sapiens GN=ATP5B PE=1 SV=3	P06576	tIAMDGTEGLVR	1	44.74	36.721	33.81	0.8928	1.173	1.044	0.8186	0.177268
ATP synthase subunit beta, mitochondrial OS=Homo sapiens GN=ATP5B PE=1 SV=3	P06576	tVLIMELINNVAk	1	74	36.0487	60.2	1.299	1.14	0.965	0.7508	0.204771
ATP synthase subunit beta, mitochondrial OS=Homo sapiens GN=ATP5B PE=1 SV=3	P06576	vALTGLTVAEYFR	0.94	20.1	38.0202	20.1	0.8719	1.104	1.113	0.8272	0.160112
ATP synthase subunit beta, mitochondrial OS=Homo sapiens GN=ATP5B PE=1 SV=3	P06576	vALVYGQMNEPPGAR	1	68.28	36.5147	59.81	1.109	1.286	1	0.7732	0.251996
ATP synthase subunit beta, mitochondrial OS=Homo sapiens GN=ATP5B PE=1 SV=3	P06576	vLDSGAPIk	1	62.27	37.647	45.6	1.145	1.126	0.9592	0.8672	0.133304
ATP synthase subunit beta, mitochondrial OS=Homo sapiens GN=ATP5B PE=1 SV=3	P06576	vLDSGAPIkIPVGPETLGR	1	58.98	33.8003	58.98	1.021	1.187	0.9423	0.9203	0.14563
Fatty acid synthase OS=Homo sapiens GN=FASN PE=1 SV=3	P06576	vVDLLAPYAk	0.82	24.5	37.5189	13.26	1.125	1.143	0.9622	0.7986	0.177979
Fatty acid synthase OS=Homo sapiens GN=FASN PE=1 SV=3	P49327	aDEASELAcPTPk	1	69.54	34.3249	68.61	0.8765	1.609	1.167	1.612	0.175063
Fatty acid synthase OS=Homo sapiens GN=FASN PE=1 SV=3	P49327	aGLYGLPR	0.95	28.26	39.4002	19.61	1.202	1.272	1.274	1.398	0.0549004
Fatty acid synthase OS=Homo sapiens GN=FASN PE=1 SV=3	P49327	dGAWGAFR	0.97	31.44	35.5497	18.35	0.9693	1.182	1.501	1.583	0.148981
Fatty acid synthase OS=Homo sapiens GN=FASN PE=1 SV=3	P49327	dPSQQELPR	1	49.14	36.6633	37.33	1.1	1.379	1.128	1.583	0.167167
Fatty acid synthase OS=Homo sapiens GN=FASN PE=1 SV=3	P49327	gLVQALQTk	1	57.95	37.0978	49.24	1.38	1.257	0.9788	1.596	0.242
Fatty acid synthase OS=Homo sapiens GN=FASN PE=1 SV=3	P49327	gTPLISPLIk	1	83.87	33.6661	74.68	0.9212	1.36	1.331	1.625	0.112618
Fatty acid synthase OS=Homo sapiens GN=FASN PE=1 SV=3	P49327	lLSAAcR	0.59	19.94	39.5056	14.15	1.054	1.45	1.254	1.418	0.0765266
Fatty acid synthase OS=Homo sapiens GN=FASN PE=1 SV=3	P49327	lQVVDQPLPVR	1	53.17	37.8362	49.86	1.208	1.422	1.072	1.46	0.162282
Fatty acid synthase OS=Homo sapiens GN=FASN PE=1 SV=3	P49327	mVVPGLDGAQIPR	1	37.21	37.9782	29.22	0.7528	1.617	1.209	1.834	0.204288
Fatty acid synthase OS=Homo sapiens GN=FASN PE=1 SV=3	P49327	sEGVVAVLLTk	1	54.78	36.4885	43.83	0.9736	1.189	1.429	1.647	0.16114
Fatty acid synthase OS=Homo sapiens GN=FASN PE=1 SV=3	P49327	sLLVNPEGPTLMR	0.96	25.39	37.919	18.52	1.019	1.513	1.044	1.666	0.230241
Fatty acid synthase OS=Homo sapiens GN=FASN PE=1 SV=3	P49327	vLEALLPLk	1	43.06	31.7406	30.02	1.06	1.27	1.248	1.614	0.149023
Fatty acid synthase OS=Homo sapiens GN=FASN PE=1 SV=3	P49327	vMGLVPAk	0.97	33.95	36.7182	25.92	0.9809	2.319	0.8857	1.346	0.482414
Fatty acid synthase OS=Homo sapiens GN=FASN PE=1 SV=3	P49327	vVEVLAGHGHLYSR	0.57	15.29	37.9741	15.29	1.208	1.496	1.222	1.162	0.137675
Fatty acid synthase OS=Homo sapiens GN=FASN PE=1 SV=3	P49327	vYATILNAGTNTDGFk	0.97	23.55	37.0449	20.09	1.175	1.595	1.061	1.374	0.19974
Vitronectin OS=Homo sapiens GN=VTN PE=1 SV=1	P49327	wTSQDSLLGMEFSGR	1	53.18	32.1854	53.18	0.657	1.915	1.606	1.341	0.177261
Vitronectin OS=Homo sapiens GN=VTN PE=1 SV=1	P04004	aVRPGYPk	0.56	19.88	38.6338	13.17	1.091	0.5477	0.185	1.014	0.713765
Vitronectin OS=Homo sapiens GN=VTN PE=1 SV=1	P04004	cTEGFNVDk	1	46.91	34.9886	44.15	0.806	0.4498	0.2944	1.05	0.66719
Vitronectin OS=Homo sapiens GN=VTN PE=1 SV=1	P04004	dVWGIEGPIDAAFTR	1	59.75	36.2387	59.75	1.67	0.4667	0.1786	0.8046	0.648314
Vitronectin OS=Homo sapiens GN=VTN PE=1 SV=1	P04004	dWHGVPGQVDAAMAGR	1	57.14	32.8578	56.46	0.7682	0.6642	0.3752	0.578	0.275198
Vitronectin OS=Homo sapiens GN=VTN PE=1 SV=1	P04004	fEDGVLDPDYPR	1	28.61	32.6694	28.61	1.111	0.4521	0.2044	1.031	0.754159
Vitronectin OS=Homo sapiens GN=VTN PE=1 SV=1	P04004	gQYcYELDEk	1	63.32	32.5237	63.32	1.188	0.4743	0.1409	1.386	0.966237
Vitronectin OS=Homo sapiens GN=VTN PE=1 SV=1	P04004	iYISGMAPRPSLAk	0.99	45.87	40.8636	42.91	0.8678	0.826	0.2506	0.6303	0.514199
Vitronectin OS=Homo sapiens GN=VTN PE=1 SV=1	P04004	rVDTVDPPYPR	0.99	33.15	37.2981	24.92	0.5577	0.5794	0.9869	0.3513	0.503742
C4b-binding protein alpha chain OS=Homo sapiens GN=C4BPA PE=1 SV=2	P04004	tSAGTRQPQFISR	0.98	29.94	37.0868	29.94	1.12	0.7091	0.47	0.3	0.416849
C4b-binding protein alpha chain OS=Homo sapiens GN=C4BPA PE=1 SV=2	P04003	cEWETPEGcEQVLTGk	1	68.58	33.5927	68.58	0.8828	0.4939	0.2495	0.3401	0.342098
C4b-binding protein alpha chain OS=Homo sapiens GN=C4BPA PE=1 SV=2	P04003	eEIIYEcDk	1	51.33	33.9428	42.82	0.997	0.4763	0.2344	0.337	0.347656
C4b-binding protein alpha chain OS=Homo sapiens GN=C4BPA PE=1 SV=2	P04003	fSAIcQGDGTWSPR	1	71.74	31.807	71.74	1.079	0.6202	0.2364	0.2333	0.612407
C4b-binding protein alpha chain OS=Homo sapiens GN=C4BPA PE=1 SV=2	P04003	gSSVIHcDADSk	1	36.85	34.7509	35.88	1.255	0.4992	0.2056	0.2938	0.452578
C4b-binding protein alpha chain OS=Homo sapiens GN=C4BPA PE=1 SV=2	P04003	gYILVGQAk	1	40.76	38.1631	27.81	0.7401	0.4099	0.2756	0.4488	0.240342
C4b-binding protein alpha chain OS=Homo sapiens GN=C4BPA PE=1 SV=2	P04003	lSLEIEQLELQR	1	58.17	37.7459	45.09	0.7936	0.4296	0.3054	0.3603	0.170471
C4b-binding protein alpha chain OS=Homo sapiens GN=C4BPA PE=1 SV=2	P04003	qSSSYSFFk	1	59.57	36.3367	53.67	1.094	0.4967	0.1912	0.3611	0.437761
Contactin-1 OS=Homo sapiens GN=CNTN1 PE=1 SV=1	P04003	yTcLPGYVR	0.95	20.94	35.4332	20.94	1.045	0.4333	0.292	0.2904	0.242332
Contactin-1 OS=Homo sapiens GN=CNTN1 PE=1 SV=1	Q12860	aHSDGGDGVVSQVk	1	54.96	36.777	53.9	0.9253	2.042	0.502	0.8143	0.727227
Contactin-1 OS=Homo sapiens GN=CNTN1 PE=1 SV=1	Q12860	aSPFPVYk	0.98	34.45	38.601	25.33	0.7742	1.938	0.6885	0.7431	0.628709
Contactin-1 OS=Homo sapiens GN=CNTN1 PE=1 SV=1	Q12860	dGEYVVEVR	0.99	33.25	35.9118	25.04	1.006	1.656	0.6853	0.6796	0.558198
Contactin-1 OS=Homo sapiens GN=CNTN1 PE=1 SV=1	Q12860	eLTITWAPLSR	0.98	29.79	38.1796	21.34	1.171	1.464	0.6654	0.6729	0.491299
Contactin-1 OS=Homo sapiens GN=CNTN1 PE=1 SV=1	Q12860	gDGPYSLVAVINSAQDAPSEAPTEVGVk	0.91	19.86	34.877	19.86	0.9151	1.036	0.8333	0.9718	0.109389
Contactin-1 OS=Homo sapiens GN=CNTN1 PE=1 SV=1	Q12860	gPPGPPGGLR	0.99	35.68	39.554	24.85	1.046	1.709	0.628	0.6841	0.604317
Contactin-1 OS=Homo sapiens GN=CNTN1 PE=1 SV=1	Q12860	hSIEVPIPR	0.99	39.62	39.2184	20.76	0.9993	2.033	0.6774	0.5579	0.752074
Contactin-1 OS=Homo sapiens GN=CNTN1 PE=1 SV=1	Q12860	iFNIQLEDEGIYEcEAENIR	1	69.31	32.9754	69.31	1.211	1.238	0.6212	0.8241	0.35146
Contactin-1 OS=Homo sapiens GN=CNTN1 PE=1 SV=1	Q12860	mNNGDVDLTSDR	0.96	19.48	30.2407	19.22	1.117	1.57	0.5871	0.7455	0.545437
Contactin-1 OS=Homo sapiens GN=CNTN1 PE=1 SV=1	Q12860	tDPPIIEGNMEAAR	1	71.03	34.9872	62.12	1.095	1.712	0.4892	0.8373	0.622032
Contactin-1 OS=Homo sapiens GN=CNTN1 PE=1 SV=1	Q12860	vQVTSQEYSAR	1	66.2	37.1834	66.2	1.053	1.811	0.6378	0.6313	0.661568
Sodium/potassium-transporting ATPase subunit alpha-3 OS=Homo sapiens GN=ATP1A3 PE=2 SV=1	Q12860	yGHGVSEEDk	0.65	15.84	34.4809	13.56	0.8392	1.672	0.5754	0.9507	0.522801
Sodium/potassium-transporting ATPase subunit alpha-3 OS=Homo sapiens GN=ATP1A3 PE=2 SV=1	B7Z2T0	cIELSSGSVk	1	78.69	37.5266	67.83	1.165	1.567	0.2958	1.295	0.63592
Sodium/potassium-transporting ATPase subunit alpha-3 OS=Homo sapiens GN=ATP1A3 PE=2 SV=1	B7Z2T0	cSTILLQGk	0.85	22.46	38.7841	16.03	1.116	1.717	0.3256	1.124	0.661488
Sodium/potassium-transporting ATPase subunit alpha-3 OS=Homo sapiens GN=ATP1A3 PE=2 SV=1	B7Z2T0	dFTSEQIDEILQNHTEIVFAR	1	51.53	34.1229	51.53	0.8913	1.582	0.4038	1.229	0.564264
Sodium/potassium-transporting ATPase subunit alpha-3 OS=Homo sapiens GN=ATP1A3 PE=2 SV=1	B7Z2T0	dVAGDASESALLk	1	68.16	37.7699	66.89	0.7995	1.466	0.4266	0.9279	0.55289
Sodium/potassium-transporting ATPase subunit alpha-3 OS=Homo sapiens GN=ATP1A3 PE=2 SV=1	B7Z2T0	eQPLDEEMk	1	69.15	34.8657	62.2	0.9285	1.536	0.5201	0.8458	0.53627
Sodium/potassium-transporting ATPase subunit alpha-3 OS=Homo sapiens GN=ATP1A3 PE=2 SV=1	B7Z2T0	gGQDNIPVLk	0.86	23.63	37.8355	16.87	0.8992	1.082	0.7287	0.9864	0.195999
Sodium/potassium-transporting ATPase subunit alpha-3 OS=Homo sapiens GN=ATP1A3 PE=2 SV=1	B7Z2T0	iATLASGLEVGk	1	60.66	37.228	47.58	1.039	1.584	0.4398	0.9794	0.571798
Sodium/potassium-transporting ATPase subunit alpha-3 OS=Homo sapiens GN=ATP1A3 PE=2 SV=1	B7Z2T0	iISAHGck	0.98	30.42	38.1378	24.47	0.847	1.815	0.3979	1.143	0.633688
Sodium/potassium-transporting ATPase subunit alpha-3 OS=Homo sapiens GN=ATP1A3 PE=2 SV=1	B7Z2T0	mQVNAEEVVVGDLVEIk	1	58.34	36.9302	55.35	0.9071	1.361	0.6109	0.9816	0.380963
Sodium/potassium-transporting ATPase subunit alpha-3 OS=Homo sapiens GN=ATP1A3 PE=2 SV=1	B7Z2T0	nITFFSTNcVEGTAR	1	58.71	35.4716	58.71	0.9889	1.694	0.296	1.371	0.653317
Sodium/potassium-transporting ATPase subunit alpha-3 OS=Homo sapiens GN=ATP1A3 PE=2 SV=1	B7Z2T0	sPDcTHDNPLETR	1	48.63	29.1116	48.63	1.01	1.312	0.7134	0.7884	0.347695
Sodium/potassium-transporting ATPase subunit alpha-3 OS=Homo sapiens GN=ATP1A3 PE=2 SV=1	B7Z2T0	vLGFcHYYLPEEQFPk	0.99	24.92	35.3046	24.92	1.23	1.034	0.8233	0.668	0.218229
Isoform 2 of Integrin alpha-V OS=Homo sapiens GN=ITGAV	B7Z2T0	yQLSIHETEDPNDNR	1	46.91	30.8171	33.61	1.353	1.952	0.3743	1.002	0.715967
Isoform 2 of Integrin alpha-V OS=Homo sapiens GN=ITGAV	P06756-2	aGTQLLAGLR	1	42.09	37.6708	25.17	1.016	1.397	1.576	1.507	0.0604548
Isoform 2 of Integrin alpha-V OS=Homo sapiens GN=ITGAV	P06756-2	dDPLEFk	0.9	55.15	37.9274	40.04	1.017	1.327	1.332	1.847	0.198928
Isoform 2 of Integrin alpha-V OS=Homo sapiens GN=ITGAV	P06756-2	eNPETEEDVGPVVQHIYELR	1	73.18	34.2259	73.18	1.047	1.644	1.339	1.443	0.105095
Isoform 2 of Integrin alpha-V OS=Homo sapiens GN=ITGAV	P06756-2	fDLQIQSSNLFDk	0.92	23.79	37.2852	15.75	0.9621	1.465	1.147	2.072	0.301002
Isoform 2 of Integrin alpha-V OS=Homo sapiens GN=ITGAV	P06756-2	fGSAIAPLGDLDQDGFNDIAIAAPYGGEDk	0.98	38.56	38.0733	38.56	1.343	1.471	1.189	1.426	0.111235
Isoform 2 of Integrin alpha-V OS=Homo sapiens GN=ITGAV	P06756-2	fGSAIAPLGDLDQDGFNDIAIAAPYGGEDkk	1	39.97	33.9023	39.97	1.314	1.314	1.262	1.537	0.106559
Isoform 2 of Integrin alpha-V OS=Homo sapiens GN=ITGAV	P06756-2	gIVYIFNGR	0.92	32.1	38.0489	25.38	0.9085	1.702	1.2	1.773	0.200438
Isoform 2 of Integrin alpha-V OS=Homo sapiens GN=ITGAV	P06756-2	lEVSVDSDQk	1	71.67	37.6283	62.76	1.028	1.327	1.451	1.694	0.125238
Isoform 2 of Integrin alpha-V OS=Homo sapiens GN=ITGAV	P06756-2	lNGFEVFAR	0.99	29.92	38.2341	24.6	0.94	1.456	1.553	1.57	0.0402931
Isoform 2 of Integrin alpha-V OS=Homo sapiens GN=ITGAV	P06756-2	nGYPDLIVGAFGVDR	0.94	18.64	36.9046	18.64	1.275	1.809	1.067	1.33	0.268333
Isoform 2 of Integrin alpha-V OS=Homo sapiens GN=ITGAV	P06756-2	qVVcDLGNPMk	1	64.38	39.1777	32.55	1.59	1.683	1.075	1.166	0.250712
Isoform 2 of Integrin alpha-V OS=Homo sapiens GN=ITGAV	P06756-2	sSASFNVIEFPYk	1	65.49	37.2526	62.59	1.089	1.323	1.241	1.834	0.219184
Isoform 2 of Integrin alpha-V OS=Homo sapiens GN=ITGAV	P06756-2	sTGLNAVPSQILEGQWAAR	1	55.03	36.7357	53.53	0.6115	1.269	1.736	1.189	0.211328
Isoform 2 of Integrin alpha-V OS=Homo sapiens GN=ITGAV	P06756-2	tcSLPGTALk	1	59.25	38.6682	47.76	0.9298	1.429	1.385	1.521	0.0480259
Isoform 2 of Integrin alpha-V OS=Homo sapiens GN=ITGAV	P06756-2	vScFNVR	0.87	19.25	36.8485	16.51	1.227	1.414	1.612	1.199	0.146669
Isoform 2 of Integrin alpha-V OS=Homo sapiens GN=ITGAV	P06756-2	yDPNVYSIk	1	43.06	37.5876	37.34	0.9922	1.441	1.53	1.531	0.0344349
Annexin A5 OS=Homo sapiens GN=ANXA5 PE=1 SV=2	P06756-2	yNNQLATR	0.99	36.56	37.5251	35.4	0.8409	1.516	1.645	1.598	0.0411556
Annexin A5 OS=Homo sapiens GN=ANXA5 PE=1 SV=2	P08758	aLLLLcGEDD	1	54.6	36.2055	50.57	1.537	1.474	0.9326	1.206	0.2248
Annexin A5 OS=Homo sapiens GN=ANXA5 PE=1 SV=2	P08758	dLLDDLkSELTGk	0.96	22.14	37.1248	20.08	0.9438	1.711	1.133	1.393	0.204969
Annexin A5 OS=Homo sapiens GN=ANXA5 PE=1 SV=2	P08758	dPDAGIDEAQVEQDAQALFQAGELk	1	124.02	34.0088	124.02	0.8749	1.474	0.8829	2.239	0.443812
Annexin A5 OS=Homo sapiens GN=ANXA5 PE=1 SV=2	P08758	gAGTDDHTLIR	1	44.21	36.535	42.07	0.9591	1.435	0.9919	1.867	0.305709
Annexin A5 OS=Homo sapiens GN=ANXA5 PE=1 SV=2	P08758	gTVTDFPGFDER	1	56.88	32.907	47.88	0.9222	1.415	0.9805	1.702	0.265958
Annexin A5 OS=Homo sapiens GN=ANXA5 PE=1 SV=2	P08758	lIVALMkPSR	1	30.21	33.9777	30.21	0.9057	1.532	1.197	1.587	0.146725
Annexin A5 OS=Homo sapiens GN=ANXA5 PE=1 SV=2	P08758	lYDAYELk	0.97	27.77	37.8838	19.31	1.156	1.385	1.063	1.503	0.172927
Annexin A5 OS=Homo sapiens GN=ANXA5 PE=1 SV=2	P08758	mLVVLLQANR	0.8	18.63	37.3408	18.63	1.172	1.175	1.661	1.114	0.227664
Annexin A5 OS=Homo sapiens GN=ANXA5 PE=1 SV=2	P08758	qEISAAFk	0.99	50.15	38.6183	28.96	1.02	1.541	1.017	1.581	0.228109
Annexin A5 OS=Homo sapiens GN=ANXA5 PE=1 SV=2	P08758	qVYEEEYGSSLEDDVVGDTSGYYQR	1	64.57	25	64.57	0.9485	1.549	0.8003	2.168	0.454834
Annexin A5 OS=Homo sapiens GN=ANXA5 PE=1 SV=2	P08758	sEIDLFNIR	1	49.25	38.4398	37.14	1.042	1.302	1.22	1.519	0.114696
Annexin A5 OS=Homo sapiens GN=ANXA5 PE=1 SV=2	P08758	vLTEIIASR	1	39.51	37.9581	30.2	1.022	1.376	1.131	1.602	0.171986
Annexin A5 OS=Homo sapiens GN=ANXA5 PE=1 SV=2	P08758	wGTDEEk	0.9	31.62	34.6464	22.96	1.087	1.43	1.023	1.625	0.225963
Isoform 2 of Dynamin-like 120 kDa protein, mitochondrial OS=Homo sapiens GN=OPA1	P08758	yMTISGFQIEETIDR	1	39.45	34.5317	39.45	1.364	1.037	1.053	1.711	0.303551
Isoform 2 of Dynamin-like 120 kDa protein, mitochondrial OS=Homo sapiens GN=OPA1	O60313-2	cNEEHPAYLASDEITTVR	1	65.71	30.7954	65.71	0.9721	1.298	0.8736	1.066	0.196912
Isoform 2 of Dynamin-like 120 kDa protein, mitochondrial OS=Homo sapiens GN=OPA1	O60313-2	eEDLAALR	0.91	31.77	37.4624	9.97	1.086	1.04	1.099	0.9464	0.0748211
Isoform 2 of Dynamin-like 120 kDa protein, mitochondrial OS=Homo sapiens GN=OPA1	O60313-2	eLDRNELFEk	0.92	19.79	37.7004	18.37	0.8826	1.319	0.8768	1.151	0.200085
Isoform 2 of Dynamin-like 120 kDa protein, mitochondrial OS=Homo sapiens GN=OPA1	O60313-2	eSVEQQADSFk	1	48.39	35.2218	40.28	0.983	1.231	0.9294	1.045	0.142413
Isoform 2 of Dynamin-like 120 kDa protein, mitochondrial OS=Homo sapiens GN=OPA1	O60313-2	eTIFSISk	0.99	45.43	38.2406	32.61	1.136	1.075	0.9003	1.069	0.0977332
Isoform 2 of Dynamin-like 120 kDa protein, mitochondrial OS=Homo sapiens GN=OPA1	O60313-2	eVLEDFAEDGEk	0.96	24	34.2619	20.28	1.023	1.239	0.9012	1.039	0.160278
Isoform 2 of Dynamin-like 120 kDa protein, mitochondrial OS=Homo sapiens GN=OPA1	O60313-2	eYEEEFFQNSk	1	39.74	31.9921	36.03	0.8711	1.18	1.063	1.075	0.0581972
Isoform 2 of Dynamin-like 120 kDa protein, mitochondrial OS=Homo sapiens GN=OPA1	O60313-2	gNSSESIEAIR	1	45.63	36.3498	38.49	0.9094	1.333	0.8018	1.206	0.249095
Isoform 2 of Dynamin-like 120 kDa protein, mitochondrial OS=Homo sapiens GN=OPA1	O60313-2	gVEVDPSLIk	1	36.53	37.5686	30.48	1.08	0.9535	1.138	1.003	0.0925785
Isoform 2 of Dynamin-like 120 kDa protein, mitochondrial OS=Homo sapiens GN=OPA1	O60313-2	iDQLQEELLHTQLk	1	66.6	36.4207	65.69	1.001	1.096	1.131	0.9465	0.0926354
Isoform 2 of Dynamin-like 120 kDa protein, mitochondrial OS=Homo sapiens GN=OPA1	O60313-2	iQQIIEGk	0.99	48.3	37.4414	27.29	1.161	1.165	0.9428	0.9216	0.133516
Isoform 2 of Dynamin-like 120 kDa protein, mitochondrial OS=Homo sapiens GN=OPA1	O60313-2	lDAFIEALHQEk	1	42.74	37.4586	34.96	0.9578	1.411	0.8813	0.9859	0.256737
Isoform 2 of Dynamin-like 120 kDa protein, mitochondrial OS=Homo sapiens GN=OPA1	O60313-2	nEILDEVISLSQVTPk	1	51.89	36.7247	45.73	1.28	0.8153	0.8817	1.277	0.251795
Isoform 2 of Dynamin-like 120 kDa protein, mitochondrial OS=Homo sapiens GN=OPA1	O60313-2	sIVTDLVSQMDPHGR	1	50.92	36.1648	41.61	1.054	1.184	1.114	0.8967	0.140681
Isoform 2 of Dynamin-like 120 kDa protein, mitochondrial OS=Homo sapiens GN=OPA1	O60313-2	tIFVLTk	0.9	37.11	37.3062	25.38	1.054	1.207	0.9317	0.9915	0.138779
Keratin, type II cytoskeletal 1 OS=Homo sapiens GN=KRT1 PE=1 SV=6	O60313-2	tSVLEMIAQAR	1	70.37	38.635	60.52	1.085	1.179	1.162	0.7905	0.210338
Keratin, type II cytoskeletal 1 OS=Homo sapiens GN=KRT1 PE=1 SV=6	P04264	aEAESLYQSk	0.97	22.73	37.0226	22.73	3.33	0.9624	0.749	0.5643	0.26263
Keratin, type II cytoskeletal 1 OS=Homo sapiens GN=KRT1 PE=1 SV=6	P04264	aQYEDIAQk	1	66.22	37.9007	52.58	1.038	1.649	0.8881	0.8908	0.383788
Keratin, type II cytoskeletal 1 OS=Homo sapiens GN=KRT1 PE=1 SV=6	P04264	dVDGAYMTk	1	53.93	39.6388	35.94	1.109	1.565	0.8134	0.9755	0.353799
Keratin, type II cytoskeletal 1 OS=Homo sapiens GN=KRT1 PE=1 SV=6	P04264	dYQELMNTk	0.98	43.31	40.5587	23.76	1.153	1.24	0.9437	1.004	0.147371
Keratin, type II cytoskeletal 1 OS=Homo sapiens GN=KRT1 PE=1 SV=6	P04264	gSGGGSSGGSIGGR	1	97.15	33.8543	71.27	0.8119	2.049	1.076	0.7571	0.520066
Keratin, type II cytoskeletal 1 OS=Homo sapiens GN=KRT1 PE=1 SV=6	P04264	lNDLEDALQQAk	0.96	28.35	37.4531	28.35	1.145	1.173	0.987	1.022	0.0931914
Keratin, type II cytoskeletal 1 OS=Homo sapiens GN=KRT1 PE=1 SV=6	P04264	nMQDMVEDYR	1	49.05	25.302	49.05	1.274	1.18	0.9459	0.952	0.130055
Keratin, type II cytoskeletal 1 OS=Homo sapiens GN=KRT1 PE=1 SV=6	P04264	qISNLQQSISDAEQR	1	52.65	36.2972	45.83	1.282	1.152	0.8766	1.047	0.135572
Keratin, type II cytoskeletal 1 OS=Homo sapiens GN=KRT1 PE=1 SV=6	P04264	sEIDNVk	0.9	31.8	39.4778	20.04	1.129	1.253	1.051	0.8995	0.166084
Keratin, type II cytoskeletal 1 OS=Homo sapiens GN=KRT1 PE=1 SV=6	P04264	sEIDNVkk	0.98	26.07	38.362	22.03	1.08	1.205	1.241	0.8387	0.20331
Keratin, type II cytoskeletal 1 OS=Homo sapiens GN=KRT1 PE=1 SV=6	P04264	sGGGFSSGSAGIINYQR	1	66.35	34.5179	66.14	0.9124	1.253	0.958	0.8155	0.221182
Keratin, type II cytoskeletal 1 OS=Homo sapiens GN=KRT1 PE=1 SV=6	P04264	sISISVAR	0.88	39.44	39.8041	6.92	1.037	1.602	0.9202	0.8877	0.354861
Keratin, type II cytoskeletal 1 OS=Homo sapiens GN=KRT1 PE=1 SV=6	P04264	sLDLDSIIAEVk	1	54.07	37.4858	45.17	0.8878	1.839	1.028	0.8073	0.443568
Keratin, type II cytoskeletal 1 OS=Homo sapiens GN=KRT1 PE=1 SV=6	P04264	sLNNQFASFIDk	1	39.41	37.0706	38.14	0.9273	1.339	1.232	0.8899	0.203342
Keratin, type II cytoskeletal 1 OS=Homo sapiens GN=KRT1 PE=1 SV=6	P04264	sLVNLGGSk	0.98	34.19	39.4077	21.13	0.9882	1.878	0.8298	0.8566	0.502967
Keratin, type II cytoskeletal 1 OS=Homo sapiens GN=KRT1 PE=1 SV=6	P04264	tLLEGEESR	1	44.39	37.0321	36.95	0.8904	1.466	1.16	0.8948	0.243561
Isoform 2 of Heat shock protein HSP 90-alpha OS=Homo sapiens GN=HSP90AA1	P04264	wELLQQVDTSTR	1	50.62	36.5763	37.6	1.085	1.486	1.016	0.8564	0.292375
Isoform 2 of Heat shock protein HSP 90-alpha OS=Homo sapiens GN=HSP90AA1	P07900-2	aPFDLFENR	0.96	24.4	36.6764	18.57	1.086	1.129	0.933	1.052	0.0951321
Isoform 2 of Heat shock protein HSP 90-alpha OS=Homo sapiens GN=HSP90AA1	P07900-2	dNSTMGYMAAk	1	52.5	34.4201	49.16	0.8694	1.168	1.072	1.105	0.0437444
Isoform 2 of Heat shock protein HSP 90-alpha OS=Homo sapiens GN=HSP90AA1	P07900-2	dQVANSAFVER	1	36.25	36.3296	29.8	0.8379	1.189	1.107	1.092	0.0462346
Isoform 2 of Heat shock protein HSP 90-alpha OS=Homo sapiens GN=HSP90AA1	P07900-2	eDQTEYLEERRIk	0.99	41.15	35.9084	38.37	1.846	0.8272	0.7104	1.109	0.232275
Isoform 2 of Heat shock protein HSP 90-alpha OS=Homo sapiens GN=HSP90AA1	P07900-2	fYEQFSk	0.86	21.13	37.328	15.88	1.065	1.07	1.089	0.9765	0.0576187
Isoform 2 of Heat shock protein HSP 90-alpha OS=Homo sapiens GN=HSP90AA1	P07900-2	hIYYITGETk	1	66.78	37.8746	58.19	1.069	1.024	0.9677	1.136	0.0821745
Isoform 2 of Heat shock protein HSP 90-alpha OS=Homo sapiens GN=HSP90AA1	P07900-2	hLEINPDHSIIETLR	0.94	20.66	37.2526	20.66	1.161	1.004	0.9344	1.112	0.0880106
Isoform 2 of Heat shock protein HSP 90-alpha OS=Homo sapiens GN=HSP90AA1	P07900-2	hSQFIGYPITLFVEk	1	47.45	36.8395	37.4	0.9858	0.9657	1.189	1.062	0.104456
Isoform 2 of Heat shock protein HSP 90-alpha OS=Homo sapiens GN=HSP90AA1	P07900-2	lGIHEDSQNR	0.98	22.78	36.1847	22.78	1.175	1.072	0.9589	0.9961	0.0571288
Isoform 2 of Heat shock protein HSP 90-alpha OS=Homo sapiens GN=HSP90AA1	P07900-2	nPDDITNEEYGEFYk	0.98	32.23	34.8159	31.91	0.9278	1.103	1.102	1.077	0.0134652
Isoform 2 of Heat shock protein HSP 90-alpha OS=Homo sapiens GN=HSP90AA1	P07900-2	rAPFDLFENR	0.98	24.39	37.5755	24.39	0.892	1.248	1.137	0.9767	0.121719
Laminin subunit alpha-5 OS=Homo sapiens GN=LAMA5 PE=1 SV=8	P07900-2	tLVSVTk	0.9	50.33	40.0677	29.09	1.03	1.086	1.014	1.091	0.0405063
Laminin subunit alpha-5 OS=Homo sapiens GN=LAMA5 PE=1 SV=8	O15230	dDAAIcTTEYSR	0.94	19.77	28.739	15.52	0.4802	0.8821	1.011	1.037	0.0849299
Laminin subunit alpha-5 OS=Homo sapiens GN=LAMA5 PE=1 SV=8	O15230	dTLASVFR	0.69	26.01	38.5248	11.27	1.08	0.6026	0.746	0.9136	0.206423
Laminin subunit alpha-5 OS=Homo sapiens GN=LAMA5 PE=1 SV=8	O15230	fYLQGPEPEPGQGTEDR	1	60.49	33.8792	60.49	0.9289	0.5759	0.9082	0.9134	0.241967
Laminin subunit alpha-5 OS=Homo sapiens GN=LAMA5 PE=1 SV=8	O15230	gALDQLcGAGGLcR	1	67.42	34.5637	60.18	1.304	0.5473	0.76	0.8185	0.20141
Laminin subunit alpha-5 OS=Homo sapiens GN=LAMA5 PE=1 SV=8	O15230	gQLQLVEGNFR	0.95	41.72	37.7981	10.37	0.9012	0.6045	1.007	0.8092	0.249424
Laminin subunit alpha-5 OS=Homo sapiens GN=LAMA5 PE=1 SV=8	O15230	gYAQMAPVQPR	1	45.38	35.0853	45.38	0.811	0.9444	0.472	1.227	0.432915
Laminin subunit alpha-5 OS=Homo sapiens GN=LAMA5 PE=1 SV=8	O15230	lELEEAATPEGHAVR	0.98	40.17	41.6128	37.3	0.9466	0.6735	0.8712	0.7956	0.127878
Laminin subunit alpha-5 OS=Homo sapiens GN=LAMA5 PE=1 SV=8	O15230	lVGGPVAGGDPNQTIR	1	43.29	37.7517	43.29	1.926	0.3317	0.9439	0.7358	0.464282
Laminin subunit alpha-5 OS=Homo sapiens GN=LAMA5 PE=1 SV=8	O15230	tLAEVER	0.77	26.51	38.7495	15.82	1.094	0.7151	0.7305	0.7764	0.0430552
Alpha-1-acid glycoprotein 1 OS=Homo sapiens GN=ORM1 PE=1 SV=1	O15230	tLPQLLAk	0.97	29.51	33.4772	20.49	0.9482	0.7602	0.5179	1.189	0.413248
Alpha-1-acid glycoprotein 1 OS=Homo sapiens GN=ORM1 PE=1 SV=1	P02763	eQLGEFYEALDcLR	1	67.39	32.9358	67.18	1.232	1.324	1.049	1.367	0.138392
Alpha-1-acid glycoprotein 1 OS=Homo sapiens GN=ORM1 PE=1 SV=1	P02763	sDVVYTDWk	1	42.75	36.2696	37.59	0.8688	1.461	1.331	1.384	0.0469599
[truncated: 12,539 more rows]
