# Supplementary material for: A preliminary quantitative proteomic analysis of glioblastoma pseudoprogression
Source: Proteome Sci. 2015 Mar 12;13:12. doi: 10.1186/s12953-015-0066-5 (PMC4393599; doi:10.1186/s12953-015-0066-5)
Supplement: Additional file 4: — File s4. Quantitative Protein List for N-GBM Samples. [file 12953_2015_66_MOESM4_ESM.xlsx]

## Sheet: Sheet1
File s4. Quantitative Protein List for N-GBM Samples
Protein Name	Accession Number	Molecular Weight	Pooled Sample	N-GBM Sample 1	N-GBM Sample 2	N-GBM Sample 3	Coefficient of Variance
Cluster of Ubiquitin-like modifier-activating enzyme 6 OS=Homo sapiens GN=UBA6 PE=1 SV=1 (A0AVT1)	A0AVT1	118 kDa	1	0.8	0.8	1.1	0.19245
Shootin-1 OS=Homo sapiens GN=KIAA1598 PE=1 SV=4	A0MZ66	72 kDa	1	0.5	1.1	0.4	0.567891
Acetolactate synthase-like protein OS=Homo sapiens GN=ILVBL PE=1 SV=2	A1L0T0	68 kDa	1	0.8	0.8	0.5	0.247436
SH3 and PX domain-containing protein 2B OS=Homo sapiens GN=SH3PXD2B PE=1 SV=3	A1X283	102 kDa	1	1	0.7	0.7	0.216506
Aconitase 2, mitochondrial OS=Homo sapiens GN=ACO2 PE=4 SV=1	A2A274	88 kDa	1	0.9	0.8	0.9	0.0666173
Major prion protein (Fragment) OS=Homo sapiens GN=PRNP PE=3 SV=1	A2A2V1	27 kDa	1	1.9	0.9	1.1	0.407039
Brain-specific angiogenesis inhibitor 2 OS=Homo sapiens GN=BAI2 PE=4 SV=1	A2A3C2	169 kDa	1	1.7	0.6	2.6	0.613264
Cluster of Adducin 1 (Alpha) OS=Homo sapiens GN=ADD1 PE=4 SV=1 (A2A3N8)	A2A3N8	73 kDa	1	0.9	0.6	0.7	0.208299
40S ribosomal protein S6 OS=Homo sapiens GN=RPS6 PE=3 SV=1	A2A3R5	25 kDa	1	1.2	1	1	0.108253
40S ribosomal protein S6 OS=Homo sapiens GN=RPS6 PE=4 SV=1	A2A3R7	10 kDa	1	1.6	1.4	1.6	0.0753066
HLA class II histocompatibility antigen, DM beta chain OS=Homo sapiens GN=HLA-DMB PE=4 SV=1	A2AAT3	28 kDa	1	1	0.8	0.4	0.416598
TAP binding protein (Tapasin) OS=Homo sapiens GN=TAPBP PE=4 SV=1	A2AB90	49 kDa	1	0.7	1.8	0.8	0.552978
Cluster of Proteasome subunit beta type OS=Homo sapiens GN=PSMB9 PE=3 SV=1 (A2ACR1)	A2ACR1	21 kDa	1	1.1	1.5	0.5	0.487086
Cluster of Complement component C4B (Childo blood group) OS=Homo sapiens GN=C4B-1 PE=4 SV=1 (A2BHY4)	A2BHY4	193 kDa	1	0.4	0.7	0.4	0.34641
Cluster of Neuroblastoma-amplified sequence OS=Homo sapiens GN=NBAS PE=1 SV=2 (A2RRP1)	A2RRP1	269 kDa	1	1	1.5	1.4	0.203519
Uncharacterized protein KIAA1467 OS=Homo sapiens GN=KIAA1467 PE=1 SV=1	A2RU67	67 kDa	1	1	0.6	1.2	0.327327
von Willebrand factor A domain-containing protein 8 OS=Homo sapiens GN=VWA8 PE=1 SV=2	A3KMH1	215 kDa	1	1.2	0.7	1	0.260339
Isoprenoid synthase domain-containing protein OS=Homo sapiens GN=ISPD PE=1 SV=2	A4D126	50 kDa	1	0.8	0.7	0.6	0.142857
Cluster of WD repeat-containing protein 91 OS=Homo sapiens GN=WDR91 PE=1 SV=2 (A4D1P6)	A4D1P6	83 kDa	1	1.1	1.1	1	0.0541266
Cluster of CCR4-NOT transcription complex subunit 1 OS=Homo sapiens GN=CNOT1 PE=1 SV=2 (A5YKK6)	A5YKK6	267 kDa	1	1	1.1	1.2	0.0909091
Cluster of Microtubule-associated proteins 1A/1B light chain 3 beta 2 OS=Homo sapiens GN=MAP1LC3B2 PE=2 SV=1 (A6NCE7)	A6NCE7	15 kDa	1	0.6	1	0.9	0.2498
Phosphoglycolate phosphatase OS=Homo sapiens GN=PGP PE=1 SV=1	A6NDG6	34 kDa	1	1.1	0.8	1	0.15802
Cluster of HCF N-terminal chain 2 OS=Homo sapiens GN=HCFC1 PE=4 SV=2 (A6NEM2)	A6NEM2	213 kDa	1	1.6	1.4	1.5	0.0666667
Etoposide-induced protein 2.4 homolog OS=Homo sapiens GN=EI24 PE=4 SV=1	A6NES3	30 kDa	1	0.8	1.7	1.3	0.355993
Cluster of ADP-sugar pyrophosphatase OS=Homo sapiens GN=NUDT5 PE=3 SV=1 (A6NFX8)	A6NFX8	26 kDa	1	1.2	1.5	0.8	0.301019
Cluster of WW domain-binding protein 2 OS=Homo sapiens GN=WBP2 PE=2 SV=2 (A6NG10)	A6NG10	26 kDa	1	0.9	1.2	0.8	0.215345
Protein SET OS=Homo sapiens GN=SET PE=2 SV=2	A6NGV1	31 kDa	0.9	1.4	1.5	1.2	0.11177
D-dopachrome decarboxylase-like protein OS=Homo sapiens GN=DDTL PE=2 SV=1	A6NHG4	14 kDa	1	0.8	1.2	0.8	0.247436
Structural maintenance of chromosomes flexible hinge domain-containing protein 1 OS=Homo sapiens GN=SMCHD1 PE=1 SV=2	A6NHR9	226 kDa	1	0.9	0.6	1.6	0.496607
GATS-like protein 2 OS=Homo sapiens GN=GATSL2 PE=2 SV=3	A6NHX0	36 kDa	1	1.2	0.8	0.9	0.215345
Sparc/osteonectin, cwcv and kazal-like domains proteoglycan (Testican) 2, isoform CRA_b OS=Homo sapiens GN=SPOCK2 PE=4 SV=1	A6NIR4	46 kDa	1	0.6	0.9	0.2	0.619744
Phosphorylase b kinase regulatory subunit alpha, skeletal muscle isoform OS=Homo sapiens GN=PHKA1 PE=4 SV=1	A6NIT2	133 kDa	1	1.1	1.1	0.9	0.111745
CD99 antigen OS=Homo sapiens GN=CD99 PE=4 SV=1	A6NIW1	17 kDa	1	2.1	1.4	0.8	0.453935
Dedicator of cytokinesis protein 11 OS=Homo sapiens GN=DOCK11 PE=4 SV=2	A6NIW2	238 kDa	1	1	0.8	1.3	0.243543
Eukaryotic translation initiation factor 1A, Y-chromosomal OS=Homo sapiens GN=EIF1AY PE=4 SV=1	A6NJH9	14 kDa	1	1.2	1.4	1.5	0.11177
Cluster of Glycerol kinase OS=Homo sapiens GN=GK PE=3 SV=2 (A6NJP5)	A6NJP5	58 kDa	1	1.1	1.2	0.8	0.201452
Cluster of Putative high affinity immunoglobulin gamma Fc receptor IC OS=Homo sapiens GN=FCGR1C PE=5 SV=2 (A6NKC4)	A6NKC4	32 kDa	1	1	2.7	0.4	0.872953
Biglycan OS=Homo sapiens GN=BGN PE=2 SV=1	A6NLG9	35 kDa	1	0.4	0.4	0.4	1.69967e-16
Cluster of Non-specific lipid-transfer protein OS=Homo sapiens GN=SCP2 PE=4 SV=2 (A6NM69)	A6NM69	54 kDa	1	1.1	1.7	1.2	0.241091
Cluster of ARD1 homolog A, N-acetyltransferase (S. cerevisiae), isoform CRA_b OS=Homo sapiens GN=NAA10 PE=4 SV=1 (A6NM98)	A6NM98	25 kDa	1	1.3	1.1	1.8	0.257539
CD9 antigen OS=Homo sapiens GN=CD9 PE=4 SV=1	A6NNI4	18 kDa	1	1.2	1	1.1	0.0909091
Protein phosphatase 2A activator, regulatory subunit 4 OS=Homo sapiens GN=PPP2R4 PE=4 SV=1	A6PVN5	37 kDa	1	1.2	0.8	0.9	0.215345
Cluster of Coronin OS=Homo sapiens GN=CORO1C PE=2 SV=1 (A7MAP1)	A7MAP1	59 kDa	1	0.7	1	1.5	0.378886
Cluster of Intersectin 1 long form variant 2 OS=Homo sapiens GN=ITSN1 PE=2 SV=1 (A8CTX8)	A8CTX8	195 kDa	1	1	1.1	1.2	0.0909091
Cluster of 26S protease regulatory subunit 8 OS=Homo sapiens GN=PSMC5 PE=2 SV=1 (A8K3Z3)	A8K3Z3	45 kDa	1	1.1	1.1	1.4	0.144338
Cluster of Serine/threonine-protein kinase WNK2 OS=Homo sapiens GN=WNK2 PE=4 SV=3 (A8MQ23)	A8MQ23	39 kDa	1	2	1.5	2.1	0.172208
Sorcin OS=Homo sapiens GN=SRI PE=4 SV=2	A8MTH6	20 kDa	1	1.2	1.3	1.1	0.0833333
Protein FAM98B OS=Homo sapiens GN=FAM98B PE=4 SV=1	A8MUW5	46 kDa	1	1.5	1	1.9	0.307449
Cluster of Protein SEC13 homolog OS=Homo sapiens GN=SEC13 PE=4 SV=1 (A8MV37)	A8MV37	34 kDa	1	1.6	1.2	1.3	0.152317
Cluster of Drebrin OS=Homo sapiens GN=DBN1 PE=4 SV=1 (A8MV58)	A8MV58	76 kDa	1	1.1	0.9	2.1	0.470422
Protein FAM171A2 OS=Homo sapiens GN=FAM171A2 PE=1 SV=1	A8MVW0	87 kDa	1	1	0.5	1.1	0.37091
Cluster of Cadherin-2 OS=Homo sapiens GN=CDH2 PE=2 SV=1 (P19022)	P19022	97 kDa	1	1.6	1	1.9	0.305505
WD repeat-containing protein 47 OS=Homo sapiens GN=WDR47 PE=4 SV=2	A8MX09	103 kDa	1	1	0.6	0.8	0.25
Cluster of Matrin-3 OS=Homo sapiens GN=MATR3 PE=4 SV=1 (A8MXP9)	A8MXP9	100 kDa	1	1.5	0.9	1.6	0.283945
Nucleoside diphosphate-linked moiety X motif 19, mitochondrial OS=Homo sapiens GN=NUDT19 PE=1 SV=1	A8MXV4	42 kDa	1	1	1	0.9	0.0597259
Branched chain ketoacid dehydrogenase kinase, isoform CRA_c OS=Homo sapiens GN=BCKDK PE=4 SV=1	A8MY43	41 kDa	1	0.6	1.3	0.8	0.400617
Developmentally-regulated GTP-binding protein 2 OS=Homo sapiens GN=DRG2 PE=4 SV=1	A8MZF9	38 kDa	1	1	1.6	1	0.288675
SUN domain-containing protein 2 OS=Homo sapiens GN=UNC84B PE=4 SV=1	B0QY62	83 kDa	1	0.7	1	0.8	0.183303
Cluster of Eukaryotic translation initiation factor 3 subunit L OS=Homo sapiens GN=EIF3EIP PE=4 SV=1 (B0QY89)	B0QY89	71 kDa	1	1	1.1	1.3	0.134782
Cluster of Transcription factor EB OS=Homo sapiens GN=TFEB PE=4 SV=1 (B0QYS6)	B0QYS6	54 kDa	1	1.6	0.9	1.6	0.295716
Cluster of Copine I OS=Homo sapiens GN=CPNE1 PE=4 SV=1 (B0QZ18)	B0QZ18	60 kDa	1	1	1.9	0.7	0.520416
Cluster of HLA-B associated transcript 3 OS=Homo sapiens GN=BAT3 PE=4 SV=1 (B0UX83)	B0UX83	119 kDa	1	1.2	1.2	1.2	0
Cluster of Abhydrolase domain-containing protein 16A OS=Homo sapiens GN=BAT5 PE=4 SV=1 (B0UXB6)	B0UXB6	68 kDa	1	0.9	1.1	1.1	0.111745
Cluster of Tenascin XB (Fragment) OS=Homo sapiens GN=TNXB PE=4 SV=1 (B0UYQ5)	B0UYQ5	245 kDa	1	1.1	0.6	1.1	0.309295
Cluster of Myelin oligodendrocyte glycoprotein OS=Homo sapiens GN=MOG PE=4 SV=1 (B0UZR7)	B0UZR7	34 kDa	1	0.4	1.3	0.2	0.925179
Apolipoprotein C-III OS=Homo sapiens GN=APOC3 PE=4 SV=1	B0YIW2	13 kDa	1	0.9	0.5	1.2	0.405217
Sulfurtransferase OS=Homo sapiens GN=MPST PE=4 SV=1	B1AH49	25 kDa	1	0.7	1.2	0.9	0.269637
Putative peripheral benzodiazepine receptor-related protein (Fragment) OS=Homo sapiens GN=TSPO PE=4 SV=1	B1AH87	12 kDa	1	1.3	1.7	0.9	0.307692
Tubulin tyrosine ligase-like family, member 12 OS=Homo sapiens GN=TTLL12 PE=4 SV=1	B1AH89	74 kDa	1	0.9	0.9	1.7	0.395897
Neuronal-specific septin-3 OS=Homo sapiens GN=SEPT3 PE=4 SV=1	B1AHR1	34 kDa	1	1.2	0.4	0.7	0.527146
Cluster of Capping protein (Actin filament) muscle Z-line, beta OS=Homo sapiens GN=CAPZB PE=4 SV=1 (B1AK88)	B1AK88	34 kDa	1	1.1	1.2	1	0.0909091
Cluster of Nardilysin OS=Homo sapiens GN=NRD1 PE=3 SV=1 (B1AKJ5)	B1AKJ5	139 kDa	1	1.3	1.5	1.2	0.114564
TAR DNA binding protein OS=Homo sapiens GN=TARDBP PE=4 SV=1	B1AKP7	33 kDa	1	1.3	1.2	1.6	0.152317
Cluster of Ubiquinol-cytochrome c reductase complex chaperone CBP3 homolog (Fragment) OS=Homo sapiens GN=UQCC PE=4 SV=1 (B1AKV3)	B1AKV3	29 kDa	1	1.6	1.2	0.8	0.333333
Astrocytic phosphoprotein PEA-15 OS=Homo sapiens GN=PEA15 PE=2 SV=1	B1AKZ3	17 kDa	1	1	1.1	0.8	0.15802
Protein tyrosine phosphatase, receptor type, C OS=Homo sapiens GN=PTPRC PE=4 SV=1	B1ALS2	147 kDa	1	1.1	1.6	0.5	0.516335
Thioredoxin OS=Homo sapiens GN=TXN PE=4 SV=1	B1ALW1	9 kDa	1	1.7	1.3	1.5	0.133333
CD58 antigen, (Lymphocyte function-associated antigen 3), isoform CRA_c OS=Homo sapiens GN=CD58 PE=4 SV=1	B1AMW1	27 kDa	1	1.8	1.7	1.2	0.205184
Cluster of Guanylate kinase OS=Homo sapiens GN=GUK1 PE=4 SV=1 (B1ANH5)	B1ANH5	22 kDa	1	1	1.1	1.1	0.0541266
Antigen peptide transporter 1 OS=Homo sapiens GN=TAP1 PE=3 SV=1	B1AZV3	87 kDa	1	1.1	1.4	1.1	0.144338
Cluster of Numb isoform 5 OS=Homo sapiens GN=NUMB PE=2 SV=1 (B1P2N5)	B1P2N5	55 kDa	1	1.3	1	1.3	0.144338
Cluster of Islet cell autoantigen 1 OS=Homo sapiens GN=ICA1 PE=2 SV=1 (B3FTQ2)	B3FTQ2	58 kDa	1	0.8	0.9	1.1	0.163663
Coiled-coil domain-containing protein 92 OS=Homo sapiens GN=CCDC92 PE=2 SV=1	B3KNQ0	35 kDa	1	0.9	1.2	0.9	0.173205
NADH dehydrogenase [ubiquinone] iron-sulfur protein 7, mitochondrial OS=Homo sapiens GN=NDUFS7 PE=2 SV=1	B3KRI2	22 kDa	1	1	0.8	1	0.123718
Cluster of Eukaryotic translation initiation factor 3 subunit H OS=Homo sapiens GN=EIF3H PE=2 SV=1 (B3KS98)	B3KS98	42 kDa	1	1.1	1.4	1.1	0.144338
Cluster of Eukaryotic translation initiation factor 3 subunit F OS=Homo sapiens GN=EIF3F PE=2 SV=1 (B3KSH1)	B3KSH1	39 kDa	1	1.2	1.3	1.1	0.0833333
Cluster of Leucine zipper transcription factor-like 1, isoform CRA_b OS=Homo sapiens GN=LZTFL1 PE=2 SV=1 (B3KSI9)	B3KSI9	33 kDa	1	1.6	1.2	0.7	0.386507
Cluster of Double-strand break repair protein MRE11A OS=Homo sapiens GN=MRE11A PE=2 SV=1 (B3KTC7)	B3KTC7	81 kDa	1	0.8	0.9	1.1	0.163663
Phospholipid transfer protein OS=Homo sapiens GN=PLTP PE=2 SV=1	B3KUE5	57 kDa	1	1.2	1.7	1.2	0.211226
Cluster of Superoxide dismutase OS=Homo sapiens GN=SOD2 PE=2 SV=1 (B3KUK2)	B3KUK2	20 kDa	1	0.7	1	0.8	0.183303
Cluster of Nucleosome assembly protein 1-like 1 OS=Homo sapiens GN=NAP1L1 PE=2 SV=1 (B3KV44)	B3KV44	37 kDa	1	0.8	0.9	1.2	0.215345
AP-1 complex subunit gamma-1 OS=Homo sapiens GN=AP1G1 PE=2 SV=1	B3KXW5	94 kDa	1	1	1.2	1.1	0.0909091
Cluster of Calponin-2 OS=Homo sapiens GN=CNN2 PE=2 SV=1 (B4DDF4)	B4DDF4	33 kDa	1	1	1.9	1.2	0.345791
Cluster of Annexin OS=Homo sapiens GN=ANXA4 PE=2 SV=1 (B4DDF9)	B4DDF9	27 kDa	1	0.9	1.5	0.8	0.354932
Tetraspanin-7 OS=Homo sapiens GN=TSPAN7 PE=2 SV=1	B4DDG0	29 kDa	1	1.1	1	1.6	0.260639
Macrophage scavenger receptor types I and II OS=Homo sapiens GN=MSR1 PE=2 SV=1	B4DDJ5	52 kDa	1	1.2	2.8	0.8	0.661438
Cluster of Drebrin-like protein OS=Homo sapiens GN=DBNL PE=2 SV=1 (B4DDP6)	B4DDP6	43 kDa	1	0.9	1.3	1.3	0.197949
Cluster of 5'-AMP-activated protein kinase subunit gamma-1 OS=Homo sapiens GN=PRKAG1 PE=2 SV=1 (B4DDT7)	B4DDT7	34 kDa	1	1.1	2.8	1.5	0.493789
Cluster of Histidyl-tRNA synthetase-like, isoform CRA_a OS=Homo sapiens GN=HARS2 PE=2 SV=1 (B4DDY8)	B4DDY8	54 kDa	1	1.2	1.3	1.5	0.114564
Cluster of Protein NDRG2 OS=Homo sapiens GN=NDRG2 PE=2 SV=1 (B4DE86)	B4DE86	40 kDa	1	1.8	0.8	1.4	0.377492
AN1-type zinc finger protein 2B OS=Homo sapiens GN=ZFAND2B PE=2 SV=1	B4DEN4	25 kDa	1	1.5	2.2	1.5	0.233161
Cluster of Excitatory amino acid transporter 1 OS=Homo sapiens GN=SLC1A3 PE=2 SV=1 (B4DF14)	B4DF14	54 kDa	1	1.7	1	0.7	0.452788
Cluster of Eukaryotic translation initiation factor 2A OS=Homo sapiens GN=EIF2A PE=2 SV=1 (B4DF96)	B4DF96	58 kDa	1	1.5	1.1	1.5	0.168981
Claudin-11 OS=Homo sapiens GN=CLDN11 PE=2 SV=1	B4DFI2	18 kDa	1	0.6	0.9	0.4	0.39736
LITAF-like protein OS=Homo sapiens GN=C16orf5 PE=2 SV=1	B4DFU1	18 kDa	1	1	0.4	0.9	0.419289
Dynamin-1-like protein OS=Homo sapiens GN=DNM1L PE=2 SV=1	B4DGC9	60 kDa	1	0.8	0.6	0.6	0.173205
Cluster of SWI/SNF-related matrix-associated actin-dependent regulator of chromatin subfamily E member 1 OS=Homo sapiens GN=SMARCE1 PE=2 SV=1 (B4DGM3)	B4DGM3	45 kDa	1	2.4	1.8	2	0.147825
Cluster of Calnexin OS=Homo sapiens GN=CANX PE=2 SV=1 (B4DGP8)	B4DGP8	72 kDa	1	0.9	1.1	1.4	0.222054
Catenin beta-1 OS=Homo sapiens GN=CTNNB1 PE=2 SV=1	B4DGU4	85 kDa	1	1.3	1.2	1.3	0.0455803
Microtubule-associated protein 1S OS=Homo sapiens GN=MAP1S PE=2 SV=1	B4DH53	110 kDa	1	1	1	0.9	0.0597259
Cluster of Dihydrolipoyl dehydrogenase, mitochondrial OS=Homo sapiens GN=DLD PE=2 SV=1 (B4DHG0)	B4DHG0	44 kDa	1	1.2	0.9	1.3	0.183676
Cluster of BCL2/adenovirus E1B 19 kDa protein-interacting protein 3 OS=Homo sapiens GN=BNIP3 PE=2 SV=1 (B4DHJ7)	B4DHJ7	20 kDa	1	0.7	1	1.1	0.223036
Cluster of Prostaglandin G/H synthase 1 OS=Homo sapiens GN=PTGS1 PE=2 SV=1 (B4DHQ2)	B4DHQ2	62 kDa	1	1.1	1.4	0.7	0.329239
Protein tweety homolog 2 OS=Homo sapiens GN=TTYH2 PE=2 SV=1	B4DKD1	56 kDa	1	1.2	1.5	0.3	0.6245
Cluster of Hematological and neurological-expressed 1-like protein OS=Homo sapiens GN=HN1L PE=2 SV=1 (B4DLH4)	B4DLH4	23 kDa	1	1.6	1.3	1.5	0.104149
Cluster of Probable ATP-dependent RNA helicase DDX5 OS=Homo sapiens GN=DDX5 PE=2 SV=1 (B4DLW8)	B4DLW8	61 kDa	1	1.4	1	1.4	0.182321
Cluster of Helicase SKI2W OS=Homo sapiens GN=SKIV2L PE=2 SV=1 (B4DM01)	B4DM01	120 kDa	1	0.6	1.3	0.9	0.376273
Cluster of Trafficking protein particle complex subunit 4 OS=Homo sapiens GN=TRAPPC4 PE=2 SV=1 (B4DME1)	B4DME1	18 kDa	1	1.3	1	1.5	0.19868
Cluster of Pyrroline-5-carboxylate reductase OS=Homo sapiens GN=PYCR1 PE=2 SV=1 (B4DMU0)	B4DMU0	36 kDa	1	1.6	1.5	2.2	0.214298
Cluster of Serine-threonine kinase receptor-associated protein OS=Homo sapiens GN=STRAP PE=2 SV=1 (B4DNJ6)	B4DNJ6	40 kDa	1	0.8	1.1	1.2	0.201452
Prostaglandin E synthase 3 OS=Homo sapiens GN=PTGES3 PE=2 SV=1	B4DP11	16 kDa	1	1.1	1	1.4	0.178429
Tumor protein p63-regulated gene 1-like protein OS=Homo sapiens GN=TPRG1L PE=2 SV=1	B4DPH8	26 kDa	1	0.6	0.3	0.2	0.567727
Cluster of T-complex protein 1 subunit zeta OS=Homo sapiens GN=CCT6A PE=2 SV=1 (B4DPJ8)	B4DPJ8	55 kDa	1	1.1	1	1.1	0.0541266
Makorin, ring finger protein, 2, isoform CRA_b OS=Homo sapiens GN=MKRN2 PE=2 SV=1	B4DPR4	42 kDa	1	1	2.4	1.7	0.411765
Cluster of Complement C2 OS=Homo sapiens GN=C2 PE=2 SV=1 (B4DQI1)	B4DQI1	56 kDa	1	1.2	0.7	1.1	0.264575
U5 small nuclear ribonucleoprotein 40 kDa protein OS=Homo sapiens GN=SNRNP40 PE=2 SV=1	B4DQJ1	45 kDa	1	1.6	1.4	2.4	0.293972
6-phosphogluconate dehydrogenase, decarboxylating OS=Homo sapiens GN=PGD PE=2 SV=1	B4DQJ8	52 kDa	1	0.5	0.8	1.1	0.375
Sorting nexin-17 OS=Homo sapiens GN=SNX17 PE=2 SV=1	B4DQM7	50 kDa	1	1.2	1.1	1.3	0.0833333
Cluster of Protein transport protein Sec61 subunit alpha isoform 1 OS=Homo sapiens GN=SEC61A1 PE=2 SV=1 (B4DR61)	B4DR61	53 kDa	1	1	1.6	1.2	0.241188
Cluster of Procollagen-lysine,2-oxoglutarate 5-dioxygenase 1 OS=Homo sapiens GN=PLOD1 PE=2 SV=1 (B4DR87)	B4DR87	88 kDa	1	0.6	1.5	1	0.436379
Cluster of Uncharacterized protein KIAA0528 OS=Homo sapiens GN=KIAA0528 PE=2 SV=1 (B4DRN7)	B4DRN7	116 kDa	1	1.1	0.5	1.1	0.3849
28S ribosomal protein S27, mitochondrial OS=Homo sapiens GN=MRPS27 PE=2 SV=1	B4DRT2	49 kDa	1	1.4	1.4	1.3	0.0422451
MOB kinase activator 1B OS=Homo sapiens GN=MOB1B PE=2 SV=1	B4DRY3	25 kDa	1	1.5	1.6	1.5	0.0376533
Cluster of Zinc finger protein 512 OS=Homo sapiens GN=ZNF512 PE=2 SV=1 (B4DSM5)	B4DSM5	61 kDa	1	1.5	0.7	2	0.468388
Annexin OS=Homo sapiens GN=ANXA7 PE=2 SV=1	B4DT77	38 kDa	1	1	0.9	0.6	0.2498
Solute carrier family 2, facilitated glucose transporter member 5 OS=Homo sapiens GN=SLC2A5 PE=2 SV=1	B4DT82	42 kDa	1	0.9	2.2	0.8	0.600788
Cluster of Elongation factor 1-gamma OS=Homo sapiens GN=EEF1G PE=2 SV=1 (B4DTG2)	B4DTG2	56 kDa	1	0.9	1.3	1.6	0.277254
Cluster of CD166 antigen OS=Homo sapiens GN=ALCAM PE=2 SV=1 (B4DTU0)	B4DTU0	64 kDa	1	0.9	0.6	1.8	0.567727
Macrophage-capping protein OS=Homo sapiens GN=CAPG PE=2 SV=1	B4DU58	36 kDa	1	0.7	1.6	0.5	0.6278
Cluster of Purine nucleoside phosphorylase A OS=Homo sapiens GN=MTAP PE=2 SV=1 (B4DUC8)	B4DUC8	33 kDa	1	0.6	1.7	0.7	0.608276
Cluster of Eukaryotic translation initiation factor 3 subunit J OS=Homo sapiens GN=EIF3J PE=2 SV=1 (B4DUI3)	B4DUI3	23 kDa	1	1.7	1.3	1.6	0.135761
Ribokinase OS=Homo sapiens GN=RBKS PE=2 SV=1	B4DV96	30 kDa	1	1.7	1.5	1.8	0.0916515
ELAV-like protein 1 OS=Homo sapiens GN=ELAVL1 PE=2 SV=1	B4DVB8	39 kDa	1	1.8	1.4	2	0.176253
Cluster of Annexin OS=Homo sapiens GN=ANXA11 PE=2 SV=1 (B4DVE7)	B4DVE7	51 kDa	1	0.7	1	0.5	0.343174
Cluster of ADP-ribosylation factor-like protein 1 OS=Homo sapiens GN=ARL1 PE=2 SV=1 (B4DWW1)	B4DWW1	19 kDa	1	1	1	1.2	0.108253
Lymphokine-activated killer T-cell-originated protein kinase OS=Homo sapiens GN=PBK PE=2 SV=1	B4DX68	37 kDa	1	1.1	1.6	1.8	0.24037
Cluster of Fragile X mental retardation syndrome-related protein 1 OS=Homo sapiens GN=FXR1 PE=2 SV=1 (B4DXZ6)	B4DXZ6	68 kDa	1	0.9	1.4	1.1	0.222054
Nucleoporin NUP53 OS=Homo sapiens GN=NUP35 PE=2 SV=1	B4DYB4	33 kDa	1	1.3	1.4	1.6	0.106572
Cluster of Coatomer protein complex, subunit beta 2 (Beta prime), isoform CRA_b OS=Homo sapiens GN=COPB2 PE=2 SV=1 (B4DZI8)	B4DZI8	99 kDa	1	0.8	1.4	1.1	0.272727
Rab5 GDP/GTP exchange factor OS=Homo sapiens GN=RABGEF1 PE=2 SV=1	B4DZM7	59 kDa	1	0.9	1.1	1.1	0.111745
Baculoviral IAP repeat-containing protein 2 OS=Homo sapiens GN=BIRC2 PE=2 SV=1	B4E026	64 kDa	1	1.1	1.3	1.6	0.188746
Tumor necrosis factor receptor superfamily member 16 OS=Homo sapiens GN=NGFR PE=2 SV=1	B4E096	36 kDa	1	1.5	0.8	1.6	0.3353
Cluster of Peroxisomal targeting signal 1 receptor OS=Homo sapiens GN=PEX5 PE=2 SV=1 (B4E0T2)	B4E0T2	73 kDa	1	1.5	1.4	1.5	0.0393648
Pyridoxine-5'-phosphate oxidase OS=Homo sapiens GN=PNPO PE=2 SV=1	B4E1D7	28 kDa	1	1.1	1.2	0.9	0.143205
Cluster of Selenium-binding protein 1 OS=Homo sapiens GN=SELENBP1 PE=2 SV=1 (B4E1F3)	B4E1F3	45 kDa	1	1.1	0.6	0.8	0.301993
Galactokinase OS=Homo sapiens GN=GALK1 PE=2 SV=1	B4E1G6	45 kDa	1	1.4	1.1	1.6	0.184142
Insulin-like growth factor-binding protein 7 OS=Homo sapiens GN=IGFBP7 PE=2 SV=1	B4E1N2	29 kDa	1	1.3	2.5	1.3	0.407541
Protein LZIC OS=Homo sapiens GN=LZIC PE=2 SV=1	B4E2N0	24 kDa	1	1.1	1.3	1.6	0.188746
MpV17 transgene, murine homolog, glomerulosclerosis, isoform CRA_f OS=Homo sapiens GN=MPV17 PE=4 SV=1	B5MC53	19 kDa	1	0.9	1	1.1	0.1
Cluster of Endoplasmic reticulum lectin 1 OS=Homo sapiens GN=ERLEC1 PE=4 SV=1 (B5MC72)	B5MC72	52 kDa	1	1	1.5	1.5	0.216506
Cluster of Synaptogyrin-1 OS=Homo sapiens GN=SYNGR1 PE=2 SV=1 (B5MCD7)	B5MCD7	18 kDa	1	1.1	0.5	0.6	0.438348
Glutathione S-transferase theta-2 OS=Homo sapiens GN=GSTT2 PE=4 SV=2	B5MCL2	26 kDa	1	0.7	0.6	1.2	0.385746
Protein disulfide-isomerase A6 OS=Homo sapiens GN=PDIA6 PE=3 SV=1	B5MCQ5	53 kDa	1	0.9	1.5	1.4	0.25378
Eukaryotic translation initiation factor 3 subunit C OS=Homo sapiens GN=EIF3CL PE=4 SV=1	B5ME19	105 kDa	1.1	1.3	1.4	1.5	0.0714286
Programmed cell death protein 4 OS=Homo sapiens GN=PDCD4 PE=4 SV=2	B5ME91	51 kDa	1	2.4	2.1	2.9	0.163843
Cluster of Septin 10, isoform CRA_c OS=Homo sapiens GN=SEPT10 PE=3 SV=2 (B5ME97)	B5ME97	63 kDa	1	0.7	1	1	0.19245
Ubiquitin carboxyl-terminal hydrolase OS=Homo sapiens GN=USP19 PE=3 SV=1	B5MEG5	150 kDa	1	1.3	1.1	1.3	0.0936244
Transcription elongation factor B (SIII), polypeptide 2 (18kDa, elongin B), isoform CRA_a OS=Homo sapiens GN=TCEB2 PE=4 SV=1	B7WPD3	18 kDa	1	1	1	1.2	0.108253
Arylsulfatase A OS=Homo sapiens GN=ARSA PE=2 SV=1	B7XD04	54 kDa	1	1	0.9	1.3	0.195156
Cluster of Neurotrimin OS=Homo sapiens GN=NTM PE=2 SV=1 (B7Z1I4)	B7Z1I4	38 kDa	1	1.3	0.5	1.3	0.446981
Cluster of Acetyl-CoA acetyltransferase, cytosolic OS=Homo sapiens GN=ACAT2 PE=2 SV=1 (B7Z233)	B7Z233	45 kDa	1	1.3	1	1	0.157459
Myotubularin-related protein 9 OS=Homo sapiens GN=MTMR9 PE=2 SV=1	B7Z291	54 kDa	1	1	1	1.5	0.247436
Cluster of Kelch-like protein 22 OS=Homo sapiens GN=KLHL22 PE=2 SV=1 (B7Z2G1)	B7Z2G1	56 kDa	1	1.4	1.4	1.4	1.94249e-16
Conserved oligomeric Golgi complex subunit 2 OS=Homo sapiens GN=COG2 PE=2 SV=1	B7Z2Y2	76 kDa	1	1.8	1.8	2	0.061859
Delta-aminolevulinic acid dehydratase OS=Homo sapiens GN=ALAD PE=2 SV=1	B7Z3I9	35 kDa	1	0.8	0.8	0.3	0.455803
Inositol-3-phosphate synthase 1 OS=Homo sapiens GN=ISYNA1 PE=2 SV=1	B7Z3K3	39 kDa	1	1.2	1.2	1.9	0.281962
Tubulin-specific chaperone E OS=Homo sapiens GN=TBCE PE=2 SV=1	B7Z3P1	65 kDa	1	2.2	1.5	1.4	0.256406
Cluster of Long-chain-fatty-acid--CoA ligase 1 OS=Homo sapiens GN=ACSL1 PE=2 SV=1 (B7Z452)	B7Z452	78 kDa	1	0.7	0.9	0.2	0.600925
Cluster of Putative RNA-binding protein Luc7-like 2 OS=Homo sapiens GN=LUC7L2 PE=2 SV=1 (B7Z500)	B7Z500	46 kDa	1	1.3	0.9	1.4	0.220479
Junctional adhesion molecule A OS=Homo sapiens GN=F11R PE=2 SV=1	B7Z5W1	33 kDa	1	1.9	2.5	2.5	0.150613
Tryptophan--tRNA ligase, mitochondrial OS=Homo sapiens GN=WARS2 PE=2 SV=1	B7Z5X7	30 kDa	1	2	2	1.9	0.0293568
Peptidyl-prolyl cis-trans isomerase FKBP9 OS=Homo sapiens GN=FKBP9 PE=2 SV=1	B7Z6H3	69 kDa	1	0.9	2.7	1.7	0.510481
Cluster of Myosin light polypeptide 6 OS=Homo sapiens GN=MYL6 PE=2 SV=1 (B7Z6Z4)	B7Z6Z4	27 kDa	1	1.5	2.4	2.4	0.247436
Cluster of Phosphatidylinositol transfer protein beta isoform OS=Homo sapiens GN=PITPNB PE=2 SV=1 (B7Z7Q0)	B7Z7Q0	32 kDa	1	1.4	1	1.5	0.203519
Cluster of Tyrosine-protein kinase receptor OS=Homo sapiens GN=NTRK3 PE=2 SV=1 (B7Z7U4)	B7Z7U4	69 kDa	1	2	0.7	2	0.479078
Cluster of Cytoplasmic dynein 1 intermediate chain 2 OS=Homo sapiens GN=DYNC1I2 PE=2 SV=1 (B7ZA04)	B7ZA04	70 kDa	1	1.1	1.1	1.3	0.0989743
Galactosylgalactosylxylosylprotein 3-beta-glucuronosyltransferase 3 OS=Homo sapiens GN=B3GAT3 PE=2 SV=1	B7ZAB3	35 kDa	1	0.7	2.1	1.1	0.5547
Eukaryotic translation initiation factor 3 subunit K OS=Homo sapiens GN=EIF3K PE=2 SV=1	B7ZAM9	24 kDa	1	0.9	0.9	0.7	0.138564
Ras GTPase-activating protein SynGAP OS=Homo sapiens GN=SYNGAP1 PE=4 SV=1	B7ZCA0	143 kDa	1	1	0.2	0.3	0.87178
Cluster of ITIH4 protein OS=Homo sapiens GN=ITIH4 PE=2 SV=1 (B7ZKJ8)	B7ZKJ8	104 kDa	1	0.9	0.7	0.7	0.150613
FYVE and coiled-coil domain-containing protein 1 OS=Homo sapiens GN=FYCO1 PE=2 SV=1	B7ZKT7	169 kDa	1	0.8	1	0.6	0.25
Sphingomyelin phosphodiesterase 3 OS=Homo sapiens GN=SMPD3 PE=2 SV=1	B7ZL82	70 kDa	1	1.4	0.2	2.5	0.841728
KIAA1715 protein OS=Homo sapiens GN=KIAA1715 PE=2 SV=1	B7ZLA8	51 kDa	1	0.9	1.2	1.8	0.352506
TSNARE1 protein OS=Homo sapiens GN=TSNARE1 PE=2 SV=1	B7ZLB0	56 kDa	1	1.6	1.1	2.1	0.3125
OPCML protein OS=Homo sapiens GN=OPCML PE=2 SV=1	B7ZLQ1	39 kDa	1	1.7	0.4	1.2	0.596131
ALOX5 protein OS=Homo sapiens GN=ALOX5 PE=2 SV=1	B7ZLS0	72 kDa	1	0.5	1.2	0.4	0.6227
GUCY1A2 protein OS=Homo sapiens GN=GUCY1A2 PE=2 SV=1	B7ZLT5	84 kDa	1	1.3	0.7	1.9	0.461538
U4/U6.U5 tri-snRNP-associated protein 2 OS=Homo sapiens GN=USP39 PE=4 SV=1	B8ZZD1	58 kDa	1	0.8	0.9	1.9	0.506897
Cluster of Tax1-binding protein 1 OS=Homo sapiens GN=TAX1BP1 PE=4 SV=1 (B8ZZD4)	B8ZZD4	94 kDa	1	1.3	1	1.3	0.144338
Arf-GAP domain and FG repeat-containing protein 1 OS=Homo sapiens GN=AGFG1 PE=4 SV=1	B8ZZY2	56 kDa	1	1.8	1.4	1.4	0.150613
Cluster of Immunoglobulin lambda-like polypeptide 5 OS=Homo sapiens GN=IGLL5 PE=2 SV=2 (B9A064)	B9A064	23 kDa	1	0.8	0.8	0.8	1.69967e-16
MON2 protein OS=Homo sapiens GN=MON2 PE=2 SV=1	B9EGP5	190 kDa	1	1.1	1.1	1.3	0.0989743
Cluster of Heterogeneous nuclear ribonucleoprotein L-like OS=Homo sapiens GN=HNRPLL PE=4 SV=1 (C9IYN3)	C9IYN3	31 kDa	1	1.2	1.5	1	0.20405
Cluster of Acyl-coenzyme A oxidase OS=Homo sapiens GN=ACOX2 PE=3 SV=1 (C9J0G0)	C9J0G0	75 kDa	1	1.2	1.2	0.6	0.34641
Cluster of Profilin-2 OS=Homo sapiens GN=PFN2 PE=4 SV=1 (C9J0J7)	C9J0J7	10 kDa	1	1.2	1.3	1.2	0.0468122
V-type proton ATPase subunit F OS=Homo sapiens GN=ATP6V1F PE=3 SV=1	C9J2K4	16 kDa	1	1.1	1	0.9	0.1
Chromosome 3 open reading frame 31, isoform CRA_f OS=Homo sapiens GN=TAMM41 PE=4 SV=1	C9J2U4	38 kDa	1	1.2	1.1	1.2	0.0494872
DNA-directed RNA polymerase OS=Homo sapiens GN=POLR2B PE=3 SV=2	C9J2Y9	133 kDa	1	1.2	1.2	1.6	0.173205
Apolipoprotein O OS=Homo sapiens GN=APOO PE=4 SV=1	C9J574	20 kDa	1	1	1.1	0.8	0.15802
Cluster of Ras-related protein Rab-7a (Fragment) OS=Homo sapiens GN=RAB7A PE=3 SV=1 (C9J592)	C9J592	17 kDa	1	1	1	1.3	0.157459
Cluster of Insulin-like growth factor 1 receptor OS=Homo sapiens GN=IGF1R PE=4 SV=1 (C9J5X1)	C9J5X1	155 kDa	1	1.5	0.7	1.6	0.389438
Cluster of Zinc finger CCCH-type antiviral protein 1 OS=Homo sapiens GN=ZC3HAV1 PE=4 SV=1 (C9J6P4)	C9J6P4	114 kDa	1	0.9	0.9	1	0.061859
Cluster of Putative Ras GTPase-activating protein 4B OS=Homo sapiens GN=RASA4B PE=5 SV=2 (C9J798)	C9J798	90 kDa	1	3.2	0.6	2.4	0.644354
Cluster of Transportin-3 OS=Homo sapiens GN=TNPO3 PE=4 SV=1 (C9J7E5)	C9J7E5	108 kDa	1	1.3	0.9	1.4	0.220479
40S ribosomal protein SA (Fragment) OS=Homo sapiens GN=RPSA PE=3 SV=1	C9J9K3	30 kDa	1	1.1	1.4	1.4	0.133235
Lipoma HMGIC fusion partner-like 3 protein OS=Homo sapiens GN=LHFPL3 PE=4 SV=1	C9JA52	24 kDa	1	1.2	1.2	2.8	0.532939
Serine/arginine-rich-splicing factor 7 OS=Homo sapiens GN=SRSF7 PE=4 SV=1	C9JAB2	27 kDa	1	1.6	1.1	1.8	0.24037
ADP-ribosylation factor 4 OS=Homo sapiens GN=ARF4 PE=3 SV=1	C9JAK5	18 kDa	1	1.2	1.4	1.2	0.0911606
Phosphoserine phosphatase (Fragment) OS=Homo sapiens GN=PSPH PE=4 SV=1	C9JBI3	21 kDa	1	1.2	0.9	1.4	0.21571
Myoferlin OS=Homo sapiens GN=MYOF PE=4 SV=2	C9JCN0	233 kDa	1	1	1.5	0.8	0.327777
Phosphoribosyl pyrophosphate synthase-associated protein 2 (Fragment) OS=Homo sapiens GN=PRPSAP2 PE=4 SV=1	C9JDH0	16 kDa	1	1.9	1.5	2.4	0.233237
Cluster of Fibrinogen gamma chain OS=Homo sapiens GN=FGG PE=4 SV=1 (C9JEU5)	C9JEU5	50 kDa	1	0.1	0.1	0.1	1.69967e-16
Cluster of Zinc-alpha-2-glycoprotein OS=Homo sapiens GN=AZGP1 PE=3 SV=1 (C9JEV0)	C9JEV0	26 kDa	1	0.5	0.9	0.8	0.283864
Apolipoprotein D (Fragment) OS=Homo sapiens GN=APOD PE=4 SV=1	C9JF17	24 kDa	1	0.5	0.8	1.3	0.466321
Cluster of COP9 signalosome complex subunit 1 OS=Homo sapiens GN=GPS1 PE=4 SV=2 (C9JFE4)	C9JFE4	53 kDa	1	1.2	1	1.1	0.0909091
Cytochrome c (Fragment) OS=Homo sapiens GN=CYCS PE=3 SV=1	C9JFR7	11 kDa	1	1.5	1.2	1.5	0.123718
Sprouty-related, EVH1 domain-containing protein 2 (Fragment) OS=Homo sapiens GN=SPRED2 PE=4 SV=1	C9JG63	49 kDa	1	0.7	1	1.7	0.452788
Cluster of Kinesin light chain 2 (Fragment) OS=Homo sapiens GN=KLC2 PE=4 SV=2 (C9JHT2)	C9JHT2	19 kDa	1	0.5	0.9	0.7	0.285714
Acylamino-acid-releasing enzyme OS=Homo sapiens GN=APEH PE=4 SV=1	C9JIF9	82 kDa	1	0.9	1	1.1	0.1
28S ribosomal protein S34, mitochondrial OS=Homo sapiens GN=MRPS34 PE=4 SV=2	C9JJ19	26 kDa	1	1	0.9	0.9	0.061859
Vacuolar protein sorting-associated protein 8 homolog OS=Homo sapiens GN=VPS8 PE=4 SV=1	C9JJN9	162 kDa	1	1.1	1.1	1.5	0.187249
Integrin alpha-6 (Fragment) OS=Homo sapiens GN=ITGA6 PE=3 SV=1	C9JK10	122 kDa	1	1.8	0.8	0.8	0.509427
Cluster of Lymphocyte-specific protein 1 (Fragment) OS=Homo sapiens GN=LSP1 PE=4 SV=1 (C9JKF7)	C9JKF7	14 kDa	1	0.5	0.6	0.5	0.108253
DNA-directed RNA polymerases I, II, and III subunit RPABC3 (Fragment) OS=Homo sapiens GN=POLR2H PE=4 SV=1	C9JLU1	17 kDa	1	1.5	2	1.9	0.146986
Protein ABHD14A-ACY1 OS=Homo sapiens GN=ABHD14A-ACY1 PE=4 SV=1	C9JMV9	56 kDa	1	3.4	2.6	3.2	0.135761
60S ribosomal protein L24 OS=Homo sapiens GN=RPL24 PE=4 SV=1	C9JNW5	18 kDa	1	2.1	1.9	2.3	0.0952381
TBC1 domain family member 5 OS=Homo sapiens GN=TBC1D5 PE=4 SV=1	C9JP52	91 kDa	1	0.9	0.9	0.8	0.0666173
Cluster of Secernin-1 OS=Homo sapiens GN=SCRN1 PE=4 SV=2 (C9JPG0)	C9JPG0	49 kDa	1	1	0.9	1.5	0.283637
Cluster of Glycogenin-1 (Fragment) OS=Homo sapiens GN=GYG1 PE=4 SV=1 (C9JQ42)	C9JQ42	30 kDa	1	1.7	1	0.9	0.363242
ATP-binding cassette sub-family A member 8 OS=Homo sapiens GN=ABCA8 PE=3 SV=2	C9JQE6	184 kDa	1	0.4	1.6	0.5	0.798999
Pleiotrophin OS=Homo sapiens GN=PTN PE=4 SV=1	C9JR52	19 kDa	1	1.7	1.1	2.2	0.330454
Cluster of DnaJ homolog subfamily B member 2 (Fragment) OS=Homo sapiens GN=DNAJB2 PE=4 SV=1 (C9JRD2)	C9JRD2	25 kDa	1	0.6	0.6	0.6	0
Cluster of Coiled-coil-helix-coiled-coil-helix domain-containing protein 3, mitochondrial OS=Homo sapiens GN=CHCHD3 PE=4 SV=1 (C9JRZ6)	C9JRZ6	27 kDa	1	1.6	1	1.3	0.230769
Alpha-endosulfine OS=Homo sapiens GN=ENSA PE=4 SV=1	C9JUF4	16 kDa	1	1.6	2.6	2.4	0.240523
Malcavernin OS=Homo sapiens GN=CCM2 PE=4 SV=1	C9JUH3	39 kDa	1	1	1.2	1.7	0.27735
CD63 antigen OS=Homo sapiens GN=CD63 PE=4 SV=1	C9JV86	25 kDa	1	0.6	1.8	1.3	0.488734
L-2-hydroxyglutarate dehydrogenase, mitochondrial OS=Homo sapiens GN=L2HGDH PE=4 SV=1	C9JVN9	48 kDa	1	1.2	1.1	1.1	0.0509427
Cluster of Synaptophysin-like protein 1 OS=Homo sapiens GN=SYPL1 PE=4 SV=1 (C9JYN0)	C9JYN0	25 kDa	1	1.4	1.5	1.1	0.156125
Cluster of Butyrophilin subfamily 3 member A3 OS=Homo sapiens GN=BTN3A3 PE=4 SV=1 (D0FY33)	D0FY33	61 kDa	1	1.1	0.9	0.8	0.163663
G protein-coupled receptor family C group 5 member B variant 2 OS=Homo sapiens GN=GPRC5B PE=2 SV=1	D2DFB0	45 kDa	1	1	1.6	0.8	0.367353
Cluster of Neuroligin 1 OS=Homo sapiens GN=nlgn1 PE=2 SV=1 (D2X2H5)	D2X2H5	96 kDa	1	1.3	1	2.1	0.387698
Tripartite motif-containing 2, isoform CRA_a OS=Homo sapiens GN=TRIM2 PE=4 SV=1	D3DP09	85 kDa	1	0.8	0.6	1.1	0.301993
60S ribosomal protein L32 (Fragment) OS=Homo sapiens GN=RPL32 PE=4 SV=1	D3YTB1	16 kDa	1	1.7	1.4	1.9	0.150997
Cluster of Thioredoxin reductase 2, mitochondrial OS=Homo sapiens GN=TXNRD2 PE=3 SV=1 (D3YTF8)	D3YTF8	54 kDa	1	1.2	0.9	1.2	0.157459
Complement C1q subcomponent subunit B OS=Homo sapiens GN=C1QB PE=4 SV=1	D6R934	26 kDa	1	0.5	0.7	0.2	0.539274
Hepatocyte growth factor activator short chain OS=Homo sapiens GN=HGFAC PE=3 SV=1	D6RAR4	71 kDa	1	2.1	1.5	1.7	0.172927
Transmembrane protein 175 (Fragment) OS=Homo sapiens GN=TMEM175 PE=4 SV=1	D6RAU7	12 kDa	1	0.8	1	1	0.123718
ELMO domain-containing protein 2 (Fragment) OS=Homo sapiens GN=ELMOD2 PE=4 SV=1	D6RBS5	20 kDa	1	1.2	1.6	1.2	0.173205
Estradiol 17-beta-dehydrogenase 11 OS=Homo sapiens GN=HSD17B11 PE=4 SV=1	D6RCD0	28 kDa	1	0.6	1	0.9	0.2498
40S ribosomal protein S23 OS=Homo sapiens GN=RPS23 PE=3 SV=1	D6RD47	15 kDa	1	2.2	1.3	2.5	0.31225
Threonine--tRNA ligase, cytoplasmic OS=Homo sapiens GN=TARS PE=4 SV=1	D6RDJ6	15 kDa	1	1	1.4	1.1	0.178429
OCIA domain-containing protein 1 (Fragment) OS=Homo sapiens GN=OCIAD1 PE=4 SV=1	D6RDK6	20 kDa	1	1.4	1.8	1.2	0.208299
Guanylate cyclase soluble subunit alpha-3 OS=Homo sapiens GN=GUCY1A3 PE=3 SV=1	D6RDW3	70 kDa	1	0.6	0.5	0.7	0.166667
Cluster of Septin-11 OS=Homo sapiens GN=SEPT11 PE=3 SV=1 (D6RER5)	D6RER5	50 kDa	1	1.3	0.8	0.8	0.298629
Phosphoacetylglucosamine mutase OS=Homo sapiens GN=PGM3 PE=3 SV=1	D6RF12	62 kDa	1	1	1.3	1	0.157459
Syntaxin-18 OS=Homo sapiens GN=STX18 PE=4 SV=1	D6RF48	35 kDa	1	0.8	1	0.8	0.133235
Small glutamine-rich tetratricopeptide repeat-containing protein beta (Fragment) OS=Homo sapiens GN=SGTB PE=4 SV=1	D6RFW1	22 kDa	1	1.3	1.6	1.2	0.152317
Cluster of Collagen alpha-1(XII) chain OS=Homo sapiens GN=COL12A1 PE=4 SV=1 (D6RGG3)	D6RGG3	333 kDa	1	0.4	0.3	0.4	0.157459
Cytochrome c oxidase subunit 7A2, mitochondrial OS=Homo sapiens GN=COX7A2 PE=4 SV=1	D6RIE3	10 kDa	1	1.3	1.1	0.7	0.29565
Cluster of SLAIN motif-containing protein 2 OS=Homo sapiens GN=SLAIN2 PE=4 SV=1 (D6RIF6)	D6RIF6	45 kDa	1	2.2	1.4	2.1	0.229416
Cluster of T-complex protein 1 subunit epsilon OS=Homo sapiens GN=CCT5 PE=4 SV=1 (D6RIZ7)	D6RIZ7	5 kDa	1	1	1	1.3	0.157459
COMM domain containing 10, isoform CRA_b OS=Homo sapiens GN=COMMD10 PE=4 SV=1	D6RJ90	22 kDa	1	1.4	1.3	1.3	0.0433013
Cluster of Chromosome 17 open reading frame 62, isoform CRA_g OS=Homo sapiens GN=C17orf62 PE=4 SV=1 (E1B6X3)	E1B6X3	19 kDa	1	0.8	1.5	0.9	0.354932
Cluster of Protein C15orf38-AP3S2 OS=Homo sapiens GN=C15orf38-AP3S2 PE=4 SV=1 (E2QRD5)	E2QRD5	44 kDa	1	2.1	1.2	1.6	0.276077
Cluster of Mitochondrial thymidine kinase 2 OS=Homo sapiens GN=TK2 PE=4 SV=1 (E5KNQ5)	E5KNQ5	35 kDa	1	1	1.5	0.9	0.283637
NudC domain-containing protein 2 OS=Homo sapiens GN=NUDCD2 PE=4 SV=1	E5RFP0	15 kDa	1	0.9	1.4	2	0.384249
Cluster of Bifunctional epoxide hydrolase 2 OS=Homo sapiens GN=EPHX2 PE=4 SV=1 (E5RFU2)	E5RFU2	59 kDa	1	0.9	0.9	1.2	0.173205
Cluster of Transcription elongation factor B polypeptide 1 (Fragment) OS=Homo sapiens GN=TCEB1 PE=4 SV=1 (E5RHG8)	E5RHG8	10 kDa	1	0.8	0.8	0.8	1.69967e-16
Cluster of Erlin-2 (Fragment) OS=Homo sapiens GN=ERLIN2 PE=4 SV=1 (E5RHW4)	E5RHW4	38 kDa	1	0.9	1.4	1.1	0.222054
Cluster of Carbonic anhydrase 1 (Fragment) OS=Homo sapiens GN=CA1 PE=4 SV=1 (E5RIF9)	E5RIF9	16 kDa	1	1.4	0.7	0.7	0.433013
Cluster of PH and SEC7 domain-containing protein 3 OS=Homo sapiens GN=PSD3 PE=4 SV=1 (E5RJ29)	E5RJ29	109 kDa	1	0.9	0.6	0.7	0.208299
Cluster of AP-3 complex subunit beta-1 OS=Homo sapiens GN=AP3B1 PE=4 SV=1 (E5RJ68)	E5RJ68	116 kDa	1	1.3	1.5	1	0.19868
Acyl-protein thioesterase 1 OS=Homo sapiens GN=LYPLA1 PE=4 SV=1	E5RJA0	15 kDa	1	1.4	1.9	1	0.314599
Cluster of Tubulin-specific chaperone A OS=Homo sapiens GN=TBCA PE=4 SV=1 (E5RJD8)	E5RJD8	14 kDa	1	1.4	1.8	1.5	0.132872
Cluster of S-phase kinase-associated protein 1 OS=Homo sapiens GN=SKP1 PE=4 SV=1 (E5RJR5)	E5RJR5	19 kDa	1	0.9	1.1	0.8	0.163663
Cluster of COP9 signalosome complex subunit 6 OS=Homo sapiens GN=COPS6 PE=4 SV=1 (E7EM64)	E7EM64	36 kDa	1	0.9	1.3	1.2	0.183676
Peroxisomal NADH pyrophosphatase NUDT12 OS=Homo sapiens GN=NUDT12 PE=4 SV=1	E7EM93	50 kDa	1	1.5	0.8	1.1	0.309872
Cluster of Uncharacterized protein OS=Homo sapiens GN=EPN2 PE=4 SV=1 (E7EMC3)	E7EMC3	54 kDa	1	0.6	1.7	0.4	0.777778
Cluster of Flotillin-2 OS=Homo sapiens GN=FLOT2 PE=4 SV=1 (E7EMK3)	E7EMK3	53 kDa	1	1.4	1.2	1.7	0.175578
Acid ceramidase subunit beta OS=Homo sapiens GN=ASAH1 PE=4 SV=1	E7EMM4	42 kDa	1	0.7	1.2	0.9	0.269637
Protein phosphatase inhibitor 2 (Fragment) OS=Homo sapiens GN=PPP1R2 PE=4 SV=1	E7EMN6	19 kDa	1	1.6	0.7	1	0.416598
Menin OS=Homo sapiens GN=MEN1 PE=4 SV=1	E7EN32	61 kDa	1	1.3	0.7	1.1	0.29565
Dyslexia-associated protein KIAA0319-like protein (Fragment) OS=Homo sapiens GN=KIAA0319L PE=4 SV=1	E7EN73	113 kDa	1	1	0.9	0.8	0.111111
Cluster of Latent-transforming growth factor beta-binding protein 4 OS=Homo sapiens GN=LTBP4 PE=4 SV=1 (E7ENG9)	E7ENG9	169 kDa	1	1.5	1.1	2.1	0.32127
Phosphoglucomutase-2 OS=Homo sapiens GN=PGM2 PE=4 SV=1	E7ENQ8	22 kDa	1	1.2	1.7	1.1	0.241091
Double-stranded RNA-specific adenosine deaminase OS=Homo sapiens GN=ADAR PE=4 SV=1	E7ENU4	141 kDa	1	1.4	0.6	1.3	0.396264
Protein transport protein Sec24C OS=Homo sapiens GN=SEC24C PE=4 SV=2	E7EP00	107 kDa	1	1	0.9	1	0.0597259
Cluster of Thromboxane-A synthase OS=Homo sapiens GN=TBXAS1 PE=3 SV=1 (E7EP08)	E7EP08	66 kDa	1	0.8	1	0.8	0.133235
Cluster of Golgin subfamily B member 1 OS=Homo sapiens GN=GOLGB1 PE=4 SV=1 (E7EP74)	E7EP74	377 kDa	1	1.2	1.4	1.2	0.0911606
Transketolase OS=Homo sapiens GN=TKT PE=4 SV=1	E7EPA7	69 kDa	1	1	0.8	0.5	0.328254
Cluster of CD44 antigen OS=Homo sapiens GN=CD44 PE=4 SV=2 (E7EPC6)	E7EPC6	79 kDa	1	1.7	1.5	1	0.257539
40S ribosomal protein S24 OS=Homo sapiens GN=RPS24 PE=3 SV=1	E7EPK6	32 kDa	1	1.5	1.1	1.9	0.266667
Protein PRRC2C OS=Homo sapiens GN=PRRC2C PE=4 SV=1	E7EPN9	309 kDa	1	2.1	1.6	2.2	0.163452
NADH dehydrogenase [ubiquinone] flavoprotein 2, mitochondrial OS=Homo sapiens GN=NDUFV2 PE=4 SV=1	E7EPT4	28 kDa	1	1	1.1	1	0.0558726
Alpha-synuclein OS=Homo sapiens GN=SNCA PE=4 SV=1	E7EPV7	12 kDa	1	0.9	0.6	0.2	0.619744
Ubiquitin-like modifier-activating enzyme 5 OS=Homo sapiens GN=UBA5 PE=4 SV=1	E7EQ61	42 kDa	1	1.2	1	1.2	0.101885
Cluster of N-alpha-acetyltransferase 50 OS=Homo sapiens GN=NAA50 PE=4 SV=1 (E7EQ69)	E7EQ69	19 kDa	1	1.2	0.9	1.3	0.183676
Lactoferroxin-B (Fragment) OS=Homo sapiens GN=LTF PE=4 SV=1	E7EQB2	77 kDa	1	0.5	0.8	0.6	0.241188
NADPH:adrenodoxin oxidoreductase, mitochondrial OS=Homo sapiens GN=FDXR PE=3 SV=1	E7EQC1	57 kDa	1	0.9	0.9	1.7	0.395897
Peroxisomal carnitine O-octanoyltransferase OS=Homo sapiens GN=CROT PE=3 SV=1	E7EQF2	73 kDa	1	0.9	1.6	1	0.324509
Cluster of Nesprin-1 OS=Homo sapiens GN=SYNE1 PE=4 SV=2 (E7EQI5)	E7EQI5	1011 kDa	1	0.7	0.5	1.2	0.450694
Disks large homolog 4 OS=Homo sapiens GN=DLG4 PE=4 SV=1	E7EQV0	85 kDa	1	1.3	0.4	0.4	0.742307
Protein LAP2 OS=Homo sapiens GN=ERBB2IP PE=4 SV=1	E7EQW9	154 kDa	1	1.2	1.5	1.1	0.164342
Cluster of Protein FAM136A OS=Homo sapiens GN=FAM136A PE=4 SV=1 (E7EQY1)	E7EQY1	27 kDa	1	1.3	1.4	1.7	0.141932
Cluster of ADP-dependent glucokinase OS=Homo sapiens GN=ADPGK PE=4 SV=2 (E7EQY8)	E7EQY8	46 kDa	1	0.7	1.3	0.6	0.436839
Long-chain-fatty-acid--CoA ligase 6 OS=Homo sapiens GN=ACSL6 PE=4 SV=1	E7ERD7	75 kDa	1	0.9	0.5	0.4	0.440959
Threonine--tRNA ligase, cytoplasmic OS=Homo sapiens GN=TARS PE=3 SV=1	E7ERI3	70 kDa	1	0.9	1.4	1.1	0.222054
Tetratricopeptide repeat protein 38 OS=Homo sapiens GN=TTC38 PE=4 SV=1	E7ES35	46 kDa	1	0.9	1.3	1.4	0.220479
Cluster of Heat shock 70 kDa protein 4L OS=Homo sapiens GN=HSPA4L PE=3 SV=2 (E7ES43)	E7ES43	98 kDa	1	0.6	0.6	0.9	0.247436
Cluster of Exportin-7 OS=Homo sapiens GN=XPO7 PE=4 SV=1 (E7ESC6)	E7ESC6	124 kDa	1	1.1	1	1.1	0.0541266
Cluster of Zinc transporter SLC39A7 OS=Homo sapiens GN=SLC39A7 PE=4 SV=1 (E7ESG6)	E7ESG6	40 kDa	1	1.3	1.4	1.7	0.141932
Cluster of Thioredoxin reductase 1, cytoplasmic OS=Homo sapiens GN=TXNRD1 PE=3 SV=2 (E7ESI6)	E7ESI6	64 kDa	1	0.9	0.8	1	0.111111
Protein EFR3 homolog B OS=Homo sapiens GN=EFR3B PE=4 SV=1	E7ESK9	89 kDa	1	2	1	1.2	0.377964
Cluster of Neurofilament medium polypeptide OS=Homo sapiens GN=NEFM PE=3 SV=1 (E7ESP9)	E7ESP9	98 kDa	1	0.3	0.9	0.2	0.811273
Cluster of Phosphatase and actin regulator 1 OS=Homo sapiens GN=PHACTR1 PE=4 SV=2 (E7ESR5)	E7ESR5	61 kDa	1	2	0.9	2.1	0.3995
Cluster of NADH dehydrogenase [ubiquinone] 1 alpha subcomplex subunit 10, mitochondrial OS=Homo sapiens GN=NDUFA10 PE=4 SV=1 (E7ESZ7)	E7ESZ7	45 kDa	1	0.9	1	1.2	0.147825
Cluster of Pericentriolar material 1 protein OS=Homo sapiens GN=PCM1 PE=4 SV=1 (E7ETA6)	E7ETA6	228 kDa	1	1.4	2	1.1	0.305505
Latrophilin-3 OS=Homo sapiens GN=LPHN3 PE=3 SV=1	E7ETE3	175 kDa	1	1.1	1	1.2	0.0909091
Complement factor I light chain OS=Homo sapiens GN=CFI PE=3 SV=1	E7ETH0	67 kDa	1	1.2	1.1	1.3	0.0833333
Cluster of CaM kinase-like vesicle-associated protein OS=Homo sapiens GN=CAMKV PE=4 SV=1 (E7ETR1)	E7ETR1	47 kDa	1	0.6	0.2	0.9	0.619744
Cluster of 39S ribosomal protein L3, mitochondrial OS=Homo sapiens GN=MRPL3 PE=3 SV=1 (E7ETU7)	E7ETU7	42 kDa	1	1	1.2	1.6	0.241188
Basic leucine zipper and W2 domain-containing protein 2 (Fragment) OS=Homo sapiens GN=BZW2 PE=4 SV=1	E7ETZ4	47 kDa	1	1.1	1.5	1.2	0.164342
Rab GDP dissociation inhibitor beta OS=Homo sapiens GN=GDI2 PE=4 SV=1	E7EU23	51 kDa	1	0.6	1.1	0.6	0.376533
Cluster of Cytoplasmic phosphatidylinositol transfer protein 1 OS=Homo sapiens GN=PITPNC1 PE=4 SV=2 (E7EU35)	E7EU35	32 kDa	1	1.2	0.9	1.4	0.21571
Casein kinase II subunit alpha OS=Homo sapiens GN=CSNK2A1 PE=4 SV=1	E7EU96	45 kDa	1	1.1	1.3	1.6	0.188746
Cluster of UTP--glucose-1-phosphate uridylyltransferase OS=Homo sapiens GN=UGP2 PE=4 SV=1 (E7EUC7)	E7EUC7	58 kDa	1	1	1.2	1.5	0.20405
Cluster of Dickkopf-related protein 3 OS=Homo sapiens GN=DKK3 PE=4 SV=2 (E7EUD0)	E7EUD0	35 kDa	1	0.7	0.9	0.3	0.482376
Cluster of Arf-GAP with GTPase, ANK repeat and PH domain-containing protein 1 OS=Homo sapiens GN=AGAP1 PE=4 SV=1 (E7EUN2)	E7EUN2	117 kDa	1	1	1.1	1.6	0.260639
Lipase OS=Homo sapiens GN=LIPA PE=3 SV=2	E7EUT7	45 kDa	1	0.7	1	0.6	0.271522
Calpain-5 OS=Homo sapiens GN=CAPN5 PE=4 SV=2	E7EV01	77 kDa	1	1.1	1	2	0.402993
Cluster of ADP-ribosylation factor GTPase-activating protein 1 OS=Homo sapiens GN=ARFGAP1 PE=4 SV=1 (E7EV62)	E7EV62	40 kDa	1	1.3	1.2	0.9	0.183676
Cluster of Microtubule-associated protein OS=Homo sapiens GN=MAP4 PE=4 SV=1 (E7EVA0)	E7EVA0	245 kDa	1	1.4	1	1.1	0.178429
Cluster of CLIP-associating protein 2 OS=Homo sapiens GN=CLASP2 PE=4 SV=1 (E7EW49)	E7EW49	166 kDa	1	0.8	0.6	0.9	0.199242
Disintegrin and metalloproteinase domain-containing protein 23 OS=Homo sapiens GN=ADAM23 PE=4 SV=2	E7EWD3	92 kDa	1	1.1	0.6	0.3	0.606218
TSC22 domain family protein 3 OS=Homo sapiens GN=TSC22D3 PE=4 SV=1	E7EWD5	15 kDa	1	1.4	1.2	2.8	0.484322
Sphingomyelin phosphodiesterase OS=Homo sapiens GN=SMPD1 PE=4 SV=1	E7EWE2	64 kDa	1	1.1	1.9	1.6	0.263573
Down syndrome critical region protein 3 OS=Homo sapiens GN=DSCR3 PE=4 SV=1	E7EWN9	28 kDa	1	0.7	0.7	0.9	0.150613
Uncharacterized protein OS=Homo sapiens GN=EIF4B PE=4 SV=1	E7EX17	70 kDa	1	1.8	1.3	1.7	0.165359
Cluster of Neuropilin-1 OS=Homo sapiens GN=NRP1 PE=4 SV=1 (E7EX60)	E7EX60	72 kDa	1	0.6	2.8	1.4	0.695971
Cluster of F-box only protein 17 OS=Homo sapiens GN=FBXO17 PE=4 SV=1 (E7EX87)	E7EX87	58 kDa	1	0.7	1	1.1	0.223036
Cluster of Ribonucleoprotein PTB-binding 1 OS=Homo sapiens GN=RAVER1 PE=4 SV=1 (E9PAU2)	E9PAU2	80 kDa	1	1.5	1	1.3	0.19868
Cluster of Liver carboxylesterase 1 OS=Homo sapiens GN=CES1 PE=4 SV=1 (E9PAU8)	E9PAU8	62 kDa	1	0.3	1.2	0.4	0.778876
Cluster of Nascent polypeptide-associated complex subunit alpha OS=Homo sapiens GN=NACA PE=4 SV=1 (E9PAV3)	E9PAV3	205 kDa	1	2	0.9	1.8	0.374008
Cluster of Sorbin and SH3 domain-containing protein 2 OS=Homo sapiens GN=SORBS2 PE=4 SV=1 (E9PAW4)	E9PAW4	91 kDa	1	0.9	0.7	0.9	0.138564
Cluster of Pyruvate dehydrogenase protein X component, mitochondrial OS=Homo sapiens GN=PDHX PE=3 SV=1 (E9PB14)	E9PB14	51 kDa	1	1.1	1.1	0.9	0.111745
Cluster of 60S ribosomal protein L28 OS=Homo sapiens GN=RPL28 PE=4 SV=1 (E9PB24)	E9PB24	19 kDa	1	1.8	1.2	2	0.2498
Anoctamin OS=Homo sapiens GN=ANO6 PE=3 SV=1	E9PB30	104 kDa	1	0.9	1.1	0.8	0.163663
Hexokinase-2 OS=Homo sapiens GN=HK2 PE=3 SV=1	E9PB90	99 kDa	1	0.6	1	1.1	0.293972
Cluster of Phosphoribosylaminoimidazole-succinocarboxamide synthase (Fragment) OS=Homo sapiens GN=PAICS PE=4 SV=1 (E9PBS1)	E9PBS1	46 kDa	1	1.2	1.3	1.5	0.114564
Cluster of Protein FAM65A OS=Homo sapiens GN=FAM65A PE=4 SV=1 (E9PBS3)	E9PBS3	134 kDa	1	0.9	0.9	1	0.061859
Cluster of Cytosolic 10-formyltetrahydrofolate dehydrogenase OS=Homo sapiens GN=ALDH1L1 PE=3 SV=1 (E9PBX3)	E9PBX3	88 kDa	1	1.5	1.1	0.7	0.363636
Acylglycerol kinase, mitochondrial OS=Homo sapiens GN=AGK PE=4 SV=1	E9PC15	44 kDa	1	1.3	1.1	1.3	0.0936244
CD82 antigen OS=Homo sapiens GN=CD82 PE=4 SV=1	E9PC70	27 kDa	1	0.9	1	1.7	0.363242
Cluster of Translation initiation factor eIF-2B subunit epsilon OS=Homo sapiens GN=EIF2B5 PE=4 SV=1 (E9PC74)	E9PC74	78 kDa	1	1	1	1.1	0.0558726
Asparagine synthetase OS=Homo sapiens GN=ASNS PE=4 SV=1	E9PCI3	62 kDa	1	0.8	1	2.2	0.567891
Cluster of Guanylate cyclase soluble subunit beta-1 OS=Homo sapiens GN=GUCY1B3 PE=3 SV=1 (E9PCN2)	E9PCN2	73 kDa	1	1.2	0.6	1.8	0.5
Cluster of Ubiquitin carboxyl-terminal hydrolase OS=Homo sapiens GN=USP15 PE=3 SV=2 (E9PCQ3)	E9PCQ3	110 kDa	1	1	0.8	1	0.123718
GH3 domain-containing protein OS=Homo sapiens GN=GHDC PE=4 SV=1	E9PDB5	54 kDa	1	1.1	1.3	1	0.134782
Vascular cell adhesion protein 1 OS=Homo sapiens GN=VCAM1 PE=4 SV=1	E9PDD1	74 kDa	1	2.9	1.4	1.1	0.535758
Cluster of Isocitrate dehydrogenase [NAD] subunit gamma, mitochondrial OS=Homo sapiens GN=IDH3G PE=3 SV=1 (E9PDD5)	E9PDD5	41 kDa	1	0.9	0.9	0.5	0.301226
Cluster of Unconventional myosin-Ib OS=Homo sapiens GN=MYO1B PE=4 SV=1 (E9PDF6)	E9PDF6	128 kDa	1	1.4	1.3	1.9	0.209645
Cluster of Clathrin coat assembly protein AP180 OS=Homo sapiens GN=SNAP91 PE=4 SV=1 (E9PDG8)	E9PDG8	92 kDa	1	1.1	0.5	0.2	0.763763
Adenylyl cyclase-associated protein OS=Homo sapiens GN=CAP2 PE=3 SV=1	E9PDI2	50 kDa	1	1.1	0.8	0.7	0.240192
Cluster of Transporter OS=Homo sapiens GN=SLC6A6 PE=3 SV=1 (E9PDM3)	E9PDM3	41 kDa	1	0.2	1.2	1.4	0.688832
Contactin-associated protein-like 4 OS=Homo sapiens GN=CNTNAP4 PE=4 SV=1	E9PDN6	146 kDa	1	0.3	0.6	0.3	0.433013
Neurabin-1 OS=Homo sapiens GN=PPP1R9A PE=4 SV=1	E9PDX1	154 kDa	1	1.2	0.5	2.1	0.633222
Fibronectin OS=Homo sapiens GN=FN1 PE=4 SV=1	E9PE77	256 kDa	1	0.4	0.3	0.3	0.173205
Uromodulin OS=Homo sapiens GN=UMOD PE=4 SV=1	E9PEA4	74 kDa	1	0.5	0.6	0.5	0.108253
Far upstream element-binding protein 1 OS=Homo sapiens GN=FUBP1 PE=4 SV=1	E9PEB5	69 kDa	1	1.4	1.2	1.6	0.142857
Cluster of Dystonin OS=Homo sapiens GN=DST PE=4 SV=2 (E9PEB9)	E9PEB9	881 kDa	1	1	1.3	0.8	0.243543
Lanosterol synthase OS=Homo sapiens GN=LSS PE=4 SV=1	E9PEI9	82 kDa	1	1	1.2	0.8	0.2
Disco-interacting protein 2 homolog A OS=Homo sapiens GN=DIP2A PE=4 SV=1	E9PER1	170 kDa	1	1.6	0.8	1.5	0.3353
Cluster of Kinesin-like protein KIF3A OS=Homo sapiens GN=KIF3A PE=3 SV=1 (E9PES4)	E9PES4	83 kDa	1	1.2	1.1	1	0.0909091
Cluster of Protein diaphanous homolog 1 OS=Homo sapiens GN=DIAPH1 PE=4 SV=1 (E9PEZ3)	E9PEZ3	141 kDa	1	1.2	1.9	1.1	0.31135
Apolipoprotein L1 OS=Homo sapiens GN=APOL1 PE=4 SV=1	E9PF24	42 kDa	1	1	0.6	0.7	0.271522
Double-stranded RNA-binding protein Staufen homolog 2 OS=Homo sapiens GN=STAU2 PE=4 SV=1	E9PF26	63 kDa	1	0.9	0.8	1.8	0.472077
E3 ubiquitin-protein ligase TRIM36 OS=Homo sapiens GN=TRIM36 PE=4 SV=1	E9PFI8	82 kDa	1	0.5	0.9	1.2	0.405217
Cluster of Serine/threonine-protein phosphatase 2A 56 kDa regulatory subunit delta isoform OS=Homo sapiens GN=PPP2R5D PE=4 SV=1 (E9PFR3)	E9PFR3	69 kDa	1	0.6	0.5	0.4	0.2
Cluster of AP-2 complex subunit mu OS=Homo sapiens GN=AP2M1 PE=4 SV=1 (E9PFW3)	E9PFW3	52 kDa	1	1	0.8	1	0.123718
Cluster of Inactive tyrosine-protein kinase 7 OS=Homo sapiens GN=PTK7 PE=4 SV=1 (E9PFZ5)	E9PFZ5	119 kDa	1	1.5	1.5	1.7	0.0737043
MAP1A heavy chain OS=Homo sapiens GN=MAP1A PE=4 SV=1	E9PGC8	331 kDa	1	0.7	0.8	0.6	0.142857
Protein O-GlcNAcase OS=Homo sapiens GN=MGEA5 PE=4 SV=1	E9PGF9	97 kDa	1	1	0.5	1.3	0.433013
1,4-alpha-glucan-branching enzyme OS=Homo sapiens GN=GBE1 PE=4 SV=1	E9PGM4	76 kDa	1	0.7	1.1	1	0.223036
Plasma protease C1 inhibitor OS=Homo sapiens GN=SERPING1 PE=3 SV=1	E9PGN7	59 kDa	1	0.9	0.8	0.8	0.069282
Cluster of Translin OS=Homo sapiens GN=TSN PE=4 SV=1 (E9PGT1)	E9PGT1	26 kDa	1	1.3	1.3	1.4	0.0433013
Cluster of COP9 signalosome complex subunit 8 OS=Homo sapiens GN=COPS8 PE=4 SV=1 (E9PGT6)	E9PGT6	19 kDa	1	1.1	1.4	1.2	0.123853
Insulin-like growth factor-binding protein complex acid labile subunit OS=Homo sapiens GN=IGFALS PE=4 SV=1	E9PGU3	70 kDa	1	0.4	0.3	0.6	0.352506
Cold shock domain-containing protein E1 OS=Homo sapiens GN=CSDE1 PE=4 SV=1	E9PGZ0	91 kDa	1	1	1.1	1.1	0.0541266
Leucine-rich repeat flightless-interacting protein 1 OS=Homo sapiens GN=LRRFIP1 PE=4 SV=1	E9PGZ2	73 kDa	1	1.2	0.8	1.4	0.269563
Cluster of NADH dehydrogenase [ubiquinone] 1 beta subcomplex subunit 9 OS=Homo sapiens GN=NDUFB9 PE=4 SV=1 (E9PH64)	E9PH64	20 kDa	1	1.1	0.9	1.3	0.181818
Neuroendocrine convertase 1 OS=Homo sapiens GN=PCSK1 PE=3 SV=1	E9PHA1	79 kDa	1	0.7	1.6	0.7	0.519615
Cytochrome P450 20A1 OS=Homo sapiens GN=CYP20A1 PE=4 SV=1	E9PHG5	53 kDa	1	1.2	1.6	1.1	0.203519
Neuronal membrane glycoprotein M6-a OS=Homo sapiens GN=GPM6A PE=4 SV=1	E9PHI5	30 kDa	1	1.2	0.7	1.6	0.386507
Cluster of LIM and calponin homology domains-containing protein 1 OS=Homo sapiens GN=LIMCH1 PE=4 SV=1 (E9PHM7)	E9PHM7	119 kDa	1	0.8	1.2	0.8	0.247436
Exosome complex component RRP41 (Fragment) OS=Homo sapiens GN=EXOSC4 PE=4 SV=1	E9PI41	28 kDa	1	1.3	0.9	1.7	0.307692
Succinate dehydrogenase [ubiquinone] cytochrome b small subunit, mitochondrial OS=Homo sapiens GN=SDHD PE=4 SV=1	E9PIC0	13 kDa	1	1	0.8	1.2	0.2
Histone-binding protein RBBP4 OS=Homo sapiens GN=RBBP4 PE=4 SV=1	E9PIC4	10 kDa	1	2.6	2.6	5.1	0.420401
Thy-1 membrane glycoprotein (Fragment) OS=Homo sapiens GN=THY1 PE=4 SV=1	E9PIM6	17 kDa	1	1.4	0.9	0.9	0.270633
Cluster of T-complex protein 11-like protein 1 OS=Homo sapiens GN=TCP11L1 PE=4 SV=1 (E9PJ55)	E9PJ55	67 kDa	1	0.8	0.9	0.6	0.199242
UBX domain-containing protein 1 (Fragment) OS=Homo sapiens GN=UBXN1 PE=4 SV=1	E9PJ81	33 kDa	1	0.6	0.9	0.8	0.199242
Cluster of Protein SOGA3 OS=Homo sapiens GN=SOGA3 PE=4 SV=1 (E9PJP2)	E9PJP2	103 kDa	1	0.9	0.7	1.4	0.360555
Cluster of Cofilin-1 OS=Homo sapiens GN=CFL1 PE=4 SV=1 (E9PK25)	E9PK25	23 kDa	1	0.6	1	1.1	0.293972
Cluster of Protein arginine N-methyltransferase 1 OS=Homo sapiens GN=PRMT1 PE=4 SV=1 (E9PKG1)	E9PKG1	38 kDa	1	1.3	1.9	1.6	0.1875
Cluster of Nucleolar transcription factor 1 OS=Homo sapiens GN=UBTF PE=4 SV=1 (E9PKP7)	E9PKP7	87 kDa	1	1.7	1.8	2	0.0833196
Cluster of Tripartite motif-containing protein 3 OS=Homo sapiens GN=TRIM3 PE=4 SV=1 (E9PKS6)	E9PKS6	81 kDa	1	0.7	0.7	0.7	1.94249e-16
Cluster of 60S ribosomal protein L8 (Fragment) OS=Homo sapiens GN=RPL8 PE=4 SV=1 (E9PKU4)	E9PKU4	26 kDa	1	2.6	1.5	2.5	0.276489
Probable aminopeptidase NPEPL1 OS=Homo sapiens GN=NPEPL1 PE=4 SV=1	E9PN47	53 kDa	1	1.5	2.2	1.7	0.200308
CD59 glycoprotein OS=Homo sapiens GN=CD59 PE=4 SV=1	E9PNW4	12 kDa	1	1.2	1.1	0.8	0.201452
Cluster of Band 4.1-like protein 2 OS=Homo sapiens GN=EPB41L2 PE=4 SV=1 (E9PPD9)	E9PPD9	96 kDa	1	1.4	1.1	0.6	0.391108
Cluster of Lysosomal acid phosphatase OS=Homo sapiens GN=ACP2 PE=4 SV=1 (E9PQY3)	E9PQY3	45 kDa	1	0.6	1.3	1.3	0.378886
Protein MRVI1 OS=Homo sapiens GN=MRVI1 PE=4 SV=1	E9PQY6	98 kDa	1	0.8	0.9	1	0.111111
Cluster of Alpha-crystallin B chain (Fragment) OS=Homo sapiens GN=CRYAB PE=3 SV=1 (E9PR44)	E9PR44	20 kDa	1	0.6	1.5	1.1	0.422742
EGF-containing fibulin-like extracellular matrix protein 2 OS=Homo sapiens GN=EFEMP2 PE=4 SV=1	E9PRU1	48 kDa	1	1	1.1	1.3	0.134782
Cluster of Elongation factor 1-delta OS=Homo sapiens GN=EEF1D PE=3 SV=1 (E9PRY8)	E9PRY8	77 kDa	1	1.1	1.6	1.3	0.188746
Cluster of Constitutive coactivator of peroxisome proliferator-activated receptor gamma OS=Homo sapiens GN=FAM120B PE=4 SV=1 (F2Z2E1)	F2Z2E1	101 kDa	1	0.9	0.6	0.8	0.199242
Exportin-4 OS=Homo sapiens GN=XPO4 PE=4 SV=1	F2Z2X4	130 kDa	1	1.7	1.1	1.8	0.246909
Cluster of DmX-like protein 2 OS=Homo sapiens GN=DMXL2 PE=4 SV=1 (F5GWF1)	F5GWF1	340 kDa	1	0.8	0.6	0.6	0.173205
Podocalyxin OS=Homo sapiens GN=PODXL PE=4 SV=1	F5GWY5	59 kDa	1	1.3	1.3	1.4	0.0433013
Cluster of Transmembrane emp24 domain-containing protein 2 OS=Homo sapiens GN=TMED2 PE=3 SV=1 (F5GX39)	F5GX39	14 kDa	1	1.8	2.4	1.9	0.158093
Cluster of Protein furry homolog-like OS=Homo sapiens GN=FRYL PE=4 SV=1 (F5GX82)	F5GX82	340 kDa	1	1.1	1.5	1.2	0.164342
Cluster of Copine-6 OS=Homo sapiens GN=CPNE6 PE=4 SV=1 (F5GXN1)	F5GXN1	68 kDa	1	0.7	0.4	0.3	0.446071
Neurobeachin OS=Homo sapiens GN=NBEA PE=4 SV=1	F5GXV7	328 kDa	1	1.4	0.4	1.6	0.567274
Dolichyl-diphosphooligosaccharide--protein glycosyltransferase subunit DAD1 OS=Homo sapiens GN=DAD1 PE=4 SV=1	F5GXX5	10 kDa	1	0.9	1.7	1.4	0.303109
Transmembrane glycoprotein NMB OS=Homo sapiens GN=GPNMB PE=4 SV=1	F5GY20	57 kDa	1	0.2	0.6	0.2	0.69282
Mediator of RNA polymerase II transcription subunit 24 OS=Homo sapiens GN=MED24 PE=4 SV=2	F5GY88	112 kDa	1	0.6	1.2	1	0.327327
Cluster of Polypeptide N-acetylgalactosaminyltransferase 1 OS=Homo sapiens GN=GALNT1 PE=3 SV=1 (F5GY99)	F5GY99	57 kDa	1	0.9	1.4	1.1	0.222054
Cluster of Myelin-associated glycoprotein OS=Homo sapiens GN=MAG PE=4 SV=1 (F5GYC0)	F5GYC0	66 kDa	1	0.2	1.4	0.3	1.05131
Cluster of V-type proton ATPase subunit d 1 OS=Homo sapiens GN=ATP6V0D1 PE=4 SV=1 (F5GYQ1)	F5GYQ1	45 kDa	1	1	0.7	0.7	0.216506
Cluster of WASH complex subunit CCDC53 OS=Homo sapiens GN=CCDC53 PE=4 SV=1 (F5GZ97)	F5GZ97	21 kDa	1	0.7	1.2	0.7	0.333087
Pleckstrin homology domain-containing family A member 2 OS=Homo sapiens GN=PLEKHA2 PE=4 SV=1	F5GZK0	41 kDa	1	0.7	0.7	0.9	0.150613
Cluster of 4F2 cell-surface antigen heavy chain OS=Homo sapiens GN=SLC3A2 PE=4 SV=1 (F5GZS6)	F5GZS6	65 kDa	1	1.7	0.9	1.3	0.307692
E3 ubiquitin-protein ligase TRIM21 OS=Homo sapiens GN=TRIM21 PE=4 SV=1	F5H012	54 kDa	1	0.7	1.3	0.4	0.572822
Malate dehydrogenase, cytoplasmic OS=Homo sapiens GN=MDH1 PE=3 SV=1	F5H098	39 kDa	1	0.8	0.8	0.6	0.157459
Cluster of LIM domain-binding protein 3 OS=Homo sapiens GN=LDB3 PE=4 SV=1 (F5H0C2)	F5H0C2	70 kDa	1	1.2	1	1	0.108253
Cluster of CADM1 protein OS=Homo sapiens GN=CADM1 PE=2 SV=1 (F5H0J4)	F5H0J4	50 kDa	1	0.9	1.2	1.2	0.157459
SEC23-interacting protein OS=Homo sapiens GN=SEC23IP PE=4 SV=1	F5H0L8	90 kDa	1	0.8	1.1	0.8	0.19245
Lysophospholipid acyltransferase 5 OS=Homo sapiens GN=LPCAT3 PE=4 SV=1	F5H0M4	39 kDa	1	1	1.4	1.8	0.285714
Cluster of PDZ and LIM domain protein 5 OS=Homo sapiens GN=PDLIM5 PE=4 SV=1 (F5H0X8)	F5H0X8	24 kDa	1	1.3	1.8	0.6	0.488734
Cluster of Synaptotagmin-7 OS=Homo sapiens GN=SYT7 PE=4 SV=1 (F5H126)	F5H126	76 kDa	1	1.2	0.7	0.9	0.269637
Cluster of Fibulin-2 OS=Homo sapiens GN=FBLN2 PE=4 SV=1 (F5H1F3)	F5H1F3	129 kDa	1	1.1	1.1	1.1	0
Neural cell adhesion molecule L1 OS=Homo sapiens GN=L1CAM PE=4 SV=1	F5H1H0	140 kDa	1	1.8	0.5	0.4	0.867806
Cluster of Alpha-parvin OS=Homo sapiens GN=PARVA PE=4 SV=1 (F5H1R9)	F5H1R9	42 kDa	1	1.2	1.2	1.3	0.0468122
Cluster of Multiple PDZ domain protein OS=Homo sapiens GN=MPDZ PE=4 SV=1 (F5H1U9)	F5H1U9	223 kDa	1	1.3	1.3	1.1	0.0936244
Golgi-associated PDZ and coiled-coil motif-containing protein OS=Homo sapiens GN=GOPC PE=4 SV=1	F5H1Y4	51 kDa	1	1.1	0.9	0.8	0.163663
Cluster of Caldesmon OS=Homo sapiens GN=CALD1 PE=4 SV=1 (F5H1Z9)	F5H1Z9	63 kDa	1	1.3	1	2.2	0.416333
Cluster of Seizure 6-like protein 2 OS=Homo sapiens GN=SEZ6L2 PE=4 SV=1 (F5H293)	F5H293	94 kDa	1	0.4	0.6	0.9	0.39736
Prefoldin subunit 3 OS=Homo sapiens GN=VBP1 PE=4 SV=1	F5H2A7	22 kDa	1	1.2	1.1	1.3	0.0833333
Acyl-coenzyme A thioesterase 13 OS=Homo sapiens GN=ACOT13 PE=4 SV=1	F5H2L4	12 kDa	1	0.8	0.8	0.7	0.0753066
Cluster of Serine/threonine-protein kinase WNK1 OS=Homo sapiens GN=WNK1 PE=4 SV=1 (F5H2M7)	F5H2M7	305 kDa	1	1.5	1.1	1.2	0.164342
Cluster of Ubiquitin carboxyl-terminal hydrolase CYLD OS=Homo sapiens GN=CYLD PE=4 SV=1 (F5H2R7)	F5H2R7	107 kDa	1	1.2	1.9	0.8	0.42829
Cluster of Dynactin subunit 2 OS=Homo sapiens GN=DCTN2 PE=4 SV=1 (F5H2S7)	F5H2S7	45 kDa	1	0.8	1.1	0.8	0.19245
Serine/threonine-protein kinase PRP4 homolog OS=Homo sapiens GN=PRPF4B PE=4 SV=1	F5H2U2	115 kDa	1	1.6	0.8	2.1	0.437163
Cluster of Tight junction protein ZO-2 OS=Homo sapiens GN=TJP2 PE=4 SV=1 (F5H301)	F5H301	137 kDa	1	0.9	1.2	0.9	0.173205
Cluster of Protein transport protein Sec23A OS=Homo sapiens GN=SEC23A PE=4 SV=1 (F5H365)	F5H365	83 kDa	1	1.3	0.8	1.3	0.254713
Cluster of Sodium/potassium-transporting ATPase subunit alpha-1 OS=Homo sapiens GN=ATP1A1 PE=3 SV=1 (F5H3A1)	F5H3A1	113 kDa	1	1.4	1.1	1	0.178429
Cluster of CDK5 regulatory subunit-associated protein 3 OS=Homo sapiens GN=CDK5RAP3 PE=4 SV=1 (F5H3I5)	F5H3I5	60 kDa	1	0.8	1.2	0.6	0.352506
Serine/threonine-protein phosphatase 2A 65 kDa regulatory subunit A alpha isoform OS=Homo sapiens GN=PPP2R1A PE=4 SV=1	F5H3X9	59 kDa	1	0.8	0.9	1	0.111111
Cluster of Carnosine synthase 1 OS=Homo sapiens GN=CARNS1 PE=4 SV=1 (F5H427)	F5H427	101 kDa	1	0.1	0.9	0.2	1.08972
Cluster of Protein wntless homolog OS=Homo sapiens GN=WLS PE=4 SV=1 (F5H4K0)	F5H4K0	63 kDa	1	1.5	1.6	1.5	0.0376533
Cluster of Vacuolar protein sorting-associated protein 26A OS=Homo sapiens GN=VPS26A PE=4 SV=1 (F5H4L7)	F5H4L7	37 kDa	1	0.6	0.7	0.9	0.208299
Cluster of V-type proton ATPase 116 kDa subunit a isoform 1 OS=Homo sapiens GN=ATP6V0A1 PE=4 SV=1 (F5H569)	F5H569	96 kDa	1	1	0.6	0.6	0.314918
Cluster of Tubulin alpha-1C chain OS=Homo sapiens GN=TUBA1C PE=3 SV=1 (F5H5D3)	F5H5D3	58 kDa	1	0.7	0.8	0.9	0.125
Branched-chain-amino-acid aminotransferase OS=Homo sapiens GN=BCAT1 PE=3 SV=1	F5H5E4	44 kDa	1	0.7	2.2	1.3	0.539274
Cluster of Limbic system-associated membrane protein OS=Homo sapiens GN=LSAMP PE=4 SV=1 (F5H5G1)	F5H5G1	40 kDa	1	1.3	0.7	1.8	0.434808
Hyaluronan-binding protein 2 50 kDa heavy chain OS=Homo sapiens GN=HABP2 PE=3 SV=1	F5H5M6	60 kDa	1	1.3	0.9	1.7	0.307692
Cluster of Aspartyl/asparaginyl beta-hydroxylase OS=Homo sapiens GN=ASPH PE=4 SV=1 (F5H667)	F5H667	83 kDa	1	0.9	1.4	1.2	0.21571
Williams-Beuren syndrome chromosomal region 16 protein OS=Homo sapiens GN=WBSCR16 PE=4 SV=1	F5H6C7	49 kDa	1	0.7	0.8	0.5	0.229129
Beta-2-microglobulin form pI 5.3 OS=Homo sapiens GN=B2M PE=3 SV=1	F5H6I0	14 kDa	1	1	1.4	0.6	0.4
Activating signal cointegrator 1 complex subunit 2 OS=Homo sapiens GN=ASCC2 PE=4 SV=1	F5H6J9	77 kDa	1	1.2	1.6	1.3	0.152317
Phosphoglucomutase-2 OS=Homo sapiens GN=PGM2 PE=4 SV=1	F5H6V2	51 kDa	1	1.1	1.8	1.2	0.27702
Cluster of WW domain-binding protein 11 OS=Homo sapiens GN=WBP11 PE=4 SV=1 (F5H721)	F5H721	67 kDa	1	1.7	1.4	1.9	0.150997
Cluster of Voltage-dependent anion-selective channel protein 3 OS=Homo sapiens GN=VDAC3 PE=4 SV=1 (F5H740)	F5H740	31 kDa	1	1	0.7	0.8	0.183303
Cluster of Plexin-B3 OS=Homo sapiens GN=PLXNB3 PE=4 SV=1 (F5H773)	F5H773	209 kDa	1	0.9	1.4	0.8	0.311086
Neutral cholesterol ester hydrolase 1 OS=Homo sapiens GN=NCEH1 PE=4 SV=1	F5H7K4	50 kDa	1	0.7	0.9	0.3	0.482376
Cluster of Lactadherin OS=Homo sapiens GN=MFGE8 PE=4 SV=1 (F5H7N9)	F5H7N9	42 kDa	1	0.6	1.1	0.7	0.330719
NADH dehydrogenase [ubiquinone] 1 alpha subcomplex subunit 8 OS=Homo sapiens GN=NDUFA8 PE=4 SV=1	F5H7V7	15 kDa	1	1.1	1.1	1	0.0541266
Cluster of Phosphorylase OS=Homo sapiens GN=PYGL PE=3 SV=1 (F5H816)	F5H816	93 kDa	1	0.7	1.1	1	0.223036
Cluster of Nucleosome assembly protein 1-like 4 OS=Homo sapiens GN=NAP1L4b PE=2 SV=1 (F5HFY4)	F5HFY4	44 kDa	1	1	1	1.4	0.203771
Nuclear pore complex protein Nup153 OS=Homo sapiens GN=NUP153 PE=4 SV=1	F6QR24	157 kDa	1	1.8	1.1	1.9	0.272431
Lysine-specific histone demethylase 1A OS=Homo sapiens GN=KDM1A PE=4 SV=1	F6S0T5	95 kDa	1	0.9	0.9	1.5	0.314918
Tumor protein D53 OS=Homo sapiens GN=TPD52L1 PE=4 SV=1	F6V707	19 kDa	1	0.8	0.9	0.8	0.069282
Cluster of Sodium/calcium exchanger 1 OS=Homo sapiens GN=SLC8A1 PE=4 SV=1 (F6VPY9)	F6VPY9	108 kDa	1	1.1	0.7	1.1	0.238904
Steroid receptor RNA activator 1 OS=Homo sapiens GN=SRA1 PE=4 SV=1	F6WGS5	18 kDa	1	1	1.1	0.9	0.1
Cluster of Glutathione S-transferase Mu 2 OS=Homo sapiens GN=GSTM2 PE=3 SV=1 (F6XZQ7)	F6XZQ7	26 kDa	1	1.2	0.8	1.6	0.333333
Cluster of Nicastrin OS=Homo sapiens GN=NCSTN PE=4 SV=1 (F6Y097)	F6Y097	63 kDa	1	0.9	1.5	1.4	0.25378
Cluster of Glutamine-dependent carbamoyl-phosphate synthase OS=Homo sapiens GN=CAD PE=3 SV=1 (F8VPD4)	F8VPD4	236 kDa	1	1.1	1.6	1.6	0.201401
Cluster of Phosphatidylinositol-binding clathrin assembly protein OS=Homo sapiens GN=PICALM PE=4 SV=1 (F8VPG7)	F8VPG7	70 kDa	1	1.1	1.2	0.8	0.201452
Cluster of Kinesin-like protein KIF13B OS=Homo sapiens GN=KIF13B PE=3 SV=1 (F8VPJ2)	F8VPJ2	203 kDa	1	0.8	1	0.7	0.183303
Cluster of RasGAP-activating-like protein 1 OS=Homo sapiens GN=RASAL1 PE=4 SV=1 (F8VQX1)	F8VQX1	90 kDa	1	1.5	0.8	0.4	0.61864
Cluster of Plexin-A1 OS=Homo sapiens GN=PLXNA1 PE=4 SV=1 (F8VSZ4)	F8VSZ4	209 kDa	1	1.4	0.9	1.3	0.220479
Cluster of SWI/SNF complex subunit SMARCC2 OS=Homo sapiens GN=SMARCC2 PE=4 SV=1 (F8VTJ5)	F8VTJ5	127 kDa	1	1.4	1.3	1.6	0.106572
Cluster of CCR4-NOT transcription complex subunit 2 (Fragment) OS=Homo sapiens GN=CNOT2 PE=4 SV=1 (F8VV52)	F8VV52	59 kDa	1	1.2	1.2	1.4	0.0911606
Cluster of Tubulin beta chain OS=Homo sapiens GN=TUBB PE=3 SV=1 (F8VW92)	F8VW92	49 kDa	1	0.9	0.9	1.1	0.119452
Cysteine and glycine-rich protein 2 OS=Homo sapiens GN=CSRP2 PE=4 SV=1	F8VW96	27 kDa	1	1.2	1.7	1.7	0.188266
Cluster of Probable E3 ubiquitin-protein ligase HECTD4 OS=Homo sapiens GN=HECTD4 PE=4 SV=1 (F8VWT9)	F8VWT9	469 kDa	1	0.7	0.7	1.1	0.277128
Cluster of Heterogeneous nuclear ribonucleoprotein A1 OS=Homo sapiens GN=HNRNPA1 PE=4 SV=1 (F8VXY0)	F8VXY0	33 kDa	1	1	1.2	2.5	0.519863
Cluster of Tumor suppressor p53-binding protein 1 OS=Homo sapiens GN=TP53BP1 PE=4 SV=1 (F8VY86)	F8VY86	214 kDa	1	1	1.1	1.4	0.178429
Aladin OS=Homo sapiens GN=AAAS PE=4 SV=1	F8VZ44	46 kDa	1	1.1	0.8	0.7	0.240192
Cluster of Dynamin-1-like protein (Fragment) OS=Homo sapiens GN=DNM1L PE=3 SV=1 (F8VZ52)	F8VZ52	29 kDa	1	0.9	0.8	0.5	0.283864
Cluster of Uncharacterized protein (Fragment) OS=Homo sapiens PE=4 SV=1 (F8W031)	F8W031	29 kDa	1	0.9	1.4	1	0.240523
Ras-related protein Rab-5C OS=Homo sapiens GN=RAB5C PE=3 SV=1	F8W1H5	27 kDa	1	1.5	1.5	1.5	0
Glycerol-3-phosphate dehydrogenase [NAD(+)], cytoplasmic OS=Homo sapiens GN=GPD1 PE=3 SV=1	F8W1L5	35 kDa	1	0.2	0.6	0.2	0.69282
Nuclear receptor-binding protein OS=Homo sapiens GN=NRBP1 PE=4 SV=1	F8W6G1	61 kDa	1	1.8	1.1	1.2	0.27702
Roundabout homolog 2 OS=Homo sapiens GN=ROBO2 PE=4 SV=1	F8W703	157 kDa	1	1.5	1.4	1.4	0.0402803
Golgi integral membrane protein 4 OS=Homo sapiens GN=GOLIM4 PE=4 SV=1	F8W785	79 kDa	1	1.4	1.2	1.2	0.0911606
Protein FAM162A OS=Homo sapiens GN=FAM162A PE=4 SV=1	F8W7Q4	17 kDa	1	1.1	0.5	2.6	0.772618
Protein FAM73A OS=Homo sapiens GN=FAM73A PE=4 SV=1	F8W7S1	67 kDa	1	1.4	1.3	0.9	0.220479
Golgin subfamily A member 4 OS=Homo sapiens GN=GOLGA4 PE=4 SV=1	F8W8Q7	262 kDa	1	0.8	0.9	0.9	0.0666173
Cluster of Dual-specificity tyrosine-phosphorylation-regulated kinase 1A OS=Homo sapiens GN=DYRK1A PE=4 SV=1 (F8W9I9)	F8W9I9	62 kDa	1	1.4	0.9	1.5	0.25378
Coiled-coil domain-containing protein 93 OS=Homo sapiens GN=CCDC93 PE=4 SV=1	F8W9X7	73 kDa	1	1.1	1.3	1.2	0.0833333
Cluster of Calponin-3 OS=Homo sapiens GN=CNN3 PE=4 SV=1 (F8WA86)	F8WA86	31 kDa	1	1.3	1.8	1.8	0.17674
Cluster of Serine/threonine-protein kinase D1 OS=Homo sapiens GN=PRKD1 PE=4 SV=1 (F8WBA3)	F8WBA3	103 kDa	1	1.1	0.9	1	0.1
Protein NDRG3 OS=Homo sapiens GN=NDRG3 PE=4 SV=1	F8WBF9	31 kDa	1	1	1	0.9	0.0597259
Trans-Golgi network integral membrane protein 2 OS=Homo sapiens GN=TGOLN2 PE=4 SV=1	F8WBK2	48 kDa	1	1.3	1.6	1.4	0.106572
E3 ubiquitin-protein ligase RNF149 OS=Homo sapiens GN=RNF149 PE=4 SV=1	F8WCD0	43 kDa	1	1.1	1.1	1.2	0.0509427
Cluster of Kinesin-like protein KIF21A OS=Homo sapiens GN=KIF21A PE=3 SV=1 (F8WCP6)	F8WCP6	187 kDa	1	1.2	0.7	1.1	0.264575
Cluster of Reticulocalbin-2 OS=Homo sapiens GN=RCN2 PE=4 SV=1 (F8WCY5)	F8WCY5	39 kDa	1	1.1	1.7	1.6	0.219174
Atlastin-1 OS=Homo sapiens GN=ATL1 PE=4 SV=1	F8WD04	64 kDa	1	0.8	0.9	0.6	0.199242
Cluster of Dystrobrevin alpha OS=Homo sapiens GN=DTNA PE=4 SV=1 (F8WE01)	F8WE01	84 kDa	1	1.1	1	0.9	0.1
Cleavage and polyadenylation-specificity factor subunit 6 OS=Homo sapiens GN=CPSF6 PE=4 SV=1	F8WJN3	52 kDa	1	1.7	2	2.5	0.195554
Protein tyrosine phosphatase, non-receptor type 6, isoform CRA_e OS=Homo sapiens GN=PTPN6 PE=4 SV=1	G3V0F8	70 kDa	1	0.7	0.9	0.7	0.150613
Cluster of NADH dehydrogenase (Ubiquinone) flavoprotein 1, 51kDa, isoform CRA_c OS=Homo sapiens GN=NDUFV1 PE=4 SV=1 (G3V0I5)	G3V0I5	50 kDa	1	0.9	0.9	0.9	0
Cluster of Caspase OS=Homo sapiens GN=CASP1 PE=3 SV=1 (G3V169)	G3V169	41 kDa	1	0.5	1.1	0.8	0.375
Dipeptidyl peptidase 3 OS=Homo sapiens GN=DPP3 PE=4 SV=1	G3V180	84 kDa	1	0.8	1.3	0.7	0.344416
Cluster of Gasdermin domain containing 1, isoform CRA_d OS=Homo sapiens GN=GSDMD PE=4 SV=1 (G3V1A6)	G3V1A6	58 kDa	1	1	1.6	0.9	0.324509
Cluster of RAP1, GTPase activating protein 1, isoform CRA_d OS=Homo sapiens GN=RAP1GAP PE=4 SV=1 (G3V1A7)	G3V1A7	68 kDa	1	0.5	0.2	0.4	0.416598
Paraoxonase 2, isoform CRA_a OS=Homo sapiens GN=PON2 PE=4 SV=1	G3V1K3	42 kDa	1	1.6	1.3	1.3	0.123718
Loss of heterozygosity 12 chromosomal region 1 protein OS=Homo sapiens GN=LOH12CR1 PE=4 SV=1	G3V1P3	20 kDa	1	0.8	1.2	0.7	0.293972
Cadherin 4, type 1, R-cadherin (Retinal), isoform CRA_a OS=Homo sapiens GN=CDH4 PE=3 SV=1	G3V1P8	92 kDa	1	1.9	0.6	2.1	0.531165
Cluster of Polypeptide N-acetylgalactosaminyltransferase 2 OS=Homo sapiens GN=GALNT2 PE=3 SV=1 (G3V1S6)	G3V1S6	61 kDa	1	1.3	1.8	1	0.295716
Signal transducer and activator of transcription 2 OS=Homo sapiens GN=STAT2 PE=4 SV=1	G3V2M6	97 kDa	1	1	1.4	0.8	0.286411
Guanine nucleotide-binding protein subunit gamma OS=Homo sapiens GN=GNG2 PE=3 SV=1	G3V2N0	12 kDa	1	1.5	0.6	1.6	0.44656
Protein Z-dependent protease inhibitor OS=Homo sapiens GN=SERPINA10 PE=3 SV=1	G3V2W1	55 kDa	1	0.5	0.5	0.5	0
Neural cell expressed, developmentally down-regulated 1, isoform CRA_c OS=Homo sapiens GN=NEDD1 PE=4 SV=1	G3V3F1	73 kDa	1	1.6	1.4	1.2	0.142857
Cluster of DNA-(apurinic or apyrimidinic site) lyase (Fragment) OS=Homo sapiens GN=APEX1 PE=4 SV=1 (G3V3M6)	G3V3M6	29 kDa	1	1.1	1.3	1.4	0.120594
Spermatogenesis-defective protein 39 homolog OS=Homo sapiens GN=VIPAS39 PE=4 SV=1	G3V4K3	60 kDa	1	0.9	1	0.5	0.330719
Alpha-1-antichymotrypsin His-Pro-less OS=Homo sapiens GN=SERPINA3 PE=3 SV=1	G3V5I3	51 kDa	1	0.8	1.1	0.7	0.240192
Zinc finger FYVE domain-containing protein 1 OS=Homo sapiens GN=ZFYVE1 PE=4 SV=1	G3V5N8	88 kDa	1	0.9	0.6	0.8	0.199242
Cluster of Nesprin-2 OS=Homo sapiens GN=SYNE2 PE=4 SV=1 (G3V5X4)	G3V5X4	788 kDa	1	2.3	1.5	3	0.331127
Cluster of Proteasome subunit alpha type OS=Homo sapiens GN=PSMA6 PE=3 SV=1 (G3V5Z7)	G3V5Z7	28 kDa	1	0.8	1	0.8	0.133235
Fibulin 5, isoform CRA_a OS=Homo sapiens GN=FBLN5 PE=4 SV=1	G3XA98	54 kDa	1	0.9	0.8	1.2	0.215345
Cluster of Stress-induced-phosphoprotein 1 OS=Homo sapiens GN=STIP1 PE=4 SV=1 (G3XAD8)	G3XAD8	68 kDa	1	1	1.2	1.3	0.130931
Uveal autoantigen with coiled-coil domains and ankyrin repeats OS=Homo sapiens GN=UACA PE=4 SV=1	G3XAG2	162 kDa	1	1.3	1.4	1	0.168784
Cluster of HCG2002594, isoform CRA_c OS=Homo sapiens GN=SEPT5 PE=3 SV=1 (G3XAH0)	G3XAH0	44 kDa	1	1.1	0.5	0.7	0.398485
Cluster of ATPase, Ca++ transporting, type 2C, member 1, isoform CRA_b OS=Homo sapiens GN=ATP2C1 PE=3 SV=1 (G3XAH8)	G3XAH8	107 kDa	1	0.5	1	0.3	0.600925
Cluster of Laminin subunit beta-1 OS=Homo sapiens GN=LAMB1 PE=4 SV=1 (G3XAI2)	G3XAI2	200 kDa	1	0.9	1	1.2	0.147825
Cluster of Hepatocyte growth factor-like protein beta chain OS=Homo sapiens GN=MST1 PE=3 SV=1 (G3XAK1)	G3XAK1	82 kDa	1	1	1.3	1.2	0.130931
Mitochondrial import inner membrane translocase subunit Tim8 B OS=Homo sapiens GN=TIMM8B PE=4 SV=1	G3XAN8	11 kDa	1	1.1	1.4	1.3	0.120594
Cluster of Lysosomal alpha-mannosidase D peptide OS=Homo sapiens GN=MAN2B1 PE=4 SV=1 (G5E928)	G5E928	114 kDa	1	1.3	2	2	0.228761
Cluster of Myelin-associated oligodendrocyte basic protein OS=Homo sapiens GN=MOBP PE=4 SV=1 (G5E945)	G5E945	23 kDa	1	0.5	1.4	0.5	0.649519
Aldehyde dehydrogenase 5 family, member A1 (Succinate-semialdehyde dehydrogenase), isoform CRA_a OS=Homo sapiens GN=ALDH5A1 PE=3 SV=1	G5E949	59 kDa	1	1.2	0.7	0.8	0.293972
Cluster of Ankyrin repeat domain 17, isoform CRA_b OS=Homo sapiens GN=ANKRD17 PE=4 SV=1 (G5E964)	G5E964	247 kDa	1	2	1.3	1.7	0.210713
Nicotinate phosphoribosyltransferase (Fragment) OS=Homo sapiens GN=NAPRT1 PE=4 SV=1	G5E977	62 kDa	1	0.8	1.2	1.1	0.201452
Cluster of Chaperonin containing TCP1, subunit 8 (Theta), isoform CRA_a OS=Homo sapiens GN=CCT8 PE=3 SV=1 (G5E9B2)	G5E9B2	59 kDa	1	1.1	1	1.2	0.0909091
Son of sevenless homolog 1 OS=Homo sapiens GN=SOS1 PE=4 SV=1	G5E9C8	151 kDa	1	1.5	1.5	1.5	0
Cluster of Rho GTPase activating protein 25, isoform CRA_a OS=Homo sapiens GN=ARHGAP25 PE=4 SV=1 (G5E9G2)	G5E9G2	73 kDa	1	1.5	1.2	0.8	0.301019
Cluster of Esophageal cancer associated protein, isoform CRA_c OS=Homo sapiens GN=C16orf62 PE=4 SV=1 (G5E9I3)	G5E9I3	99 kDa	1	0.8	1.5	1	0.327777
Cluster of Cytoplasmic dynein 1 intermediate chain 1 OS=Homo sapiens GN=DYNC1I1 PE=4 SV=1 (G5E9K1)	G5E9K1	71 kDa	1	1.1	0.9	0.3	0.543043
Interleukin enhancer binding factor 3, 90kDa, isoform CRA_b OS=Homo sapiens GN=ILF3 PE=4 SV=1	G5E9M5	96 kDa	1	1.3	1	1.4	0.168784
Cluster of Golgi SNAP receptor complex member 1 (Fragment) OS=Homo sapiens GN=GOSR1 PE=4 SV=2 (G5E9T8)	G5E9T8	29 kDa	1	1.6	1.3	1.7	0.135761
Protein TFG OS=Homo sapiens GN=TFG PE=4 SV=1	G5E9V1	43 kDa	1	0.9	1.3	1	0.195156
Cleavage and polyadenylation specific factor 3, 73kDa, isoform CRA_b OS=Homo sapiens GN=CPSF3 PE=4 SV=1	G5E9W3	73 kDa	1	0.9	0.6	1	0.2498
GTPase IMAP family member 4 OS=Homo sapiens GN=GIMAP4 PE=4 SV=1	G5E9W9	39 kDa	1	1.1	1.5	0.7	0.363636
Cluster of X-prolyl aminopeptidase (Aminopeptidase P) 1, soluble, isoform CRA_b OS=Homo sapiens GN=XPNPEP1 PE=3 SV=1 (G5E9Y2)	G5E9Y2	75 kDa	1	0.8	1	0.9	0.111111
Disheveled-associated activator of morphogenesis 2 OS=Homo sapiens GN=DAAM2 PE=4 SV=1	G5EA45	123 kDa	1	1	0.7	0.4	0.428571
Cluster of Protein disulfide isomerase family A, member 3, isoform CRA_b OS=Homo sapiens GN=PDIA3 PE=3 SV=1 (G5EA52)	G5EA52	55 kDa	1	0.8	1.5	1.2	0.301019
Cluster of Transforming growth factor-beta-induced protein ig-h3 OS=Homo sapiens GN=TGFBI PE=4 SV=1 (G8JLA8)	G8JLA8	75 kDa	1	0.1	0.3	0.5	0.666667
Cluster of Melanoma inhibitory activity protein 3 OS=Homo sapiens GN=MIA3 PE=4 SV=1 (G8JLC6)	G8JLC6	214 kDa	1	1.4	1.4	1.1	0.133235
Cluster of Syntaxin-16 OS=Homo sapiens GN=STX16 PE=3 SV=1 (G8JLE0)	G8JLE0	37 kDa	1	1.3	1.4	1.6	0.106572
Cluster of Phostensin OS=Homo sapiens GN=PPP1R18 PE=4 SV=1 (G8JLJ4)	G8JLJ4	68 kDa	1	1	0.8	0.9	0.111111
Cluster of Transforming acidic coiled-coil-containing protein 1 OS=Homo sapiens GN=TACC1 PE=4 SV=1 (G8JLK4)	G8JLK4	86 kDa	1	2.8	2.7	2.5	0.0572822
Cluster of Multivesicular body subunit 12B OS=Homo sapiens GN=FAM125B PE=4 SV=1 (G8JLL7)	G8JLL7	34 kDa	1	0.8	1.3	0.9	0.264575
Cluster of ATPase family AAA domain-containing protein 3A (Fragment) OS=Homo sapiens GN=ATAD3A PE=4 SV=1 (H0Y2W2)	H0Y2W2	64 kDa	1	0.7	0.7	1.5	0.477807
Cluster of Dolichol-phosphate mannosyltransferase (Fragment) OS=Homo sapiens GN=DPM1 PE=4 SV=1 (H0Y368)	H0Y368	33 kDa	1	1	1.5	1.2	0.20405
Cluster of Tyrosine-protein kinase HCK OS=Homo sapiens GN=HCK PE=4 SV=1 (H0Y3C5)	H0Y3C5	60 kDa	1	1.3	1	1	0.157459
ATP-binding cassette sub-family A member 3 OS=Homo sapiens GN=ABCA3 PE=3 SV=1	H0Y3H2	185 kDa	1	0.7	0.7	1.4	0.433013
Cluster of Echinoderm microtubule-associated protein-like 3 (Fragment) OS=Homo sapiens GN=EML3 PE=4 SV=1 (H0Y3M3)	H0Y3M3	98 kDa	1	0.7	1	0.9	0.176253
26S proteasome non-ATPase regulatory subunit 4 (Fragment) OS=Homo sapiens GN=PSMD4 PE=4 SV=1	H0Y3Y9	21 kDa	1	1	1.1	1.5	0.220479
Nuclease-sensitive element-binding protein 1 (Fragment) OS=Homo sapiens GN=YBX1 PE=4 SV=1	H0Y449	42 kDa	1	2.2	2.6	1.1	0.394955
Cluster of V-type proton ATPase subunit G 2 (Fragment) OS=Homo sapiens GN=ATP6V1G2 PE=4 SV=1 (H0Y474)	H0Y474	17 kDa	1	0.9	0.6	0.6	0.247436
Chondroadherin-like protein (Fragment) OS=Homo sapiens GN=CHADL PE=4 SV=1	H0Y4I5	74 kDa	1	1.1	1.8	1.9	0.272431
Cluster of Inosine-5'-monophosphate dehydrogenase 2 (Fragment) OS=Homo sapiens GN=IMPDH2 PE=3 SV=1 (H0Y4R1)	H0Y4R1	51 kDa	1	0.9	1	1	0.0597259
Cluster of 3-phosphoinositide-dependent protein kinase 1 OS=Homo sapiens GN=PDPK1 PE=4 SV=1 (H0Y4Z0)	H0Y4Z0	51 kDa	1	1.4	0.6	1.1	0.391108
GTP-binding protein SAR1a (Fragment) OS=Homo sapiens GN=SAR1A PE=4 SV=1	H0Y5E8	13 kDa	1	1.3	1.1	0.9	0.181818
Ubiquitin-fold modifier 1 (Fragment) OS=Homo sapiens GN=UFM1 PE=4 SV=1	H0Y614	9 kDa	1	1.9	1.7	1.9	0.0629837
Cluster of Condensin-2 complex subunit G2 (Fragment) OS=Homo sapiens GN=NCAPG2 PE=4 SV=1 (H0Y6U5)	H0Y6U5	103 kDa	1	1	0.6	0.8	0.25
MMS19 nucleotide excision repair protein homolog (Fragment) OS=Homo sapiens GN=MMS19 PE=4 SV=1	H0Y746	65 kDa	1	0.7	1.1	0.8	0.240192
Cluster of Renin receptor (Fragment) OS=Homo sapiens GN=ATP6AP2 PE=4 SV=1 (H0Y750)	H0Y750	27 kDa	1	0.8	0.6	0.6	0.173205
Low affinity immunoglobulin gamma Fc region receptor III-A (Fragment) OS=Homo sapiens GN=FCGR3A PE=4 SV=1	H0Y755	31 kDa	1	1	2.1	0.3	0.800627
Cluster of NADH dehydrogenase [ubiquinone] 1 beta subcomplex subunit 5, mitochondrial (Fragment) OS=Homo sapiens GN=NDUFB5 PE=4 SV=1 (H0Y886)	H0Y886	24 kDa	1	1	0.9	1.1	0.1
Importin-5 (Fragment) OS=Homo sapiens GN=IPO5 PE=4 SV=1	H0Y8C6	124 kDa	1	1.2	1.3	1.3	0.0455803
DNA replication licensing factor MCM2 (Fragment) OS=Homo sapiens GN=MCM2 PE=3 SV=1	H0Y8E6	94 kDa	1	1.1	1.3	2.2	0.382139
Cluster of Uncharacterized protein (Fragment) OS=Homo sapiens PE=3 SV=1 (H0Y8K2)	H0Y8K2	48 kDa	1	3.5	0.7	1.1	0.857194
Protein C6orf108 (Fragment) OS=Homo sapiens GN=C6orf108 PE=4 SV=1	H0Y8X4	26 kDa	1	1.7	1.9	1.4	0.150997
Cluster of Calcium/calmodulin-dependent protein kinase type II subunit delta (Fragment) OS=Homo sapiens GN=CAMK2D PE=4 SV=1 (H0Y9C2)	H0Y9C2	22 kDa	1	1.2	1	0.7	0.260339
Cluster of Mitogen-activated protein kinase 10 (Fragment) OS=Homo sapiens GN=MAPK10 PE=4 SV=1 (H0Y9H3)	H0Y9H3	39 kDa	1	0.8	1	0.7	0.183303
Lipase maturation factor 2 (Fragment) OS=Homo sapiens GN=LMF2 PE=4 SV=1	H0Y9R0	79 kDa	1	1.2	1.4	1.2	0.0911606
60S ribosomal protein L9 (Fragment) OS=Homo sapiens GN=RPL9 PE=4 SV=1	H0Y9V9	22 kDa	1	0.8	0.9	0.9	0.0666173
Plasma kallikrein light chain (Fragment) OS=Homo sapiens GN=KLKB1 PE=3 SV=1	H0YAC1	77 kDa	1	0.5	0.6	0.2	0.480384
La-related protein 1 (Fragment) OS=Homo sapiens GN=LARP1 PE=4 SV=1	H0YAX9	7 kDa	1	1.9	1.1	1.9	0.282784
Cluster of Regulator of microtubule dynamics protein 1 (Fragment) OS=Homo sapiens GN=FAM82B PE=4 SV=1 (H0YB03)	H0YB03	19 kDa	1	1.7	0.5	1.5	0.521278
Cluster of Polyadenylate-binding protein 4 (Fragment) OS=Homo sapiens GN=PABPC4 PE=4 SV=1 (H0YCC8)	H0YCC8	23 kDa	1	1.4	1.3	1.4	0.0422451
Cluster of Dipeptidyl peptidase 1 light chain (Fragment) OS=Homo sapiens GN=CTSC PE=4 SV=1 (H0YCY8)	H0YCY8	28 kDa	1	0.8	1.8	2	0.419289
Cluster of Serine/threonine-protein phosphatase (Fragment) OS=Homo sapiens GN=PPP5C PE=3 SV=1 (H0YDU8)	H0YDU8	55 kDa	1	0.7	0.9	0.8	0.125
Cluster of ADP-ribosylation factor GTPase-activating protein 2 (Fragment) OS=Homo sapiens GN=ARFGAP2 PE=4 SV=1 (H0YDX1)	H0YDX1	15 kDa	1	0.7	1.4	0.6	0.484322
Cluster of Activating signal cointegrator 1 complex subunit 1 (Fragment) OS=Homo sapiens GN=ASCC1 PE=4 SV=1 (H0YE76)	H0YE76	21 kDa	1	0.6	1.1	1.2	0.33254
Sjoegren syndrome/scleroderma autoantigen 1 (Fragment) OS=Homo sapiens GN=SSSCA1 PE=4 SV=1	H0YEB6	21 kDa	1	1.1	2	0.8	0.480384
Cluster of 40S ribosomal protein S3 (Fragment) OS=Homo sapiens GN=RPS3 PE=3 SV=1 (H0YEU2)	H0YEU2	19 kDa	1	1.8	1.4	1.9	0.155632
Cluster of Junctional adhesion molecule B (Fragment) OS=Homo sapiens GN=JAM2 PE=4 SV=1 (H0YEX9)	H0YEX9	29 kDa	1	1.5	0.8	1.6	0.3353
Cluster of Bcl-2-associated transcription factor 1 (Fragment) OS=Homo sapiens GN=BCLAF1 PE=4 SV=1 (H0YF00)	H0YF00	13 kDa	1	1.8	1.3	1.8	0.17674
Cluster of UPF0598 protein C8orf82 (Fragment) OS=Homo sapiens GN=C8orf82 PE=4 SV=1 (H0YF29)	H0YF29	29 kDa	1	1.4	1.1	2.1	0.33467
Soluble CD163 (Fragment) OS=Homo sapiens GN=CD163 PE=4 SV=1	H0YFM0	15 kDa	1	0.5	2.5	0.8	0.85151
Cluster of Citrate synthase, mitochondrial (Fragment) OS=Homo sapiens GN=CS PE=4 SV=1 (H0YH82)	H0YH82	21 kDa	1	1	1.1	1.1	0.0541266
Cluster of Cysteine-rich protein 2 (Fragment) OS=Homo sapiens GN=CRIP2 PE=4 SV=1 (H0YHD8)	H0YHD8	11 kDa	1	1	0.7	1.2	0.260339
Uncharacterized protein (Fragment) OS=Homo sapiens PE=4 SV=1	H0YHG0	59 kDa	1	1.5	1.3	1.5	0.0805605
Cluster of Protein phosphatase 1 regulatory subunit 12A (Fragment) OS=Homo sapiens GN=PPP1R12A PE=4 SV=1 (H0YHI8)	H0YHI8	41 kDa	1	1.7	1.5	2	0.145189
Methyltransferase-like protein 7A (Fragment) OS=Homo sapiens GN=METTL7A PE=4 SV=1	H0YI09	28 kDa	1	1.5	1.2	1.2	0.133235
Cluster of Glutamyl-tRNA(Gln) amidotransferase subunit C, mitochondrial (Fragment) OS=Homo sapiens GN=GATC PE=3 SV=1 (H0YIV9)	H0YIV9	19 kDa	1	0.7	0.9	0.8	0.125
Cluster of Thyroid receptor-interacting protein 11 (Fragment) OS=Homo sapiens GN=TRIP11 PE=4 SV=1 (H0YJ97)	H0YJ97	196 kDa	1	1.6	1.2	1.6	0.157459
Cluster of SEC11-like 1 (S. cerevisiae), isoform CRA_a OS=Homo sapiens GN=SEC11A PE=4 SV=1 (H0YK72)	H0YK72	19 kDa	1	1.1	1.6	1.6	0.201401
Immunoglobulin superfamily-containing leucine-rich repeat protein (Fragment) OS=Homo sapiens GN=ISLR PE=4 SV=1	H0YL90	20 kDa	1	0.8	0.9	0.2	0.59778
Cluster of Geranylgeranyl transferase type-2 subunit alpha OS=Homo sapiens GN=RABGGTA PE=4 SV=1 (H0YLH3)	H0YLH3	49 kDa	1	0.6	1	0.7	0.271522
Cluster of GMP reductase 2 OS=Homo sapiens GN=GMPR2 PE=3 SV=1 (H0YMB3)	H0YMB3	34 kDa	1	1.4	1.3	1.4	0.0422451
Cluster of Proteasome subunit alpha type-4 OS=Homo sapiens GN=PSMA4 PE=4 SV=1 (H0YN18)	H0YN18	26 kDa	1	1.1	1.1	1.1	0
Cluster of Acidic leucine-rich nuclear phosphoprotein 32 family member A OS=Homo sapiens GN=ANP32A PE=4 SV=1 (H0YN26)	H0YN26	20 kDa	1	1.2	1.6	1.4	0.142857
Cluster of WD repeat-containing protein 61 (Fragment) OS=Homo sapiens GN=WDR61 PE=4 SV=1 (H0YN81)	H0YN81	32 kDa	1	0.8	1.6	1.3	0.327685
Cluster of Deoxyuridine 5'-triphosphate nucleotidohydrolase, mitochondrial OS=Homo sapiens GN=DUT PE=4 SV=1 (H0YNW5)	H0YNW5	18 kDa	1	1.3	1.1	1.3	0.0936244
Haptoglobin beta chain OS=Homo sapiens GN=HP PE=4 SV=1	H3BMJ7	10 kDa	1	1.1	0.5	0.8	0.375
Uncharacterized protein OS=Homo sapiens PE=4 SV=1	H3BMM5	61 kDa	1	0.6	0.8	1	0.25
Cluster of Trafficking protein particle complex subunit 2-like protein OS=Homo sapiens GN=TRAPPC2L PE=4 SV=1 (H3BP13)	H3BP13	27 kDa	1	1.1	1.1	1.1	0
Beta-hexosaminidase subunit alpha OS=Homo sapiens GN=HEXA PE=4 SV=1	H3BP20	62 kDa	1	0.7	1.6	1.1	0.397875
Cluster of RNA-binding protein FUS OS=Homo sapiens GN=FUS PE=4 SV=1 (H3BPE7)	H3BPE7	53 kDa	1	0.8	0.7	1.5	0.43589
Cluster of NADH dehydrogenase [ubiquinone] 1 beta subcomplex subunit 10 OS=Homo sapiens GN=NDUFB10 PE=4 SV=1 (H3BPJ9)	H3BPJ9	19 kDa	1	0.9	0.9	0.9	0
Metallothionein OS=Homo sapiens GN=MT3 PE=3 SV=1	H3BPK2	12 kDa	1	2.1	1.2	2.7	0.377492
3-hydroxyacyl-CoA dehydratase 3 OS=Homo sapiens GN=PTPLAD1 PE=4 SV=1	H3BPZ1	40 kDa	1	1.4	1.4	1.3	0.0422451
Cluster of Adenine phosphoribosyltransferase (Fragment) OS=Homo sapiens GN=APRT PE=4 SV=1 (H3BQB1)	H3BQB1	18 kDa	1	0.5	1	0.7	0.343174
Cluster of Microtubule-actin cross-linking factor 1, isoforms 1/2/3/5 OS=Homo sapiens GN=MACF1 PE=4 SV=1 (H3BQK9)	H3BQK9	861 kDa	1	1.3	1.9	0.7	0.461538
Cytosolic Fe-S cluster assembly factor NUBP2 OS=Homo sapiens GN=NUBP2 PE=4 SV=1	H3BQR2	23 kDa	1	1.5	1.3	1.2	0.114564
Kunitz-type protease inhibitor 1 (Fragment) OS=Homo sapiens GN=SPINT1 PE=4 SV=1	H3BR01	27 kDa	1	1.3	1	1.3	0.144338
UPF0420 protein C16orf58 OS=Homo sapiens GN=C16orf58 PE=4 SV=1	H3BR29	46 kDa	1	1	0.6	1.3	0.363298
Ubiquitin domain-containing protein UBFD1 OS=Homo sapiens GN=UBFD1 PE=4 SV=1	H3BRL3	33 kDa	1	1.4	1.2	1.9	0.24037
Sulfotransferase 1A1 (Fragment) OS=Homo sapiens GN=SULT1A1 PE=4 SV=1	H3BRY5	33 kDa	1	0.7	0.6	0.3	0.390312
Cluster of Na(+)/H(+) exchange regulatory cofactor NHE-RF2 (Fragment) OS=Homo sapiens GN=SLC9A3R2 PE=4 SV=2 (H3BSA4)	H3BSA4	19 kDa	1	1.6	1	1.5	0.235211
Cirhin (Fragment) OS=Homo sapiens GN=CIRH1A PE=4 SV=1	H3BSH7	78 kDa	1	1	0.5	0.9	0.330719
Cluster of Double C2-like domain-containing protein alpha (Fragment) OS=Homo sapiens GN=DOC2A PE=4 SV=1 (H3BSN9)	H3BSN9	26 kDa	1	2	0.9	1.7	0.370842
Phosphomannomutase 2 OS=Homo sapiens GN=PMM2 PE=4 SV=1	H3BV55	25 kDa	1	1	1.5	1.4	0.203519
Cluster of Nuclear pore complex protein Nup93 OS=Homo sapiens GN=NUP93 PE=4 SV=1 (H3BVG0)	H3BVG0	100 kDa	1	1.5	1	1.4	0.203519
ATP-binding cassette sub-family B member 6, mitochondrial (Fragment) OS=Homo sapiens GN=ABCB6 PE=3 SV=1	H7BXK9	78 kDa	1	1.4	1.1	1.5	0.156125
Nexilin (Fragment) OS=Homo sapiens GN=NEXN PE=4 SV=1	H7BXY5	69 kDa	1	1.1	1.1	0.8	0.173205
Cluster of Protein-L-isoaspartate O-methyltransferase OS=Homo sapiens GN=PCMT1 PE=3 SV=1 (H7BY58)	H7BY58	30 kDa	1	0.9	1.1	0.7	0.222222
Cluster of Ubiquitin-conjugating enzyme E2 variant 3 OS=Homo sapiens GN=UEVLD PE=3 SV=1 (H7BYD6)	H7BYD6	50 kDa	1	1	0.8	0.9	0.111111
High mobility group protein HMG-I/HMG-Y OS=Homo sapiens GN=HMGA1 PE=4 SV=1	H7BYM6	34 kDa	1	0.7	1	0.8	0.183303
Cluster of Calcineurin subunit B type 1 OS=Homo sapiens GN=PPP3R1 PE=4 SV=1 (H7BYZ3)	H7BYZ3	37 kDa	1	0.7	0.5	0.6	0.166667
Peptidyl-prolyl cis-trans isomerase (Fragment) OS=Homo sapiens GN=PPIL3 PE=3 SV=1	H7BZ14	20 kDa	1	0.9	1.4	1.1	0.222054
Cluster of Alanyl-tRNA-editing protein Aarsd1 (Fragment) OS=Homo sapiens GN=AARSD1 PE=4 SV=1 (H7BZ25)	H7BZ25	21 kDa	1	1.1	1.1	1.7	0.266469
Cluster of Trafficking protein particle complex subunit 12 (Fragment) OS=Homo sapiens GN=TRAPPC12 PE=4 SV=1 (H7C0K3)	H7C0K3	14 kDa	1	1.4	1.4	1.6	0.0787296
Nuclease EXOG, mitochondrial (Fragment) OS=Homo sapiens GN=EXOG PE=4 SV=1	H7C0W6	21 kDa	1	1.1	1	0.8	0.15802
Serine/threonine-protein kinase 25 (Fragment) OS=Homo sapiens GN=STK25 PE=4 SV=1	H7C279	28 kDa	1	1.4	0.9	1.8	0.329945
Cluster of Protein transport protein Sec31A OS=Homo sapiens GN=SEC31A PE=4 SV=1 (H7C2W3)	H7C2W3	131 kDa	1	1	1	1.1	0.0558726
COX assembly mitochondrial protein homolog (Fragment) OS=Homo sapiens GN=CMC1 PE=4 SV=1	H7C3D8	13 kDa	1	1	1.5	0.9	0.283637
Cluster of Quinone oxidoreductase-like protein 1 (Fragment) OS=Homo sapiens GN=CRYZL1 PE=4 SV=1 (H7C3I5)	H7C3I5	26 kDa	1	0.7	0.7	0.8	0.0787296
Cluster of Autophagy-related protein 2 homolog A (Fragment) OS=Homo sapiens GN=ATG2A PE=4 SV=1 (H7C3T2)	H7C3T2	191 kDa	1	0.6	0.8	0.8	0.157459
Cluster of B-cell receptor-associated protein 29 (Fragment) OS=Homo sapiens GN=BCAP29 PE=4 SV=1 (H7C5E2)	H7C5E2	34 kDa	1	1	1.2	1.1	0.0909091
Isoamyl acetate-hydrolyzing esterase 1 homolog (Fragment) OS=Homo sapiens GN=IAH1 PE=4 SV=1	H7C5G1	25 kDa	1	0.5	0.9	0.6	0.31225
Cluster of 28S ribosomal protein S28, mitochondrial (Fragment) OS=Homo sapiens GN=MRPS28 PE=4 SV=1 (H7C5V3)	H7C5V3	18 kDa	1	0.9	1	1.3	0.195156
Cluster of Protein NDRG4 OS=Homo sapiens GN=NDRG4 PE=4 SV=1 (H7C600)	H7C600	40 kDa	1	1	0.8	0.8	0.133235
Peripheral plasma membrane protein CASK OS=Homo sapiens GN=CASK PE=4 SV=1	H9KV37	105 kDa	1	1.1	1	2.1	0.434483
Selenoprotein N OS=Homo sapiens GN=SEPN1 PE=4 SV=1	H9KV50	62 kDa	1	1.2	2.3	1	0.466667
Immunoglobulin superfamily member 1 OS=Homo sapiens GN=IGSF1 PE=4 SV=1	H9KV64	149 kDa	1	1.9	0.6	1	0.570714
Neutrophil gelatinase-associated lipocalin OS=Homo sapiens GN=LCN2 PE=3 SV=1	H9KV70	23 kDa	1	1.1	0.2	0.8	0.654654
28S ribosomal protein S17, mitochondrial OS=Homo sapiens GN=MRPS17 PE=4 SV=1	I3L0E3	26 kDa	1	1.3	0.9	1.7	0.307692
Uncharacterized protein OS=Homo sapiens PE=4 SV=1	I3L0Q9	60 kDa	1	0.8	1.6	1.1	0.34641
Cluster of Phosphoribosyl pyrophosphate synthase-associated protein 2 (Fragment) OS=Homo sapiens GN=PRPSAP2 PE=4 SV=1 (I3L0S1)	I3L0S1	29 kDa	1	0.6	0.9	1	0.2498
Heme oxygenase 2 (Fragment) OS=Homo sapiens GN=HMOX2 PE=4 SV=1	I3L159	27 kDa	1	0.5	0.9	0.5	0.364642
Mitochondrial 2-oxoglutarate/malate carrier protein (Fragment) OS=Homo sapiens GN=SLC25A11 PE=3 SV=1	I3L1P8	32 kDa	1	1	0.8	1	0.123718
Heme oxygenase 2 (Fragment) OS=Homo sapiens GN=HMOX2 PE=4 SV=1	I3L1Y2	13 kDa	1	0.7	1	0.8	0.183303
Gem-associated protein 4 OS=Homo sapiens GN=GEMIN4 PE=4 SV=1	I3L2C7	119 kDa	1	0.9	1.4	1.1	0.222054
Cluster of Phospholipase D2 OS=Homo sapiens GN=PLD2 PE=4 SV=1 (I3L2C9)	I3L2C9	105 kDa	1	2	1.1	1.2	0.344155
Cluster of Eukaryotic translation initiation factor 5A-1 (Fragment) OS=Homo sapiens GN=EIF5A PE=4 SV=1 (I3L397)	I3L397	16 kDa	1	1.3	1.2	1.4	0.0769231
Cluster of Actin, cytoplasmic 2 OS=Homo sapiens GN=ACTG1 PE=3 SV=1 (I3L3I4)	I3L3I4	42 kDa	1	1	1.2	1	0.108253
Cluster of Glyoxalase domain-containing protein 4 (Fragment) OS=Homo sapiens GN=GLOD4 PE=4 SV=1 (I3L3Q4)	I3L3Q4	26 kDa	1	1.2	1	1.7	0.27735
Cluster of Coronin OS=Homo sapiens GN=CORO7 PE=3 SV=1 (I3L416)	I3L416	114 kDa	1	0.9	1.2	0.9	0.173205
Multidrug resistance-associated protein 1 (Fragment) OS=Homo sapiens GN=ABCC1 PE=3 SV=1	I3L4X2	161 kDa	1	0.6	1.5	0.5	0.635489
Cluster of Nuclear pore complex protein Nup88 (Fragment) OS=Homo sapiens GN=NUP88 PE=4 SV=1 (J3KMX1)	J3KMX1	79 kDa	1	1.5	1.2	1.6	0.145233
Ragulator complex protein LAMTOR3 OS=Homo sapiens GN=LAMTOR3 PE=4 SV=1	J3KMX4	13 kDa	1	0.8	1.7	1.4	0.352506
Translation initiation factor eIF-2B subunit alpha OS=Homo sapiens GN=EIF2B1 PE=4 SV=1	J3KMX9	34 kDa	1	1.2	1.2	1.4	0.0911606
Cluster of SRA stem-loop-interacting RNA-binding protein, mitochondrial OS=Homo sapiens GN=SLIRP PE=4 SV=1 (J3KMY7)	J3KMY7	12 kDa	1	1.4	1.2	2	0.271522
Cluster of Phosphatidylinositol 4-kinase alpha OS=Homo sapiens GN=PI4KA PE=4 SV=1 (J3KN10)	J3KN10	237 kDa	1	1.4	0.7	1	0.33986
Protein KIAA0368 OS=Homo sapiens GN=KIAA0368 PE=4 SV=1	J3KN16	224 kDa	1	1.2	2.6	1.5	0.417233
Cluster of Nodal modulator 3 OS=Homo sapiens GN=NOMO3 PE=4 SV=1 (J3KN36)	J3KN36	139 kDa	1	1.1	1.5	1.1	0.187249
Cadherin-13 OS=Homo sapiens GN=CDH13 PE=4 SV=1	J3KN62	83 kDa	1	1	0.5	2	0.654654
Cluster of Torsin-1A-interacting protein 1 OS=Homo sapiens GN=TOR1AIP1 PE=4 SV=1 (J3KN66)	J3KN66	68 kDa	1	1	1.2	0.7	0.260339
Mitochondrial inner membrane protein OXA1L OS=Homo sapiens GN=OXA1L PE=3 SV=1	J3KNA0	55 kDa	1	1.9	1.1	1.3	0.290465
Electron transfer flavoprotein-ubiquinone oxidoreductase, mitochondrial OS=Homo sapiens GN=ETFDH PE=4 SV=1	J3KND9	63 kDa	1	1	1.2	0.8	0.2
Copper chaperone for superoxide dismutase OS=Homo sapiens GN=CCS PE=4 SV=1	J3KNF4	27 kDa	1	0.8	1	1	0.123718
Cluster of TBC1 domain family member 15 OS=Homo sapiens GN=TBC1D15 PE=4 SV=1 (J3KNI9)	J3KNI9	79 kDa	1	0.9	0.8	0.8	0.069282
Cluster of Protein transport protein Sec16A OS=Homo sapiens GN=SEC16A PE=4 SV=1 (J3KNL6)	J3KNL6	252 kDa	1	1.7	1.1	1.2	0.241091
Cluster of Protein phosphatase 1A OS=Homo sapiens GN=PPM1A PE=3 SV=1 (J3KNM0)	J3KNM0	51 kDa	1	1.1	1.2	1.6	0.203519
Cluster of Transducin beta-like protein 3 (Fragment) OS=Homo sapiens GN=TBL3 PE=4 SV=1 (J3KNP2)	J3KNP2	77 kDa	1	2	1.1	2.3	0.346944
Cluster of Integrin alpha-7 light chain OS=Homo sapiens GN=ITGA7 PE=3 SV=1 (J3KNV4)	J3KNV4	124 kDa	1	0.6	1.2	0.6	0.433013
Cluster of Voltage-dependent L-type calcium channel subunit beta-4 OS=Homo sapiens GN=CACNB4 PE=4 SV=1 (J3KNV7)	J3KNV7	58 kDa	1	1.1	0.4	0.4	0.638124
Cluster of 6-phosphofructokinase OS=Homo sapiens GN=PFKM PE=3 SV=1 (J3KNX3)	J3KNX3	93 kDa	1	1.1	0.7	1	0.223036
NADH dehydrogenase (Ubiquinone) flavoprotein 3, 10kDa, isoform CRA_d OS=Homo sapiens GN=NDUFV3 PE=4 SV=1	J3KNX7	51 kDa	1	2	1.2	1.9	0.256406
Cluster of Unconventional myosin-XVIIIa OS=Homo sapiens GN=MYO18A PE=4 SV=1 (J3KNX9)	J3KNX9	233 kDa	1	0.8	1	0.8	0.133235
Cluster of Vacuolar protein sorting-associated protein 13D OS=Homo sapiens GN=VPS13D PE=4 SV=1 (J3KP14)	J3KP14	492 kDa	1	2.3	1.9	1.7	0.155342
RalBP1-associated Eps domain-containing protein 1 OS=Homo sapiens GN=REPS1 PE=4 SV=1	J3KP76	84 kDa	1	0.9	1.5	0.9	0.314918
NADH dehydrogenase [ubiquinone] iron-sulfur protein 2, mitochondrial OS=Homo sapiens GN=NDUFS2 PE=3 SV=1	J3KPM7	52 kDa	1	1	1.1	0.9	0.1
Cluster of Beta-arrestin-1 OS=Homo sapiens GN=ARRB1 PE=4 SV=1 (J3KPP7)	J3KPP7	47 kDa	1	0.6	0.8	0.7	0.142857
Cluster of [Pyruvate dehydrogenase [acetyl-transferring]]-phosphatase 1, mitochondrial OS=Homo sapiens GN=PDP1 PE=3 SV=1 (J3KPU0)	J3KPU0	64 kDa	1	1	1.3	0.9	0.195156
DNA replication licensing factor MCM4 OS=Homo sapiens GN=MCM4 PE=3 SV=1	J3KPV4	95 kDa	1	1.6	1.5	2.2	0.214298
Probable E3 ubiquitin-protein ligase MYCBP2 OS=Homo sapiens GN=MYCBP2 PE=4 SV=1	J3KPZ3	514 kDa	1	0.7	0.8	1.6	0.477376
Golgin subfamily A member 7 OS=Homo sapiens GN=GOLGA7 PE=4 SV=1	J3KQ24	16 kDa	1	1.1	1.5	0.9	0.261861
Cluster of Obg-like ATPase 1 OS=Homo sapiens GN=OLA1 PE=4 SV=1 (J3KQ32)	J3KQ32	47 kDa	1	0.9	1.1	1.5	0.261861
Peptidyl-tRNA hydrolase 2, mitochondrial OS=Homo sapiens GN=PTRH2 PE=4 SV=1	J3KQ48	19 kDa	1	1.2	2	1.3	0.290593
Cluster of Peptidyl-prolyl cis-trans isomerase FKBP8 OS=Homo sapiens GN=FKBP8 PE=4 SV=1 (J3KQ73)	J3KQ73	47 kDa	1	2.2	0.6	0.7	0.768247
ATP synthase-coupling factor 6, mitochondrial OS=Homo sapiens GN=ATP5J PE=3 SV=1	J3KQ83	13 kDa	1	1.4	1	0.9	0.240523
Cluster of Synaptotagmin I, isoform CRA_b OS=Homo sapiens GN=SYT1 PE=4 SV=1 (J3KQA0)	J3KQA0	47 kDa	1	0.8	0.5	0.1	0.752547
Cluster of GTP-binding nuclear protein Ran (Fragment) OS=Homo sapiens GN=RAN PE=4 SV=1 (J3KQE5)	J3KQE5	27 kDa	1	1.1	1	1.7	0.29889
Cluster of Eukaryotic peptide chain release factor GTP-binding subunit ERF3A OS=Homo sapiens GN=GSPT1 PE=4 SV=1 (J3KQG6)	J3KQG6	69 kDa	1	1.2	1.4	2	0.271522
UPF0696 protein C11orf68 OS=Homo sapiens GN=C11orf68 PE=4 SV=1	J3KQG9	32 kDa	1	0.5	1.2	0.8	0.421426
Lymphocyte antigen 6H OS=Homo sapiens GN=LY6H PE=4 SV=1	J3KQI0	17 kDa	1	1.9	0.8	0.9	0.506897
Carbamoyl-phosphate synthase [ammonia], mitochondrial OS=Homo sapiens GN=CPS1 PE=3 SV=1	J3KQL0	166 kDa	1	1.2	0.8	2.1	0.487195
Apolipoprotein L2 OS=Homo sapiens GN=APOL2 PE=4 SV=1	J3KQL8	49 kDa	1	0.9	1.4	0.6	0.418081
Neuropathy target esterase OS=Homo sapiens GN=PNPLA6 PE=4 SV=1	J3KQS3	151 kDa	1	1.1	0.9	0.8	0.163663
Cluster of BRISC and BRCA1-A complex member 1 OS=Homo sapiens GN=BABAM1 PE=4 SV=1 (J3KQS6)	J3KQS6	36 kDa	1	1.4	1.5	1	0.203519
Cluster of Inositol monophosphatase 1 OS=Homo sapiens GN=IMPA1 PE=4 SV=1 (J3KQT7)	J3KQT7	37 kDa	1	1	1.1	0.7	0.223036
N-acyl-phosphatidylethanolamine-hydrolyzing phospholipase D OS=Homo sapiens GN=NAPEPLD PE=4 SV=1	J3KR15	54 kDa	1	0.6	0.8	0.4	0.333333
Cluster of Ubiquitin thioesterase OTUB1 OS=Homo sapiens GN=OTUB1 PE=4 SV=1 (J3KR44)	J3KR44	35 kDa	1	0.9	1.1	0.9	0.119452
Cluster of Isovaleryl Coenzyme A dehydrogenase, isoform CRA_a OS=Homo sapiens GN=IVD PE=3 SV=1 (J3KR54)	J3KR54	47 kDa	1	1.1	1.3	1.4	0.120594
Cluster of Tubulin-specific chaperone D OS=Homo sapiens GN=TBCD PE=4 SV=1 (J3KR97)	J3KR97	137 kDa	1	0.9	1	1.2	0.147825
Beta-Ala-His dipeptidase OS=Homo sapiens GN=CNDP1 PE=4 SV=1	J3KRP0	52 kDa	1	0.3	0.6	0.1	0.754983
Cluster of Dehydrogenase/reductase SDR family member 7B (Fragment) OS=Homo sapiens GN=DHRS7B PE=4 SV=1 (J3KRS1)	J3KRS1	14 kDa	1	1.2	1.2	1	0.101885
60S ribosomal protein L17 (Fragment) OS=Homo sapiens GN=RPL17 PE=3 SV=1	J3KRX5	20 kDa	1	1.6	1.2	1.5	0.145233
Cluster of Myosin phosphatase Rho-interacting protein (Fragment) OS=Homo sapiens GN=MPRIP PE=4 SV=1 (J3KSW8)	J3KSW8	96 kDa	1	1.1	1.1	1	0.0541266
Cluster of F-box and leucine-rich repeat protein 20, isoform CRA_a OS=Homo sapiens GN=FBXL20 PE=4 SV=1 (J3KTA1)	J3KTA1	49 kDa	1	1.4	1.2	0.6	0.390312
Ribosomal protein L19 OS=Homo sapiens GN=RPL19 PE=3 SV=1	J3KTE4	23 kDa	1	1.6	1.3	1.7	0.135761
Cluster of Rho GDP-dissociation inhibitor 1 (Fragment) OS=Homo sapiens GN=ARHGDIA PE=4 SV=1 (J3KTF8)	J3KTF8	22 kDa	1	1.7	2.2	1.5	0.200308
60S ribosomal protein L23 OS=Homo sapiens GN=RPL23 PE=3 SV=1	J3KTJ3	9 kDa	1	1.2	0.8	1.1	0.201452
Calcium homeostasis endoplasmic reticulum protein OS=Homo sapiens GN=CHERP PE=4 SV=1	J3QK89	105 kDa	1	1.3	1	1.5	0.19868
NSFL1 cofactor p47 OS=Homo sapiens GN=NSFL1C PE=4 SV=1	J3QK90	41 kDa	1	1.6	1.3	1.6	0.11547
Protein SCO1 homolog, mitochondrial OS=Homo sapiens GN=SCO1 PE=4 SV=1	J3QL56	30 kDa	1	1.4	1.3	1.2	0.0769231
Cluster of Septin-4 (Fragment) OS=Homo sapiens GN=SEPT4 PE=4 SV=1 (J3QLA8)	J3QLA8	25 kDa	1	0.4	0.9	0.2	0.72111
Cluster of Conserved oligomeric Golgi complex subunit 4 (Fragment) OS=Homo sapiens GN=COG4 PE=4 SV=1 (J3QLW1)	J3QLW1	8 kDa	1	1.8	1.3	1.9	0.192873
Cluster of 60S ribosomal protein L18 (Fragment) OS=Homo sapiens GN=RPL18 PE=3 SV=1 (J3QQ67)	J3QQ67	22 kDa	1	2	1.4	2.4	0.260339
Cluster of Haptoglobin beta chain (Fragment) OS=Homo sapiens GN=HP PE=3 SV=1 (J3QR68)	J3QR68	45 kDa	1	1.4	0.5	0.9	0.483134
Cluster of Myosin regulatory light chain 12A OS=Homo sapiens GN=MYL12A PE=4 SV=1 (J3QRS3)	J3QRS3	20 kDa	1	1.1	1.8	1.1	0.303109
Cluster of Tyrosine-protein kinase Yes OS=Homo sapiens GN=YES1 PE=4 SV=1 (J3QRU1)	J3QRU1	61 kDa	1	1.7	2.6	1.9	0.228668
Ubiquitin carboxyl-terminal hydrolase OS=Homo sapiens GN=USP14 PE=3 SV=1	J3QRZ5	52 kDa	1	1	1	1.1	0.0558726
Cluster of Cocaine esterase (Fragment) OS=Homo sapiens GN=CES2 PE=4 SV=1 (J3QSC0)	J3QSC0	23 kDa	1	1.6	0.8	1.9	0.396714
ATP-binding cassette sub-family A member 2 OS=Homo sapiens GN=ABCA2 PE=3 SV=1	J3QSS3	270 kDa	1	0.7	0.7	0.5	0.182321
Formin-binding protein 1-like OS=Homo sapiens GN=FNBP1L PE=4 SV=1	J3QSS4	70 kDa	1	1.6	1.5	2.4	0.269066
Mitotic checkpoint protein BUB3 (Fragment) OS=Homo sapiens GN=BUB3 PE=4 SV=1	J3QT28	32 kDa	1	1.1	1	2.1	0.434483
Protein cereblon (Fragment) OS=Homo sapiens GN=CRBN PE=4 SV=1	J3QT87	45 kDa	1	0.8	0.8	0.9	0.069282
Cluster of Coiled-coil-helix-coiled-coil-helix domain-containing protein 6, mitochondrial OS=Homo sapiens GN=CHCHD6 PE=4 SV=1 (J3QTA6)	J3QTA6	29 kDa	1	1.7	1	0.6	0.50616
Lamin B2, isoform CRA_a OS=Homo sapiens GN=LMNB2 PE=4 SV=1	J9JID7	70 kDa	1	1.5	0.9	1.4	0.25378
Alkyldihydroxyacetonephosphate synthase, peroxisomal OS=Homo sapiens GN=AGPS PE=1 SV=1	O00116	73 kDa	1	1.1	1.4	1	0.178429
Cluster of Kinesin-like protein KIF2A OS=Homo sapiens GN=KIF2A PE=1 SV=3 (O00139)	O00139	80 kDa	1	0.9	0.7	1.2	0.269637
Cluster of ATP-dependent RNA helicase DDX39A OS=Homo sapiens GN=DDX39A PE=1 SV=2 (O00148)	O00148	49 kDa	1	1.5	1.2	1.9	0.229036
Cluster of Cytosolic acyl coenzyme A thioester hydrolase OS=Homo sapiens GN=ACOT7 PE=1 SV=3 (O00154)	O00154	42 kDa	1	0.5	0.7	0.7	0.182321
Cluster of Isoform 2 of Unconventional myosin-Ic OS=Homo sapiens GN=MYO1C (O00159-2)	O00159	118 kDa	1	0.8	0.8	0.7	0.0753066
Cluster of Synaptosomal-associated protein 23 OS=Homo sapiens GN=SNAP23 PE=1 SV=1 (O00161)	O00161	23 kDa	1	1.2	1.8	0.9	0.352506
AH receptor-interacting protein OS=Homo sapiens GN=AIP PE=1 SV=2	O00170	38 kDa	1	0.9	1	1.4	0.240523
Cluster of GTP-binding protein 1 OS=Homo sapiens GN=GTPBP1 PE=1 SV=3 (O00178)	O00178	72 kDa	1	1.2	0.6	1.7	0.472077
Cluster of Galectin-9 OS=Homo sapiens GN=LGALS9 PE=1 SV=2 (O00182)	O00182	40 kDa	1	0.8	1.1	0.4	0.458072
Syntaxin-binding protein 3 OS=Homo sapiens GN=STXBP3 PE=1 SV=2	O00186	68 kDa	1	0.8	1	0.9	0.111111
Ras-related protein Rab-27B OS=Homo sapiens GN=RAB27B PE=1 SV=4	O00194	25 kDa	1	1.1	1.1	0.5	0.3849
Cluster of Isoform 2 of Amyloid beta A4 precursor protein-binding family B member 1 OS=Homo sapiens GN=APBB1 (O00213-2)	O00213	77 kDa	1	1	0.7	0.7	0.216506
Galectin-8 OS=Homo sapiens GN=LGALS8 PE=1 SV=4	O00214	36 kDa	1	1	0.8	0.8	0.133235
Cluster of NADH dehydrogenase [ubiquinone] iron-sulfur protein 8, mitochondrial OS=Homo sapiens GN=NDUFS8 PE=1 SV=1 (O00217)	O00217	24 kDa	1	0.8	0.9	0.8	0.069282
Cluster of 26S proteasome non-ATPase regulatory subunit 11 OS=Homo sapiens GN=PSMD11 PE=1 SV=3 (O00231)	O00231	47 kDa	1	1.1	1.1	1.2	0.0509427
Cluster of Membrane-associated progesterone receptor component 1 OS=Homo sapiens GN=PGRMC1 PE=1 SV=3 (O00264)	O00264	22 kDa	1	1.1	1.4	1.2	0.123853
DNA fragmentation factor subunit alpha OS=Homo sapiens GN=DFFA PE=1 SV=1	O00273	37 kDa	1	1.4	1.4	1.4	1.94249e-16
Chloride intracellular channel protein 1 OS=Homo sapiens GN=CLIC1 PE=1 SV=4	O00299	27 kDa	1	0.7	1.6	1.1	0.397875
Sulfhydryl oxidase 1 OS=Homo sapiens GN=QSOX1 PE=1 SV=3	O00391	83 kDa	1	1.8	1.8	1.7	0.0326802
Dynactin subunit 6 OS=Homo sapiens GN=DCTN6 PE=1 SV=1	O00399	21 kDa	1	0.5	0.7	0.7	0.182321
Acetyl-coenzyme A transporter 1 OS=Homo sapiens GN=SLC33A1 PE=1 SV=1	O00400	61 kDa	1	1.2	1.9	1.5	0.229036
Neural Wiskott-Aldrich syndrome protein OS=Homo sapiens GN=WASL PE=1 SV=2	O00401	55 kDa	1	1	1	0.9	0.0597259
Cluster of Isoform PDE2A4 of cGMP-dependent 3',5'-cyclic phosphodiesterase OS=Homo sapiens GN=PDE2A (O00408-4)	O00408	105 kDa	1	0.8	0.5	0.6	0.241188
Cluster of Histone deacetylase complex subunit SAP18 OS=Homo sapiens GN=SAP18 PE=1 SV=1 (O00422)	O00422	18 kDa	1	1.3	1	1.7	0.263391
Cluster of Insulin-like growth factor 2 mRNA-binding protein 3 OS=Homo sapiens GN=IGF2BP3 PE=1 SV=2 (O00425)	O00425	64 kDa	1	1.1	1.9	1.7	0.265745
Isoform 2 of RNA 3'-terminal phosphate cyclase OS=Homo sapiens GN=RTCA	O00442	41 kDa	1	1.4	0.5	1.8	0.539864
Phosphatidylinositol 4-phosphate 3-kinase C2 domain-containing subunit alpha OS=Homo sapiens GN=PIK3C2A PE=1 SV=2	O00443	191 kDa	1	1.5	1.6	0.8	0.3353
Beta-mannosidase OS=Homo sapiens GN=MANBA PE=1 SV=3	O00462	101 kDa	1	2.1	1.9	1.4	0.200308
Cluster of Agrin OS=Homo sapiens GN=AGRN PE=1 SV=4 (O00468)	O00468	215 kDa	1	1.4	1	1.8	0.285714
Cluster of Isoform 2 of Procollagen-lysine,2-oxoglutarate 5-dioxygenase 2 OS=Homo sapiens GN=PLOD2 (O00469-2)	O00469	87 kDa	1	0.5	2.1	1.2	0.633222
Exocyst complex component 5 OS=Homo sapiens GN=EXOC5 PE=1 SV=1	O00471	82 kDa	1	1.1	1.1	1.2	0.0509427
NADH dehydrogenase [ubiquinone] 1 alpha subcomplex subunit 4 OS=Homo sapiens GN=NDUFA4 PE=1 SV=1	O00483	9 kDa	1	1.2	1.1	0.9	0.143205
26S proteasome non-ATPase regulatory subunit 14 OS=Homo sapiens GN=PSMD14 PE=1 SV=1	O00487	35 kDa	1	1.1	1.1	1.3	0.0989743
Cluster of Myc box-dependent-interacting protein 1 OS=Homo sapiens GN=BIN1 PE=1 SV=1 (O00499)	O00499	65 kDa	1	0.7	0.8	0.3	0.440959
Cluster of Importin subunit alpha-3 OS=Homo sapiens GN=KPNA3 PE=1 SV=2 (O00505)	O00505	58 kDa	1	1.7	1.1	1.3	0.22354
Fatty-acid amide hydrolase 1 OS=Homo sapiens GN=FAAH PE=1 SV=2	O00519	63 kDa	1	0.4	0.5	0.3	0.25
Isoform 2 of Neural cell adhesion molecule L1-like protein OS=Homo sapiens GN=CHL1	O00533	137 kDa	1	1.3	1.4	1.3	0.0433013
von Willebrand factor A domain-containing protein 5A OS=Homo sapiens GN=VWA5A PE=2 SV=2	O00534	86 kDa	1	0.5	1.3	0.6	0.544862
Syntenin-1 OS=Homo sapiens GN=SDCBP PE=1 SV=1	O00560	32 kDa	1	1.4	1.8	2.1	0.198786
Serine/threonine-protein phosphatase 6 catalytic subunit OS=Homo sapiens GN=PPP6C PE=1 SV=1	O00743	35 kDa	1	0.7	0.9	1.1	0.222222
Pyridoxal kinase OS=Homo sapiens GN=PDXK PE=1 SV=1	O00764	35 kDa	1	0.7	0.9	0.7	0.150613
Lipid phosphate phosphohydrolase 1 OS=Homo sapiens GN=PPAP2A PE=1 SV=1	O14494	32 kDa	1	1	1.3	0.8	0.243543
Lipid phosphate phosphohydrolase 3 OS=Homo sapiens GN=PPAP2B PE=1 SV=1	O14495	35 kDa	1	1.3	1	0.9	0.195156
Astrotactin-1 OS=Homo sapiens GN=ASTN1 PE=1 SV=3	O14525	145 kDa	1	0.9	0.6	0.9	0.216506
Dihydropyrimidinase-related protein 4 OS=Homo sapiens GN=DPYSL4 PE=1 SV=2	O14531	62 kDa	1	0.9	0.9	1.3	0.22349
Cluster of Cytochrome c oxidase subunit 7A-related protein, mitochondrial OS=Homo sapiens GN=COX7A2L PE=1 SV=2 (O14548)	O14548	13 kDa	1	1.3	0.8	0.8	0.298629
Heat shock protein beta-6 OS=Homo sapiens GN=HSPB6 PE=1 SV=2	O14558	17 kDa	1	1.4	1.4	1.3	0.0422451
Acyl carrier protein, mitochondrial OS=Homo sapiens GN=NDUFAB1 PE=1 SV=3	O14561	17 kDa	1	1	0.8	0.9	0.111111
Coatomer subunit epsilon OS=Homo sapiens GN=COPE PE=1 SV=3	O14579	34 kDa	1	1.3	1.8	1.4	0.176383
Cluster of Neurocan core protein OS=Homo sapiens GN=NCAN PE=2 SV=3 (O14594)	O14594	143 kDa	1	1.9	0.3	1.1	0.727273
AP-3 complex subunit delta-1 OS=Homo sapiens GN=AP3D1 PE=1 SV=1	O14617	130 kDa	1	1.2	1.2	1.2	0
Torsin-1A OS=Homo sapiens GN=TOR1A PE=1 SV=1	O14656	38 kDa	1	1	1.6	1.2	0.241188
Cluster of Torsin-1B OS=Homo sapiens GN=TOR1B PE=1 SV=2 (O14657)	O14657	38 kDa	1	0.8	1.1	0.9	0.163663
Disintegrin and metalloproteinase domain-containing protein 10 OS=Homo sapiens GN=ADAM10 PE=1 SV=1	O14672	84 kDa	1	0.9	1.4	0.9	0.270633
Cluster of Acyl-coenzyme A thioesterase 8 OS=Homo sapiens GN=ACOT8 PE=1 SV=1 (O14734)	O14734	36 kDa	1	0.9	1.6	0.8	0.396264
Cluster of CDP-diacylglycerol--inositol 3-phosphatidyltransferase OS=Homo sapiens GN=CDIPT PE=1 SV=1 (O14735)	O14735	24 kDa	1	0.8	0.9	0.9	0.0666173
Cluster of Programmed cell death protein 5 OS=Homo sapiens GN=PDCD5 PE=1 SV=3 (O14737)	O14737	14 kDa	1	1.5	1.3	1.5	0.0805605
Isoform 2 of Protein arginine N-methyltransferase 5 OS=Homo sapiens GN=PRMT5	O14744	71 kDa	1	1	1.1	1	0.0558726
Cluster of Na(+)/H(+) exchange regulatory cofactor NHE-RF1 OS=Homo sapiens GN=SLC9A3R1 PE=1 SV=4 (O14745)	O14745	39 kDa	1	1.4	1.2	1.3	0.0769231
Tripeptidyl-peptidase 1 OS=Homo sapiens GN=TPP1 PE=1 SV=2	O14773	61 kDa	1	0.6	1.1	0.4	0.515079
Guanine nucleotide-binding protein subunit beta-5 OS=Homo sapiens GN=GNB5 PE=1 SV=2	O14775	44 kDa	1	1.1	0.5	0.5	0.494872
Transportin-2 OS=Homo sapiens GN=TNPO2 PE=1 SV=3	O14787	101 kDa	1	1.6	1	1.9	0.305505
Ras-related protein M-Ras OS=Homo sapiens GN=MRAS PE=1 SV=2	O14807	24 kDa	1	1	1	0.6	0.266469
Cluster of Proteasome subunit alpha type-7 OS=Homo sapiens GN=PSMA7 PE=1 SV=1 (O14818)	O14818	28 kDa	1	1.4	1.5	1.5	0.0393648
Secretory carrier-associated membrane protein 3 OS=Homo sapiens GN=SCAMP3 PE=1 SV=3	O14828	38 kDa	1	0.9	1.6	1.2	0.284747
5-oxoprolinase OS=Homo sapiens GN=OPLAH PE=1 SV=3	O14841	137 kDa	1	0.6	0.4	0.2	0.5
Interferon-induced protein with tetratricopeptide repeats 3 OS=Homo sapiens GN=IFIT3 PE=1 SV=1	O14879	56 kDa	1	0.5	0.9	0.3	0.539127
Tax1-binding protein 3 OS=Homo sapiens GN=TAX1BP3 PE=1 SV=2	O14907	14 kDa	1	1.3	0.5	1.9	0.569495
Cluster of PDZ domain-containing protein GIPC1 OS=Homo sapiens GN=GIPC1 PE=1 SV=2 (O14908)	O14908	36 kDa	1	1	1.2	1.1	0.0909091
Cluster of Histone acetyltransferase type B catalytic subunit OS=Homo sapiens GN=HAT1 PE=1 SV=1 (O14929)	O14929	50 kDa	1	1.6	0.8	1.6	0.34641
Cytochrome b-c1 complex subunit 8 OS=Homo sapiens GN=UQCRQ PE=1 SV=4	O14949	10 kDa	1	1.3	1.1	1	0.134782
Hepatocyte growth factor-regulated tyrosine kinase substrate OS=Homo sapiens GN=HGS PE=1 SV=1	O14964	86 kDa	1	0.9	1.2	0.9	0.173205
Cluster of Cyclin-G-associated kinase OS=Homo sapiens GN=GAK PE=1 SV=2 (O14976)	O14976	143 kDa	1	1.1	1.1	0.8	0.173205
Cluster of Heterogeneous nuclear ribonucleoprotein D-like OS=Homo sapiens GN=HNRPDL PE=1 SV=3 (O14979)	O14979	46 kDa	1	0.6	0.9	0.9	0.216506
Cluster of Exportin-1 OS=Homo sapiens GN=XPO1 PE=1 SV=1 (O14980)	O14980	123 kDa	1	1.3	1.2	1.7	0.188982
Spectrin beta chain, non-erythrocytic 2 OS=Homo sapiens GN=SPTBN2 PE=1 SV=3	O15020	271 kDa	1	0.8	0.6	0.6	0.173205
Cluster of Plexin-B2 OS=Homo sapiens GN=PLXNB2 PE=1 SV=3 (O15031)	O15031	205 kDa	1	1.4	1.1	1.4	0.133235
Cluster of Synaptojanin-2 OS=Homo sapiens GN=SYNJ2 PE=1 SV=3 (O15056)	O15056	166 kDa	1	2.1	1.9	1.5	0.166639
Cluster of Synemin OS=Homo sapiens GN=SYNM PE=1 SV=2 (O15061)	O15061	173 kDa	1	0.7	0.8	0.6	0.142857
Phosphoribosylformylglycinamidine synthase OS=Homo sapiens GN=PFAS PE=1 SV=4	O15067	145 kDa	1	0.8	1.3	1.3	0.254713
NAC-alpha domain-containing protein 1 OS=Homo sapiens GN=NACAD PE=2 SV=3	O15069	161 kDa	1	0.7	1	0.8	0.183303
Cluster of Isoform 1 of Serine/threonine-protein kinase DCLK1 OS=Homo sapiens GN=DCLK1 (O15075-2)	O15075	81 kDa	1	1.4	0.6	1.3	0.396264
Serine/threonine-protein phosphatase 6 regulatory ankyrin repeat subunit A OS=Homo sapiens GN=ANKRD28 PE=1 SV=5	O15084	113 kDa	1	1	0.8	2	0.507561
Cluster of Niemann-Pick C1 protein OS=Homo sapiens GN=NPC1 PE=1 SV=2 (O15118)	O15118	142 kDa	1	0.6	1.6	1	0.471865
Secretory carrier-associated membrane protein 1 OS=Homo sapiens GN=SCAMP1 PE=1 SV=2	O15126	38 kDa	1	1.5	1.8	1	0.281962
Cluster of Secretory carrier-associated membrane protein 2 OS=Homo sapiens GN=SCAMP2 PE=1 SV=2 (O15127)	O15127	37 kDa	1	1.1	1.7	1	0.29889
Cluster of Actin-related protein 2/3 complex subunit 1B OS=Homo sapiens GN=ARPC1B PE=1 SV=3 (O15143)	O15143	41 kDa	1	0.6	1.1	0.5	0.438348
Actin-related protein 2/3 complex subunit 2 OS=Homo sapiens GN=ARPC2 PE=1 SV=1	O15144	34 kDa	1	0.9	1.3	1.2	0.183676
Actin-related protein 2/3 complex subunit 3 OS=Homo sapiens GN=ARPC3 PE=1 SV=3	O15145	21 kDa	1	0.8	1.2	1.1	0.201452
Cluster of DNA-directed RNA polymerases I and III subunit RPAC1 OS=Homo sapiens GN=POLR1C PE=1 SV=1 (O15160)	O15160	39 kDa	1	0.6	0.6	0.4	0.216506
Transcription intermediary factor 1-alpha OS=Homo sapiens GN=TRIM24 PE=1 SV=3	O15164	117 kDa	1	1.9	1.4	2.3	0.241567
Membrane-associated progesterone receptor component 2 OS=Homo sapiens GN=PGRMC2 PE=1 SV=1	O15173	24 kDa	0.9	1.6	1.6	1.8	0.069282
Ral guanine nucleotide dissociation stimulator-like 2 OS=Homo sapiens GN=RGL2 PE=1 SV=1	O15211	84 kDa	1	1.1	0.9	1.1	0.111745
Prefoldin subunit 6 OS=Homo sapiens GN=PFDN6 PE=1 SV=1	O15212	15 kDa	1	1.2	1.5	1.6	0.145233
Dihydroxyacetone phosphate acyltransferase OS=Homo sapiens GN=GNPAT PE=1 SV=1	O15228	77 kDa	1	1.5	1.5	1.4	0.0393648
Cluster of Laminin subunit alpha-5 OS=Homo sapiens GN=LAMA5 PE=1 SV=8 (O15230)	O15230	400 kDa	1	0.7	0.8	0.9	0.125
Neurosecretory protein VGF OS=Homo sapiens GN=VGF PE=1 SV=2	O15240	67 kDa	1	1.2	0.6	1.9	0.527547
Peroxisomal acyl-coenzyme A oxidase 3 OS=Homo sapiens GN=ACOX3 PE=1 SV=2	O15254	78 kDa	1	1	1.6	1.1	0.260639
Cluster of Protein RER1 OS=Homo sapiens GN=RER1 PE=1 SV=1 (O15258)	O15258	23 kDa	1	1	1.9	1.8	0.314865
Cluster of Surfeit locus protein 4 OS=Homo sapiens GN=SURF4 PE=1 SV=3 (O15260)	O15260	30 kDa	1	0.9	1.4	0.9	0.270633
Serine palmitoyltransferase 1 OS=Homo sapiens GN=SPTLC1 PE=1 SV=1	O15269	53 kDa	1	1.4	2	1.1	0.305505
Serine palmitoyltransferase 2 OS=Homo sapiens GN=SPTLC2 PE=1 SV=1	O15270	63 kDa	1	1.2	0.8	0.8	0.247436
Cluster of UDP-N-acetylglucosamine--peptide N-acetylglucosaminyltransferase 110 kDa subunit OS=Homo sapiens GN=OGT PE=1 SV=3 (O15294)	O15294	117 kDa	1	0.9	0.8	0.9	0.0666173
Cluster of Isoform 5B of Cutaneous T-cell lymphoma-associated antigen 5 OS=Homo sapiens GN=CTAGE5 (O15320-4)	O15320	87 kDa	1	1.2	1.8	1	0.31225
Protein phosphatase 1G OS=Homo sapiens GN=PPM1G PE=1 SV=1	O15355	59 kDa	1	1.4	1.3	2.6	0.409482
Phosphatidylinositol 3,4,5-trisphosphate 5-phosphatase 2 OS=Homo sapiens GN=INPPL1 PE=1 SV=2	O15357	139 kDa	1	0.9	1.3	1	0.195156
Cluster of Neural cell adhesion molecule 2 OS=Homo sapiens GN=NCAM2 PE=1 SV=2 (O15394)	O15394	93 kDa	1	1.4	0.6	1.7	0.461047
Cluster of Monocarboxylate transporter 4 OS=Homo sapiens GN=SLC16A3 PE=1 SV=1 (O15427)	O15427	49 kDa	1	0.7	1.8	2.3	0.511585
Multidrug resistance-associated protein 4 OS=Homo sapiens GN=ABCC4 PE=1 SV=3	O15439	150 kDa	1	1.5	2	1.1	0.294082
Cluster of Prolyl 4-hydroxylase subunit alpha-2 OS=Homo sapiens GN=P4HA2 PE=1 SV=1 (O15460)	O15460	61 kDa	1	0.5	1.5	1	0.5
Synaptobrevin homolog YKT6 OS=Homo sapiens GN=YKT6 PE=1 SV=1	O15498	22 kDa	1	1.3	1.3	1.1	0.0936244
Actin-related protein 2/3 complex subunit 5 OS=Homo sapiens GN=ARPC5 PE=1 SV=3	O15511	16 kDa	1	0.9	1.4	1.2	0.21571
Fatty acid-binding protein, brain OS=Homo sapiens GN=FABP7 PE=1 SV=3	O15540	15 kDa	1	1.1	1.3	1.8	0.257539
Cluster of Putative pre-mRNA-splicing factor ATP-dependent RNA helicase DHX15 OS=Homo sapiens GN=DHX15 PE=1 SV=2 (O43143)	O43143	91 kDa	1	1.2	0.8	1.7	0.365615
Cluster of Zinc finger ZZ-type and EF-hand domain-containing protein 1 OS=Homo sapiens GN=ZZEF1 PE=1 SV=6 (O43149)	O43149	331 kDa	1	1.1	1.1	1.3	0.0989743
Plexin-B1 OS=Homo sapiens GN=PLXNB1 PE=1 SV=3	O43157	232 kDa	1	1.1	0.7	1.4	0.329239
D-3-phosphoglycerate dehydrogenase OS=Homo sapiens GN=PHGDH PE=1 SV=4	O43175	57 kDa	1	1.4	0.6	1.3	0.396264
NADH dehydrogenase [ubiquinone] iron-sulfur protein 4, mitochondrial OS=Homo sapiens GN=NDUFS4 PE=1 SV=1	O43181	20 kDa	1	1.1	1.2	1.1	0.0509427
Cluster of Cytoplasmic dynein 1 light intermediate chain 2 OS=Homo sapiens GN=DYNC1LI2 PE=1 SV=1 (O43237)	O43237	54 kDa	1	1.3	1.3	1.1	0.0936244
26S proteasome non-ATPase regulatory subunit 3 OS=Homo sapiens GN=PSMD3 PE=1 SV=2	O43242	61 kDa	1	1.2	1.1	1.3	0.0833333
Centromere/kinetochore protein zw10 homolog OS=Homo sapiens GN=ZW10 PE=1 SV=3	O43264	89 kDa	1	1	1.3	1.6	0.230769
Glycosylphosphatidylinositol anchor attachment 1 protein OS=Homo sapiens GN=GPAA1 PE=1 SV=3	O43292	68 kDa	1	1.6	2.8	2.4	0.269563
Cluster of SLIT-ROBO Rho GTPase-activating protein 3 OS=Homo sapiens GN=SRGAP3 PE=1 SV=3 (O43295)	O43295	125 kDa	1	1.2	0.5	1.6	0.50616
Cluster of Heat shock 70 kDa protein 12A OS=Homo sapiens GN=HSPA12A PE=1 SV=2 (O43301)	O43301	75 kDa	1	0.5	0.7	0.2	0.539274
U4/U6 small nuclear ribonucleoprotein Prp3 OS=Homo sapiens GN=PRPF3 PE=1 SV=2	O43395	78 kDa	1	1.2	1.2	1.4	0.0911606
Thioredoxin-like protein 1 OS=Homo sapiens GN=TXNL1 PE=1 SV=3	O43396	32 kDa	1	1	1.2	1.2	0.101885
Cluster of Isoform 5 of Tumor protein D54 OS=Homo sapiens GN=TPD52L2 (O43399-5)	O43399	24 kDa	1	1.2	1.5	1.3	0.114564
ER membrane protein complex subunit 8 OS=Homo sapiens GN=EMC8 PE=1 SV=1	O43402	24 kDa	1	1	1.8	0.9	0.399963
Cluster of Acidic fibroblast growth factor intracellular-binding protein OS=Homo sapiens GN=FIBP PE=1 SV=3 (O43427)	O43427	42 kDa	1	1.4	1.2	1.7	0.175578
Cluster of Eukaryotic translation initiation factor 4 gamma 3 OS=Homo sapiens GN=EIF4G3 PE=1 SV=2 (O43432)	O43432	177 kDa	1	1.2	1.3	1.5	0.114564
Cluster of Serine protease HTRA2, mitochondrial OS=Homo sapiens GN=HTRA2 PE=1 SV=2 (O43464)	O43464	49 kDa	1	1.1	1.1	0.8	0.173205
Cluster of Aflatoxin B1 aldehyde reductase member 2 OS=Homo sapiens GN=AKR7A2 PE=1 SV=3 (O43488)	O43488	40 kDa	1	1.4	1	1	0.203771
N-acetyllactosaminide beta-1,3-N-acetylglucosaminyltransferase OS=Homo sapiens GN=B3GNT1 PE=1 SV=1	O43505	47 kDa	1	0.9	1.1	1.5	0.261861
Cluster of Density-regulated protein OS=Homo sapiens GN=DENR PE=1 SV=2 (O43583)	O43583	22 kDa	1	1.5	1	1.2	0.20405
Exportin-T OS=Homo sapiens GN=XPOT PE=1 SV=2	O43592	110 kDa	1	1.1	1.1	1.1	0
Mitochondrial import inner membrane translocase subunit TIM44 OS=Homo sapiens GN=TIMM44 PE=1 SV=2	O43615	51 kDa	1	1.3	1.2	1.2	0.0468122
Cluster of Trafficking protein particle complex subunit 3 OS=Homo sapiens GN=TRAPPC3 PE=1 SV=1 (O43617)	O43617	20 kDa	1	1	1.1	1.1	0.0541266
Charged multivesicular body protein 2a OS=Homo sapiens GN=CHMP2A PE=1 SV=1	O43633	25 kDa	1	1.4	1.1	1.3	0.120594
Cytoplasmic protein NCK2 OS=Homo sapiens GN=NCK2 PE=1 SV=2	O43639	43 kDa	1	1.4	1.5	1.4	0.0402803
Tetraspanin-6 OS=Homo sapiens GN=TSPAN6 PE=1 SV=1	O43657	28 kDa	1	0.8	1.4	1.3	0.275533
NADH dehydrogenase [ubiquinone] 1 beta subcomplex subunit 3 OS=Homo sapiens GN=NDUFB3 PE=1 SV=3	O43676	11 kDa	1	1	1.1	1.2	0.0909091
NADH dehydrogenase [ubiquinone] 1 alpha subcomplex subunit 2 OS=Homo sapiens GN=NDUFA2 PE=1 SV=3	O43678	11 kDa	1	1.2	1	1	0.108253
ATPase ASNA1 OS=Homo sapiens GN=ASNA1 PE=1 SV=2	O43681	39 kDa	1	1.2	1.2	1.2	0
Cluster of Alpha-actinin-4 OS=Homo sapiens GN=ACTN4 PE=1 SV=2 (O43707)	O43707	105 kDa	1	0.8	1.3	1.2	0.240523
Maleylacetoacetate isomerase OS=Homo sapiens GN=GSTZ1 PE=1 SV=3	O43708	24 kDa	1	0.9	0.8	1.5	0.354932
Syntaxin-6 OS=Homo sapiens GN=STX6 PE=1 SV=1	O43752	29 kDa	1	1	1.3	1.2	0.130931
Synaptogyrin-2 OS=Homo sapiens GN=SYNGR2 PE=1 SV=1	O43760	25 kDa	1	0.4	0.7	0.5	0.286411
Cluster of Synaptogyrin-3 OS=Homo sapiens GN=SYNGR3 PE=2 SV=2 (O43761)	O43761	25 kDa	1	0.8	0.4	0.3	0.52915
Small glutamine-rich tetratricopeptide repeat-containing protein alpha OS=Homo sapiens GN=SGTA PE=1 SV=1	O43765	34 kDa	1	1.6	1.2	1.7	0.176383
Mitochondrial carnitine/acylcarnitine carrier protein OS=Homo sapiens GN=SLC25A20 PE=1 SV=1	O43772	33 kDa	1	1.1	1.2	1.3	0.0833333
Cluster of Asparagine--tRNA ligase, cytoplasmic OS=Homo sapiens GN=NARS PE=1 SV=1 (O43776)	O43776	63 kDa	1	1.2	1.2	1.7	0.211226
Cluster of Keratin, type II cuticular Hb6 OS=Homo sapiens GN=KRT86 PE=1 SV=1 (O43790)	O43790	53 kDa	1	1.1	2	0.7	0.525657
Cleavage and polyadenylation specificity factor subunit 5 OS=Homo sapiens GN=NUDT21 PE=1 SV=1	O43809	26 kDa	1	0.8	0.7	1	0.183303
Cluster of LanC-like protein 1 OS=Homo sapiens GN=LANCL1 PE=1 SV=1 (O43813)	O43813	45 kDa	1	0.7	0.8	0.8	0.0753066
Striatin OS=Homo sapiens GN=STRN PE=1 SV=4	O43815	86 kDa	1	0.8	1	1.1	0.15802
Protein SCO2 homolog, mitochondrial OS=Homo sapiens GN=SCO2 PE=1 SV=3	O43819	30 kDa	1	1.2	1.3	0.8	0.240523
Isocitrate dehydrogenase [NAD] subunit beta, mitochondrial OS=Homo sapiens GN=IDH3B PE=1 SV=2	O43837	42 kDa	1	1.1	0.7	0.5	0.398485
Cluster of Calumenin OS=Homo sapiens GN=CALU PE=1 SV=2 (O43852)	O43852	37 kDa	1	1	2.4	1.1	0.520683
EGF-like repeat and discoidin I-like domain-containing protein 3 OS=Homo sapiens GN=EDIL3 PE=1 SV=1	O43854	54 kDa	1	0.2	0.6	0.1	0.881917
Cluster of Putative adenosylhomocysteinase 2 OS=Homo sapiens GN=AHCYL1 PE=1 SV=2 (O43865)	O43865	59 kDa	1	1.7	1.2	1.4	0.175578
CD5 antigen-like OS=Homo sapiens GN=CD5L PE=1 SV=1	O43866	38 kDa	1	0.3	0.7	0.2	0.661438
Growth arrest-specific protein 2 OS=Homo sapiens GN=GAS2 PE=1 SV=1	O43903	35 kDa	1	1	1.5	2.8	0.525938
NADH dehydrogenase [ubiquinone] iron-sulfur protein 5 OS=Homo sapiens GN=NDUFS5 PE=1 SV=3	O43920	13 kDa	1	1.1	0.8	1.1	0.173205
Peroxisome biogenesis factor 1 OS=Homo sapiens GN=PEX1 PE=1 SV=1	O43933	143 kDa	1	2.2	1.9	1.7	0.13017
Double-strand-break repair protein rad21 homolog OS=Homo sapiens GN=RAD21 PE=1 SV=2	O60216	72 kDa	1	1.4	1.3	2	0.241656
Glia maturation factor gamma OS=Homo sapiens GN=GMFG PE=1 SV=1	O60234	17 kDa	1	0.7	0.7	0.4	0.288675
Cluster of Brain-specific angiogenesis inhibitor 3 OS=Homo sapiens GN=BAI3 PE=1 SV=2 (O60242)	O60242	172 kDa	1	1.3	0.6	1.6	0.439852
Guanine nucleotide-binding protein G(I)/G(S)/G(O) subunit gamma-7 OS=Homo sapiens GN=GNG7 PE=1 SV=1	O60262	8 kDa	1	1.2	0.9	0.7	0.269637
SWI/SNF-related matrix-associated actin-dependent regulator of chromatin subfamily A member 5 OS=Homo sapiens GN=SMARCA5 PE=1 SV=1	O60264	122 kDa	1	1.4	0.9	1.5	0.25378
Cluster of Isoform 2 of C-Jun-amino-terminal kinase-interacting protein 4 OS=Homo sapiens GN=SPAG9 (O60271-2)	O60271	145 kDa	1	1.1	1.1	1.2	0.0509427
Kinesin heavy chain isoform 5C OS=Homo sapiens GN=KIF5C PE=1 SV=1	O60282	109 kDa	1	0.8	0.9	1.3	0.264575
Cluster of Isoform 2 of Dynamin-like 120 kDa protein, mitochondrial OS=Homo sapiens GN=OPA1 (O60313-2)	O60313	116 kDa	1	1.2	1	1	0.108253
Cluster of Phosphatidylinositol 4-phosphate 5-kinase type-1 gamma OS=Homo sapiens GN=PIP5K1C PE=1 SV=2 (O60331)	O60331	73 kDa	1	1	0.5	0.8	0.328254
Cluster of Putative nucleoside diphosphate kinase OS=Homo sapiens GN=NME2P1 PE=5 SV=1 (O60361)	O60361	16 kDa	1	0.8	1.5	0.7	0.43589
Cluster of Non-syndromic hearing impairment protein 5 OS=Homo sapiens GN=DFNA5 PE=1 SV=2 (O60443)	O60443	55 kDa	1	1.5	1.9	1.1	0.266667
Plexin-C1 OS=Homo sapiens GN=PLXNC1 PE=1 SV=1	O60486	176 kDa	1	1.3	0.9	1.3	0.197949
Long-chain-fatty-acid--CoA ligase 4 OS=Homo sapiens GN=ACSL4 PE=1 SV=2	O60488	79 kDa	1	0.4	0.9	0.4	0.509427
Sorting nexin-3 OS=Homo sapiens GN=SNX3 PE=1 SV=3	O60493	19 kDa	0.9	1.1	1.6	0.9	0.300463
Cluster of Isoform 3 of Heterogeneous nuclear ribonucleoprotein Q OS=Homo sapiens GN=SYNCRIP (O60506-3)	O60506	63 kDa	1	1.4	0.6	1.7	0.461047
Ran-binding protein 6 OS=Homo sapiens GN=RANBP6 PE=1 SV=2	O60518	125 kDa	1	0.8	1.1	0.7	0.240192
Nuclear export mediator factor NEMF OS=Homo sapiens GN=NEMF PE=1 SV=4	O60524	123 kDa	1	1.1	0.6	1.2	0.33254
Cluster of Procollagen-lysine,2-oxoglutarate 5-dioxygenase 3 OS=Homo sapiens GN=PLOD3 PE=1 SV=1 (O60568)	O60568	85 kDa	1	0.8	2	0.8	0.57735
15 kDa selenoprotein OS=Homo sapiens GN=SEP15 PE=1 SV=3	O60613	18 kDa	1	1.1	1.2	1.5	0.164342
Tetraspanin-3 OS=Homo sapiens GN=TSPAN3 PE=2 SV=1	O60637	28 kDa	1	1.5	1.4	1.9	0.165359
Cluster of Exocyst complex component 3 OS=Homo sapiens GN=EXOC3 PE=1 SV=2 (O60645)	O60645	87 kDa	1	1	1	1	0
Cluster of High affinity cAMP-specific and IBMX-insensitive 3',5'-cyclic phosphodiesterase 8A OS=Homo sapiens GN=PDE8A PE=1 SV=2 (O60658)	O60658	93 kDa	1	0.7	1.4	0.3	0.695971
Cluster of Perilipin-3 OS=Homo sapiens GN=PLIN3 PE=1 SV=3 (O60664)	O60664	47 kDa	1	0.9	1.4	0.8	0.311086
UDP-glucose 6-dehydrogenase OS=Homo sapiens GN=UGDH PE=1 SV=1	O60701	55 kDa	1	1.2	0.8	1.4	0.269563
Cluster of Sorting nexin-2 OS=Homo sapiens GN=SNX2 PE=1 SV=2 (O60749)	O60749	58 kDa	1	1	1	1	0
Coiled-coil domain-containing protein 22 OS=Homo sapiens GN=CCDC22 PE=1 SV=1	O60826	71 kDa	1	1	1.1	1	0.0558726
PRA1 family protein 2 OS=Homo sapiens GN=PRAF2 PE=1 SV=1	O60831	19 kDa	1	0.8	1.2	0.9	0.215345
Eukaryotic translation initiation factor 5B OS=Homo sapiens GN=EIF5B PE=1 SV=4	O60841	139 kDa	1	1.7	1.5	2.1	0.172927
Cluster of Growth arrest-specific protein 7 OS=Homo sapiens GN=GAS7 PE=1 SV=3 (O60861)	O60861	54 kDa	1	0.6	1.5	0.5	0.635489
Endothelial differentiation-related factor 1 OS=Homo sapiens GN=EDF1 PE=1 SV=1	O60869	16 kDa	1	1.6	1.3	1.3	0.123718
Endothelin B receptor-like protein 2 OS=Homo sapiens GN=GPR37L1 PE=1 SV=2	O60883	53 kDa	1	1.6	1.3	0.4	0.567727
DnaJ homolog subfamily A member 2 OS=Homo sapiens GN=DNAJA2 PE=1 SV=1	O60884	46 kDa	1	1.6	0.8	1.6	0.34641
Protein CutA OS=Homo sapiens GN=CUTA PE=1 SV=2	O60888	19 kDa	1	1.7	1.5	1.7	0.070696
Prefoldin subunit 1 OS=Homo sapiens GN=PFDN1 PE=1 SV=2	O60925	14 kDa	1	1.3	1.4	1.6	0.106572
Isoform 2 of ATP-binding cassette sub-family B member 7, mitochondrial OS=Homo sapiens GN=ABCB7	O75027	83 kDa	1	1.1	1.1	1.1	0
Cluster of SLIT-ROBO Rho GTPase-activating protein 2 OS=Homo sapiens GN=SRGAP2 PE=1 SV=2 (O75044)	O75044	121 kDa	1	0.9	1.1	1.5	0.261861
WD repeat-containing protein 1 OS=Homo sapiens GN=WDR1 PE=1 SV=4	O75083	66 kDa	1	1.1	1.1	1.4	0.144338
Low-density lipoprotein receptor-related protein 4 OS=Homo sapiens GN=LRP4 PE=1 SV=4	O75096	212 kDa	1	1.3	1	3.8	0.756056
Cluster of Probable phospholipid-transporting ATPase IIA OS=Homo sapiens GN=ATP9A PE=1 SV=3 (O75110)	O75110	119 kDa	1	1.2	1	0.9	0.147825
Rho-associated protein kinase 2 OS=Homo sapiens GN=ROCK2 PE=1 SV=4	O75116	161 kDa	1	1.1	1.4	1.2	0.123853
Cluster of Copine-3 OS=Homo sapiens GN=CPNE3 PE=1 SV=1 (O75131)	O75131	60 kDa	1	1	1.5	1.8	0.281962
Cluster of Liprin-alpha-3 OS=Homo sapiens GN=PPFIA3 PE=1 SV=3 (O75145)	O75145	134 kDa	1	0.9	0.6	0.8	0.199242
Cluster of Huntingtin-interacting protein 1-related protein OS=Homo sapiens GN=HIP1R PE=1 SV=2 (O75146)	O75146	119 kDa	1	1.2	0.9	1.4	0.21571
DnaJ homolog subfamily C member 13 OS=Homo sapiens GN=DNAJC13 PE=1 SV=5	O75165	254 kDa	1	0.9	1.4	1.4	0.234061
Cluster of Ubiquinone biosynthesis protein COQ9, mitochondrial OS=Homo sapiens GN=COQ9 PE=1 SV=1 (O75208)	O75208	36 kDa	1	1.2	1.5	0.9	0.25
Cluster of Gamma-glutamylcyclotransferase OS=Homo sapiens GN=GGCT PE=1 SV=1 (O75223)	O75223	21 kDa	1	1.7	1.8	1.7	0.0333087
Cluster of Protein NipSnap homolog 2 OS=Homo sapiens GN=GBAS PE=1 SV=1 (O75323)	O75323	34 kDa	1	1.2	1	1.3	0.130931
Semaphorin-7A OS=Homo sapiens GN=SEMA7A PE=1 SV=1	O75326	75 kDa	1	0.6	0.8	0.8	0.157459
Cluster of Programmed cell death protein 6 OS=Homo sapiens GN=PDCD6 PE=1 SV=1 (O75340)	O75340	22 kDa	1	1	0.8	0.7	0.183303
V-type proton ATPase subunit G 1 OS=Homo sapiens GN=ATP6V1G1 PE=1 SV=3	O75348	14 kDa	1	1.4	1.1	1.1	0.144338
Ectonucleoside triphosphate diphosphohydrolase 5 OS=Homo sapiens GN=ENTPD5 PE=1 SV=1	O75356	48 kDa	1	0.7	1.5	0.9	0.402903
Cluster of Breast carcinoma-amplified sequence 1 OS=Homo sapiens GN=BCAS1 PE=1 SV=2 (O75363)	O75363	62 kDa	1	0.6	1.5	0.6	0.57735
Core histone macro-H2A.1 OS=Homo sapiens GN=H2AFY PE=1 SV=4	O75367	40 kDa	1	1.4	0.7	1.6	0.383174
SH3 domain-binding glutamic acid-rich-like protein OS=Homo sapiens GN=SH3BGRL PE=1 SV=1	O75368	13 kDa	1	1.2	1.9	1.2	0.281962
Cluster of Isoform 8 of Filamin-B OS=Homo sapiens GN=FLNB (O75369-8)	O75369	282 kDa	1	1.1	1.3	1.1	0.0989743
Cluster of NADH dehydrogenase [ubiquinone] iron-sulfur protein 6, mitochondrial OS=Homo sapiens GN=NDUFS6 PE=1 SV=1 (O75380)	O75380	14 kDa	1	1	0.9	0.9	0.061859
Peroxisomal membrane protein PEX14 OS=Homo sapiens GN=PEX14 PE=1 SV=1	O75381	41 kDa	1	1.2	1.8	1.2	0.247436
Vesicle-trafficking protein SEC22b OS=Homo sapiens GN=SEC22B PE=1 SV=4	O75396	25 kDa	1	0.8	1	1.1	0.15802
Isoform 3 of Pre-mRNA-processing factor 40 homolog A OS=Homo sapiens GN=PRPF40A	O75400	107 kDa	1	1.7	1.4	2.2	0.228761
Metaxin-2 OS=Homo sapiens GN=MTX2 PE=1 SV=1	O75431	30 kDa	1	1	0.9	1.1	0.1
Cluster of NADH dehydrogenase [ubiquinone] 1 beta subcomplex subunit 1 OS=Homo sapiens GN=NDUFB1 PE=1 SV=1 (O75438)	O75438	7 kDa	1	1	1	1.1	0.0558726
Cluster of Mitochondrial-processing peptidase subunit beta OS=Homo sapiens GN=PMPCB PE=1 SV=2 (O75439)	O75439	54 kDa	1	1	1	0.8	0.123718
PC4 and SFRS1-interacting protein OS=Homo sapiens GN=PSIP1 PE=1 SV=1	O75475	60 kDa	1	1.8	0.9	1.5	0.327327
Cluster of Erlin-1 OS=Homo sapiens GN=ERLIN1 PE=1 SV=1 (O75477)	O75477	39 kDa	1	0.8	1	1	0.123718
Glypican-4 OS=Homo sapiens GN=GPC4 PE=1 SV=4	O75487	62 kDa	1	1.1	1.6	1.3	0.188746
Cluster of NADH dehydrogenase [ubiquinone] iron-sulfur protein 3, mitochondrial OS=Homo sapiens GN=NDUFS3 PE=1 SV=1 (O75489)	O75489	30 kDa	1	0.9	1	0.8	0.111111
Cluster of Serine/arginine-rich splicing factor 10 OS=Homo sapiens GN=SRSF10 PE=1 SV=1 (O75494)	O75494	31 kDa	1	1.4	1.3	2.1	0.272431
Ceroid-lipofuscinosis neuronal protein 5 OS=Homo sapiens GN=CLN5 PE=1 SV=2	O75503	41 kDa	1	1.6	1.2	3	0.488877
Heat shock factor-binding protein 1 OS=Homo sapiens GN=HSBP1 PE=1 SV=1	O75506	9 kDa	1	0.9	0.9	0.8	0.0666173
Barrier-to-autointegration factor OS=Homo sapiens GN=BANF1 PE=1 SV=1	O75531	10 kDa	1	1.1	1	1.7	0.29889
Splicing factor 3B subunit 1 OS=Homo sapiens GN=SF3B1 PE=1 SV=3	O75533	146 kDa	1	1.6	1.1	1.7	0.219174
Cluster of Interferon-inducible double stranded RNA-dependent protein kinase activator A OS=Homo sapiens GN=PRKRA PE=1 SV=1 (O75569)	O75569	34 kDa	1	0.7	0.8	1.6	0.477376
Cluster of GTPase Era, mitochondrial OS=Homo sapiens GN=ERAL1 PE=1 SV=2 (O75616)	O75616	48 kDa	1	1.4	1.2	1	0.166667
Cluster of U5 small nuclear ribonucleoprotein 200 kDa helicase OS=Homo sapiens GN=SNRNP200 PE=1 SV=2 (O75643)	O75643	245 kDa	1	1.3	1	1.7	0.263391
Cluster of TIP41-like protein OS=Homo sapiens GN=TIPRL PE=1 SV=2 (O75663)	O75663	31 kDa	1	1	0.8	1.5	0.327777
Cluster of Isoform Beta-X of Protein phosphatase 1B OS=Homo sapiens GN=PPM1B (O75688-3)	O75688	21 kDa	1	1.3	1.2	1.5	0.114564
Nuclear pore complex protein Nup155 OS=Homo sapiens GN=NUP155 PE=1 SV=1	O75694	155 kDa	1	1.1	1.1	1.3	0.0989743
Protein XRP2 OS=Homo sapiens GN=RP2 PE=1 SV=4	O75695	40 kDa	1	1.4	1.5	1.4	0.0402803
Scrapie-responsive protein 1 OS=Homo sapiens GN=SCRG1 PE=1 SV=1	O75711	11 kDa	1	1	0.1	4.1	1.21062
Cluster of Calcium-binding mitochondrial carrier protein Aralar1 OS=Homo sapiens GN=SLC25A12 PE=1 SV=2 (O75746)	O75746	75 kDa	1	1.4	0.7	0.8	0.391649
Cluster of Paralemmin-1 OS=Homo sapiens GN=PALM PE=1 SV=2 (O75781)	O75781	42 kDa	1	0.8	0.5	0.6	0.241188
Ribonuclease H2 subunit A OS=Homo sapiens GN=RNASEH2A PE=1 SV=2	O75792	33 kDa	1	1.3	1	1.6	0.230769
Eukaryotic translation initiation factor 3 subunit G OS=Homo sapiens GN=EIF3G PE=1 SV=2	O75821	36 kDa	1	1.9	1.6	1.7	0.0881265
Carbonyl reductase [NADPH] 3 OS=Homo sapiens GN=CBR3 PE=1 SV=3	O75828	31 kDa	1	0.9	0.8	1	0.111111
Cluster of Serpin I2 OS=Homo sapiens GN=SERPINI2 PE=2 SV=1 (O75830)	O75830	46 kDa	1	1.7	1.4	2	0.176471
26S proteasome non-ATPase regulatory subunit 10 OS=Homo sapiens GN=PSMD10 PE=1 SV=1	O75832	24 kDa	1	1	1.2	1	0.108253
CAAX prenyl protease 1 homolog OS=Homo sapiens GN=ZMPSTE24 PE=1 SV=2	O75844	55 kDa	1	1.2	1.7	1.7	0.188266
Cluster of Isocitrate dehydrogenase [NADP] cytoplasmic OS=Homo sapiens GN=IDH1 PE=1 SV=2 (O75874)	O75874	47 kDa	1	1.2	1.1	2.1	0.375516
Cluster of Attractin OS=Homo sapiens GN=ATRN PE=1 SV=2 (O75882)	O75882	159 kDa	1	1.2	1.1	1.2	0.0494872
Signal transducing adapter molecule 2 OS=Homo sapiens GN=STAM2 PE=1 SV=1	O75886	58 kDa	1	1.3	1.4	1.3	0.0433013
Diacylglycerol O-acyltransferase 1 OS=Homo sapiens GN=DGAT1 PE=1 SV=2	O75907	55 kDa	1	0.9	1.1	1	0.1
Cluster of Short-chain dehydrogenase/reductase 3 OS=Homo sapiens GN=DHRS3 PE=1 SV=2 (O75911)	O75911	34 kDa	1	0.4	1.5	0.8	0.61864
PRA1 family protein 3 OS=Homo sapiens GN=ARL6IP5 PE=1 SV=1	O75915	22 kDa	1	0.8	1	0.7	0.183303
Isoform 10 of Dysferlin OS=Homo sapiens GN=DYSF	O75923	239 kDa	1	1	1.1	0.9	0.1
Pre-mRNA-splicing factor SPF27 OS=Homo sapiens GN=BCAS2 PE=1 SV=1	O75934	26 kDa	1	0.8	0.7	0.8	0.0753066
Dynactin subunit 3 OS=Homo sapiens GN=DCTN3 PE=1 SV=1	O75935	21 kDa	1	0.7	0.9	0.7	0.150613
Gamma-butyrobetaine dioxygenase OS=Homo sapiens GN=BBOX1 PE=1 SV=1	O75936	45 kDa	1	1.7	1	0.6	0.50616
ATP synthase subunit d, mitochondrial OS=Homo sapiens GN=ATP5H PE=1 SV=3	O75947	18 kDa	1	1.4	0.9	0.8	0.311086
Cluster of Flotillin-1 OS=Homo sapiens GN=FLOT1 PE=1 SV=3 (O75955)	O75955	47 kDa	1	1.3	1.2	1	0.130931
Cluster of Triple functional domain protein OS=Homo sapiens GN=TRIO PE=1 SV=2 (O75962)	O75962	347 kDa	1	1	1.1	1.5	0.220479
ATP synthase subunit g, mitochondrial OS=Homo sapiens GN=ATP5L PE=1 SV=3	O75964	11 kDa	1	1.1	0.9	0.8	0.163663
Cluster of Carboxypeptidase D OS=Homo sapiens GN=CPD PE=1 SV=2 (O75976)	O75976	153 kDa	1	1	1.3	0.8	0.243543
Glutaredoxin-3 OS=Homo sapiens GN=GLRX3 PE=1 SV=2	O76003	37 kDa	1	1.1	1.2	1.1	0.0509427
Cluster of Wolframin OS=Homo sapiens GN=WFS1 PE=1 SV=2 (O76024)	O76024	100 kDa	1	1.1	1.2	1	0.0909091
ATP-dependent Clp protease ATP-binding subunit clpX-like, mitochondrial OS=Homo sapiens GN=CLPX PE=1 SV=2	O76031	69 kDa	1	1.7	1.4	1.7	0.108253
Cluster of Isoform 2 of Nebulette OS=Homo sapiens GN=NEBL (O76041-2)	O76041	31 kDa	1	1	0.8	0.9	0.111111
SEC14-like protein 2 OS=Homo sapiens GN=SEC14L2 PE=1 SV=1	O76054	46 kDa	1	0.6	0.6	0.4	0.216506
Cluster of Gamma-synuclein OS=Homo sapiens GN=SNCG PE=1 SV=2 (O76070)	O76070	13 kDa	1	0.6	0.7	0.1	0.688832
Regulator of G-protein signaling 20 OS=Homo sapiens GN=RGS20 PE=1 SV=4	O76081	44 kDa	1	2	1.1	0.8	0.480384
Signal recognition particle 72 kDa protein OS=Homo sapiens GN=SRP72 PE=1 SV=3	O76094	75 kDa	1	1.2	1.2	1.6	0.173205
N(G),N(G)-dimethylarginine dimethylaminohydrolase 1 OS=Homo sapiens GN=DDAH1 PE=1 SV=3	O94760	31 kDa	1	1.5	0.6	1	0.436379
Serine/threonine-protein kinase 10 OS=Homo sapiens GN=STK10 PE=1 SV=1	O94804	112 kDa	1	1.8	1.5	1.5	0.108253
Tubulin polymerization-promoting protein OS=Homo sapiens GN=TPPP PE=1 SV=1	O94811	24 kDa	1	0.6	0.8	0.2	0.572822
Kelch repeat and BTB domain-containing protein 11 OS=Homo sapiens GN=KBTBD11 PE=1 SV=1	O94819	66 kDa	1	0.7	0.7	0.6	0.0866025
Mitochondrial import receptor subunit TOM70 OS=Homo sapiens GN=TOMM70A PE=1 SV=1	O94826	67 kDa	1	1	0.9	1	0.0597259
Phospholipase DDHD2 OS=Homo sapiens GN=DDHD2 PE=1 SV=2	O94830	81 kDa	1	0.6	0.8	0.7	0.142857
Unconventional myosin-Id OS=Homo sapiens GN=MYO1D PE=1 SV=2	O94832	116 kDa	1	0.3	0.8	0.2	0.741819
Cluster of Protein transport protein Sec24D OS=Homo sapiens GN=SEC24D PE=1 SV=2 (O94855)	O94855	113 kDa	1	1	1.2	1.2	0.101885
Cluster of Isoform 11 of Neurofascin OS=Homo sapiens GN=NFASC (O94856-11)	O94856	134 kDa	1	0.7	0.8	0.2	0.567274
E3 UFM1-protein ligase 1 OS=Homo sapiens GN=UFL1 PE=1 SV=2	O94874	90 kDa	1	1	1.8	1.1	0.3353
Transmembrane and coiled-coil domains protein 1 OS=Homo sapiens GN=TMCC1 PE=1 SV=3	O94876	72 kDa	1	1.2	0.7	2	0.504418
Cluster of Proline synthase co-transcribed bacterial homolog protein OS=Homo sapiens GN=PROSC PE=1 SV=1 (O94903)	O94903	30 kDa	1	1.3	1.3	1.3	0
Pre-mRNA-processing factor 6 OS=Homo sapiens GN=PRPF6 PE=1 SV=1	O94906	107 kDa	1	1.4	1.1	1.7	0.214286
Latrophilin-1 OS=Homo sapiens GN=LPHN1 PE=1 SV=1	O94910	163 kDa	1	1.7	1.4	1.8	0.127449
Endonuclease domain-containing 1 protein OS=Homo sapiens GN=ENDOD1 PE=1 SV=2	O94919	55 kDa	1	0.5	0.9	0.4	0.440959
Cluster of Glutaminase kidney isoform, mitochondrial OS=Homo sapiens GN=GLS PE=1 SV=1 (O94925)	O94925	73 kDa	1	0.8	0.5	0.3	0.471865
Cluster of Isoform 2 of Protein SOGA1 OS=Homo sapiens GN=SOGA1 (O94964-2)	O94964	184 kDa	1	1.3	1.4	1.5	0.0714286
Cluster of AP-2 complex subunit alpha-2 OS=Homo sapiens GN=AP2A2 PE=1 SV=2 (O94973)	O94973	104 kDa	1	1	0.7	0.8	0.183303
NADH dehydrogenase [ubiquinone] 1 beta subcomplex subunit 6 OS=Homo sapiens GN=NDUFB6 PE=1 SV=3	O95139	15 kDa	1	1.2	1.3	1.3	0.0455803
Mitofusin-2 OS=Homo sapiens GN=MFN2 PE=1 SV=3	O95140	86 kDa	1	1.2	1.1	1.1	0.0509427
Ubiquitin conjugation factor E4 B OS=Homo sapiens GN=UBE4B PE=1 SV=1	O95155	146 kDa	1	2.5	1.3	1.7	0.333278
Neurexophilin-4 OS=Homo sapiens GN=NXPH4 PE=2 SV=3	O95158	33 kDa	1	2.1	0.7	1.9	0.483311
Cluster of Elongator complex protein 1 OS=Homo sapiens GN=IKBKAP PE=1 SV=3 (O95163)	O95163	150 kDa	1	0.8	0.9	0.7	0.125
Ubiquitin-like protein 3 OS=Homo sapiens GN=UBL3 PE=1 SV=1	O95164	13 kDa	1	0.8	1	0.8	0.133235
Cluster of NADH dehydrogenase [ubiquinone] 1 alpha subcomplex subunit 3 OS=Homo sapiens GN=NDUFA3 PE=1 SV=1 (O95167)	O95167	9 kDa	1	1.2	1.1	0.9	0.143205
Cluster of NADH dehydrogenase [ubiquinone] 1 beta subcomplex subunit 8, mitochondrial OS=Homo sapiens GN=NDUFB8 PE=1 SV=1 (O95169)	O95169	22 kDa	1	1	1	1	0
NADH dehydrogenase [ubiquinone] 1 alpha subcomplex subunit 7 OS=Homo sapiens GN=NDUFA7 PE=1 SV=3	O95182	13 kDa	1	1.5	1	1.3	0.19868
Cluster of Reticulon-3 OS=Homo sapiens GN=RTN3 PE=1 SV=2 (O95197)	O95197	113 kDa	1	0.6	0.7	0.8	0.142857
LETM1 and EF-hand domain-containing protein 1, mitochondrial OS=Homo sapiens GN=LETM1 PE=1 SV=1	O95202	83 kDa	1	1.3	0.9	1.2	0.183676
Zinc finger Ran-binding domain-containing protein 2 OS=Homo sapiens GN=ZRANB2 PE=1 SV=2	O95218	37 kDa	1	1.1	1.2	1.1	0.0509427
Cluster of Sorting nexin-4 OS=Homo sapiens GN=SNX4 PE=1 SV=1 (O95219)	O95219	52 kDa	1	0.8	0.9	0.8	0.069282
Isoform 4 of Myotubularin-related protein 5 OS=Homo sapiens GN=SBF1	O95248	211 kDa	1	0.9	0.8	0.9	0.0666173
Vesicle-associated membrane protein-associated protein B/C OS=Homo sapiens GN=VAPB PE=1 SV=3	O95292	27 kDa	1	0.8	1.3	0.7	0.344416
6-phosphogluconolactonase OS=Homo sapiens GN=PGLS PE=1 SV=2	O95336	28 kDa	1	1.3	1.3	1.5	0.0844903
Structural maintenance of chromosomes protein 2 OS=Homo sapiens GN=SMC2 PE=1 SV=2	O95347	136 kDa	1	1.6	1	2.3	0.398351
Cluster of Ubiquitin-like modifier-activating enzyme ATG7 OS=Homo sapiens GN=ATG7 PE=1 SV=1 (O95352)	O95352	78 kDa	1	0.7	0.8	0.7	0.0787296
Acyl-protein thioesterase 2 OS=Homo sapiens GN=LYPLA2 PE=1 SV=1	O95372	25 kDa	1	0.5	0.4	0.6	0.2
Cluster of Importin-7 OS=Homo sapiens GN=IPO7 PE=1 SV=1 (O95373)	O95373	120 kDa	1	0.8	0.9	1.7	0.435254
Cluster of Activator of 90 kDa heat shock protein ATPase homolog 1 OS=Homo sapiens GN=AHSA1 PE=1 SV=1 (O95433)	O95433	38 kDa	1	1	1.2	1.1	0.0909091
Isoform 2 of Formin-like protein 1 OS=Homo sapiens GN=FMNL1	O95466	122 kDa	1	0.9	1.4	0.7	0.360555
Cluster of Sphingosine-1-phosphate lyase 1 OS=Homo sapiens GN=SGPL1 PE=1 SV=3 (O95470)	O95470	64 kDa	1	1	1.3	1	0.157459
ATP-binding cassette sub-family A member 1 OS=Homo sapiens GN=ABCA1 PE=1 SV=3	O95477	254 kDa	1	0.6	1.5	0.6	0.57735
GDH/6PGL endoplasmic bifunctional protein OS=Homo sapiens GN=H6PD PE=1 SV=2	O95479	89 kDa	1	0.7	2.2	1.3	0.539274
Protein transport protein Sec24A OS=Homo sapiens GN=SEC24A PE=1 SV=2	O95486	120 kDa	1	1.5	1.9	1.6	0.1249
Neuronal pentraxin receptor OS=Homo sapiens GN=NPTXR PE=2 SV=2	O95502	53 kDa	1	1	0.8	0.5	0.328254
Mitochondrial pyruvate carrier 2 OS=Homo sapiens GN=MPC2 PE=1 SV=1	O95563	14 kDa	1	1.4	0.6	1	0.4
Protein ETHE1, mitochondrial OS=Homo sapiens GN=ETHE1 PE=1 SV=2	O95571	28 kDa	1	1.2	1.8	1	0.31225
Long-chain-fatty-acid--CoA ligase 3 OS=Homo sapiens GN=ACSL3 PE=1 SV=3	O95573	80 kDa	1	1.2	1.1	1.5	0.164342
N-acetylserotonin O-methyltransferase-like protein OS=Homo sapiens GN=ASMTL PE=1 SV=3	O95671	69 kDa	1	1.3	1	1.3	0.144338
Phosphatidate cytidylyltransferase 2 OS=Homo sapiens GN=CDS2 PE=1 SV=1	O95674	51 kDa	1	0.7	1	1.1	0.223036
Cluster of E3 ubiquitin-protein ligase HERC2 OS=Homo sapiens GN=HERC2 PE=1 SV=2 (O95714)	O95714	527 kDa	1	1.2	1.4	1.4	0.0866025
Synaptosomal-associated protein 29 OS=Homo sapiens GN=SNAP29 PE=1 SV=1	O95721	29 kDa	1	1.2	1.1	0.9	0.143205
Cluster of Serine/threonine-protein kinase OSR1 OS=Homo sapiens GN=OXSR1 PE=1 SV=1 (O95747)	O95747	58 kDa	1	0.8	1	1	0.123718
Geranylgeranyl pyrophosphate synthase OS=Homo sapiens GN=GGPS1 PE=1 SV=1	O95749	35 kDa	1	1.9	1.6	1.8	0.0864637
MLN64 N-terminal domain homolog OS=Homo sapiens GN=STARD3NL PE=1 SV=1	O95772	27 kDa	1	1.2	0.9	1.6	0.284747
AP-2 complex subunit alpha-1 OS=Homo sapiens GN=AP2A1 PE=1 SV=3	O95782	108 kDa	1	0.9	0.8	0.8	0.069282
Probable ATP-dependent RNA helicase DDX58 OS=Homo sapiens GN=DDX58 PE=1 SV=2	O95786	107 kDa	1	0.5	1.1	0.6	0.438348
Cluster of Isoform Short of Double-stranded RNA-binding protein Staufen homolog 1 OS=Homo sapiens GN=STAU1 (O95793-2)	O95793	55 kDa	1	0.9	1.2	0.9	0.173205
BAG family molecular chaperone regulator 3 OS=Homo sapiens GN=BAG3 PE=1 SV=3	O95817	62 kDa	1	1.6	1.1	1.8	0.24037
Malonyl-CoA decarboxylase, mitochondrial OS=Homo sapiens GN=MLYCD PE=1 SV=3	O95822	55 kDa	1	0.7	1.1	0.8	0.240192
Isoform 3 of Apoptosis-inducing factor 1, mitochondrial OS=Homo sapiens GN=AIFM1	O95831	66 kDa	1	1.1	1.2	0.9	0.143205
Cluster of Isoform 2 of Echinoderm microtubule-associated protein-like 2 OS=Homo sapiens GN=EML2 (O95834-2)	O95834	86 kDa	1	0.8	1	0.7	0.183303
Cluster of Tetraspanin-13 OS=Homo sapiens GN=TSPAN13 PE=2 SV=1 (O95857)	O95857	22 kDa	1	1.2	0.5	2.9	0.804935
Cluster of N(G),N(G)-dimethylarginine dimethylaminohydrolase 2 OS=Homo sapiens GN=DDAH2 PE=1 SV=1 (O95865)	O95865	30 kDa	1	1	0.8	1.3	0.243543
Thioredoxin domain-containing protein 12 OS=Homo sapiens GN=TXNDC12 PE=1 SV=1	O95881	19 kDa	1	1.3	1.9	1.6	0.1875
Leucine-rich glioma-inactivated protein 1 OS=Homo sapiens GN=LGI1 PE=1 SV=1	O95970	64 kDa	1	1.1	0.5	0.3	0.657368
Diphosphoinositol polyphosphate phosphohydrolase 1 OS=Homo sapiens GN=NUDT3 PE=1 SV=1	O95989	19 kDa	1	1.7	1.6	1.2	0.176383
Mitochondrial import receptor subunit TOM40 homolog OS=Homo sapiens GN=TOMM40 PE=1 SV=1	O96008	38 kDa	1	1.3	1.5	1.7	0.133333
Peroxisomal membrane protein 11B OS=Homo sapiens GN=PEX11B PE=1 SV=1	O96011	28 kDa	1	1.3	2	1	0.358019
Cluster of Actin-like protein 6A OS=Homo sapiens GN=ACTL6A PE=1 SV=1 (O96019)	O96019	47 kDa	1	1.2	1.1	1.5	0.164342
Cluster of Cytochrome b5 OS=Homo sapiens GN=CYB5A PE=1 SV=2 (P00167)	P00167	15 kDa	1	0.8	1.3	0.7	0.344416
Cluster of Retinal dehydrogenase 1 OS=Homo sapiens GN=ALDH1A1 PE=1 SV=2 (P00352)	P00352	55 kDa	1	0.6	1.3	1	0.363298
Cluster of NADH-cytochrome b5 reductase 3 OS=Homo sapiens GN=CYB5R3 PE=1 SV=3 (P00387)	P00387	34 kDa	1	0.9	1.2	1	0.147825
Cytochrome c oxidase subunit 2 OS=Homo sapiens GN=MT-CO2 PE=1 SV=1	P00403	26 kDa	1	1.4	1	1.3	0.168784
Superoxide dismutase [Cu-Zn] OS=Homo sapiens GN=SOD1 PE=1 SV=2	P00441	16 kDa	1	1.2	1.1	1.1	0.0509427
Ceruloplasmin OS=Homo sapiens GN=CP PE=1 SV=1	P00450	122 kDa	1	0.8	0.6	0.8	0.157459
Cluster of Coagulation factor XIII A chain OS=Homo sapiens GN=F13A1 PE=1 SV=4 (P00488)	P00488	83 kDa	1	0.3	0.3	0.2	0.216506
Cluster of Purine nucleoside phosphorylase OS=Homo sapiens GN=PNP PE=1 SV=2 (P00491)	P00491	32 kDa	1	1.5	1.1	0.6	0.422742
Hypoxanthine-guanine phosphoribosyltransferase OS=Homo sapiens GN=HPRT1 PE=1 SV=2	P00492	25 kDa	1	1	1	0.6	0.266469
Aspartate aminotransferase, mitochondrial OS=Homo sapiens GN=GOT2 PE=1 SV=3	P00505	48 kDa	1	1	0.8	0.9	0.111111
Cluster of Epidermal growth factor receptor OS=Homo sapiens GN=EGFR PE=1 SV=2 (P00533)	P00533	134 kDa	1	3.7	0.7	1	0.917928
Cluster of Phosphoglycerate kinase 1 OS=Homo sapiens GN=PGK1 PE=1 SV=3 (P00558)	P00558	45 kDa	1	0.6	1.2	1.1	0.33254
Prothrombin OS=Homo sapiens GN=F2 PE=1 SV=2	P00734	70 kDa	1	0.6	0.3	0.6	0.34641
Coagulation factor IX OS=Homo sapiens GN=F9 PE=1 SV=2	P00740	52 kDa	1	0.4	0.2	0.5	0.416598
Coagulation factor X OS=Homo sapiens GN=F10 PE=1 SV=2	P00742	55 kDa	1	0.4	0.2	0.3	0.333333
Cluster of Plasminogen OS=Homo sapiens GN=PLG PE=1 SV=2 (P00747)	P00747	91 kDa	1	0.5	0.3	0.8	0.471865
Carbonic anhydrase 2 OS=Homo sapiens GN=CA2 PE=1 SV=2	P00918	29 kDa	1	0.7	0.8	0.3	0.440959
Argininosuccinate synthase OS=Homo sapiens GN=ASS1 PE=1 SV=2	P00966	47 kDa	1	0.6	1.4	0.4	0.661438
Antithrombin-III OS=Homo sapiens GN=SERPINC1 PE=1 SV=1	P01008	53 kDa	1.1	1	0.7	0.9	0.176253
Cluster of Alpha-1-antitrypsin OS=Homo sapiens GN=SERPINA1 PE=1 SV=3 (P01009)	P01009	47 kDa	1	1	0.8	1	0.123718
Angiotensinogen OS=Homo sapiens GN=AGT PE=1 SV=1	P01019	53 kDa	1	1.2	2.6	1.4	0.436839
Cluster of Alpha-2-macroglobulin OS=Homo sapiens GN=A2M PE=1 SV=3 (P01023)	P01023	163 kDa	1	1	1	0.6	0.266469
Complement C3 OS=Homo sapiens GN=C3 PE=1 SV=2	P01024	187 kDa	1	1	0.6	0.9	0.2498
Complement C5 OS=Homo sapiens GN=C5 PE=1 SV=4	P01031	188 kDa	1	0.4	0.2	0.5	0.416598
Cluster of Metalloproteinase inhibitor 1 OS=Homo sapiens GN=TIMP1 PE=1 SV=1 (P01033)	P01033	23 kDa	1	0.4	0.6	0.3	0.352506
Cystatin-C OS=Homo sapiens GN=CST3 PE=1 SV=1	P01034	16 kDa	1	0.9	1.1	2.2	0.5
Cluster of GTPase NRas OS=Homo sapiens GN=NRAS PE=1 SV=1 (P01111)	P01111	21 kDa	1	1.1	1.1	1.6	0.227901
Proenkephalin-B OS=Homo sapiens GN=PDYN PE=1 SV=1	P01213	28 kDa	1	1.2	0.6	0.4	0.567727
Immunoglobulin J chain OS=Homo sapiens GN=IGJ PE=1 SV=4	P01591	18 kDa	1	0.8	1	0.4	0.416598
Cluster of Ig kappa chain V-I region AG OS=Homo sapiens PE=1 SV=1 (P01593)	P01593	12 kDa	1	1.3	2.9	3.6	0.453455
Ig kappa chain V-II region TEW OS=Homo sapiens PE=1 SV=1	P01617	12 kDa	1	0.6	0.8	0.5	0.241188
Cluster of Ig heavy chain V-III region BRO OS=Homo sapiens PE=1 SV=1 (P01766)	P01766	13 kDa	1	0.9	1.1	1	0.1
Ig kappa chain C region OS=Homo sapiens GN=IGKC PE=1 SV=1	P01834	12 kDa	1	0.9	1	0.9	0.061859
Cluster of Ig gamma-1 chain C region OS=Homo sapiens GN=IGHG1 PE=1 SV=1 (P01857)	P01857	36 kDa	1	0.9	1	0.9	0.061859
Ig gamma-4 chain C region OS=Homo sapiens GN=IGHG4 PE=1 SV=1	P01861	36 kDa	1	0.8	0.4	0.3	0.52915
Cluster of Ig mu chain C region OS=Homo sapiens GN=IGHM PE=1 SV=3 (P01871)	P01871	49 kDa	1	0.5	1.1	0.4	0.567891
Cluster of Ig alpha-1 chain C region OS=Homo sapiens GN=IGHA1 PE=1 SV=2 (P01876)	P01876	38 kDa	1	1.1	0.8	0.9	0.163663
Cluster of Collagen alpha-1(I) chain OS=Homo sapiens GN=COL1A1 PE=1 SV=5 (P02452)	P02452	139 kDa	1	0.3	0.4	0.2	0.333333
Cluster of Collagen alpha-1(IV) chain OS=Homo sapiens GN=COL4A1 PE=1 SV=3 (P02462)	P02462	161 kDa	1	0.8	0.7	0.8	0.0753066
Cluster of Prelamin-A/C OS=Homo sapiens GN=LMNA PE=1 SV=1 (P02545)	P02545	74 kDa	1	1.1	0.9	0.9	0.119452
Cluster of Spectrin alpha chain, erythrocytic 1 OS=Homo sapiens GN=SPTA1 PE=1 SV=5 (P02549)	P02549	280 kDa	1	1.5	1	1.3	0.19868
Cluster of Apolipoprotein A-I OS=Homo sapiens GN=APOA1 PE=1 SV=1 (P02647)	P02647	31 kDa	1	1	0.7	1.1	0.223036
Cluster of Apolipoprotein E OS=Homo sapiens GN=APOE PE=1 SV=1 (P02649)	P02649	36 kDa	1	0.5	0.7	0.5	0.203771
Apolipoprotein A-II OS=Homo sapiens GN=APOA2 PE=1 SV=1	P02652	11 kDa	1	0.9	0.7	1.2	0.269637
Apolipoprotein C-I OS=Homo sapiens GN=APOC1 PE=1 SV=1	P02654	9 kDa	1	0.6	0.3	0.6	0.34641
Apolipoprotein C-II OS=Homo sapiens GN=APOC2 PE=1 SV=1	P02655	11 kDa	1	1	0.5	0.9	0.330719
Fibrinogen alpha chain OS=Homo sapiens GN=FGA PE=1 SV=2	P02671	95 kDa	0.9	0.1	0.1	0.1	0
Fibrinogen beta chain OS=Homo sapiens GN=FGB PE=1 SV=2	P02675	56 kDa	1	0.1	0.1	0.1	1.69967e-16
Cluster of Myelin basic protein OS=Homo sapiens GN=MBP PE=1 SV=3 (P02686)	P02686	33 kDa	1	0.3	0.9	0.2	0.811273
Cluster of Myelin P2 protein OS=Homo sapiens GN=PMP2 PE=1 SV=3 (P02689)	P02689	15 kDa	1	0.4	1	0.3	0.668107
Band 3 anion transport protein OS=Homo sapiens GN=SLC4A1 PE=1 SV=3	P02730	102 kDa	1	1.2	0.8	0.9	0.215345
Serum amyloid P-component OS=Homo sapiens GN=APCS PE=1 SV=2	P02743	25 kDa	1	0.2	0.4	0.2	0.433013
Complement C1q subcomponent subunit C OS=Homo sapiens GN=C1QC PE=1 SV=3	P02747	26 kDa	1	0.5	1	0.3	0.600925
Complement component C9 OS=Homo sapiens GN=C9 PE=1 SV=2	P02748	63 kDa	1	0.4	0.3	0.5	0.25
Beta-2-glycoprotein 1 OS=Homo sapiens GN=APOH PE=1 SV=3	P02749	38 kDa	1	1.1	0.9	0.9	0.119452
Cluster of Protein AMBP OS=Homo sapiens GN=AMBP PE=1 SV=1 (P02760)	P02760	39 kDa	1	0.8	0.6	0.8	0.157459
Alpha-1-acid glycoprotein 1 OS=Homo sapiens GN=ORM1 PE=1 SV=1	P02763	24 kDa	1	1.5	1.3	1.2	0.114564
Alpha-2-HS-glycoprotein OS=Homo sapiens GN=AHSG PE=1 SV=1	P02765	39 kDa	1	1.1	0.9	1.4	0.222054
Transthyretin OS=Homo sapiens GN=TTR PE=1 SV=1	P02766	16 kDa	1	0.7	0.7	0.9	0.150613
Cluster of Serum albumin OS=Homo sapiens GN=ALB PE=1 SV=2 (P02768)	P02768	69 kDa	1	1.2	1.1	1.4	0.123853
Cluster of Transferrin receptor protein 1 OS=Homo sapiens GN=TFRC PE=1 SV=2 (P02786)	P02786	85 kDa	1.1	1.2	1	2.3	0.466667
Cluster of Serotransferrin OS=Homo sapiens GN=TF PE=1 SV=3 (P02787)	P02787	77 kDa	1	1.2	0.8	1.4	0.269563
Hemopexin OS=Homo sapiens GN=HPX PE=1 SV=2	P02790	52 kDa	1	1.3	0.7	1.5	0.356857
Ferritin light chain OS=Homo sapiens GN=FTL PE=1 SV=2	P02792	20 kDa	1	0.4	0.8	0.3	0.52915
Ferritin heavy chain OS=Homo sapiens GN=FTH1 PE=1 SV=2	P02794	21 kDa	1	0.4	0.5	0.3	0.25
C4b-binding protein alpha chain OS=Homo sapiens GN=C4BPA PE=1 SV=2	P04003	67 kDa	1	0.5	0.3	0.3	0.314918
Cluster of Vitronectin OS=Homo sapiens GN=VTN PE=1 SV=1 (P04004)	P04004	54 kDa	1	0.5	0.2	0.8	0.6
Catalase OS=Homo sapiens GN=CAT PE=1 SV=3	P04040	60 kDa	1	0.9	1.2	0.7	0.269637
Tissue alpha-L-fucosidase OS=Homo sapiens GN=FUCA1 PE=1 SV=4	P04066	54 kDa	1	0.6	1.1	0.8	0.301993
Cluster of Fructose-bisphosphate aldolase A OS=Homo sapiens GN=ALDOA PE=1 SV=2 (P04075)	P04075	39 kDa	1	0.9	0.9	0.9	0
Cystatin-B OS=Homo sapiens GN=CSTB PE=1 SV=2	P04080	11 kDa	1	0.9	1.1	0.9	0.119452
Annexin A1 OS=Homo sapiens GN=ANXA1 PE=1 SV=2	P04083	39 kDa	1	0.6	0.8	0.6	0.173205
Cluster of Apolipoprotein B-100 OS=Homo sapiens GN=APOB PE=1 SV=2 (P04114)	P04114	516 kDa	1	1.1	0.5	0.8	0.375
Cluster of Ornithine aminotransferase, mitochondrial OS=Homo sapiens GN=OAT PE=1 SV=1 (P04181)	P04181	49 kDa	1	0.7	0.6	0.7	0.0866025
Histidine-rich glycoprotein OS=Homo sapiens GN=HRG PE=1 SV=1	P04196	60 kDa	1	0.3	0.5	0.5	0.266469
Alpha-1B-glycoprotein OS=Homo sapiens GN=A1BG PE=1 SV=4	P04217	54 kDa	1	1.2	1	0.6	0.327327
Protein S100-B OS=Homo sapiens GN=S100B PE=1 SV=2	P04271	11 kDa	1	0.6	0.8	0.8	0.157459
von Willebrand factor OS=Homo sapiens GN=VWF PE=1 SV=4	P04275	309 kDa	1	1.1	0.7	1	0.223036
Glyceraldehyde-3-phosphate dehydrogenase OS=Homo sapiens GN=GAPDH PE=1 SV=3	P04406	36 kDa	1	0.8	1	1.2	0.2
Argininosuccinate lyase OS=Homo sapiens GN=ASL PE=1 SV=4	P04424	52 kDa	1	1.3	0.7	0.5	0.4996
Ig kappa chain V-III region VG (Fragment) OS=Homo sapiens PE=1 SV=1	P04433	13 kDa	1	1.2	1.1	1	0.0909091
Ig heavy chain V-II region SESS OS=Homo sapiens PE=2 SV=1	P04438	16 kDa	1	1.7	2.3	1.7	0.182321
Cluster of Heat shock protein beta-1 OS=Homo sapiens GN=HSPB1 PE=1 SV=2 (P04792)	P04792	23 kDa	1	1.4	1.6	0.8	0.328684
Cytochrome b-245 heavy chain OS=Homo sapiens GN=CYBB PE=1 SV=2	P04839	65 kDa	1	1	1.6	0.8	0.367353
Dolichyl-diphosphooligosaccharide--protein glycosyltransferase subunit 1 OS=Homo sapiens GN=RPN1 PE=1 SV=1	P04843	69 kDa	1	1	1.7	1.1	0.29889
Cluster of Dolichyl-diphosphooligosaccharide--protein glycosyltransferase subunit 2 OS=Homo sapiens GN=RPN2 PE=1 SV=3 (P04844)	P04844	69 kDa	1	0.9	1.6	1.3	0.277254
Sodium/potassium-transporting ATPase subunit beta-1 OS=Homo sapiens GN=ATP1B1 PE=1 SV=1	P05026	35 kDa	1	1.3	0.5	0.4	0.672666
Secretogranin-1 OS=Homo sapiens GN=CHGB PE=1 SV=2	P05060	78 kDa	1	1.3	0.9	0.6	0.376273
Cluster of Integrin beta-2 OS=Homo sapiens GN=ITGB2 PE=1 SV=2 (P05107)	P05107	85 kDa	1	0.7	1.6	0.4	0.693889
Protein S100-A8 OS=Homo sapiens GN=S100A8 PE=1 SV=1	P05109	11 kDa	1	0.5	0.5	0.3	0.266469
Plasminogen activator inhibitor 1 OS=Homo sapiens GN=SERPINE1 PE=1 SV=1	P05121	45 kDa	1	0.5	1.1	0.6	0.438348
Cluster of Protein kinase C gamma type OS=Homo sapiens GN=PRKCG PE=1 SV=3 (P05129)	P05129	78 kDa	1.1	0.4	0.6	0.2	0.5
Cluster of ADP/ATP translocase 2 OS=Homo sapiens GN=SLC25A5 PE=1 SV=7 (P05141)	P05141	33 kDa	1	1.2	1	1.1	0.0909091
Ubiquitin-like protein ISG15 OS=Homo sapiens GN=ISG15 PE=1 SV=5	P05161	18 kDa	1	0.9	2.1	1.3	0.426286
Cluster of Propionyl-CoA carboxylase alpha chain, mitochondrial OS=Homo sapiens GN=PCCA PE=1 SV=4 (P05165)	P05165	80 kDa	1	0.8	0.9	0.8	0.069282
Cluster of Eukaryotic translation initiation factor 2 subunit 1 OS=Homo sapiens GN=EIF2S1 PE=1 SV=3 (P05198)	P05198	36 kDa	1	0.9	1.1	1.4	0.222054
Fibroblast growth factor 1 OS=Homo sapiens GN=FGF1 PE=1 SV=1	P05230	17 kDa	1	1.1	0.7	0.4	0.478893
Intercellular adhesion molecule 1 OS=Homo sapiens GN=ICAM1 PE=1 SV=2	P05362	58 kDa	1	0.6	0.5	0.8	0.241188
Cluster of 60S acidic ribosomal protein P2 OS=Homo sapiens GN=RPLP2 PE=1 SV=1 (P05387)	P05387	12 kDa	1	1.3	1.2	1.4	0.0769231
Fatty acid-binding protein, heart OS=Homo sapiens GN=FABP3 PE=1 SV=4	P05413	15 kDa	1	1.5	1.2	1	0.20405
Tetranectin OS=Homo sapiens GN=CLEC3B PE=1 SV=3	P05452	23 kDa	1	1.4	1.2	1.5	0.11177
Lupus La protein OS=Homo sapiens GN=SSB PE=1 SV=2	P05455	47 kDa	1	1.1	1.3	1.7	0.22354
Cluster of HLA class I histocompatibility antigen, A-24 alpha chain OS=Homo sapiens GN=HLA-A PE=1 SV=2 (P05534)	P05534	41 kDa	1	1.1	1.7	0.9	0.337567
Thyroxine-binding globulin OS=Homo sapiens GN=SERPINA7 PE=1 SV=2	P05543	46 kDa	1	1.3	1.1	1.5	0.153846
Heparin cofactor 2 OS=Homo sapiens GN=SERPIND1 PE=1 SV=3	P05546	57 kDa	1	1	0.5	0.9	0.330719
Cluster of Integrin beta-1 OS=Homo sapiens GN=ITGB1 PE=1 SV=2 (P05556)	P05556	88 kDa	1	0.9	1.5	0.7	0.402903
Insulin receptor OS=Homo sapiens GN=INSR PE=1 SV=4	P06213	156 kDa	1	1.7	1.1	1.2	0.241091
Cholinesterase OS=Homo sapiens GN=BCHE PE=1 SV=1	P06276	68 kDa	1	0.7	1.2	1.4	0.327777
Alpha-galactosidase A OS=Homo sapiens GN=GLA PE=1 SV=1	P06280	49 kDa	1	0.9	1.1	0.8	0.163663
Isoform 2 of Gelsolin OS=Homo sapiens GN=GSN	P06396	81 kDa	1	0.3	1.2	0.4	0.778876
Cluster of ATP synthase subunit beta, mitochondrial OS=Homo sapiens GN=ATP5B PE=1 SV=3 (P06576)	P06576	57 kDa	1.1	1.2	1	0.8	0.2
Protein S100-A9 OS=Homo sapiens GN=S100A9 PE=1 SV=1	P06702	13 kDa	1	0.6	0.5	0.4	0.2
Protein S100-A6 OS=Homo sapiens GN=S100A6 PE=1 SV=1	P06703	10 kDa	1	0.9	1.2	0.9	0.173205
Apolipoprotein A-IV OS=Homo sapiens GN=APOA4 PE=1 SV=3	P06727	45 kDa	1	0.6	0.5	1.1	0.438348
Cluster of Alpha-enolase OS=Homo sapiens GN=ENO1 PE=1 SV=2 (P06733)	P06733	47 kDa	1	0.8	1	1.3	0.243543
Glucose-6-phosphate isomerase OS=Homo sapiens GN=GPI PE=1 SV=4	P06744	63 kDa	1	1	0.8	1.5	0.327777
Cluster of Nucleophosmin OS=Homo sapiens GN=NPM1 PE=1 SV=2 (P06748)	P06748	33 kDa	1	1.4	0.8	1.9	0.402993
Cluster of Isoform 2 of Integrin alpha-V OS=Homo sapiens GN=ITGAV (P06756-2)	P06756	112 kDa	1	1.5	1.4	1.6	0.0666667
Glia-derived nexin OS=Homo sapiens GN=SERPINE2 PE=1 SV=1	P07093	44 kDa	1	1.6	0.7	1.6	0.399704
Cluster of Epoxide hydrolase 1 OS=Homo sapiens GN=EPHX1 PE=1 SV=1 (P07099)	P07099	53 kDa	1	0.6	0.9	0.3	0.5
Cluster of L-lactate dehydrogenase B chain OS=Homo sapiens GN=LDHB PE=1 SV=2 (P07195)	P07195	37 kDa	1	1	1.1	1.2	0.0909091
Neurofilament light polypeptide OS=Homo sapiens GN=NEFL PE=1 SV=3	P07196	62 kDa	1	0.2	0.9	0.2	0.932643
Cluster of Glutathione peroxidase 1 OS=Homo sapiens GN=GPX1 PE=1 SV=4 (P07203)	P07203	22 kDa	1	0.8	1.3	0.7	0.344416
Cluster of Protein disulfide-isomerase OS=Homo sapiens GN=P4HB PE=1 SV=3 (P07237)	P07237	57 kDa	1	0.9	1.6	1.2	0.284747
Histone H1.0 OS=Homo sapiens GN=H1F0 PE=1 SV=3	P07305	21 kDa	1	0.6	0.6	0.9	0.247436
Cluster of Cathepsin D OS=Homo sapiens GN=CTSD PE=1 SV=1 (P07339)	P07339	45 kDa	1	0.6	0.8	0.8	0.157459
Cluster of Isoform 2 of Annexin A2 OS=Homo sapiens GN=ANXA2 (P07355-2)	P07355	40 kDa	1	0.6	1.6	0.6	0.61859
Complement component C8 alpha chain OS=Homo sapiens GN=C8A PE=1 SV=2	P07357	65 kDa	1	0.6	0.4	0.5	0.2
Cluster of Complement component C8 beta chain OS=Homo sapiens GN=C8B PE=1 SV=3 (P07358)	P07358	67 kDa	1	0.4	0.4	0.4	1.69967e-16
Complement component C8 gamma chain OS=Homo sapiens GN=C8G PE=1 SV=3	P07360	22 kDa	1	0.4	0.3	0.5	0.25
Cluster of Calpain-1 catalytic subunit OS=Homo sapiens GN=CAPN1 PE=1 SV=1 (P07384)	P07384	82 kDa	1	1	1.2	0.9	0.147825
Carbonic anhydrase 3 OS=Homo sapiens GN=CA3 PE=1 SV=3	P07451	30 kDa	1	2.1	1.5	1.3	0.254898
Cluster of Trypsin-1 OS=Homo sapiens GN=PRSS1 PE=1 SV=1 (P07477)	P07477	27 kDa	1	2.2	1.8	2.4	0.143205
Cluster of Decorin OS=Homo sapiens GN=DCN PE=1 SV=1 (P07585)	P07585	40 kDa	1	0.6	0.6	0.7	0.0911606
Isoform Sap-mu-9 of Proactivator polypeptide OS=Homo sapiens GN=PSAP	P07602	58 kDa	1	0.9	0.9	0.7	0.138564
Cluster of Beta-hexosaminidase subunit beta OS=Homo sapiens GN=HEXB PE=1 SV=3 (P07686)	P07686	63 kDa	1	0.7	1.4	1.1	0.329239
Cluster of Profilin-1 OS=Homo sapiens GN=PFN1 PE=1 SV=2 (P07737)	P07737	15 kDa	1	0.6	1.1	0.7	0.330719
Bisphosphoglycerate mutase OS=Homo sapiens GN=BPGM PE=1 SV=2	P07738	30 kDa	1	1.2	0.6	0.8	0.352506
Bifunctional glutamate/proline--tRNA ligase OS=Homo sapiens GN=EPRS PE=1 SV=5	P07814	171 kDa	1	1.3	1.2	1.3	0.0455803
Cathepsin B OS=Homo sapiens GN=CTSB PE=1 SV=3	P07858	38 kDa	1	0.6	1.3	0.5	0.544862
Cluster of Heterogeneous nuclear ribonucleoproteins C1/C2 OS=Homo sapiens GN=HNRNPC PE=1 SV=4 (P07910)	P07910	34 kDa	1	1.3	1.2	1.7	0.188982
Cytochrome b-c1 complex subunit 6, mitochondrial OS=Homo sapiens GN=UQCRH PE=1 SV=2	P07919	11 kDa	1	1.9	1.3	1.1	0.290465
Cluster of Isoform Cytoplasmic of Fumarate hydratase, mitochondrial OS=Homo sapiens GN=FH (P07954-2)	P07954	50 kDa	1	1	1	1.1	0.0558726
Thrombospondin-1 OS=Homo sapiens GN=THBS1 PE=1 SV=2	P07996	129 kDa	1	0.5	0.7	0.5	0.203771
Collagen alpha-2(I) chain OS=Homo sapiens GN=COL1A2 PE=1 SV=7	P08123	129 kDa	1	0.3	0.4	0.1	0.572822
Cluster of Annexin A6 OS=Homo sapiens GN=ANXA6 PE=1 SV=3 (P08133)	P08133	76 kDa	1	1.4	1.1	1.6	0.184142
Corticosteroid-binding globulin OS=Homo sapiens GN=SERPINA6 PE=1 SV=1	P08185	45 kDa	1	0.6	1	0.6	0.314918
Beta-glucuronidase OS=Homo sapiens GN=GUSB PE=1 SV=2	P08236	75 kDa	1	1.5	2.1	1.5	0.203771
Signal recognition particle receptor subunit alpha OS=Homo sapiens GN=SRPR PE=1 SV=2	P08240	70 kDa	1	0.9	1.4	0.9	0.270633
Neutrophil elastase OS=Homo sapiens GN=ELANE PE=1 SV=1	P08246	29 kDa	1	0.4	0.2	0.2	0.433013
Cluster of Synaptophysin OS=Homo sapiens GN=SYP PE=1 SV=3 (P08247)	P08247	34 kDa	1	0.8	0.3	0.3	0.61859
Cathepsin G OS=Homo sapiens GN=CTSG PE=1 SV=2	P08311	29 kDa	1.1	0.5	0.3	0.7	0.4
Cluster of Integrin alpha-IIb OS=Homo sapiens GN=ITGA2B PE=1 SV=3 (P08514)	P08514	113 kDa	1	1	0.6	0.8	0.25
Apolipoprotein(a) OS=Homo sapiens GN=LPA PE=1 SV=1	P08519	501 kDa	1	0.3	0.1	0.4	0.572822
Cluster of Pyruvate dehydrogenase E1 component subunit alpha, somatic form, mitochondrial OS=Homo sapiens GN=PDHA1 PE=1 SV=3 (P08559)	P08559	43 kDa	1	0.9	1	0.6	0.2498
Monocyte differentiation antigen CD14 OS=Homo sapiens GN=CD14 PE=1 SV=2	P08571	40 kDa	1	1	1.5	0.5	0.5
Collagen alpha-2(IV) chain OS=Homo sapiens GN=COL4A2 PE=1 SV=4	P08572	168 kDa	1	0.7	0.8	0.7	0.0787296
Cytochrome c1, heme protein, mitochondrial OS=Homo sapiens GN=CYC1 PE=1 SV=3	P08574	35 kDa	1	1.3	0.8	1	0.243543
Cluster of Complement factor H OS=Homo sapiens GN=CFH PE=1 SV=4 (P08603)	P08603	139 kDa	1	1.1	0.6	0.6	0.376533
Integrin alpha-5 OS=Homo sapiens GN=ITGA5 PE=1 SV=2	P08648	115 kDa	1	0.9	1.1	0.6	0.290378
Cluster of Vimentin OS=Homo sapiens GN=VIM PE=1 SV=4 (P08670)	P08670	54 kDa	1	1	1.1	0.8	0.15802
Cluster of Alpha-2-antiplasmin OS=Homo sapiens GN=SERPINF2 PE=1 SV=3 (P08697)	P08697	55 kDa	1	0.3	0.2	0.2	0.247436
Cluster of Annexin A5 OS=Homo sapiens GN=ANXA5 PE=1 SV=2 (P08758)	P08758	36 kDa	1	1.4	1.1	1.5	0.156125
Chymotrypsin-like elastase family member 3B OS=Homo sapiens GN=CELA3B PE=1 SV=3	P08861	29 kDa	1	3.3	2.3	3.4	0.202759
Cluster of Gamma-enolase OS=Homo sapiens GN=ENO2 PE=1 SV=3 (P09104)	P09104	47 kDa	1	0.7	0.9	0.7	0.150613
Glutathione S-transferase P OS=Homo sapiens GN=GSTP1 PE=1 SV=2	P09211	23 kDa	1	0.8	1.2	1.1	0.201452
Galectin-1 OS=Homo sapiens GN=LGALS1 PE=1 SV=2	P09382	15 kDa	1	0.5	1	0.8	0.328254
Cluster of Dihydropteridine reductase OS=Homo sapiens GN=QDPR PE=1 SV=2 (P09417)	P09417	26 kDa	1	0.5	1	0.4	0.507561
Retinol-binding protein 1 OS=Homo sapiens GN=RBP1 PE=1 SV=2	P09455	16 kDa	1	1.7	1.6	1.1	0.219174
Cluster of Guanine nucleotide-binding protein G(o) subunit alpha OS=Homo sapiens GN=GNAO1 PE=1 SV=4 (P09471)	P09471	40 kDa	1	1.2	0.5	0.7	0.450694
SPARC OS=Homo sapiens GN=SPARC PE=1 SV=1	P09486	35 kDa	1	1.3	2.1	0.7	0.513934
Cluster of Isoform Non-brain of Clathrin light chain A OS=Homo sapiens GN=CLTA (P09496-2)	P09496	24 kDa	1	0.8	0.8	0.9	0.069282
Isoform Non-brain of Clathrin light chain B OS=Homo sapiens GN=CLTB	P09497	23 kDa	1	1	1	1.1	0.0558726
2',3'-cyclic-nucleotide 3'-phosphodiesterase OS=Homo sapiens GN=CNP PE=1 SV=2	P09543	48 kDa	1	0.3	0.9	0.2	0.811273
Heme oxygenase 1 OS=Homo sapiens GN=HMOX1 PE=1 SV=1	P09601	33 kDa	1	0.7	3	0.8	0.866667
Platelet-derived growth factor receptor beta OS=Homo sapiens GN=PDGFRB PE=1 SV=1	P09619	124 kDa	1	0.8	1.5	1.3	0.300463
U2 small nuclear ribonucleoprotein A' OS=Homo sapiens GN=SNRPA1 PE=1 SV=2	P09661	28 kDa	1	1.5	1.1	1.9	0.266667
Cytochrome c oxidase subunit 6C OS=Homo sapiens GN=COX6C PE=1 SV=2	P09669	9 kDa	1	1.1	0.9	1.2	0.143205
Complement C1s subcomponent OS=Homo sapiens GN=C1S PE=1 SV=1	P09871	77 kDa	1	0.7	0.7	1	0.216506
Cluster of Poly [ADP-ribose] polymerase 1 OS=Homo sapiens GN=PARP1 PE=1 SV=4 (P09874)	P09874	113 kDa	1	1.7	1	1.9	0.308205
Cluster of Ubiquitin carboxyl-terminal hydrolase isozyme L1 OS=Homo sapiens GN=UCHL1 PE=1 SV=2 (P09936)	P09936	25 kDa	1	0.5	0.7	0.5	0.203771
Leukotriene A-4 hydrolase OS=Homo sapiens GN=LTA4H PE=1 SV=2	P09960	69 kDa	1	0.9	0.9	0.9	0
Cluster of Fructose-bisphosphate aldolase C OS=Homo sapiens GN=ALDOC PE=1 SV=2 (P09972)	P09972	39 kDa	1	1.1	0.7	1.5	0.363636
Histone H2A.Z OS=Homo sapiens GN=H2AFZ PE=1 SV=2	P0C0S5	14 kDa	1	1.3	0.8	1.7	0.355993
F-box/SPRY domain-containing protein 1 OS=Homo sapiens GN=FBXO45 PE=1 SV=1	P0C2W1	31 kDa	1	0.9	0.8	1.8	0.472077
Adrenodoxin, mitochondrial OS=Homo sapiens GN=FDX1 PE=1 SV=1	P10109	19 kDa	1	0.6	1.3	0.9	0.376273
Ras-related protein Rap-2a OS=Homo sapiens GN=RAP2A PE=1 SV=1	P10114	21 kDa	1	1	0.7	0.6	0.271522
Cluster of 60 kDa SS-A/Ro ribonucleoprotein OS=Homo sapiens GN=TROVE2 PE=1 SV=2 (P10155)	P10155	61 kDa	1	1.3	1	1.3	0.144338
Lysosomal alpha-glucosidase OS=Homo sapiens GN=GAA PE=1 SV=4	P10253	105 kDa	1	1	1.5	1	0.247436
Cluster of Serine/threonine-protein kinase A-Raf OS=Homo sapiens GN=ARAF PE=1 SV=2 (P10398)	P10398	68 kDa	1	1.1	1.1	1.2	0.0509427
Cluster of Isoform 5 of Osteopontin OS=Homo sapiens GN=SPP1 (P10451-5)	P10451	34 kDa	1	0.8	1.2	0.5	0.421426
Cluster of Dihydrolipoyllysine-residue acetyltransferase component of pyruvate dehydrogenase complex, mitochondrial OS=Homo sapiens GN=DLAT PE=1 SV=3 (P10515)	P10515	69 kDa	1	0.9	0.9	0.9	0
Cluster of Receptor-type tyrosine-protein phosphatase F OS=Homo sapiens GN=PTPRF PE=1 SV=2 (P10586)	P10586	213 kDa	1	1.3	1	1.2	0.130931
Cytochrome c oxidase subunit 5B, mitochondrial OS=Homo sapiens GN=COX5B PE=1 SV=2	P10606	14 kDa	1	1.5	1.2	1	0.20405
Lysosomal protective protein OS=Homo sapiens GN=CTSA PE=1 SV=2	P10619	54 kDa	1	0.7	1.2	1.2	0.279363
Microsomal glutathione S-transferase 1 OS=Homo sapiens GN=MGST1 PE=1 SV=1	P10620	18 kDa	1	0.7	1.1	0.4	0.478893
Cluster of Isoform Tau-D of Microtubule-associated protein tau OS=Homo sapiens GN=MAPT (P10636-6)	P10636	40 kDa	1	0.6	0.7	0.6	0.0911606
Complement component C7 OS=Homo sapiens GN=C7 PE=1 SV=2	P10643	94 kDa	1	0.4	0.3	0.7	0.446071
cAMP-dependent protein kinase type I-alpha regulatory subunit OS=Homo sapiens GN=PRKAR1A PE=1 SV=1	P10644	43 kDa	1	1	0.9	0.9	0.061859
Chromogranin-A OS=Homo sapiens GN=CHGA PE=1 SV=7	P10645	51 kDa	1	1.4	1.3	2	0.241656
Cluster of S-formylglutathione hydrolase OS=Homo sapiens GN=ESD PE=1 SV=2 (P10768)	P10768	31 kDa	1	1	0.9	1	0.0597259
Cluster of 60 kDa heat shock protein, mitochondrial OS=Homo sapiens GN=HSPD1 PE=1 SV=2 (P10809)	P10809	61 kDa	1	1.3	1.2	1.2	0.0468122
Cluster of 78 kDa glucose-regulated protein OS=Homo sapiens GN=HSPA5 PE=1 SV=2 (P11021)	P11021	72 kDa	1.1	1.1	1.4	1.2	0.123853
Laminin subunit gamma-1 OS=Homo sapiens GN=LAMC1 PE=1 SV=3	P11047	178 kDa	1	0.9	0.8	1.1	0.163663
Cluster of Microtubule-associated protein 2 OS=Homo sapiens GN=MAP2 PE=1 SV=4 (P11137)	P11137	200 kDa	1	1.3	0.6	1.7	0.46398
Solute carrier family 2, facilitated glucose transporter member 1 OS=Homo sapiens GN=SLC2A1 PE=1 SV=2	P11166	54 kDa	1	1	1.1	3	0.662908
Cluster of Solute carrier family 2, facilitated glucose transporter member 3 OS=Homo sapiens GN=SLC2A3 PE=1 SV=1 (P11169)	P11169	54 kDa	1	1.6	0.5	0.8	0.588232
Protein 4.1 OS=Homo sapiens GN=EPB41 PE=1 SV=4	P11171	97 kDa	1	1.6	1.1	1.5	0.188982
Cluster of Uridine 5'-monophosphate synthase OS=Homo sapiens GN=UMPS PE=1 SV=1 (P11172)	P11172	52 kDa	1	1.2	1.4	1.1	0.123853
Pyruvate dehydrogenase E1 component subunit beta, mitochondrial OS=Homo sapiens GN=PDHB PE=1 SV=3	P11177	39 kDa	1	0.8	1	0.8	0.133235
Lipoamide acyltransferase component of branched-chain alpha-keto acid dehydrogenase complex, mitochondrial OS=Homo sapiens GN=DBT PE=1 SV=3	P11182	53 kDa	1	1.2	1	1.4	0.166667
Cluster of Integrin alpha-M OS=Homo sapiens GN=ITGAM PE=1 SV=2 (P11215)	P11215	127 kDa	1	0.7	1.2	0.4	0.527146
Cluster of Glycogen phosphorylase, brain form OS=Homo sapiens GN=PYGB PE=1 SV=5 (P11216)	P11216	97 kDa	1	0.7	0.8	1.2	0.293972
Cluster of Ras-related protein Ral-A OS=Homo sapiens GN=RALA PE=1 SV=1 (P11233)	P11233	24 kDa	1	1.1	0.7	1.3	0.29565
Isoform 3 of Spectrin beta chain, erythrocytic OS=Homo sapiens GN=SPTB	P11277	243 kDa	1	1.3	0.8	1	0.243543
Lysosome-associated membrane glycoprotein 1 OS=Homo sapiens GN=LAMP1 PE=1 SV=3	P11279	45 kDa	1	0.7	1.4	0.8	0.391649
Medium-chain specific acyl-CoA dehydrogenase, mitochondrial OS=Homo sapiens GN=ACADM PE=1 SV=1	P11310	47 kDa	1	1.1	1.4	1.3	0.120594
Cluster of DNA topoisomerase 1 OS=Homo sapiens GN=TOP1 PE=1 SV=2 (P11387)	P11387	91 kDa	1	0.6	0.6	1	0.314918
Ubiquitin-like protein 4A OS=Homo sapiens GN=UBL4A PE=1 SV=1	P11441	18 kDa	1	1	1	0.8	0.123718
Pyruvate carboxylase, mitochondrial OS=Homo sapiens GN=PC PE=1 SV=2	P11498	130 kDa	1	0.7	1	0.7	0.216506
Cation-independent mannose-6-phosphate receptor OS=Homo sapiens GN=IGF2R PE=1 SV=3	P11717	274 kDa	1	0.9	1.7	0.7	0.481046
Alcohol dehydrogenase class-3 OS=Homo sapiens GN=ADH5 PE=1 SV=4	P11766	40 kDa	1	0.9	0.9	1.4	0.270633
Proliferating cell nuclear antigen OS=Homo sapiens GN=PCNA PE=1 SV=1	P12004	29 kDa	1	1	1.7	1.3	0.263391
Histidine--tRNA ligase, cytoplasmic OS=Homo sapiens GN=HARS PE=1 SV=2	P12081	57 kDa	1	1	1.5	1.1	0.220479
Collagen alpha-1(VI) chain OS=Homo sapiens GN=COL6A1 PE=1 SV=3	P12109	109 kDa	1	0.2	0.5	0.2	0.57735
Cluster of Collagen alpha-2(VI) chain OS=Homo sapiens GN=COL6A2 PE=1 SV=4 (P12110)	P12110	109 kDa	1	0.3	0.5	0.2	0.458258
Cluster of Collagen alpha-3(VI) chain OS=Homo sapiens GN=COL6A3 PE=1 SV=5 (P12111)	P12111	344 kDa	1	0.4	0.4	0.4	1.69967e-16
Cluster of Nucleoprotein TPR OS=Homo sapiens GN=TPR PE=1 SV=3 (P12270)	P12270	267 kDa	1	1.3	1.2	1.6	0.152317
Cluster of Retinaldehyde-binding protein 1 OS=Homo sapiens GN=RLBP1 PE=1 SV=2 (P12271)	P12271	36 kDa	1	0.9	0.6	1.3	0.376273
Cluster of Creatine kinase B-type OS=Homo sapiens GN=CKB PE=1 SV=1 (P12277)	P12277	43 kDa	1	0.9	0.8	1	0.111111
Cluster of Annexin A3 OS=Homo sapiens GN=ANXA3 PE=1 SV=3 (P12429)	P12429	36 kDa	1	0.3	0.2	0.2	0.247436
Cluster of Creatine kinase U-type, mitochondrial OS=Homo sapiens GN=CKMT1A PE=1 SV=1 (P12532)	P12532	47 kDa	1	0.7	0.4	0.2	0.580756
Cluster of Cadherin-1 OS=Homo sapiens GN=CDH1 PE=1 SV=3 (P12830)	P12830	97 kDa	1	1.8	0.8	1.5	0.375483
Isoform 2 of Proto-oncogene tyrosine-protein kinase Src OS=Homo sapiens GN=SRC	P12931	61 kDa	1	0.5	0.1	0.8	0.752547
Xaa-Pro dipeptidase OS=Homo sapiens GN=PEPD PE=1 SV=3	P12955	55 kDa	1	1.1	1.3	1.5	0.153846
X-ray repair cross-complementing protein 5 OS=Homo sapiens GN=XRCC5 PE=1 SV=3	P13010	83 kDa	1	1.2	1.2	1.6	0.173205
Cytochrome c oxidase subunit 4 isoform 1, mitochondrial OS=Homo sapiens GN=COX4I1 PE=1 SV=1	P13073	20 kDa	1	1.2	0.9	1	0.147825
Isoform LAMP-2B of Lysosome-associated membrane glycoprotein 2 OS=Homo sapiens GN=LAMP2	P13473	45 kDa	1	1.2	1.6	1.6	0.157459
Cluster of Ribonuclease inhibitor OS=Homo sapiens GN=RNH1 PE=1 SV=2 (P13489)	P13489	50 kDa	1	0.8	0.9	0.8	0.069282
Cluster of Secretogranin-2 OS=Homo sapiens GN=SCG2 PE=1 SV=2 (P13521)	P13521	71 kDa	1	1.3	0.8	1.5	0.300463
Cluster of Isoform Vint of Versican core protein OS=Homo sapiens GN=VCAN (P13611-5)	P13611	370 kDa	1	0.5	0.3	0.6	0.327327
Integrin alpha-4 OS=Homo sapiens GN=ITGA4 PE=1 SV=3	P13612	115 kDa	1	0.8	1.1	0.7	0.240192
Elongation factor 2 OS=Homo sapiens GN=EEF2 PE=1 SV=4	P13639	95 kDa	1	1.1	1.2	1.5	0.164342
Cluster of Keratin, type I cytoskeletal 10 OS=Homo sapiens GN=KRT10 PE=1 SV=6 (P13645)	P13645	59 kDa	1	1.3	1.1	0.9	0.181818
Cluster of Protein disulfide-isomerase A4 OS=Homo sapiens GN=PDIA4 PE=1 SV=2 (P13667)	P13667	73 kDa	1.1	0.8	2.2	1.5	0.466667
Complement component C6 OS=Homo sapiens GN=C6 PE=1 SV=3	P13671	105 kDa	1	0.3	0.3	0.5	0.314918
Cluster of Tissue factor OS=Homo sapiens GN=F3 PE=1 SV=1 (P13726)	P13726	33 kDa	1	2.6	1	1	0.602452
Plastin-2 OS=Homo sapiens GN=LCP1 PE=1 SV=6	P13796	70 kDa	1	0.9	1.5	0.7	0.402903
Cluster of Plastin-3 OS=Homo sapiens GN=PLS3 PE=1 SV=4 (P13797)	P13797	71 kDa	1	0.7	1.6	0.6	0.569749
Cluster of Electron transfer flavoprotein subunit alpha, mitochondrial OS=Homo sapiens GN=ETFA PE=1 SV=1 (P13804)	P13804	35 kDa	1	1	1.6	1.5	0.235211
Glycogen [starch] synthase, muscle OS=Homo sapiens GN=GYS1 PE=1 SV=2	P13807	84 kDa	1	0.5	1.5	1.6	0.506897
Cluster of cAMP-dependent protein kinase type II-alpha regulatory subunit OS=Homo sapiens GN=PRKAR2A PE=1 SV=2 (P13861)	P13861	46 kDa	1	1.1	0.8	1	0.15802
Cluster of Glial fibrillary acidic protein OS=Homo sapiens GN=GFAP PE=1 SV=1 (P14136)	P14136	50 kDa	1	1.3	0.7	0.4	0.572822
Macrophage migration inhibitory factor OS=Homo sapiens GN=MIF PE=1 SV=4	P14174	12 kDa	1	0.6	1	0.7	0.271522
Glucosidase 2 subunit beta OS=Homo sapiens GN=PRKCSH PE=1 SV=2	P14314	59 kDa	1	1	1.7	1.4	0.256967
Hematopoietic lineage cell-specific protein OS=Homo sapiens GN=HCLS1 PE=1 SV=3	P14317	54 kDa	1	1.4	2.7	1	0.522835
Farnesyl pyrophosphate synthase OS=Homo sapiens GN=FDPS PE=1 SV=4	P14324	48 kDa	1	1.6	0.7	0.9	0.443045
Carboxypeptidase M OS=Homo sapiens GN=CPM PE=1 SV=2	P14384	51 kDa	1	0.6	1.9	0.9	0.600605
Cluster of Sodium/potassium-transporting ATPase subunit beta-2 OS=Homo sapiens GN=ATP1B2 PE=1 SV=3 (P14415)	P14415	33 kDa	1	1.8	1	2	0.330719
Cluster of Isoform 2 of Nidogen-1 OS=Homo sapiens GN=NID1 (P14543-2)	P14543	122 kDa	1	0.9	0.8	1.2	0.215345
Alcohol dehydrogenase [NADP(+)] OS=Homo sapiens GN=AKR1A1 PE=1 SV=3	P14550	37 kDa	1	0.9	1.1	0.8	0.163663
Cluster of Pyruvate kinase isozymes M1/M2 OS=Homo sapiens GN=PKM PE=1 SV=4 (P14618)	P14618	58 kDa	1	0.8	1	1.3	0.243543
Acylphosphatase-2 OS=Homo sapiens GN=ACYP2 PE=1 SV=2	P14621	11 kDa	1	0.7	0.7	0.5	0.182321
Cluster of Endoplasmin OS=Homo sapiens GN=HSP90B1 PE=1 SV=1 (P14625)	P14625	92 kDa	1	1	1.3	1.2	0.130931
Cluster of Insulin-degrading enzyme OS=Homo sapiens GN=IDE PE=1 SV=4 (P14735)	P14735	118 kDa	1	0.8	1.1	0.9	0.163663
Platelet glycoprotein IX OS=Homo sapiens GN=GP9 PE=1 SV=3	P14770	19 kDa	1	0.9	0.7	0.9	0.138564
Matrix metalloproteinase-9 OS=Homo sapiens GN=MMP9 PE=1 SV=3	P14780	78 kDa	1	1.6	0.5	1.6	0.514934
Heterogeneous nuclear ribonucleoprotein L OS=Homo sapiens GN=HNRNPL PE=1 SV=2	P14866	64 kDa	1	1	0.9	1.6	0.324509
Cluster of Aspartate--tRNA ligase, cytoplasmic OS=Homo sapiens GN=DARS PE=1 SV=2 (P14868)	P14868	57 kDa	1	1.5	1.3	1.6	0.104149
Cluster of Junction plakoglobin OS=Homo sapiens GN=JUP PE=1 SV=3 (P14923)	P14923	82 kDa	1	1.1	0.8	0.9	0.163663
Cluster of Cytochrome b-c1 complex subunit 7 OS=Homo sapiens GN=UQCRB PE=1 SV=2 (P14927)	P14927	14 kDa	1	1.4	0.9	0.8	0.311086
Glutamine synthetase OS=Homo sapiens GN=GLUL PE=1 SV=4	P15104	42 kDa	1	0.7	0.7	0.5	0.182321
Cluster of Aldose reductase OS=Homo sapiens GN=AKR1B1 PE=1 SV=3 (P15121)	P15121	36 kDa	1	0.7	1	0.8	0.183303
Aminopeptidase N OS=Homo sapiens GN=ANPEP PE=1 SV=4	P15144	110 kDa	1	1.1	1.1	0.5	0.3849
Poliovirus receptor OS=Homo sapiens GN=PVR PE=1 SV=2	P15151	45 kDa	1	0.9	1.4	1	0.240523
Ezrin OS=Homo sapiens GN=EZR PE=1 SV=4	P15311	69 kDa	1	1.6	1.2	1.5	0.145233
Cluster of Ubiquitin carboxyl-terminal hydrolase isozyme L3 OS=Homo sapiens GN=UCHL3 PE=1 SV=1 (P15374)	P15374	26 kDa	1	1.1	1	1.6	0.260639
Proto-oncogene vav OS=Homo sapiens GN=VAV1 PE=1 SV=4	P15498	98 kDa	1	1.2	2.3	0.9	0.502576
Nucleoside diphosphate kinase A OS=Homo sapiens GN=NME1 PE=1 SV=1	P15531	17 kDa	1	0.7	1.2	0.8	0.293972
Isoform 2 of NAD(P)H dehydrogenase [quinone] 1 OS=Homo sapiens GN=NQO1	P15559	27 kDa	1	0.3	0.4	0.2	0.333333
Arylsulfatase B OS=Homo sapiens GN=ARSB PE=1 SV=1	P15848	60 kDa	1	0.6	0.8	1.2	0.352506
40S ribosomal protein S2 OS=Homo sapiens GN=RPS2 PE=1 SV=2	P15880	31 kDa	1	0.9	1	1.4	0.240523
Cluster of Isoform 3 of Replication protein A 32 kDa subunit OS=Homo sapiens GN=RPA2 (P15927-3)	P15927	39 kDa	1	1.2	1.2	1.3	0.0468122
Cytochrome c oxidase subunit 7C, mitochondrial OS=Homo sapiens GN=COX7C PE=1 SV=1	P15954	7 kDa	1	1.4	1.4	1.4	1.94249e-16
Metalloproteinase inhibitor 2 OS=Homo sapiens GN=TIMP2 PE=1 SV=2	P16035	24 kDa	1	0.8	3.4	0.8	0.900666
Cluster of Histone H2A.x OS=Homo sapiens GN=H2AFX PE=1 SV=2 (P16104)	P16104	15 kDa	1	0.8	0.1	1.2	0.795395
Isoform Beta-4B of Integrin beta-4 OS=Homo sapiens GN=ITGB4	P16144	201 kDa	1	1.4	0.9	0.8	0.311086
Carbonyl reductase [NADPH] 1 OS=Homo sapiens GN=CBR1 PE=1 SV=3	P16152	30 kDa	1	0.8	1	0.5	0.328254
Cluster of Isoform Er7 of Ankyrin-1 OS=Homo sapiens GN=ANK1 (P16157-8)	P16157	201 kDa	1	1.2	0.8	1	0.2
Short-chain specific acyl-CoA dehydrogenase, mitochondrial OS=Homo sapiens GN=ACADS PE=1 SV=1	P16219	44 kDa	1	1.1	1.4	0.9	0.222054
Cluster of Isoform 3 of Beta-galactosidase OS=Homo sapiens GN=GLB1 (P16278-3)	P16278	73 kDa	1	1.2	1.2	1.7	0.211226
Cluster of Serine/threonine-protein phosphatase 2B catalytic subunit beta isoform OS=Homo sapiens GN=PPP3CB PE=1 SV=2 (P16298)	P16298	59 kDa	1	0.7	0.5	0.4	0.286411
Cluster of Potassium voltage-gated channel subfamily A member 2 OS=Homo sapiens GN=KCNA2 PE=1 SV=2 (P16389)	P16389	57 kDa	1	1.1	1.2	0.7	0.264575
Cluster of Histone H1.5 OS=Homo sapiens GN=HIST1H1B PE=1 SV=3 (P16401)	P16401	23 kDa	1	2.1	0.7	1.7	0.48074
Cluster of NADPH--cytochrome P450 reductase OS=Homo sapiens GN=POR PE=1 SV=2 (P16435)	P16435	77 kDa	1	1	1.3	1.1	0.134782
Cluster of Isoform Long of Erythrocyte membrane protein band 4.2 OS=Homo sapiens GN=EPB42 (P16452-2)	P16452	80 kDa	1	1.2	0.7	1.1	0.264575
Carboxypeptidase E OS=Homo sapiens GN=CPE PE=1 SV=1	P16870	53 kDa	1	0.5	0.6	0.7	0.166667
Stathmin OS=Homo sapiens GN=STMN1 PE=1 SV=3	P16949	17 kDa	1	0.9	1	1.6	0.324509
Cluster of Isoform 2 of DNA-binding protein A OS=Homo sapiens GN=CSDA (P16989-2)	P16989	32 kDa	1	1.7	1.4	1.3	0.141932
Cluster of Alpha-N-acetylgalactosaminidase OS=Homo sapiens GN=NAGA PE=1 SV=2 (P17050)	P17050	47 kDa	1	1.4	1.8	1.9	0.155632
Transmembrane protein 11, mitochondrial OS=Homo sapiens GN=TMEM11 PE=1 SV=1	P17152	22 kDa	1	1.2	1	1.4	0.166667
Aspartate aminotransferase, cytoplasmic OS=Homo sapiens GN=GOT1 PE=1 SV=3	P17174	46 kDa	1	0.6	0.8	0.2	0.572822
Protein kinase C alpha type OS=Homo sapiens GN=PRKCA PE=1 SV=4	P17252	77 kDa	1	1.7	0.9	0.9	0.395897
Gap junction alpha-1 protein OS=Homo sapiens GN=GJA1 PE=1 SV=2	P17302	43 kDa	1	2.2	0.3	0.6	0.988487
NADH dehydrogenase [ubiquinone] 1 beta subcomplex subunit 7 OS=Homo sapiens GN=NDUFB7 PE=1 SV=4	P17568	16 kDa	1	1.3	1	1.4	0.168784
Isoform IB of Synapsin-1 OS=Homo sapiens GN=SYN1	P17600	70 kDa	1	1.2	0.6	0.5	0.493818
Calpain-2 catalytic subunit OS=Homo sapiens GN=CAPN2 PE=1 SV=6	P17655	80 kDa	1	1.3	1	1.3	0.144338
Neuromodulin OS=Homo sapiens GN=GAP43 PE=1 SV=1	P17677	25 kDa	1	1.4	2	1	0.343174
CTP synthase 1 OS=Homo sapiens GN=CTPS1 PE=1 SV=2	P17812	67 kDa	1	1	1.2	1.8	0.31225
Ganglioside GM2 activator OS=Homo sapiens GN=GM2A PE=1 SV=4	P17900	21 kDa	1	1.4	1.5	1.9	0.165359
Cluster of Galectin-3 OS=Homo sapiens GN=LGALS3 PE=1 SV=5 (P17931)	P17931	26 kDa	1	0.8	1.6	0.5	0.588232
Vascular endothelial growth factor receptor 1 OS=Homo sapiens GN=FLT1 PE=1 SV=2	P17948	151 kDa	1	1.5	1.5	1	0.216506
Cluster of 26S protease regulatory subunit 6A OS=Homo sapiens GN=PSMC3 PE=1 SV=3 (P17980)	P17980	49 kDa	1	1	1.1	1.2	0.0909091
Cluster of T-complex protein 1 subunit alpha OS=Homo sapiens GN=TCP1 PE=1 SV=1 (P17987)	P17987	60 kDa	1	1.1	1	1.2	0.0909091
Tyrosine-protein phosphatase non-receptor type 1 OS=Homo sapiens GN=PTPN1 PE=1 SV=1	P18031	50 kDa	1	1	1.5	0.7	0.378886
Insulin-like growth factor-binding protein 2 OS=Homo sapiens GN=IGFBP2 PE=1 SV=2	P18065	35 kDa	1	0.9	1.2	2.2	0.474897
60S ribosomal protein L35a OS=Homo sapiens GN=RPL35A PE=1 SV=2	P18077	13 kDa	1	2.1	1.5	2.6	0.266495
Integrin beta-5 OS=Homo sapiens GN=ITGB5 PE=1 SV=1	P18084	88 kDa	1	0.8	0.9	0.7	0.125
60S ribosomal protein L7 OS=Homo sapiens GN=RPL7 PE=1 SV=1	P18124	29 kDa	1	1.1	1.4	1.4	0.133235
Cluster of Vinculin OS=Homo sapiens GN=VCL PE=1 SV=4 (P18206)	P18206	124 kDa	1	1	1.2	1	0.108253
Lipopolysaccharide-binding protein OS=Homo sapiens GN=LBP PE=1 SV=3	P18428	53 kDa	1	1	0.4	0.7	0.428571
Cluster of Isoform D of Protein SON OS=Homo sapiens GN=SON (P18583-5)	P18583	267 kDa	1	1.1	1.1	1.8	0.303109
Guanine nucleotide-binding protein G(z) subunit alpha OS=Homo sapiens GN=GNAZ PE=2 SV=3	P19086	41 kDa	1	1.9	1.5	1.4	0.165359
1-phosphatidylinositol 4,5-bisphosphate phosphodiesterase gamma-1 OS=Homo sapiens GN=PLCG1 PE=1 SV=1	P19174	149 kDa	1	0.8	1.3	1.3	0.254713
Cluster of Nucleolin OS=Homo sapiens GN=NCL PE=1 SV=3 (P19338)	P19338	77 kDa	1	1.5	1.5	1.9	0.141392
DNA-directed RNA polymerase II subunit RPB3 OS=Homo sapiens GN=POLR2C PE=1 SV=2	P19387	31 kDa	1	1.6	1.2	1.7	0.176383
DNA-directed RNA polymerases I, II, and III subunit RPABC1 OS=Homo sapiens GN=POLR2E PE=1 SV=4	P19388	25 kDa	1	1.1	1.3	1.4	0.120594
Interferon-induced, double-stranded RNA-activated protein kinase OS=Homo sapiens GN=EIF2AK2 PE=1 SV=2	P19525	62 kDa	1	1.5	1.9	2.4	0.233237
Spermidine synthase OS=Homo sapiens GN=SRM PE=1 SV=1	P19623	34 kDa	1	0.7	1.2	1.5	0.356599
Alpha-1-acid glycoprotein 2 OS=Homo sapiens GN=ORM2 PE=1 SV=2	P19652	24 kDa	1	1	1.1	1.4	0.178429
Inter-alpha-trypsin inhibitor heavy chain H2 OS=Homo sapiens GN=ITIH2 PE=1 SV=2	P19823	106 kDa	1	0.4	0.3	0.6	0.352506
Inter-alpha-trypsin inhibitor heavy chain H1 OS=Homo sapiens GN=ITIH1 PE=1 SV=3	P19827	101 kDa	1	0.7	0.4	1.1	0.478893
Nuclear factor NF-kappa-B p105 subunit OS=Homo sapiens GN=NFKB1 PE=1 SV=2	P19838	105 kDa	1	0.9	1.2	1	0.147825
Cluster of Neutrophil cytosol factor 2 OS=Homo sapiens GN=NCF2 PE=1 SV=2 (P19878)	P19878	60 kDa	1	0.5	0.7	0.5	0.203771
Thymidine phosphorylase OS=Homo sapiens GN=TYMP PE=1 SV=2	P19971	50 kDa	1	0.6	1.3	0.4	0.616411
Cluster of Isoform B of Plasma membrane calcium-transporting ATPase 1 OS=Homo sapiens GN=ATP2B1 (P20020-3)	P20020	135 kDa	1	1.4	1	0.7	0.33986
Eukaryotic translation initiation factor 2 subunit 2 OS=Homo sapiens GN=EIF2S2 PE=1 SV=2	P20042	38 kDa	1	1.1	1.3	1.3	0.0936244
Azurocidin OS=Homo sapiens GN=AZU1 PE=1 SV=3	P20160	27 kDa	1	0.3	0.2	0.2	0.247436
Transcription factor BTF3 OS=Homo sapiens GN=BTF3 PE=1 SV=1	P20290	22 kDa	1	2.5	1.7	3	0.273227
Arachidonate 5-lipoxygenase-activating protein OS=Homo sapiens GN=ALOX5AP PE=1 SV=2	P20292	18 kDa	1	0.7	1.1	0.6	0.330719
Ras-related protein Rab-5A OS=Homo sapiens GN=RAB5A PE=1 SV=2	P20339	24 kDa	1	1.1	1.3	1.5	0.153846
Interferon-induced GTP-binding protein Mx1 OS=Homo sapiens GN=MX1 PE=1 SV=4	P20591	76 kDa	1	0.8	1.5	0.5	0.549814
Proteasome subunit beta type-1 OS=Homo sapiens GN=PSMB1 PE=1 SV=2	P20618	26 kDa	1	0.9	1.3	1	0.195156
Cluster of Cation-dependent mannose-6-phosphate receptor OS=Homo sapiens GN=M6PR PE=1 SV=1 (P20645)	P20645	31 kDa	1	0.9	1.5	0.9	0.314918
Cluster of Cytochrome c oxidase subunit 5A, mitochondrial OS=Homo sapiens GN=COX5A PE=1 SV=2 (P20674)	P20674	17 kDa	1	1.1	1	0.8	0.15802
Lamin-B1 OS=Homo sapiens GN=LMNB1 PE=1 SV=2	P20700	66 kDa	1	1.4	1	2.2	0.398485
Isoform 2 of Integrin alpha-L OS=Homo sapiens GN=ITGAL	P20701	134 kDa	1	1.4	1.5	0.6	0.422819
Mimecan OS=Homo sapiens GN=OGN PE=1 SV=1	P20774	34 kDa	1	1.4	1.1	1.2	0.123853
Cluster of N(4)-(beta-N-acetylglucosaminyl)-L-asparaginase OS=Homo sapiens GN=AGA PE=1 SV=2 (P20933)	P20933	37 kDa	1	1.1	1	0.6	0.293972
Cluster of Isoform 2 of Ras GTPase-activating protein 1 OS=Homo sapiens GN=RASA1 (P20936-2)	P20936	100 kDa	1	1	1.4	1.3	0.168784
Parathymosin OS=Homo sapiens GN=PTMS PE=1 SV=2	P20962	12 kDa	1	2.4	2.3	2.3	0.0247436
Glutathione S-transferase Mu 3 OS=Homo sapiens GN=GSTM3 PE=1 SV=3	P21266	27 kDa	1	0.6	0.7	1.1	0.330719
Cluster of V-type proton ATPase subunit B, brain isoform OS=Homo sapiens GN=ATP6V1B2 PE=1 SV=3 (P21281)	P21281	57 kDa	1	1	0.7	0.6	0.271522
Cluster of V-type proton ATPase subunit C 1 OS=Homo sapiens GN=ATP6V1C1 PE=1 SV=4 (P21283)	P21283	44 kDa	1	0.9	0.8	0.7	0.125
Cluster of Cysteine and glycine-rich protein 1 OS=Homo sapiens GN=CSRP1 PE=1 SV=3 (P21291)	P21291	21 kDa	1	1	0.9	0.4	0.419289
Cluster of Filamin-A OS=Homo sapiens GN=FLNA PE=1 SV=4 (P21333)	P21333	281 kDa	1	0.7	1.5	0.8	0.43589
Cluster of Neurofibromin OS=Homo sapiens GN=NF1 PE=1 SV=2 (P21359)	P21359	319 kDa	1	0.9	0.6	1.6	0.496607
Amine oxidase [flavin-containing] A OS=Homo sapiens GN=MAOA PE=1 SV=1	P21397	60 kDa	1	1.3	0.7	0.5	0.4996
Cytoplasmic aconitate hydratase OS=Homo sapiens GN=ACO1 PE=1 SV=3	P21399	98 kDa	1	1.2	0.9	0.9	0.173205
Cluster of 5'-nucleotidase OS=Homo sapiens GN=NT5E PE=1 SV=1 (P21589)	P21589	63 kDa	1	2.1	0.8	1.4	0.453935
Voltage-dependent anion-selective channel protein 1 OS=Homo sapiens GN=VDAC1 PE=1 SV=2	P21796	31 kDa	1	1.2	0.8	1	0.2
Succinate dehydrogenase [ubiquinone] iron-sulfur subunit, mitochondrial OS=Homo sapiens GN=SDHB PE=1 SV=3	P21912	32 kDa	1	1	0.9	1	0.0597259
2-oxoisovalerate dehydrogenase subunit beta, mitochondrial OS=Homo sapiens GN=BCKDHB PE=1 SV=2	P21953	43 kDa	1	0.8	1.1	1.6	0.34641
Cluster of Catechol O-methyltransferase OS=Homo sapiens GN=COMT PE=1 SV=2 (P21964)	P21964	30 kDa	1	1.3	1.1	1.1	0.0989743
Cluster of Protein-glutamine gamma-glutamyltransferase 2 OS=Homo sapiens GN=TGM2 PE=1 SV=2 (P21980)	P21980	77 kDa	1	0.6	0.5	0.5	0.108253
Methylmalonyl-CoA mutase, mitochondrial OS=Homo sapiens GN=MUT PE=1 SV=4	P22033	83 kDa	1	1.2	1	1.4	0.166667
Oxysterol-binding protein 1 OS=Homo sapiens GN=OSBP PE=1 SV=1	P22059	89 kDa	1	1.2	1.5	2	0.257965
rRNA 2'-O-methyltransferase fibrillarin OS=Homo sapiens GN=FBL PE=1 SV=2	P22087	34 kDa	1	1.2	1	1.6	0.241188
Trifunctional purine biosynthetic protein adenosine-3 OS=Homo sapiens GN=GART PE=1 SV=1	P22102	108 kDa	1	1.2	1.1	1.7	0.241091
Cluster of Ubiquitin-like modifier-activating enzyme 1 OS=Homo sapiens GN=UBA1 PE=1 SV=3 (P22314)	P22314	118 kDa	1	0.8	1.2	1.1	0.201452
Glutathione peroxidase 3 OS=Homo sapiens GN=GPX3 PE=1 SV=2	P22352	26 kDa	1	0.6	0.8	0.6	0.173205
Heterogeneous nuclear ribonucleoproteins A2/B1 OS=Homo sapiens GN=HNRNPA2B1 PE=1 SV=2	P22626	37 kDa	1	1.1	0.9	1.8	0.373091
Cluster of Cytochrome b-c1 complex subunit 2, mitochondrial OS=Homo sapiens GN=UQCRC2 PE=1 SV=3 (P22695)	P22695	48 kDa	1	1.3	0.9	0.9	0.22349
Carbonic anhydrase 4 OS=Homo sapiens GN=CA4 PE=1 SV=2	P22748	35 kDa	1	1.2	0.2	0.3	0.971924
Carboxypeptidase N subunit 2 OS=Homo sapiens GN=CPN2 PE=1 SV=3	P22792	61 kDa	1	0.6	0.5	0.6	0.101885
Ferrochelatase, mitochondrial OS=Homo sapiens GN=FECH PE=1 SV=2	P22830	48 kDa	1	1.3	1.1	0.9	0.181818
Cluster of Fibulin-1 OS=Homo sapiens GN=FBLN1 PE=1 SV=4 (P23142)	P23142	77 kDa	1	0.5	0.7	0.7	0.182321
Transcription elongation factor A protein 1 OS=Homo sapiens GN=TCEA1 PE=1 SV=2	P23193	34 kDa	1	1.3	1	1.4	0.168784
Splicing factor, proline- and glutamine-rich OS=Homo sapiens GN=SFPQ PE=1 SV=2	P23246	76 kDa	1	1.2	1.1	1.6	0.203519
Cluster of Tubulin gamma-1 chain OS=Homo sapiens GN=TUBG1 PE=1 SV=2 (P23258)	P23258	51 kDa	1	0.9	0.9	1	0.061859
Peptidyl-prolyl cis-trans isomerase B OS=Homo sapiens GN=PPIB PE=1 SV=2	P23284	24 kDa	1	1	1.3	1.2	0.130931
Protein S100-A1 OS=Homo sapiens GN=S100A1 PE=1 SV=2	P23297	11 kDa	1	0.4	0.8	0.2	0.654654
NAD-dependent malic enzyme, mitochondrial OS=Homo sapiens GN=ME2 PE=1 SV=1	P23368	65 kDa	1	1	1.1	1.2	0.0909091
Glycine dehydrogenase [decarboxylating], mitochondrial OS=Homo sapiens GN=GLDC PE=1 SV=2	P23378	113 kDa	1	1.2	1.2	1.4	0.0911606
Cluster of Tryptophan--tRNA ligase, cytoplasmic OS=Homo sapiens GN=WARS PE=1 SV=2 (P23381)	P23381	53 kDa	1	1	1.2	0.8	0.2
Glycine cleavage system H protein, mitochondrial OS=Homo sapiens GN=GCSH PE=1 SV=2	P23434	19 kDa	1	1.2	1.2	1.5	0.133235
Tyrosine-protein kinase JAK1 OS=Homo sapiens GN=JAK1 PE=1 SV=2	P23458	133 kDa	1	1.4	1.3	1.2	0.0769231
Isoform 2 of Receptor-type tyrosine-protein phosphatase epsilon OS=Homo sapiens GN=PTPRE	P23469	75 kDa	1	1.5	1.8	1.1	0.239447
Receptor-type tyrosine-protein phosphatase gamma OS=Homo sapiens GN=PTPRG PE=1 SV=4	P23470	162 kDa	1	1.5	1.2	2	0.257965
Receptor-type tyrosine-protein phosphatase zeta OS=Homo sapiens GN=PTPRZ1 PE=1 SV=4	P23471	255 kDa	1	1.7	1.1	1.6	0.219174
Colorectal mutant cancer protein OS=Homo sapiens GN=MCC PE=1 SV=2	P23508	93 kDa	1	1	0.9	1.2	0.147825
Oligodendrocyte-myelin glycoprotein OS=Homo sapiens GN=OMG PE=1 SV=2	P23515	50 kDa	1	1.1	0.7	0.3	0.571429
Adenosylhomocysteinase OS=Homo sapiens GN=AHCY PE=1 SV=4	P23526	48 kDa	1	0.8	1.4	1	0.286411
Factor VIII intron 22 protein OS=Homo sapiens GN=F8A1 PE=1 SV=2	P23610	39 kDa	1	0.8	1	0.8	0.133235
Carnitine O-palmitoyltransferase 2, mitochondrial OS=Homo sapiens GN=CPT2 PE=1 SV=2	P23786	74 kDa	1	1.1	1.3	0.9	0.181818
Cluster of Thymidylate kinase OS=Homo sapiens GN=DTYMK PE=1 SV=4 (P23919)	P23919	24 kDa	1	1.4	1.4	2	0.216506
Cluster of Ribonucleoside-diphosphate reductase large subunit OS=Homo sapiens GN=RRM1 PE=1 SV=1 (P23921)	P23921	90 kDa	1	1.3	1.1	3.3	0.640291
Laminin subunit alpha-2 OS=Homo sapiens GN=LAMA2 PE=1 SV=4	P24043	344 kDa	1	1.1	0.9	1.3	0.181818
Isoform C of Endothelin B receptor OS=Homo sapiens GN=EDNRB	P24530	59 kDa	1	2.3	0.9	1.2	0.502576
Cluster of Elongation factor 1-beta OS=Homo sapiens GN=EEF1B2 PE=1 SV=3 (P24534)	P24534	25 kDa	1	1.2	1.2	1.6	0.173205
ATP synthase subunit b, mitochondrial OS=Homo sapiens GN=ATP5F1 PE=1 SV=2	P24539	29 kDa	1	1	0.8	0.8	0.133235
Insulin-like growth factor-binding protein 5 OS=Homo sapiens GN=IGFBP5 PE=1 SV=1	P24593	31 kDa	1	1.1	1.5	1.6	0.188982
Cluster of Acetyl-CoA acetyltransferase, mitochondrial OS=Homo sapiens GN=ACAT1 PE=1 SV=1 (P24752)	P24752	45 kDa	1	0.9	0.9	1.2	0.173205
Cluster of Tenascin OS=Homo sapiens GN=TNC PE=1 SV=3 (P24821)	P24821	241 kDa	1	1	1	0.6	0.266469
Adenomatous polyposis coli protein OS=Homo sapiens GN=APC PE=1 SV=2	P25054	312 kDa	1	2	1.4	1.5	0.196809
Beta-adrenergic receptor kinase 1 OS=Homo sapiens GN=ADRBK1 PE=1 SV=2	P25098	80 kDa	1	0.7	0.8	0.7	0.0787296
DNA replication licensing factor MCM3 OS=Homo sapiens GN=MCM3 PE=1 SV=3	P25205	91 kDa	1	1.5	1.1	2.1	0.32127
40S ribosomal protein S12 OS=Homo sapiens GN=RPS12 PE=1 SV=3	P25398	15 kDa	1	1.2	1.5	1.4	0.11177
Tumor necrosis factor receptor superfamily member 6 OS=Homo sapiens GN=FAS PE=1 SV=1	P25445	38 kDa	1	1	1.8	0.9	0.399963
Cluster of DnaJ homolog subfamily B member 1 OS=Homo sapiens GN=DNAJB1 PE=1 SV=4 (P25685)	P25685	38 kDa	1	0.8	1.3	0.8	0.298629
ATP synthase subunit alpha, mitochondrial OS=Homo sapiens GN=ATP5A1 PE=1 SV=1	P25705	60 kDa	1	1.2	0.9	0.9	0.173205
Proteasome subunit alpha type-1 OS=Homo sapiens GN=PSMA1 PE=1 SV=1	P25786	30 kDa	1	1.1	1.2	1.2	0.0494872
Proteasome subunit alpha type-3 OS=Homo sapiens GN=PSMA3 PE=1 SV=2	P25788	28 kDa	1	0.9	1	1.1	0.1
Integrin beta-8 OS=Homo sapiens GN=ITGB8 PE=1 SV=1	P26012	86 kDa	1	1.5	1.1	1.8	0.239447
Pentraxin-related protein PTX3 OS=Homo sapiens GN=PTX3 PE=1 SV=3	P26022	42 kDa	1	0.2	0.1	0.1	0.433013
Moesin OS=Homo sapiens GN=MSN PE=1 SV=3	P26038	68 kDa	1	1.1	1.6	1.2	0.203519
Probable ATP-dependent RNA helicase DDX6 OS=Homo sapiens GN=DDX6 PE=1 SV=2	P26196	54 kDa	1	1.2	1.1	1.8	0.27702
Cluster of Catenin alpha-2 OS=Homo sapiens GN=CTNNA2 PE=1 SV=5 (P26232)	P26232	105 kDa	1	1.7	0.8	1.9	0.399509
Splicing factor U2AF 65 kDa subunit OS=Homo sapiens GN=U2AF2 PE=1 SV=4	P26368	54 kDa	1	1.2	1.2	1.5	0.133235
Cluster of 60S ribosomal protein L13 OS=Homo sapiens GN=RPL13 PE=1 SV=4 (P26373)	P26373	24 kDa	1	1.7	1.6	1.9	0.0881265
Protein S100-A4 OS=Homo sapiens GN=S100A4 PE=1 SV=1	P26447	12 kDa	1	0.6	0.8	0.5	0.241188
Cluster of Polypyrimidine tract-binding protein 1 OS=Homo sapiens GN=PTBP1 PE=1 SV=1 (P26599)	P26599	57 kDa	1	1.6	1.3	1.5	0.104149
Peptidyl-prolyl cis-trans isomerase FKBP2 OS=Homo sapiens GN=FKBP2 PE=1 SV=2	P26885	16 kDa	1	0.9	1.3	1.2	0.183676
Erythrocyte band 7 integral membrane protein OS=Homo sapiens GN=STOM PE=1 SV=3	P27105	32 kDa	1	1.1	0.9	0.7	0.222222
Adenylate kinase isoenzyme 4, mitochondrial OS=Homo sapiens GN=AK4 PE=1 SV=1	P27144	25 kDa	1	1.1	1.6	1.1	0.227901
Serum paraoxonase/arylesterase 1 OS=Homo sapiens GN=PON1 PE=1 SV=3	P27169	40 kDa	1	0.8	0.8	0.9	0.069282
Cluster of Amine oxidase [flavin-containing] B OS=Homo sapiens GN=MAOB PE=1 SV=3 (P27338)	P27338	59 kDa	1	0.8	0.7	1.5	0.43589
Dipeptidyl peptidase 4 OS=Homo sapiens GN=DPP4 PE=1 SV=2	P27487	88 kDa	1	0.8	3.8	0.8	0.96225
Ceramide synthase 1 OS=Homo sapiens GN=CERS1 PE=2 SV=1	P27544	40 kDa	1	0.8	0.8	0.9	0.069282
60S ribosomal protein L10 OS=Homo sapiens GN=RPL10 PE=1 SV=4	P27635	25 kDa	1	1.2	1.2	1.7	0.211226
Replication protein A 70 kDa DNA-binding subunit OS=Homo sapiens GN=RPA1 PE=1 SV=2	P27694	68 kDa	1	1.6	1.1	2.1	0.3125
Deoxycytidine kinase OS=Homo sapiens GN=DCK PE=1 SV=1	P27707	31 kDa	1	1.3	1.3	2.6	0.433013
Calreticulin OS=Homo sapiens GN=CALR PE=1 SV=1	P27797	48 kDa	1	0.8	2	1.3	0.441052
Cluster of Inositol-trisphosphate 3-kinase B OS=Homo sapiens GN=ITPKB PE=1 SV=5 (P27987)	P27987	102 kDa	1	1	1.3	0.5	0.433013
Cluster of Proteasome subunit beta type-8 OS=Homo sapiens GN=PSMB8 PE=1 SV=3 (P28062)	P28062	30 kDa	1	1.3	2.1	0.8	0.468388
Cluster of Proteasome subunit alpha type-5 OS=Homo sapiens GN=PSMA5 PE=1 SV=3 (P28066)	P28066	26 kDa	1	0.9	1.1	1	0.1
Proteasome subunit beta type-4 OS=Homo sapiens GN=PSMB4 PE=1 SV=4	P28070	29 kDa	1	0.9	1	0.7	0.176253
Proteasome subunit beta type-6 OS=Homo sapiens GN=PSMB6 PE=1 SV=4	P28072	25 kDa	1	0.9	1	1.2	0.147825
Cluster of Proteasome subunit beta type-5 OS=Homo sapiens GN=PSMB5 PE=1 SV=3 (P28074)	P28074	28 kDa	1	1.3	1.1	1.6	0.188746
Cluster of ATP-binding cassette sub-family D member 3 OS=Homo sapiens GN=ABCD3 PE=1 SV=1 (P28288)	P28288	75 kDa	1	1.2	1.4	1.2	0.0911606
Tropomodulin-1 OS=Homo sapiens GN=TMOD1 PE=1 SV=1	P28289	41 kDa	1	1.7	1.5	0.9	0.304634
Isoform 2 of NADH-ubiquinone oxidoreductase 75 kDa subunit, mitochondrial OS=Homo sapiens GN=NDUFS1	P28331	81 kDa	1	1	0.9	0.9	0.061859
Probable global transcription activator SNF2L1 OS=Homo sapiens GN=SMARCA1 PE=1 SV=2	P28370	123 kDa	1	1.6	1.2	1.5	0.145233
Cluster of Mitogen-activated protein kinase 1 OS=Homo sapiens GN=MAPK1 PE=1 SV=3 (P28482)	P28482	41 kDa	1	0.9	0.9	1.1	0.119452
Granulins OS=Homo sapiens GN=GRN PE=1 SV=2	P28799	64 kDa	1	0.6	1.3	0.4	0.616411
Cluster of Cytosol aminopeptidase OS=Homo sapiens GN=LAP3 PE=1 SV=3 (P28838)	P28838	56 kDa	1	1.2	1.4	0.9	0.21571
ADP-ribosyl cyclase 1 OS=Homo sapiens GN=CD38 PE=1 SV=2	P28907	34 kDa	1	1.8	0.8	1.1	0.416076
Cluster of Protein PML OS=Homo sapiens GN=PML PE=1 SV=3 (P29590)	P29590	98 kDa	1	0.8	0.7	0.6	0.142857
Kallistatin OS=Homo sapiens GN=SERPINA4 PE=1 SV=3	P29622	49 kDa	1	0.8	0.6	1.1	0.301993
Cellular retinoic acid-binding protein 1 OS=Homo sapiens GN=CRABP1 PE=1 SV=2	P29762	16 kDa	1	0.5	0.4	3	1.13315
Myristoylated alanine-rich C-kinase substrate OS=Homo sapiens GN=MARCKS PE=1 SV=4	P29966	32 kDa	1	2	1.1	1.6	0.287824
Cluster of Guanine nucleotide-binding protein subunit alpha-11 OS=Homo sapiens GN=GNA11 PE=1 SV=2 (P29992)	P29992	42 kDa	1	1.4	0.9	1.2	0.21571
Delta-1-pyrroline-5-carboxylate dehydrogenase, mitochondrial OS=Homo sapiens GN=ALDH4A1 PE=1 SV=3	P30038	62 kDa	1	1.6	1	0.7	0.416598
Cluster of Endoplasmic reticulum resident protein 29 OS=Homo sapiens GN=ERP29 PE=1 SV=4 (P30040)	P30040	29 kDa	1	0.8	1.6	1.5	0.3353
Peroxiredoxin-6 OS=Homo sapiens GN=PRDX6 PE=1 SV=3	P30041	25 kDa	1	0.9	1.2	0.6	0.333333
Flavin reductase (NADPH) OS=Homo sapiens GN=BLVRB PE=1 SV=3	P30043	22 kDa	1	1	0.7	0.5	0.343174
Peroxiredoxin-5, mitochondrial OS=Homo sapiens GN=PRDX5 PE=1 SV=4	P30044	22 kDa	1	0.9	0.6	0.8	0.199242
Thioredoxin-dependent peroxide reductase, mitochondrial OS=Homo sapiens GN=PRDX3 PE=1 SV=3	P30048	28 kDa	1	0.9	1.2	0.8	0.215345
ATP synthase subunit delta, mitochondrial OS=Homo sapiens GN=ATP5D PE=1 SV=2	P30049	17 kDa	1	1.3	1	0.9	0.195156
60S ribosomal protein L12 OS=Homo sapiens GN=RPL12 PE=1 SV=1	P30050	18 kDa	1	1.5	1.3	1.8	0.164127
Enoyl-CoA hydratase, mitochondrial OS=Homo sapiens GN=ECHS1 PE=1 SV=4	P30084	31 kDa	1	0.8	1	0.6	0.25
Phosphatidylethanolamine-binding protein 1 OS=Homo sapiens GN=PEBP1 PE=1 SV=3	P30086	21 kDa	1	0.9	0.9	0.8	0.0666173
Cluster of Isoform 2 of Serine/threonine-protein phosphatase 2A 65 kDa regulatory subunit A beta isoform OS=Homo sapiens GN=PPP2R1B (P30154-2)	P30154	74 kDa	1	0.9	1.1	1.1	0.111745
Cluster of High affinity immunoglobulin epsilon receptor subunit gamma OS=Homo sapiens GN=FCER1G PE=1 SV=1 (P30273)	P30273	10 kDa	1	1	2.4	0.5	0.757604
Peptidyl-prolyl cis-trans isomerase F, mitochondrial OS=Homo sapiens GN=PPIF PE=1 SV=1	P30405	22 kDa	1	0.9	1	0.9	0.061859
Glycylpeptide N-tetradecanoyltransferase 1 OS=Homo sapiens GN=NMT1 PE=1 SV=2	P30419	57 kDa	1	1.1	1	1.3	0.134782
Adenylosuccinate synthetase isozyme 2 OS=Homo sapiens GN=ADSS PE=1 SV=3	P30520	50 kDa	1	0.7	0.9	0.9	0.138564
Sodium- and chloride-dependent GABA transporter 1 OS=Homo sapiens GN=SLC6A1 PE=1 SV=2	P30531	67 kDa	1	1.2	0.2	0.4	0.881917
Cluster of Alpha-2-macroglobulin receptor-associated protein OS=Homo sapiens GN=LRPAP1 PE=1 SV=1 (P30533)	P30533	41 kDa	1	1.6	1.5	1.3	0.104149
Adenylosuccinate lyase OS=Homo sapiens GN=ADSL PE=1 SV=2	P30566	55 kDa	1	1.2	1.2	1.1	0.0494872
Cluster of CAP-Gly domain-containing linker protein 1 OS=Homo sapiens GN=CLIP1 PE=1 SV=2 (P30622)	P30622	162 kDa	1	1.4	1.2	1.6	0.142857
Cluster of Leukocyte elastase inhibitor OS=Homo sapiens GN=SERPINB1 PE=1 SV=1 (P30740)	P30740	43 kDa	1	0.5	0.9	0.4	0.440959
Cluster of Succinate dehydrogenase [ubiquinone] flavoprotein subunit, mitochondrial OS=Homo sapiens GN=SDHA PE=1 SV=2 (P31040)	P31040	73 kDa	1	1	0.9	1	0.0597259
Coronin-1A OS=Homo sapiens GN=CORO1A PE=1 SV=4	P31146	51 kDa	1	0.6	1.1	0.4	0.515079
Rab GDP dissociation inhibitor alpha OS=Homo sapiens GN=GDI1 PE=1 SV=2	P31150	51 kDa	1	0.8	1	0.8	0.133235
S-adenosylmethionine synthase isoform type-2 OS=Homo sapiens GN=MAT2A PE=1 SV=1	P31153	44 kDa	1	1.1	1	1	0.0558726
cAMP-dependent protein kinase type II-beta regulatory subunit OS=Homo sapiens GN=PRKAR2B PE=1 SV=3	P31323	46 kDa	1	1.1	0.7	1.2	0.264575
DnaJ homolog subfamily A member 1 OS=Homo sapiens GN=DNAJA1 PE=1 SV=2	P31689	45 kDa	1	1.1	1	0.9	0.1
Cluster of RAC-alpha serine/threonine-protein kinase OS=Homo sapiens GN=AKT1 PE=1 SV=2 (P31749)	P31749	56 kDa	1	1.3	1.9	1.4	0.209645
Cytochrome b-c1 complex subunit 1, mitochondrial OS=Homo sapiens GN=UQCRC1 PE=1 SV=3	P31930	53 kDa	1	1.3	1.1	0.9	0.181818
Cluster of 3-hydroxyisobutyrate dehydrogenase, mitochondrial OS=Homo sapiens GN=HIBADH PE=1 SV=2 (P31937)	P31937	35 kDa	1	0.8	1	1.2	0.2
Cluster of Bifunctional purine biosynthesis protein PURH OS=Homo sapiens GN=ATIC PE=1 SV=3 (P31939)	P31939	65 kDa	1	1	1	1.1	0.0558726
Heterogeneous nuclear ribonucleoprotein H3 OS=Homo sapiens GN=HNRNPH3 PE=1 SV=2	P31942	37 kDa	1	1.4	1.1	2.4	0.416746
Protein S100-A11 OS=Homo sapiens GN=S100A11 PE=1 SV=2	P31949	12 kDa	1	0.7	1.6	0.8	0.477376
Cluster of Peroxiredoxin-2 OS=Homo sapiens GN=PRDX2 PE=1 SV=5 (P32119)	P32119	22 kDa	1	1.2	1.1	1.2	0.0494872
Cluster of Interferon-induced guanylate-binding protein 2 OS=Homo sapiens GN=GBP2 PE=1 SV=3 (P32456)	P32456	67 kDa	1	0.9	1.3	0.5	0.444444
Cluster of Syntaxin-2 OS=Homo sapiens GN=STX2 PE=1 SV=3 (P32856)	P32856	33 kDa	1	1.2	1.1	0.9	0.143205
Cadherin-5 OS=Homo sapiens GN=CDH5 PE=1 SV=5	P33151	88 kDa	1	1.1	1.9	1.4	0.275554
Kinesin-1 heavy chain OS=Homo sapiens GN=KIF5B PE=1 SV=1	P33176	110 kDa	1	1.1	1	1.2	0.0909091
DNA replication licensing factor MCM7 OS=Homo sapiens GN=MCM7 PE=1 SV=4	P33993	81 kDa	1	1.5	1.1	1.7	0.213143
Cluster of Serine hydroxymethyltransferase, mitochondrial OS=Homo sapiens GN=SHMT2 PE=1 SV=3 (P34897)	P34897	56 kDa	1	0.9	0.6	1.7	0.533085
Heat shock 70 kDa protein 4 OS=Homo sapiens GN=HSPA4 PE=1 SV=4	P34932	94 kDa	1	0.9	1	1.2	0.147825
Cluster of Mannose-6-phosphate isomerase OS=Homo sapiens GN=MPI PE=1 SV=2 (P34949)	P34949	47 kDa	1	0.6	1.1	0.8	0.301993
Cluster of Catenin alpha-1 OS=Homo sapiens GN=CTNNA1 PE=1 SV=1 (P35221)	P35221	100 kDa	0.9	1.5	1.7	1.3	0.133333
Prohibitin OS=Homo sapiens GN=PHB PE=1 SV=1	P35232	30 kDa	1	1.3	1.1	1.2	0.0833333
Cluster of Serpin B6 OS=Homo sapiens GN=SERPINB6 PE=1 SV=3 (P35237)	P35237	43 kDa	1	0.8	1.1	1	0.15802
Cluster of Radixin OS=Homo sapiens GN=RDX PE=1 SV=1 (P35241)	P35241	69 kDa	1	0.8	1.3	1.3	0.254713
Replication factor C subunit 4 OS=Homo sapiens GN=RFC4 PE=1 SV=2	P35249	40 kDa	1	1.3	1.1	1.2	0.0833333
Cluster of Replication factor C subunit 2 OS=Homo sapiens GN=RFC2 PE=1 SV=3 (P35250)	P35250	39 kDa	1	1.6	2	1.6	0.133235
60S ribosomal protein L22 OS=Homo sapiens GN=RPL22 PE=1 SV=2	P35268	15 kDa	1	1.3	1.1	1.1	0.0989743
Sepiapterin reductase OS=Homo sapiens GN=SPR PE=1 SV=1	P35270	28 kDa	1	0.9	1.3	0.6	0.376273
Thrombospondin-2 OS=Homo sapiens GN=THBS2 PE=1 SV=2	P35442	130 kDa	1	1.3	0.7	0.7	0.3849
Cluster of Cystathionine beta-synthase OS=Homo sapiens GN=CBS PE=1 SV=2 (P35520)	P35520	61 kDa	1	1	0.8	1.2	0.2
Keratin, type I cytoskeletal 9 OS=Homo sapiens GN=KRT9 PE=1 SV=3	P35527	62 kDa	1	1.7	1.1	1	0.29889
Serum amyloid A-4 protein OS=Homo sapiens GN=SAA4 PE=1 SV=2	P35542	15 kDa	1	0.9	0.5	0.8	0.283864
Cluster of Fibrillin-1 OS=Homo sapiens GN=FBN1 PE=1 SV=3 (P35555)	P35555	312 kDa	1	1.6	1.5	1.7	0.0625
Glycogen debranching enzyme OS=Homo sapiens GN=AGL PE=1 SV=3	P35573	175 kDa	1	1.1	0.8	1.5	0.309872
Cluster of Myosin-9 OS=Homo sapiens GN=MYH9 PE=1 SV=4 (P35579)	P35579	227 kDa	1.1	0.9	1.4	0.7	0.360555
Beta-adducin OS=Homo sapiens GN=ADD2 PE=1 SV=3	P35612	81 kDa	1	1.1	0.8	1.2	0.201452
Cluster of Isoform 3 of Basigin OS=Homo sapiens GN=BSG (P35613-3)	P35613	19 kDa	1	1.7	1.8	1.7	0.0333087
Hydroxymethylglutaryl-CoA lyase, mitochondrial OS=Homo sapiens GN=HMGCL PE=1 SV=2	P35914	34 kDa	1	1.1	2.1	1.4	0.33467
Vascular endothelial growth factor receptor 2 OS=Homo sapiens GN=KDR PE=1 SV=2	P35968	152 kDa	1	1	1.4	1.7	0.256967
26S protease regulatory subunit 7 OS=Homo sapiens GN=PSMC2 PE=1 SV=3	P35998	49 kDa	1	1.1	1.2	1.3	0.0833333
Cluster of Chitinase-3-like protein 1 OS=Homo sapiens GN=CHI3L1 PE=1 SV=2 (P36222)	P36222	43 kDa	1	0.7	2.3	0.3	0.962091
Isoform 3 of Gamma-glutamyltransferase 5 OS=Homo sapiens GN=GGT5	P36269	62 kDa	1	0.9	1.1	1	0.1
ADP-ribosylation factor-like protein 2 OS=Homo sapiens GN=ARL2 PE=1 SV=4	P36404	21 kDa	1	0.7	0.6	0.8	0.142857
ADP-ribosylation factor-like protein 3 OS=Homo sapiens GN=ARL3 PE=1 SV=2	P36405	20 kDa	1	0.6	1.1	1.1	0.309295
Dual specificity mitogen-activated protein kinase kinase 2 OS=Homo sapiens GN=MAP2K2 PE=1 SV=1	P36507	44 kDa	1	1.2	1.3	1.4	0.0769231
ATP synthase subunit gamma, mitochondrial OS=Homo sapiens GN=ATP5C1 PE=1 SV=1	P36542	33 kDa	1	1.4	0.9	1	0.240523
Cluster of V-type proton ATPase subunit E 1 OS=Homo sapiens GN=ATP6V1E1 PE=1 SV=1 (P36543)	P36543	26 kDa	1	0.9	0.8	0.6	0.199242
60S ribosomal protein L4 OS=Homo sapiens GN=RPL4 PE=1 SV=5	P36578	48 kDa	1	1.1	1.3	1.3	0.0936244
Isoform p21 of 7,8-dihydro-8-oxoguanine triphosphatase OS=Homo sapiens GN=NUDT1	P36639	19 kDa	1	0.8	1	1.4	0.286411
Cluster of Lon protease homolog, mitochondrial OS=Homo sapiens GN=LONP1 PE=1 SV=2 (P36776)	P36776	106 kDa	1	1.5	1.3	1.5	0.0805605
Cluster of Phosphoglucomutase-1 OS=Homo sapiens GN=PGM1 PE=1 SV=3 (P36871)	P36871	61 kDa	1	0.9	1.1	1.4	0.222054
Guanine nucleotide-binding protein-like 1 OS=Homo sapiens GN=GNL1 PE=1 SV=2	P36915	69 kDa	1	1	1	1.2	0.108253
Cluster of Pigment epithelium-derived factor OS=Homo sapiens GN=SERPINF1 PE=1 SV=4 (P36955)	P36955	46 kDa	1	1.1	1.1	0.8	0.173205
Cluster of Dihydrolipoyllysine-residue succinyltransferase component of 2-oxoglutarate dehydrogenase complex, mitochondrial OS=Homo sapiens GN=DLST PE=1 SV=4 (P36957)	P36957	49 kDa	1	1.3	1.2	1.7	0.188982
GMP reductase 1 OS=Homo sapiens GN=GMPR PE=1 SV=1	P36959	37 kDa	1	0.8	0.7	0.5	0.229129
Phospholipid hydroperoxide glutathione peroxidase, mitochondrial OS=Homo sapiens GN=GPX4 PE=1 SV=3	P36969	22 kDa	1	1.1	0.8	0.5	0.375
Transgelin-2 OS=Homo sapiens GN=TAGLN2 PE=1 SV=3	P37802	22 kDa	1	1.4	1.5	0.7	0.363242
Cluster of Transaldolase OS=Homo sapiens GN=TALDO1 PE=1 SV=2 (P37837)	P37837	38 kDa	1	0.5	0.8	0.5	0.288675
V-type proton ATPase catalytic subunit A OS=Homo sapiens GN=ATP6V1A PE=1 SV=2	P38606	68 kDa	1	0.8	0.8	0.6	0.157459
Cluster of Stress-70 protein, mitochondrial OS=Homo sapiens GN=HSPA9 PE=1 SV=2 (P38646)	P38646	74 kDa	1	1.1	1.1	1.1	0
Cluster of Eukaryotic initiation factor 4A-III OS=Homo sapiens GN=EIF4A3 PE=1 SV=4 (P38919)	P38919	47 kDa	1	1.4	1	2.1	0.371184
40S ribosomal protein S19 OS=Homo sapiens GN=RPS19 PE=1 SV=2	P39019	16 kDa	1	1.9	1.5	2.1	0.166639
Cluster of 60S ribosomal protein L3 OS=Homo sapiens GN=RPL3 PE=1 SV=2 (P39023)	P39023	46 kDa	1	1.2	1.2	1.4	0.0911606
Collagen alpha-1(XV) chain OS=Homo sapiens GN=COL15A1 PE=1 SV=2	P39059	142 kDa	1	1.1	1.1	1.6	0.227901
Isoform 3 of Collagen alpha-1(XVIII) chain OS=Homo sapiens GN=COL18A1	P39060	136 kDa	1	0.5	0.8	1	0.328254
Dolichyl-diphosphooligosaccharide--protein glycosyltransferase 48 kDa subunit OS=Homo sapiens GN=DDOST PE=1 SV=4	P39656	51 kDa	1	0.9	1.7	1.2	0.319062
Cluster of Flap endonuclease 1 OS=Homo sapiens GN=FEN1 PE=1 SV=1 (P39748)	P39748	43 kDa	1	1.3	1.1	2.4	0.4375
Cluster of Isoform 2 of Homeobox protein cut-like 1 OS=Homo sapiens GN=CUX1 (P39880-2)	P39880	162 kDa	1	1.8	1.5	1.9	0.120096
Adenylate cyclase type 8 OS=Homo sapiens GN=ADCY8 PE=1 SV=1	P40145	140 kDa	1	1.5	0.4	2.6	0.733333
Nicotinamide N-methyltransferase OS=Homo sapiens GN=NNMT PE=1 SV=1	P40261	30 kDa	1	0.5	2	0.8	0.721569
Cluster of 60S ribosomal protein L13a OS=Homo sapiens GN=RPL13A PE=1 SV=2 (P40429)	P40429	24 kDa	1	1	0.9	1.4	0.240523
Signal transducer and activator of transcription 3 OS=Homo sapiens GN=STAT3 PE=1 SV=2	P40763	88 kDa	1	1.2	1.1	1	0.0909091
Cluster of Peroxisomal biogenesis factor 19 OS=Homo sapiens GN=PEX19 PE=1 SV=1 (P40855)	P40855	33 kDa	1	1.1	1.5	1	0.220479
Malate dehydrogenase, mitochondrial OS=Homo sapiens GN=MDH2 PE=1 SV=3	P40926	36 kDa	0.9	1	0.9	1.1	0.1
Trifunctional enzyme subunit alpha, mitochondrial OS=Homo sapiens GN=HADHA PE=1 SV=2	P40939	83 kDa	1	1.3	1.1	1.4	0.120594
Cluster of Centrin-2 OS=Homo sapiens GN=CETN2 PE=1 SV=1 (P41208)	P41208	20 kDa	1	1.3	1.1	1.3	0.0936244
Isoform 3 of OX-2 membrane glycoprotein OS=Homo sapiens GN=CD200	P41217	33 kDa	1	0.9	0.5	0.6	0.31225
Myeloid cell nuclear differentiation antigen OS=Homo sapiens GN=MNDA PE=1 SV=1	P41218	46 kDa	1	0.2	0.2	0.3	0.247436
Ubiquitin-like modifier-activating enzyme 7 OS=Homo sapiens GN=UBA7 PE=1 SV=2	P41226	112 kDa	1	2.1	1.7	1.8	0.111518
Tyrosine-protein kinase CSK OS=Homo sapiens GN=CSK PE=1 SV=1	P41240	51 kDa	1	1.1	1.1	1.1	0
Glycine--tRNA ligase OS=Homo sapiens GN=GARS PE=1 SV=3	P41250	83 kDa	1	0.8	0.9	1.2	0.215345
Isoleucine--tRNA ligase, cytoplasmic OS=Homo sapiens GN=IARS PE=1 SV=2	P41252	145 kDa	1	1.6	1.2	1.5	0.145233
Isoform S of Pituitary adenylate cyclase-activating polypeptide type I receptor OS=Homo sapiens GN=ADCYAP1R1	P41586	51 kDa	1	3.2	0.8	1.2	0.741819
Cluster of Metabotropic glutamate receptor 5 OS=Homo sapiens GN=GRM5 PE=1 SV=2 (P41594)	P41594	132 kDa	1	0.7	0.3	1.8	0.832227
Cluster of Lamina-associated polypeptide 2, isoforms beta/gamma OS=Homo sapiens GN=TMPO PE=1 SV=2 (P42167)	P42167	51 kDa	1	2.1	1.8	2.6	0.186529
Cluster of Signal transducer and activator of transcription 1-alpha/beta OS=Homo sapiens GN=STAT1 PE=1 SV=2 (P42224)	P42224	87 kDa	1	0.8	0.9	1	0.111111
Cluster of Isoform 3 of Glutamate receptor 2 OS=Homo sapiens GN=GRIA2 (P42262-3)	P42262	101 kDa	1	1.6	0.6	1.5	0.44656
Superkiller viralicidic activity 2-like 2 OS=Homo sapiens GN=SKIV2L2 PE=1 SV=3	P42285	118 kDa	1	1.3	2.1	1.1	0.352767
Cluster of Phosphatidylinositol 4,5-bisphosphate 3-kinase catalytic subunit beta isoform OS=Homo sapiens GN=PIK3CB PE=1 SV=1 (P42338)	P42338	123 kDa	1	0.5	1	0.8	0.328254
Cluster of Serine/threonine-protein kinase mTOR OS=Homo sapiens GN=MTOR PE=1 SV=1 (P42345)	P42345	289 kDa	1	1.1	1.2	1	0.0909091
Cluster of Epidermal growth factor receptor substrate 15 OS=Homo sapiens GN=EPS15 PE=1 SV=2 (P42566)	P42566	99 kDa	1	1.2	1.9	1.8	0.231792
Caspase-3 OS=Homo sapiens GN=CASP3 PE=1 SV=2	P42574	32 kDa	1	1.2	1.2	1.4	0.0911606
Cluster of Dipeptidyl aminopeptidase-like protein 6 OS=Homo sapiens GN=DPP6 PE=1 SV=2 (P42658)	P42658	98 kDa	1	1.4	0.5	2	0.580756
Cluster of 40S ribosomal protein S27 OS=Homo sapiens GN=RPS27 PE=1 SV=3 (P42677)	P42677	9 kDa	1	1.6	1.3	1.7	0.135761
Cluster of Leucine-rich PPR motif-containing protein, mitochondrial OS=Homo sapiens GN=LRPPRC PE=1 SV=3 (P42704)	P42704	158 kDa	1	1.2	1.3	1.5	0.114564
3-ketoacyl-CoA thiolase, mitochondrial OS=Homo sapiens GN=ACAA2 PE=1 SV=2	P42765	42 kDa	1	0.7	1.3	1.2	0.301364
Cluster of Cyclin-dependent kinase inhibitor 2A, isoforms 1/2/3 OS=Homo sapiens GN=CDKN2A PE=1 SV=2 (P42771)	P42771	17 kDa	1	0.8	3.1	0.6	0.926163
Cyclin-dependent kinase 4 inhibitor C OS=Homo sapiens GN=CDKN2C PE=1 SV=1	P42773	18 kDa	1	2.2	0.8	2.3	0.474707
Huntingtin OS=Homo sapiens GN=HTT PE=1 SV=2	P42858	348 kDa	1	0.9	1	1	0.0597259
Neutral amino acid transporter A OS=Homo sapiens GN=SLC1A4 PE=1 SV=1	P43007	56 kDa	1	2.1	1.2	1	0.4088
Cluster of Platelet-activating factor acetylhydrolase IB subunit alpha OS=Homo sapiens GN=PAFAH1B1 PE=1 SV=2 (P43034)	P43034	47 kDa	1	0.9	1	1.2	0.147825
Cluster of Cell surface glycoprotein MUC18 OS=Homo sapiens GN=MCAM PE=1 SV=2 (P43121)	P43121	72 kDa	1	1	0.9	1	0.0597259
Cluster of Isoform 2 of Carnitine O-acetyltransferase OS=Homo sapiens GN=CRAT (P43155-2)	P43155	69 kDa	1	1	1.1	1.4	0.178429
Cluster of DNA mismatch repair protein Msh2 OS=Homo sapiens GN=MSH2 PE=1 SV=1 (P43246)	P43246	105 kDa	1	1.6	1.6	1.7	0.035348
Cluster of Glycerol-3-phosphate dehydrogenase, mitochondrial OS=Homo sapiens GN=GPD2 PE=1 SV=3 (P43304)	P43304	81 kDa	1	1.4	1.3	1	0.168784
Cluster of Translocon-associated protein subunit alpha OS=Homo sapiens GN=SSR1 PE=1 SV=3 (P43307)	P43307	32 kDa	1	1.3	1.3	1.3	0
Cluster of Tyrosine-protein phosphatase non-receptor type 9 OS=Homo sapiens GN=PTPN9 PE=1 SV=1 (P43378)	P43378	68 kDa	1	0.9	1.8	0.6	0.567727
Cluster of Tyrosine-protein kinase SYK OS=Homo sapiens GN=SYK PE=1 SV=1 (P43405)	P43405	72 kDa	1	0.6	0.8	0.6	0.173205
Cluster of Ran-specific GTPase-activating protein OS=Homo sapiens GN=RANBP1 PE=1 SV=1 (P43487)	P43487	23 kDa	1	1.3	1.2	2.3	0.380173
Nicotinamide phosphoribosyltransferase OS=Homo sapiens GN=NAMPT PE=1 SV=1	P43490	56 kDa	1	0.7	1.9	1.4	0.452079
Afamin OS=Homo sapiens GN=AFM PE=1 SV=1	P43652	69 kDa	1	1.3	0.8	1.5	0.300463
26S protease regulatory subunit 6B OS=Homo sapiens GN=PSMC4 PE=1 SV=2	P43686	47 kDa	1	1.2	1.3	1.5	0.114564
Elongation factor Ts, mitochondrial OS=Homo sapiens GN=TSFM PE=1 SV=2	P43897	35 kDa	1	1.7	1.2	1.6	0.176383
Cluster of Isoform 2 of Voltage-dependent anion-selective channel protein 2 OS=Homo sapiens GN=VDAC2 (P45880-2)	P45880	30 kDa	1	1.1	0.8	0.7	0.240192
Short/branched chain specific acyl-CoA dehydrogenase, mitochondrial OS=Homo sapiens GN=ACADSB PE=1 SV=1	P45954	47 kDa	1	0.7	1.3	1.4	0.334053
Cluster of Chromobox protein homolog 5 OS=Homo sapiens GN=CBX5 PE=1 SV=1 (P45973)	P45973	22 kDa	1	1.6	1	1.8	0.283864
Cluster of Ubiquitin carboxyl-terminal hydrolase 5 OS=Homo sapiens GN=USP5 PE=1 SV=2 (P45974)	P45974	96 kDa	0.9	0.9	1	0.9	0.061859
Dual specificity mitogen-activated protein kinase kinase 4 OS=Homo sapiens GN=MAP2K4 PE=1 SV=1	P45985	44 kDa	1	1	0.8	1	0.123718
Phosphorylase b kinase regulatory subunit alpha, liver isoform OS=Homo sapiens GN=PHKA2 PE=1 SV=1	P46019	138 kDa	1	1	1	0.9	0.0597259
Cluster of Ran GTPase-activating protein 1 OS=Homo sapiens GN=RANGAP1 PE=1 SV=1 (P46060)	P46060	64 kDa	1	1.3	1.5	1.3	0.0844903
ATP-dependent DNA helicase Q1 OS=Homo sapiens GN=RECQL PE=1 SV=3	P46063	73 kDa	1	1.1	1.3	1.7	0.22354
Cluster of Adapter molecule crk OS=Homo sapiens GN=CRK PE=1 SV=2 (P46108)	P46108	34 kDa	1	0.5	1	0.7	0.343174
Crk-like protein OS=Homo sapiens GN=CRKL PE=1 SV=1	P46109	34 kDa	1	0.9	0.9	1.1	0.119452
Translation initiation factor IF-2, mitochondrial OS=Homo sapiens GN=MTIF2 PE=1 SV=2	P46199	81 kDa	1	1	1	0.6	0.266469
Cluster of Vesicle-fusing ATPase OS=Homo sapiens GN=NSF PE=1 SV=3 (P46459)	P46459	83 kDa	1	1.1	0.8	0.8	0.19245
Dual specificity mitogen-activated protein kinase kinase 3 OS=Homo sapiens GN=MAP2K3 PE=1 SV=2	P46734	39 kDa	1	1.3	1	1.4	0.168784
Cluster of 60S ribosomal protein L27a OS=Homo sapiens GN=RPL27A PE=1 SV=2 (P46776)	P46776	17 kDa	1	1.5	1.3	1.8	0.164127
60S ribosomal protein L5 OS=Homo sapiens GN=RPL5 PE=1 SV=3	P46777	34 kDa	1	1.1	0.9	1.7	0.337567
60S ribosomal protein L21 OS=Homo sapiens GN=RPL21 PE=1 SV=2	P46778	19 kDa	1	1.8	1.2	1.9	0.231792
40S ribosomal protein S9 OS=Homo sapiens GN=RPS9 PE=1 SV=3	P46781	23 kDa	1	1.1	1.2	1.5	0.164342
40S ribosomal protein S5 OS=Homo sapiens GN=RPS5 PE=1 SV=4	P46782	23 kDa	1	1.5	2.2	1.1	0.347985
40S ribosomal protein S10 OS=Homo sapiens GN=RPS10 PE=1 SV=1	P46783	19 kDa	1	1.6	1.5	1.9	0.1249
Cluster of Microtubule-associated protein 1B OS=Homo sapiens GN=MAP1B PE=1 SV=2 (P46821)	P46821	271 kDa	1	0.6	1.6	1	0.471865
Cluster of Glucosamine-6-phosphate isomerase 1 OS=Homo sapiens GN=GNPDA1 PE=1 SV=1 (P46926)	P46926	33 kDa	1	0.8	0.7	0.7	0.0787296
Cluster of Utrophin OS=Homo sapiens GN=UTRN PE=1 SV=2 (P46939)	P46939	394 kDa	1	1.2	1.2	1	0.101885
Cluster of Ras GTPase-activating-like protein IQGAP1 OS=Homo sapiens GN=IQGAP1 PE=1 SV=1 (P46940)	P46940	189 kDa	1	1	1.4	1	0.203771
Dolichyl-diphosphooligosaccharide--protein glycosyltransferase subunit STT3A OS=Homo sapiens GN=STT3A PE=1 SV=2	P46977	81 kDa	1	1.1	1.4	1.5	0.156125
Cytosolic phospholipase A2 OS=Homo sapiens GN=PLA2G4A PE=1 SV=2	P47712	85 kDa	1	0.9	2	1.1	0.43946
F-actin-capping protein subunit alpha-2 OS=Homo sapiens GN=CAPZA2 PE=1 SV=3	P47755	33 kDa	1	0.8	0.9	1	0.111111
Cluster of Glutamine--tRNA ligase OS=Homo sapiens GN=QARS PE=1 SV=1 (P47897)	P47897	88 kDa	1	0.9	1.3	1	0.195156
Neuronal pentraxin-2 OS=Homo sapiens GN=NPTX2 PE=1 SV=2	P47972	47 kDa	1	1.4	1.1	1	0.178429
Cluster of Cytochrome b-c1 complex subunit Rieske, mitochondrial OS=Homo sapiens GN=UQCRFS1 PE=1 SV=2 (P47985)	P47985	30 kDa	1	1.2	1	1	0.108253
Cluster of ATP synthase subunit O, mitochondrial OS=Homo sapiens GN=ATP5O PE=1 SV=1 (P48047)	P48047	23 kDa	1	1.5	0.9	1	0.283637
Cluster of Isoform 3 of LIM and senescent cell antigen-like-containing domain protein 1 OS=Homo sapiens GN=LIMS1 (P48059-3)	P48059	44 kDa	1	1.1	0.8	0.9	0.163663
Sodium- and chloride-dependent GABA transporter 3 OS=Homo sapiens GN=SLC6A11 PE=2 SV=1	P48066	71 kDa	1	3.4	1	0.9	0.801165
Prolyl endopeptidase OS=Homo sapiens GN=PREP PE=1 SV=2	P48147	81 kDa	1	0.5	1.1	1.1	0.3849
Cluster of NADP-dependent malic enzyme OS=Homo sapiens GN=ME1 PE=1 SV=1 (P48163)	P48163	64 kDa	1	0.6	0.6	0.4	0.216506
Coatomer subunit delta OS=Homo sapiens GN=ARCN1 PE=1 SV=1	P48444	57 kDa	1	1.1	1.1	1.2	0.0509427
Cluster of Glutamate--cysteine ligase catalytic subunit OS=Homo sapiens GN=GCLC PE=1 SV=2 (P48506)	P48506	73 kDa	1	0.7	0.7	0.6	0.0866025
CD151 antigen OS=Homo sapiens GN=CD151 PE=1 SV=3	P48509	28 kDa	1	1	1.7	0.8	0.40507
Trafficking protein particle complex subunit 10 OS=Homo sapiens GN=TRAPPC10 PE=1 SV=2	P48553	142 kDa	1	1.1	0.9	0.9	0.119452
26S proteasome non-ATPase regulatory subunit 8 OS=Homo sapiens GN=PSMD8 PE=1 SV=2	P48556	40 kDa	1	0.9	1	1.2	0.147825
Glutathione synthetase OS=Homo sapiens GN=GSS PE=1 SV=1	P48637	52 kDa	1	0.7	1	0.7	0.216506
Nestin OS=Homo sapiens GN=NES PE=1 SV=2	P48681	177 kDa	1	1.9	2	1.1	0.295973
Heat shock 70 kDa protein 13 OS=Homo sapiens GN=HSPA13 PE=1 SV=1	P48723	52 kDa	1	0.8	1	1.5	0.327777
Cluster of Isoform 2 of Casein kinase I isoform alpha OS=Homo sapiens GN=CSNK1A1 (P48729-2)	P48729	42 kDa	1	1.8	1.1	2.6	0.409394
Isocitrate dehydrogenase [NADP], mitochondrial OS=Homo sapiens GN=IDH2 PE=1 SV=2	P48735	51 kDa	1	1.1	0.9	1.6	0.300463
CD97 antigen OS=Homo sapiens GN=CD97 PE=1 SV=4	P48960	92 kDa	1	1.3	1	0.8	0.243543
MARCKS-related protein OS=Homo sapiens GN=MARCKSL1 PE=1 SV=2	P49006	20 kDa	1	1	0.8	2	0.507561
Calcium signal-modulating cyclophilin ligand OS=Homo sapiens GN=CAMLG PE=1 SV=1	P49069	33 kDa	1	1.1	1.2	1.3	0.0833333
Cluster of MAP kinase-activated protein kinase 2 OS=Homo sapiens GN=MAPKAPK2 PE=1 SV=1 (P49137)	P49137	46 kDa	1	0.8	0.6	1.2	0.352506
4-trimethylaminobutyraldehyde dehydrogenase OS=Homo sapiens GN=ALDH9A1 PE=1 SV=3	P49189	54 kDa	1	1	1.2	0.8	0.2
60S ribosomal protein L34 OS=Homo sapiens GN=RPL34 PE=1 SV=3	P49207	13 kDa	1	1.4	1.2	1.8	0.208299
Protein ERGIC-53 OS=Homo sapiens GN=LMAN1 PE=1 SV=2	P49257	58 kDa	1	0.8	1.4	1.1	0.272727
Cluster of Nuclear autoantigenic sperm protein OS=Homo sapiens GN=NASP PE=1 SV=2 (P49321)	P49321	85 kDa	1	1.4	1.5	1.6	0.0666667
Fatty acid synthase OS=Homo sapiens GN=FASN PE=1 SV=3	P49327	273 kDa	1	1.4	1.2	1.5	0.11177
Protein farnesyltransferase/geranylgeranyltransferase type-1 subunit alpha OS=Homo sapiens GN=FNTA PE=1 SV=1	P49354	44 kDa	1	0.9	1.2	0.8	0.215345
Cluster of Protein farnesyltransferase subunit beta OS=Homo sapiens GN=FNTB PE=1 SV=1 (P49356)	P49356	49 kDa	1	0.5	0.9	0.7	0.285714
Cluster of T-complex protein 1 subunit gamma OS=Homo sapiens GN=CCT3 PE=1 SV=4 (P49368)	P49368	61 kDa	1	1.1	1	1.3	0.134782
Elongation factor Tu, mitochondrial OS=Homo sapiens GN=TUFM PE=1 SV=2	P49411	50 kDa	0.9	1.5	1	1.2	0.20405
Cluster of Alpha-aminoadipic semialdehyde dehydrogenase OS=Homo sapiens GN=ALDH7A1 PE=1 SV=5 (P49419)	P49419	58 kDa	1	0.8	1	1.5	0.327777
Cluster of Inositol polyphosphate 1-phosphatase OS=Homo sapiens GN=INPP1 PE=1 SV=1 (P49441)	P49441	44 kDa	1	1.2	1.1	0.9	0.143205
Cluster of Signal recognition particle 9 kDa protein OS=Homo sapiens GN=SRP9 PE=1 SV=2 (P49458)	P49458	10 kDa	1	2.1	1.8	2.5	0.16462
Cluster of Choline-phosphate cytidylyltransferase A OS=Homo sapiens GN=PCYT1A PE=1 SV=2 (P49585)	P49585	42 kDa	1	1	1.5	0.9	0.283637
Cluster of Alanine--tRNA ligase, cytoplasmic OS=Homo sapiens GN=AARS PE=1 SV=2 (P49588)	P49588	107 kDa	1	0.9	1	1.2	0.147825
Cluster of Cysteine--tRNA ligase, cytoplasmic OS=Homo sapiens GN=CARS PE=1 SV=3 (P49589)	P49589	85 kDa	1	1.6	1.2	1.5	0.145233
Diacylglycerol kinase gamma OS=Homo sapiens GN=DGKG PE=2 SV=3	P49619	89 kDa	1	1.3	1.4	2.2	0.302013
Proteasome subunit beta type-2 OS=Homo sapiens GN=PSMB2 PE=1 SV=1	P49721	23 kDa	1	1.1	1.1	1.2	0.0509427
Cluster of Isoform 4 of YLP motif-containing protein 1 OS=Homo sapiens GN=YLPM1 (P49750-4)	P49750	242 kDa	1	1.8	1	1.5	0.281962
Cluster of Vacuolar protein sorting-associated protein 41 homolog OS=Homo sapiens GN=VPS41 PE=1 SV=3 (P49754)	P49754	99 kDa	1	0.5	1	0.6	0.377964
Transmembrane emp24 domain-containing protein 10 OS=Homo sapiens GN=TMED10 PE=1 SV=2	P49755	25 kDa	1	1.1	1.4	1.4	0.133235
RNA-binding protein 25 OS=Homo sapiens GN=RBM25 PE=1 SV=3	P49756	100 kDa	1	1.3	0.9	1.6	0.277254
Translation initiation factor eIF-2B subunit beta OS=Homo sapiens GN=EIF2B2 PE=1 SV=3	P49770	39 kDa	1	0.7	0.9	0.6	0.208299
Cluster of Histidine triad nucleotide-binding protein 1 OS=Homo sapiens GN=HINT1 PE=1 SV=2 (P49773)	P49773	14 kDa	1	0.8	1.2	0.8	0.247436
Bis(5'-adenosyl)-triphosphatase OS=Homo sapiens GN=FHIT PE=1 SV=3	P49789	17 kDa	1	0.7	1.1	0.7	0.277128
Cluster of E3 SUMO-protein ligase RanBP2 OS=Homo sapiens GN=RANBP2 PE=1 SV=2 (P49792)	P49792	358 kDa	1	1.2	0.7	1.3	0.301364
Regulator of G-protein signaling 19 OS=Homo sapiens GN=RGS19 PE=1 SV=1	P49795	25 kDa	1	1.3	1.9	1.1	0.290465
Isoform 6 of Tuberin OS=Homo sapiens GN=TSC2	P49815	189 kDa	1	1.4	1	0.9	0.240523
GMP synthase [glutamine-hydrolyzing] OS=Homo sapiens GN=GMPS PE=1 SV=1	P49915	77 kDa	1	0.9	1.2	1.2	0.157459
Isoform 5 of Ectonucleoside triphosphate diphosphohydrolase 1 OS=Homo sapiens GN=ENTPD1	P49961	46 kDa	1	1.2	1.6	0.6	0.444108
Cluster of Histamine N-methyltransferase OS=Homo sapiens GN=HNMT PE=1 SV=1 (P50135)	P50135	33 kDa	1	1.7	1.1	1.4	0.214286
Guanine nucleotide-binding protein G(I)/G(S)/G(O) subunit gamma-4 OS=Homo sapiens GN=GNG4 PE=1 SV=1	P50150	8 kDa	1	1.2	0.8	1.6	0.333333
Cluster of Isocitrate dehydrogenase [NAD] subunit alpha, mitochondrial OS=Homo sapiens GN=IDH3A PE=1 SV=1 (P50213)	P50213	40 kDa	1	0.8	0.8	0.5	0.247436
Matrix metalloproteinase-14 OS=Homo sapiens GN=MMP14 PE=1 SV=3	P50281	66 kDa	1	1.1	1.7	1	0.29889
Emerin OS=Homo sapiens GN=EMD PE=1 SV=1	P50402	29 kDa	1	1.2	1.8	1.1	0.27702
Carnitine O-palmitoyltransferase 1, liver isoform OS=Homo sapiens GN=CPT1A PE=1 SV=2	P50416	88 kDa	1	0.8	1.2	0.9	0.215345
Glycine amidinotransferase, mitochondrial OS=Homo sapiens GN=GATM PE=1 SV=1	P50440	48 kDa	1	1.7	1.6	1.5	0.0625
Serpin B8 OS=Homo sapiens GN=SERPINB8 PE=1 SV=2	P50452	43 kDa	1	1.7	0.4	2	0.62231
Serpin B9 OS=Homo sapiens GN=SERPINB9 PE=1 SV=1	P50453	42 kDa	1	1.1	1.3	1.2	0.0833333
Cluster of Serpin H1 OS=Homo sapiens GN=SERPINH1 PE=1 SV=2 (P50454)	P50454	46 kDa	1	0.7	2	0.8	0.620072
PDZ and LIM domain protein 4 OS=Homo sapiens GN=PDLIM4 PE=1 SV=2	P50479	35 kDa	1	0.6	2.6	1.3	0.676593
Cluster of Hsc70-interacting protein OS=Homo sapiens GN=ST13 PE=1 SV=2 (P50502)	P50502	41 kDa	1	1	1.1	1.1	0.0541266
Vasodilator-stimulated phosphoprotein OS=Homo sapiens GN=VASP PE=1 SV=3	P50552	40 kDa	1	0.7	1.1	0.5	0.398485
Cluster of Dynamin-2 OS=Homo sapiens GN=DNM2 PE=1 SV=2 (P50570)	P50570	98 kDa	1	1	1.1	0.6	0.293972
Bis(5'-nucleosyl)-tetraphosphatase [asymmetrical] OS=Homo sapiens GN=NUDT2 PE=1 SV=3	P50583	17 kDa	1	0.6	0.6	0.5	0.101885
Ras association domain-containing protein 2 OS=Homo sapiens GN=RASSF2 PE=1 SV=1	P50749	38 kDa	1	0.8	1.1	1.1	0.173205
Lipopolysaccharide-responsive and beige-like anchor protein OS=Homo sapiens GN=LRBA PE=1 SV=4	P50851	319 kDa	1	1.4	1.2	2.8	0.484322
Basal cell adhesion molecule OS=Homo sapiens GN=BCAM PE=1 SV=2	P50895	67 kDa	1	1	1.2	1.6	0.241188
Palmitoyl-protein thioesterase 1 OS=Homo sapiens GN=PPT1 PE=1 SV=1	P50897	34 kDa	1	1.2	0.7	0.9	0.269637
60S ribosomal protein L14 OS=Homo sapiens GN=RPL14 PE=1 SV=4	P50914	23 kDa	1	1.3	0.9	1.7	0.307692
T-complex protein 1 subunit delta OS=Homo sapiens GN=CCT4 PE=1 SV=4	P50991	58 kDa	1	1.1	1	1.3	0.134782
Cluster of Ras-related protein Rab-9A OS=Homo sapiens GN=RAB9A PE=1 SV=1 (P51151)	P51151	23 kDa	1	2	0.7	0.7	0.662255
Ras-related protein Rab-13 OS=Homo sapiens GN=RAB13 PE=1 SV=1	P51153	23 kDa	1	1.2	1.5	1.5	0.123718
Cluster of Ras-related protein Rab-27A OS=Homo sapiens GN=RAB27A PE=1 SV=3 (P51159)	P51159	25 kDa	1	0.5	0.7	0.6	0.166667
Isoform 2 of 1-phosphatidylinositol 4,5-bisphosphate phosphodiesterase delta-1 OS=Homo sapiens GN=PLCD1	P51178	88 kDa	1	0.9	0.6	1.4	0.418081
Cluster of 28S ribosomal protein S29, mitochondrial OS=Homo sapiens GN=DAP3 PE=1 SV=1 (P51398)	P51398	46 kDa	1	1	0.9	1.2	0.147825
Dual specificity protein phosphatase 3 OS=Homo sapiens GN=DUSP3 PE=1 SV=1	P51452	20 kDa	1	0.5	1	0.5	0.433013
Cluster of Translocon-associated protein subunit delta OS=Homo sapiens GN=SSR4 PE=1 SV=1 (P51571)	P51571	19 kDa	1	0.9	1.3	1.1	0.181818
B-cell receptor-associated protein 31 OS=Homo sapiens GN=BCAP31 PE=1 SV=3	P51572	28 kDa	1	0.9	1.5	1	0.283637
Cluster of Isoform B of Methyl-CpG-binding protein 2 OS=Homo sapiens GN=MECP2 (P51608-2)	P51608	53 kDa	1	2.3	1.4	2.3	0.259808
Cluster of Fatty aldehyde dehydrogenase OS=Homo sapiens GN=ALDH3A2 PE=1 SV=1 (P51648)	P51648	55 kDa	1	1.1	0.9	1.1	0.111745
Cluster of Peroxisomal multifunctional enzyme type 2 OS=Homo sapiens GN=HSD17B4 PE=1 SV=3 (P51659)	P51659	80 kDa	1.1	1.1	1.5	0.9	0.261861
Sulfite oxidase, mitochondrial OS=Homo sapiens GN=SUOX PE=1 SV=2	P51687	60 kDa	1	1	1	1	0
Arylsulfatase D OS=Homo sapiens GN=ARSD PE=1 SV=2	P51689	65 kDa	1	1.6	1.5	1.3	0.104149
Cluster of Signal transducer and activator of transcription 5B OS=Homo sapiens GN=STAT5B PE=1 SV=2 (P51692)	P51692	90 kDa	1	1.7	1.1	1.2	0.241091
Amyloid-like protein 1 OS=Homo sapiens GN=APLP1 PE=1 SV=3	P51693	72 kDa	1	0.4	0.8	0.5	0.367353
Isoform E of Chloride transport protein 6 OS=Homo sapiens GN=CLCN6	P51797	106 kDa	1	0.6	1	0.6	0.314918
Cluster of Vesicle-associated membrane protein 7 OS=Homo sapiens GN=VAMP7 PE=1 SV=3 (P51809)	P51809	25 kDa	1	1	1.4	1	0.203771
Hepatoma-derived growth factor OS=Homo sapiens GN=HDGF PE=1 SV=1	P51858	27 kDa	1	1.5	1.2	1.7	0.171587
Lumican OS=Homo sapiens GN=LUM PE=1 SV=2	P51884	38 kDa	1	0.4	0.7	0.5	0.286411
Prolargin OS=Homo sapiens GN=PRELP PE=1 SV=1	P51888	44 kDa	1	1.5	1.1	1.6	0.188982
Cluster of Heterogeneous nuclear ribonucleoprotein A3 OS=Homo sapiens GN=HNRNPA3 PE=1 SV=2 (P51991)	P51991	40 kDa	1	1	1.1	1.6	0.260639
Heterogeneous nuclear ribonucleoprotein M OS=Homo sapiens GN=HNRNPM PE=1 SV=3	P52272	78 kDa	1	1.4	1.1	1.6	0.184142
Cluster of Rho GDP-dissociation inhibitor 2 OS=Homo sapiens GN=ARHGDIB PE=1 SV=3 (P52566)	P52566	23 kDa	1	0.7	1	0.4	0.428571
Cluster of Heterogeneous nuclear ribonucleoprotein F OS=Homo sapiens GN=HNRNPF PE=1 SV=3 (P52597)	P52597	46 kDa	1	0.9	0.8	1.1	0.163663
Isoform 3 of Guanine nucleotide exchange factor VAV2 OS=Homo sapiens GN=VAV2	P52735	97 kDa	1	1.5	0.8	1.5	0.319062
Cluster of Ribonuclease UK114 OS=Homo sapiens GN=HRSP12 PE=1 SV=1 (P52758)	P52758	14 kDa	1	1.5	1.4	1.2	0.11177
Cluster of Spermine synthase OS=Homo sapiens GN=SMS PE=1 SV=2 (P52788)	P52788	41 kDa	1	0.6	1.4	1.5	0.422819
Hexokinase-3 OS=Homo sapiens GN=HK3 PE=1 SV=2	P52790	99 kDa	1	0.2	0.8	0.3	0.741819
Cluster of Thimet oligopeptidase OS=Homo sapiens GN=THOP1 PE=1 SV=2 (P52888)	P52888	79 kDa	1	1.1	1.1	1.3	0.0989743
F-actin-capping protein subunit alpha-1 OS=Homo sapiens GN=CAPZA1 PE=1 SV=3	P52907	33 kDa	1	0.9	1.1	0.7	0.222222
Nuclear pore complex protein Nup98-Nup96 OS=Homo sapiens GN=NUP98 PE=1 SV=4	P52948	198 kDa	1	1.4	0.9	1.4	0.234061
Biliverdin reductase A OS=Homo sapiens GN=BLVRA PE=1 SV=2	P53004	33 kDa	1	0.8	1	1	0.123718
Tricarboxylate transport protein, mitochondrial OS=Homo sapiens GN=SLC25A1 PE=1 SV=2	P53007	34 kDa	1	1.2	1.2	1.2	0
Arfaptin-2 OS=Homo sapiens GN=ARFIP2 PE=1 SV=1	P53365	38 kDa	1	1.1	1	1	0.0558726
Arfaptin-1 OS=Homo sapiens GN=ARFIP1 PE=1 SV=2	P53367	42 kDa	1	0.9	1.4	1.3	0.220479
Cluster of ATP-citrate synthase OS=Homo sapiens GN=ACLY PE=1 SV=3 (P53396)	P53396	121 kDa	1	0.9	1.1	0.9	0.119452
Cluster of Succinyl-CoA ligase [ADP/GDP-forming] subunit alpha, mitochondrial OS=Homo sapiens GN=SUCLG1 PE=1 SV=4 (P53597)	P53597	36 kDa	1	1.3	1.1	1.3	0.0936244
Cluster of Diphosphomevalonate decarboxylase OS=Homo sapiens GN=MVD PE=1 SV=1 (P53602)	P53602	43 kDa	1	1.8	1.7	1.1	0.246909
Geranylgeranyl transferase type-1 subunit beta OS=Homo sapiens GN=PGGT1B PE=1 SV=2	P53609	42 kDa	1	1.1	1.4	1.3	0.120594
Geranylgeranyl transferase type-2 subunit beta OS=Homo sapiens GN=RABGGTB PE=1 SV=2	P53611	37 kDa	1	0.9	1.1	0.8	0.163663
Coatomer subunit beta OS=Homo sapiens GN=COPB1 PE=1 SV=3	P53618	107 kDa	1	1.2	1.4	1.5	0.11177
Coatomer subunit alpha OS=Homo sapiens GN=COPA PE=1 SV=2	P53621	138 kDa	1	1	1.1	1.1	0.0541266
Isoform 4 of LIM domain kinase 1 OS=Homo sapiens GN=LIMK1	P53667	69 kDa	1	1	0.8	1.2	0.2
Cluster of AP-3 complex subunit mu-2 OS=Homo sapiens GN=AP3M2 PE=1 SV=1 (P53677)	P53677	47 kDa	1	0.8	1	1.2	0.2
AP-2 complex subunit sigma OS=Homo sapiens GN=AP2S1 PE=1 SV=2	P53680	17 kDa	1	0.9	1	0.8	0.111111
Cytochrome c-type heme lyase OS=Homo sapiens GN=HCCS PE=1 SV=1	P53701	31 kDa	1	1.2	1.7	1.1	0.241091
Cluster of Pituitary tumor-transforming gene 1 protein-interacting protein OS=Homo sapiens GN=PTTG1IP PE=1 SV=1 (P53801)	P53801	20 kDa	1	1.1	1	1.4	0.178429
Cluster of Calcipressin-1 OS=Homo sapiens GN=RCAN1 PE=1 SV=4 (P53805)	P53805	28 kDa	1	0.4	1.2	0.6	0.567727
Monocarboxylate transporter 1 OS=Homo sapiens GN=SLC16A1 PE=1 SV=3	P53985	54 kDa	1	1.4	1.8	1.6	0.125
Cluster of Isoform 2 of IST1 homolog OS=Homo sapiens GN=IST1 (P53990-2)	P53990	37 kDa	1	1.2	1	1	0.108253
Activated RNA polymerase II transcriptional coactivator p15 OS=Homo sapiens GN=SUB1 PE=1 SV=3	P53999	14 kDa	1	1.4	1.3	2.7	0.433903
Arginine--tRNA ligase, cytoplasmic OS=Homo sapiens GN=RARS PE=1 SV=2	P54136	75 kDa	1	1.1	1.5	1.3	0.153846
Voltage-dependent calcium channel subunit alpha-2/delta-1 OS=Homo sapiens GN=CACNA2D1 PE=1 SV=3	P54289	125 kDa	1	1	1.2	1.1	0.0909091
Tyrosine--tRNA ligase, cytoplasmic OS=Homo sapiens GN=YARS PE=1 SV=4	P54577	59 kDa	1	1.3	1.2	1.5	0.114564
Cluster of Sodium/potassium-transporting ATPase subunit beta-3 OS=Homo sapiens GN=ATP1B3 PE=1 SV=1 (P54709)	P54709	32 kDa	1	1.3	1.8	1.8	0.17674
UV excision repair protein RAD23 homolog A OS=Homo sapiens GN=RAD23A PE=1 SV=1	P54725	40 kDa	1	1.9	2	2.1	0.05
Cluster of UV excision repair protein RAD23 homolog B OS=Homo sapiens GN=RAD23B PE=1 SV=1 (P54727)	P54727	43 kDa	1	1.7	1.5	1.5	0.0737043
Cluster of Ephrin type-A receptor 4 OS=Homo sapiens GN=EPHA4 PE=1 SV=1 (P54764)	P54764	110 kDa	1	1.3	0.7	1.2	0.301364
Cluster of Adenylate kinase 2, mitochondrial OS=Homo sapiens GN=AK2 PE=1 SV=2 (P54819)	P54819	26 kDa	1	1.3	1.5	1.2	0.114564
Delta-1-pyrroline-5-carboxylate synthase OS=Homo sapiens GN=ALDH18A1 PE=1 SV=2	P54886	87 kDa	1	1.1	1.4	0.9	0.222054
Alpha-soluble NSF attachment protein OS=Homo sapiens GN=NAPA PE=1 SV=3	P54920	33 kDa	1	1.1	1.2	0.9	0.143205
Eukaryotic translation initiation factor 5 OS=Homo sapiens GN=EIF5 PE=1 SV=2	P55010	49 kDa	1	0.8	0.9	1.1	0.163663
Cluster of Solute carrier family 12 member 2 OS=Homo sapiens GN=SLC12A2 PE=1 SV=1 (P55011)	P55011	131 kDa	1	0.7	1.3	0.6	0.436839
26S proteasome non-ATPase regulatory subunit 4 OS=Homo sapiens GN=PSMD4 PE=1 SV=1	P55036	41 kDa	1	1	1.2	1.1	0.0909091
Apolipoprotein C-IV OS=Homo sapiens GN=APOC4 PE=1 SV=1	P55056	15 kDa	1	0.7	0.4	0.7	0.288675
Exportin-2 OS=Homo sapiens GN=CSE1L PE=1 SV=3	P55060	110 kDa	1	1.1	1.3	1.5	0.153846
Transitional endoplasmic reticulum ATPase OS=Homo sapiens GN=VCP PE=1 SV=4	P55072	89 kDa	1	1.1	1.1	0.8	0.173205
Cluster of Trifunctional enzyme subunit beta, mitochondrial OS=Homo sapiens GN=HADHB PE=1 SV=3 (P55084)	P55084	51 kDa	1	1.3	1.1	1.3	0.0936244
Cluster of Aquaporin-4 OS=Homo sapiens GN=AQP4 PE=1 SV=2 (P55087)	P55087	35 kDa	1	2.4	1	1.2	0.493818
Mesencephalic astrocyte-derived neurotrophic factor OS=Homo sapiens GN=MANF PE=1 SV=3	P55145	21 kDa	1	1	1.3	1.5	0.19868
Nck-associated protein 1-like OS=Homo sapiens GN=NCKAP1L PE=1 SV=3	P55160	128 kDa	1	0.9	1.7	0.5	0.5913
Cluster of Isoform 3 of Adenosine kinase OS=Homo sapiens GN=ADK (P55263-3)	P55263	34 kDa	1	1.1	1.2	1.9	0.31135
Laminin subunit beta-2 OS=Homo sapiens GN=LAMB2 PE=1 SV=2	P55268	196 kDa	1	1	0.7	1.3	0.3
Cluster of Isoform 3 of Tumor protein D52 OS=Homo sapiens GN=TPD52 (P55327-3)	P55327	26 kDa	1	1.5	1.4	1.7	0.0996212
NHP2-like protein 1 OS=Homo sapiens GN=NHP2L1 PE=1 SV=3	P55769	14 kDa	1	1.4	1	1.7	0.256967
Cluster of Puromycin-sensitive aminopeptidase OS=Homo sapiens GN=NPEPPS PE=1 SV=2 (P55786)	P55786	103 kDa	1	1	1	0.9	0.0597259
Cluster of Succinyl-CoA:3-ketoacid coenzyme A transferase 1, mitochondrial OS=Homo sapiens GN=OXCT1 PE=1 SV=1 (P55809)	P55809	56 kDa	1	0.7	0.7	0.9	0.150613
Eukaryotic translation initiation factor 3 subunit B OS=Homo sapiens GN=EIF3B PE=1 SV=3	P55884	92 kDa	1	1.1	1.2	1.2	0.0494872
IgG receptor FcRn large subunit p51 OS=Homo sapiens GN=FCGRT PE=1 SV=1	P55899	40 kDa	1	0.6	1.7	1	0.50616
Cluster of Methionine--tRNA ligase, cytoplasmic OS=Homo sapiens GN=MARS PE=1 SV=2 (P56192)	P56192	101 kDa	1	1.3	1.2	1.6	0.152317
Integrin alpha-1 OS=Homo sapiens GN=ITGA1 PE=1 SV=2	P56199	131 kDa	1	1.7	1.2	0.9	0.319062
Cluster of AP-1 complex subunit sigma-2 OS=Homo sapiens GN=AP1S2 PE=1 SV=1 (P56377)	P56377	19 kDa	1	0.8	0.8	1	0.133235
ATP synthase subunit epsilon, mitochondrial OS=Homo sapiens GN=ATP5E PE=1 SV=2	P56381	6 kDa	1	1.5	0.8	1	0.327777
ATP synthase subunit e, mitochondrial OS=Homo sapiens GN=ATP5I PE=1 SV=2	P56385	8 kDa	1	1.1	0.7	0.6	0.330719
Cluster of Eukaryotic translation initiation factor 6 OS=Homo sapiens GN=EIF6 PE=1 SV=1 (P56537)	P56537	27 kDa	1	1.3	1.1	1.9	0.290465
NADH dehydrogenase [ubiquinone] 1 alpha subcomplex subunit 6 OS=Homo sapiens GN=NDUFA6 PE=1 SV=3	P56556	18 kDa	1	1	0.9	1.3	0.195156
Cluster of Transmembrane protein 33 OS=Homo sapiens GN=TMEM33 PE=1 SV=2 (P57088)	P57088	28 kDa	1	1.2	1.2	1.1	0.0494872
Synaptojanin-2-binding protein OS=Homo sapiens GN=SYNJ2BP PE=1 SV=2	P57105	16 kDa	1	0.8	1.5	1	0.327777
Cluster of Nuclear pore complex protein Nup107 OS=Homo sapiens GN=NUP107 PE=1 SV=1 (P57740)	P57740	106 kDa	1	1.8	0.9	1.7	0.336333
Myotrophin OS=Homo sapiens GN=MTPN PE=1 SV=2	P58546	13 kDa	1	1.1	1.3	1.7	0.22354
Cluster of Neutrophil defensin 3 OS=Homo sapiens GN=DEFA3 PE=1 SV=1 (P59666)	P59666	10 kDa	1	0.4	0.3	0.3	0.173205
Triosephosphate isomerase OS=Homo sapiens GN=TPI1 PE=1 SV=3	P60174	31 kDa	1	0.8	1.1	1.1	0.173205
Myelin proteolipid protein OS=Homo sapiens GN=PLP1 PE=1 SV=2	P60201	30 kDa	1	0.5	1.3	0.3	0.755929
Cluster of Eukaryotic translation initiation factor 3 subunit E OS=Homo sapiens GN=EIF3E PE=1 SV=1 (P60228)	P60228	52 kDa	1	1.2	1.3	1.3	0.0455803
Protein transport protein Sec61 subunit beta OS=Homo sapiens GN=SEC61B PE=1 SV=2	P60468	10 kDa	1	1.2	1.6	1.3	0.152317
Cluster of Serine/threonine-protein phosphatase 4 catalytic subunit OS=Homo sapiens GN=PPP4C PE=1 SV=1 (P60510)	P60510	35 kDa	1	1.1	1.6	1.6	0.201401
Cluster of Gamma-aminobutyric acid receptor-associated protein-like 2 OS=Homo sapiens GN=GABARAPL2 PE=1 SV=1 (P60520)	P60520	14 kDa	1	1.2	1	1.2	0.101885
40S ribosomal protein S20 OS=Homo sapiens GN=RPS20 PE=1 SV=1	P60866	13 kDa	1	1.6	1.3	1.6	0.11547
Cluster of Synaptosomal-associated protein 25 OS=Homo sapiens GN=SNAP25 PE=1 SV=1 (P60880)	P60880	23 kDa	1	1.1	0.5	0.5	0.494872
Cluster of Ribose-phosphate pyrophosphokinase 1 OS=Homo sapiens GN=PRPS1 PE=1 SV=2 (P60891)	P60891	35 kDa	1	0.9	1.3	1.1	0.181818
Protein S100-A10 OS=Homo sapiens GN=S100A10 PE=1 SV=2	P60903	11 kDa	1	0.7	1.7	0.8	0.516335
Destrin OS=Homo sapiens GN=DSTN PE=1 SV=3	P60981	19 kDa	1	0.7	1	1.1	0.223036
Glia maturation factor beta OS=Homo sapiens GN=GMFB PE=1 SV=2	P60983	17 kDa	1	0.8	1	1.1	0.15802
Signal peptidase complex subunit 3 OS=Homo sapiens GN=SPCS3 PE=1 SV=1	P61009	20 kDa	1	0.9	1.3	1.6	0.277254
Ras-related protein Rab-5B OS=Homo sapiens GN=RAB5B PE=1 SV=1	P61020	24 kDa	1	1.3	0.9	1.6	0.277254
C-X-C chemokine receptor type 4 OS=Homo sapiens GN=CXCR4 PE=1 SV=1	P61073	40 kDa	1	1.1	1.2	1.7	0.241091
NEDD8-conjugating enzyme Ubc12 OS=Homo sapiens GN=UBE2M PE=1 SV=1	P61081	21 kDa	1	1.4	1.1	1.2	0.123853
Ubiquitin-conjugating enzyme E2 K OS=Homo sapiens GN=UBE2K PE=1 SV=3	P61086	22 kDa	1	1.7	1.6	1.7	0.034641
Cluster of Ubiquitin-conjugating enzyme E2 N OS=Homo sapiens GN=UBE2N PE=1 SV=1 (P61088)	P61088	17 kDa	1	1.4	1.2	1.3	0.0769231
Cluster of Ras-related protein Rab-14 OS=Homo sapiens GN=RAB14 PE=1 SV=4 (P61106)	P61106	24 kDa	1	1.1	1	1.2	0.0909091
Cluster of Actin-related protein 3 OS=Homo sapiens GN=ACTR3 PE=1 SV=3 (P61158)	P61158	47 kDa	1	0.8	1.1	1	0.15802
Actin-related protein 2 OS=Homo sapiens GN=ACTR2 PE=1 SV=1	P61160	45 kDa	1	0.9	1.3	1.2	0.183676
Alpha-centractin OS=Homo sapiens GN=ACTR1A PE=1 SV=1	P61163	43 kDa	1	0.7	0.9	0.8	0.125
COP9 signalosome complex subunit 2 OS=Homo sapiens GN=COPS2 PE=1 SV=1	P61201	52 kDa	1	1	1.1	1.2	0.0909091
Cluster of ATP-binding cassette sub-family E member 1 OS=Homo sapiens GN=ABCE1 PE=1 SV=1 (P61221)	P61221	67 kDa	1	1.4	1.2	1.9	0.24037
Ras-related protein Rap-2b OS=Homo sapiens GN=RAP2B PE=1 SV=1	P61225	21 kDa	1	0.9	1.2	1.2	0.157459
Cluster of 40S ribosomal protein S3a OS=Homo sapiens GN=RPS3A PE=1 SV=2 (P61247)	P61247	30 kDa	1	1.8	1.2	1.7	0.205184
Cluster of 60S ribosomal protein L26 OS=Homo sapiens GN=RPL26 PE=1 SV=1 (P61254)	P61254	17 kDa	1	2	1.3	2	0.228761
Isoform 2 of Proteasome activator complex subunit 3 OS=Homo sapiens GN=PSME3	P61289	31 kDa	1	1.5	0.9	1.1	0.261861
60S ribosomal protein L15 OS=Homo sapiens GN=RPL15 PE=1 SV=2	P61313	24 kDa	1	1.4	1.5	1.6	0.0666667
Protein mago nashi homolog OS=Homo sapiens GN=MAGOH PE=1 SV=1	P61326	17 kDa	1	1	1	1.4	0.203771
60S ribosomal protein L27 OS=Homo sapiens GN=RPL27 PE=1 SV=2	P61353	16 kDa	1	2.8	1.7	2.5	0.243696
Cluster of 60S ribosomal protein L37a OS=Homo sapiens GN=RPL37A PE=1 SV=2 (P61513)	P61513	10 kDa	1	1.9	1.4	2.3	0.241567
Cluster of Transforming protein RhoA OS=Homo sapiens GN=RHOA PE=1 SV=1 (P61586)	P61586	22 kDa	1	1.3	1.1	1.3	0.0936244
10 kDa heat shock protein, mitochondrial OS=Homo sapiens GN=HSPE1 PE=1 SV=2	P61604	11 kDa	1	1.5	1.3	1.4	0.0714286
Lysozyme C OS=Homo sapiens GN=LYZ PE=1 SV=1	P61626	17 kDa	1	0.9	0.4	0.8	0.377964
Cluster of Syntaxin-binding protein 1 OS=Homo sapiens GN=STXBP1 PE=1 SV=1 (P61764)	P61764	68 kDa	1	1.2	0.4	0.4	0.69282
DDB1- and CUL4-associated factor 7 OS=Homo sapiens GN=DCAF7 PE=1 SV=1	P61962	39 kDa	1	1.5	1	1.9	0.307449
Cluster of AP-1 complex subunit sigma-1A OS=Homo sapiens GN=AP1S1 PE=1 SV=1 (P61966)	P61966	19 kDa	1	1.4	1.1	1.6	0.184142
Nuclear transport factor 2 OS=Homo sapiens GN=NUTF2 PE=1 SV=1	P61970	14 kDa	1	0.7	1.1	0.8	0.240192
Cluster of Isoform 2 of Heterogeneous nuclear ribonucleoprotein K OS=Homo sapiens GN=HNRNPK (P61978-2)	P61978	51 kDa	1	1.7	1.3	1.7	0.147409
Mitochondrial import inner membrane translocase subunit Tim10 OS=Homo sapiens GN=TIMM10 PE=1 SV=1	P62072	10 kDa	1	1.5	1.5	1.3	0.0805605
Cluster of Serine/threonine-protein phosphatase PP1-alpha catalytic subunit OS=Homo sapiens GN=PPP1CA PE=1 SV=1 (P62136)	P62136	38 kDa	1	0.9	1.1	1.4	0.222054
Cluster of Calmodulin OS=Homo sapiens GN=CALM1 PE=1 SV=2 (P62158)	P62158	17 kDa	1	1.1	0.9	1	0.1
Cluster of Neuronal calcium sensor 1 OS=Homo sapiens GN=NCS1 PE=1 SV=2 (P62166)	P62166	22 kDa	1	1.3	0.8	0.8	0.298629
Cluster of 26S protease regulatory subunit 4 OS=Homo sapiens GN=PSMC1 PE=1 SV=1 (P62191)	P62191	49 kDa	1	1.4	1.1	1.9	0.275554
40S ribosomal protein S8 OS=Homo sapiens GN=RPS8 PE=1 SV=2	P62241	24 kDa	1	1.2	1.2	1.5	0.133235
Cluster of 40S ribosomal protein S15a OS=Homo sapiens GN=RPS15A PE=1 SV=2 (P62244)	P62244	15 kDa	1	1.6	1.5	1.7	0.0625
Cluster of 40S ribosomal protein S16 OS=Homo sapiens GN=RPS16 PE=1 SV=2 (P62249)	P62249	16 kDa	1	1.6	1.3	1.9	0.1875
Cluster of 14-3-3 protein epsilon OS=Homo sapiens GN=YWHAE PE=1 SV=1 (P62258)	P62258	29 kDa	1	0.9	1	1	0.0597259
40S ribosomal protein S14 OS=Homo sapiens GN=RPS14 PE=1 SV=3	P62263	16 kDa	1	1.9	1.4	2.1	0.200308
40S ribosomal protein S18 OS=Homo sapiens GN=RPS18 PE=1 SV=3	P62269	18 kDa	1	1.4	1.4	0.8	0.288675
Cluster of 40S ribosomal protein S13 OS=Homo sapiens GN=RPS13 PE=1 SV=2 (P62277)	P62277	17 kDa	1	1.6	1.2	1.9	0.224163
40S ribosomal protein S11 OS=Homo sapiens GN=RPS11 PE=1 SV=3	P62280	18 kDa	1	1.7	1.2	1.8	0.205184
U6 snRNA-associated Sm-like protein LSm6 OS=Homo sapiens GN=LSM6 PE=1 SV=1	P62312	9 kDa	1	0.8	0.9	1.8	0.472077
Small nuclear ribonucleoprotein Sm D2 OS=Homo sapiens GN=SNRPD2 PE=1 SV=1	P62316	14 kDa	1	1.3	0.8	1.7	0.355993
Small nuclear ribonucleoprotein Sm D3 OS=Homo sapiens GN=SNRPD3 PE=1 SV=1	P62318	14 kDa	1	1.6	1.4	2.3	0.267499
ADP-ribosylation factor 6 OS=Homo sapiens GN=ARF6 PE=1 SV=2	P62330	20 kDa	1	1.1	0.8	0.9	0.163663
Cluster of 26S protease regulatory subunit 10B OS=Homo sapiens GN=PSMC6 PE=1 SV=1 (P62333)	P62333	44 kDa	1	1	0.9	1.1	0.1
Cluster of Eukaryotic peptide chain release factor subunit 1 OS=Homo sapiens GN=ETF1 PE=1 SV=3 (P62495)	P62495	49 kDa	1	1.6	1.3	1.5	0.104149
Cellular nucleic acid-binding protein OS=Homo sapiens GN=CNBP PE=1 SV=1	P62633	19 kDa	1	1.5	1.3	1.3	0.0844903
Cluster of 40S ribosomal protein S4, X isoform OS=Homo sapiens GN=RPS4X PE=1 SV=2 (P62701)	P62701	30 kDa	1	1.7	1.1	1.9	0.265745
Rho-related GTP-binding protein RhoB OS=Homo sapiens GN=RHOB PE=1 SV=1	P62745	22 kDa	1	1.1	1	0.7	0.223036
Cluster of 60S ribosomal protein L23a OS=Homo sapiens GN=RPL23A PE=1 SV=1 (P62750)	P62750	18 kDa	1	1.9	1.3	3.3	0.473686
Visinin-like protein 1 OS=Homo sapiens GN=VSNL1 PE=1 SV=2	P62760	22 kDa	1	0.8	0.7	0.3	0.440959
Histone H4 OS=Homo sapiens GN=HIST1H4A PE=1 SV=2	P62805	11 kDa	1	1.1	0.6	1.2	0.33254
40S ribosomal protein S25 OS=Homo sapiens GN=RPS25 PE=1 SV=1	P62851	14 kDa	1	1.9	1.7	2.1	0.105263
Cluster of 40S ribosomal protein S26 OS=Homo sapiens GN=RPS26 PE=1 SV=3 (P62854)	P62854	13 kDa	1	1.4	1.3	1.6	0.106572
40S ribosomal protein S28 OS=Homo sapiens GN=RPS28 PE=1 SV=1	P62857	8 kDa	1	1.6	1.7	1.8	0.0588235
Cluster of Guanine nucleotide-binding protein G(I)/G(S)/G(T) subunit beta-1 OS=Homo sapiens GN=GNB1 PE=1 SV=3 (P62873)	P62873	37 kDa	1	1.1	1	0.9	0.1
60S ribosomal protein L30 OS=Homo sapiens GN=RPL30 PE=1 SV=2	P62888	13 kDa	1	1.6	1.5	1.9	0.1249
Cluster of 60S ribosomal protein L31 OS=Homo sapiens GN=RPL31 PE=1 SV=1 (P62899)	P62899	14 kDa	1	1.3	1.2	1.2	0.0468122
60S ribosomal protein L10a OS=Homo sapiens GN=RPL10A PE=1 SV=2	P62906	25 kDa	1	1.4	1.5	1.6	0.0666667
60S ribosomal protein L11 OS=Homo sapiens GN=RPL11 PE=1 SV=2	P62913	20 kDa	1	1.8	1.5	2	0.14245
Cluster of Peptidyl-prolyl cis-trans isomerase A OS=Homo sapiens GN=PPIA PE=1 SV=2 (P62937)	P62937	18 kDa	1	1.1	1.2	1.4	0.123853
Cluster of Peptidyl-prolyl cis-trans isomerase FKBP1A OS=Homo sapiens GN=FKBP1A PE=1 SV=2 (P62942)	P62942	12 kDa	1	1	0.8	0.9	0.111111
Cluster of Ubiquitin-40S ribosomal protein S27a OS=Homo sapiens GN=RPS27A PE=1 SV=2 (P62979)	P62979	18 kDa	1	1.2	1.2	1.2	0
Cluster of Growth factor receptor-bound protein 2 OS=Homo sapiens GN=GRB2 PE=1 SV=1 (P62993)	P62993	25 kDa	1	0.6	1	0.9	0.2498
Cluster of Isoform B of Ras-related C3 botulinum toxin substrate 1 OS=Homo sapiens GN=RAC1 (P63000-2)	P63000	23 kDa	1	1.2	0.9	1.1	0.143205
Cluster of AP-2 complex subunit beta OS=Homo sapiens GN=AP2B1 PE=1 SV=1 (P63010)	P63010	105 kDa	1	1.2	1.1	1.2	0.0494872
Cluster of Guanine nucleotide-binding protein G(i) subunit alpha-1 OS=Homo sapiens GN=GNAI1 PE=1 SV=2 (P63096)	P63096	40 kDa	1	1.1	1	1	0.0558726
Cluster of Serine/threonine-protein phosphatase 2A 55 kDa regulatory subunit B alpha isoform OS=Homo sapiens GN=PPP2R2A PE=1 SV=1 (P63151)	P63151	52 kDa	1	0.7	0.6	0.8	0.142857
60S ribosomal protein L38 OS=Homo sapiens GN=RPL38 PE=1 SV=2	P63173	8 kDa	1	1.5	1.2	1.6	0.145233
40S ribosomal protein S21 OS=Homo sapiens GN=RPS21 PE=1 SV=1	P63220	9 kDa	1	1.4	1.9	1.4	0.184261
Casein kinase II subunit beta OS=Homo sapiens GN=CSNK2B PE=1 SV=1	P67870	25 kDa	1	0.9	1.2	1.2	0.157459
Cluster of Tropomyosin alpha-4 chain OS=Homo sapiens GN=TPM4 PE=1 SV=3 (P67936)	P67936	29 kDa	1	0.8	1.6	1	0.367353
Cluster of Elongation factor 1-alpha 1 OS=Homo sapiens GN=EEF1A1 PE=1 SV=1 (P68104)	P68104	50 kDa	1	1.6	1.2	1.8	0.199242
Cluster of Platelet-activating factor acetylhydrolase IB subunit beta OS=Homo sapiens GN=PAFAH1B2 PE=1 SV=1 (P68402)	P68402	26 kDa	1	0.6	0.9	1.2	0.333333
Cluster of Histone H3.1 OS=Homo sapiens GN=HIST1H3A PE=1 SV=2 (P68431)	P68431	15 kDa	1	1.1	0.6	1.4	0.391108
Cluster of Hemoglobin subunit beta OS=Homo sapiens GN=HBB PE=1 SV=2 (P68871)	P68871	16 kDa	1	1.1	0.7	0.6	0.330719
Cluster of Hemoglobin subunit gamma-1 OS=Homo sapiens GN=HBG1 PE=1 SV=2 (P69891)	P69891	16 kDa	1	0.6	0.6	0.4	0.216506
Cluster of Hemoglobin subunit alpha OS=Homo sapiens GN=HBA1 PE=1 SV=2 (P69905)	P69905	15 kDa	1	1.2	0.8	0.8	0.247436
Coxsackievirus and adenovirus receptor OS=Homo sapiens GN=CXADR PE=1 SV=1	P78310	40 kDa	1	1.5	0.7	2.1	0.49003
Immunoglobulin-binding protein 1 OS=Homo sapiens GN=IGBP1 PE=1 SV=1	P78318	39 kDa	1	1	1.1	0.7	0.223036
Cluster of Isoform 4 of Tyrosine-protein phosphatase non-receptor type substrate 1 OS=Homo sapiens GN=SIRPA (P78324-4)	P78324	55 kDa	1	1.5	0.6	0.8	0.488877
Cluster of Eukaryotic translation initiation factor 4 gamma 2 OS=Homo sapiens GN=EIF4G2 PE=1 SV=1 (P78344)	P78344	102 kDa	1	1.2	1.3	1.5	0.114564
Cluster of General transcription factor II-I OS=Homo sapiens GN=GTF2I PE=1 SV=2 (P78347)	P78347	112 kDa	1	1.6	1	2	0.328254
Acid-sensing ion channel 1 OS=Homo sapiens GN=ASIC1 PE=1 SV=3	P78348	60 kDa	1	1.5	0.7	2.1	0.49003
Contactin-associated protein 1 OS=Homo sapiens GN=CNTNAP1 PE=1 SV=1	P78357	156 kDa	1	1.4	0.8	0.5	0.509175
Cluster of Casein kinase I isoform gamma-2 OS=Homo sapiens GN=CSNK1G2 PE=1 SV=1 (P78368)	P78368	47 kDa	1	1.7	1.9	0.9	0.352767
T-complex protein 1 subunit beta OS=Homo sapiens GN=CCT2 PE=1 SV=4	P78371	57 kDa	1	1.1	1.1	1.3	0.0989743
Glutathione S-transferase omega-1 OS=Homo sapiens GN=GSTO1 PE=1 SV=2	P78417	28 kDa	1	0.5	0.8	0.4	0.367353
Cluster of DNA-dependent protein kinase catalytic subunit OS=Homo sapiens GN=PRKDC PE=1 SV=3 (P78527)	P78527	469 kDa	1	1.3	1	1.7	0.263391
Biogenesis of lysosome-related organelles complex 1 subunit 1 OS=Homo sapiens GN=BLOC1S1 PE=1 SV=2	P78537	17 kDa	1	0.7	1.3	2.4	0.587842
Arginase-2, mitochondrial OS=Homo sapiens GN=ARG2 PE=1 SV=1	P78540	39 kDa	1	0.4	0.3	1.2	0.778876
Cluster of Metallothionein-1X OS=Homo sapiens GN=MT1X PE=1 SV=1 (P80297)	P80297	6 kDa	1	2.7	1.5	1.6	0.344396
Cluster of Nucleobindin-2 OS=Homo sapiens GN=NUCB2 PE=1 SV=2 (P80303)	P80303	50 kDa	1	0.8	1.5	1.6	0.3353
Cluster of Brain acid soluble protein 1 OS=Homo sapiens GN=BASP1 PE=1 SV=2 (P80723)	P80723	23 kDa	1	1.7	0.4	1.1	0.609976
Ig lambda chain V-III region LOI OS=Homo sapiens PE=1 SV=1	P80748	12 kDa	1	0.7	0.9	0.8	0.125
Dermcidin OS=Homo sapiens GN=DCD PE=1 SV=2	P81605	11 kDa	1	1.5	1	1.1	0.220479
28S ribosomal protein S5, mitochondrial OS=Homo sapiens GN=MRPS5 PE=1 SV=2	P82675	48 kDa	1	1.1	1.1	1.4	0.144338
28S ribosomal protein S36, mitochondrial OS=Homo sapiens GN=MRPS36 PE=1 SV=2	P82909	11 kDa	1	1.8	1.4	1.7	0.127449
28S ribosomal protein S11, mitochondrial OS=Homo sapiens GN=MRPS11 PE=1 SV=2	P82912	21 kDa	1	1	1.1	1	0.0558726
28S ribosomal protein S9, mitochondrial OS=Homo sapiens GN=MRPS9 PE=1 SV=2	P82933	46 kDa	1	1.5	1.3	1.7	0.133333
Conserved oligomeric Golgi complex subunit 7 OS=Homo sapiens GN=COG7 PE=1 SV=1	P83436	86 kDa	1	1.4	1.2	1.1	0.123853
[truncated: 1,611 more rows]
