# Supplementary material for: A preliminary quantitative proteomic analysis of glioblastoma pseudoprogression
Source: Proteome Sci. 2015 Mar 12;13:12. doi: 10.1186/s12953-015-0066-5 (PMC4393599; doi:10.1186/s12953-015-0066-5)
Supplement: Additional file 6: — File s5. Significantly Fold Changed Proteins between PsPD and N-GBM Samples. [file 12953_2015_66_MOESM6_ESM.xlsx]

## Sheet: Sheet1
File s5. Significantly Fold Changed Proteins between PsPD and N-GBM Samples
Protein Name	Accession Number	Molecular Weight	Average for PsPD	Standard Deviation for PsPD	Average for N-GBM	Standard Deviation for N-GBM	P Value	Ratio(PsPD/N-GBM)	Exclusive unique peptide count	Exclusive unique spectrum count	Total spectrum count
Up-regulated Proteins
Fibrinogen beta chain OS=Homo sapiens GN=FGB PE=1 SV=2	P02675	56 kDa	0.633333	0.057735	1.73333	0.057735	**	16.0606	39	77	1853
Cluster of Fibrinogen gamma chain OS=Homo sapiens GN=FGG PE=4 SV=1 (C9JEU5)	C9JEU5	50 kDa	0.166667	0.057735	1.83333	0.11547	**	16.0606	21	49	1995
Fibrinogen alpha chain OS=Homo sapiens GN=FGA PE=1 SV=2	P02671	95 kDa	0.533333	0.057735	2	0.1	0.0103624	14.4	45	91	1259
Copine-7 OS=Homo sapiens GN=CPNE7 PE=2 SV=1	Q9UBL6	70 kDa	0.933333	0.057735	1.96667	0.057735	0.0415768	6.06667	2	2	10
Ferritin heavy chain OS=Homo sapiens GN=FTH1 PE=1 SV=2	P02794	21 kDa	0.333333	0.057735	1.7	0.1	**	4.08333	7	10	23
Complement component C6 OS=Homo sapiens GN=C6 PE=1 SV=3	P13671	105 kDa	1.63333	0.057735	0.4	0.1	0.0116023	4	19	24	35
Cluster of Isoform 7 of Molybdenum cofactor biosynthesis protein 1 OS=Homo sapiens GN=MOCS1 (Q9NZB8-7)	Q9NZB8	58 kDa	0.266667	0.057735	1.5	0.1	**	3.5	8	8	10
Complement component C9 OS=Homo sapiens GN=C9 PE=1 SV=2	P02748	63 kDa	0.566667	0.057735	1.43333	0.057735	0.0195112	3.33333	17	24	48
Complement component C8 gamma chain OS=Homo sapiens GN=C8G PE=1 SV=3	P07360	22 kDa	0.333333	0.057735	1.16667	0.057735	0.0194231	3.25	8	10	13
Cluster of Isoform Vint of Versican core protein OS=Homo sapiens GN=VCAN (P13611-5)	P13611	370 kDa	0.433333	0.057735	1.23333	0.057735	0.0266973	3.21429	1	1	56
Apolipoprotein C-I OS=Homo sapiens GN=APOC1 PE=1 SV=1	P02654	9 kDa	0.233333	0.057735	1.43333	0.11547	**	3.2	5	7	13
Cluster of Complement component C8 beta chain OS=Homo sapiens GN=C8B PE=1 SV=3 (P07358)	P07358	67 kDa	0.733333	0.057735	1.46667	0.057735	0.0439436	3.18182	0	0	17
Fatty-acid amide hydrolase 1 OS=Homo sapiens GN=FAAH PE=1 SV=2	O00519	63 kDa	0.266667	0.057735	1.3	0.1	**	3.16667	7	7	8
Cluster of Thiomorpholine-carboxylate dehydrogenase OS=Homo sapiens GN=CRYM PE=1 SV=1 (Q14894)	Q14894	34 kDa	0.233333	0.057735	1.66667	0.152753	**	3.15385	7	7	7
Complement component C8 alpha chain OS=Homo sapiens GN=C8A PE=1 SV=2	P07357	65 kDa	0.333333	0.057735	1.73333	0.152753	0.0102553	3.06667	14	18	26
Core histone macro-H2A.2 OS=Homo sapiens GN=H2AFY2 PE=1 SV=3	Q9P0M6	40 kDa	1.73333	0.057735	0.633333	0.11547	0.0186932	2.88889	3	3	5
L-amino-acid oxidase OS=Homo sapiens GN=IL4I1 PE=1 SV=1	Q96RQ9	63 kDa	0.266667	0.057735	1.36667	0.11547	0.0332313	2.76923	0	0	8
Cluster of Fibulin-1 OS=Homo sapiens GN=FBLN1 PE=1 SV=4 (P23142)	P23142	77 kDa	0.7	0.1	1.66667	0.057735	**	2.73684	4	4	24
N-acetylgalactosaminyltransferase 7 OS=Homo sapiens GN=GALNT7 PE=1 SV=1	Q86SF2	75 kDa	0.533333	0.057735	1.5	0.1	0.0101273	2.69231	2	2	2
DnaJ homolog subfamily A member 4 OS=Homo sapiens GN=DNAJA4 PE=1 SV=1	Q8WW22	45 kDa	0.533333	0.057735	1.5	0.1	**	2.6875	2	2	2
Cluster of Complement component C4B (Childo blood group) OS=Homo sapiens GN=C4B-1 PE=4 SV=1 (A2BHY4)	A2BHY4	193 kDa	0.566667	0.11547	1.63333	0.057735	**	2.6	2	3	94
Cluster of Calcium/calmodulin-dependent protein kinase type 1D OS=Homo sapiens GN=CAMK1D PE=1 SV=1 (Q8IU85)	Q8IU85	43 kDa	0.466667	0.057735	1.13333	0.057735	0.0137712	2.59259	8	9	10
Fructosamine-3-kinase OS=Homo sapiens GN=FN3K PE=1 SV=1	Q9H479	35 kDa	0.666667	0.057735	1.33333	0.057735	0.0271108	2.5	1	1	4
Cluster of HLA class II histocompatibility antigen, DRB1-9 beta chain OS=Homo sapiens GN=HLA-DRB1 PE=1 SV=1 (Q9TQE0)	Q9TQE0	30 kDa	0.4	0.1	1.33333	0.057735	0.0303197	2.5	1	1	4
Cluster of NADP-dependent malic enzyme OS=Homo sapiens GN=ME1 PE=1 SV=1 (P48163)	P48163	64 kDa	0.466667	0.057735	1.73333	0.152753	**	2.4375	8	8	10
Cluster of Ubiquitin carboxyl-terminal hydrolase isozyme L1 OS=Homo sapiens GN=UCHL1 PE=1 SV=2 (P09936)	P09936	25 kDa	0.433333	0.057735	1.06667	0.057735	**	2.41176	1	2	70
Cluster of Serine/threonine-protein phosphatase 2B catalytic subunit beta isoform OS=Homo sapiens GN=PPP3CB PE=1 SV=2 (P16298)	P16298	59 kDa	0.566667	0.057735	1.56667	0.11547	0.012501	2.375	5	6	24
Isoform 2 of Oxysterol-binding protein-related protein 2 OS=Homo sapiens GN=OSBPL2	Q9H1P3	54 kDa	0.5	0.1	1.36667	0.057735	**	2.33333	29	37	58
Dynactin subunit 5 OS=Homo sapiens GN=DCTN5 PE=1 SV=1	Q9BTE1	20 kDa	0.6	0.1	1.46667	0.057735	0.0100597	2.3	1	1	1
Phospholipase DDHD2 OS=Homo sapiens GN=DDHD2 PE=1 SV=2	O94830	81 kDa	0.466667	0.11547	1.6	0.1	0.0292835	2.28571	3	3	3
Apolipoprotein C-IV OS=Homo sapiens GN=APOC4 PE=1 SV=1	P55056	15 kDa	0.266667	0.057735	1.46667	0.152753	**	2.27778	3	3	3
Amyloid-like protein 1 OS=Homo sapiens GN=APLP1 PE=1 SV=3	P51693	72 kDa	0.333333	0.057735	1.26667	0.11547	0.0175474	2.23529	12	13	14
Guanylate cyclase soluble subunit alpha-3 OS=Homo sapiens GN=GUCY1A3 PE=3 SV=1	D6RDW3	70 kDa	0.6	0.1	1.6	0.1	**	2.22222	2	2	3
Cluster of Transgelin-3 OS=Homo sapiens GN=TAGLN3 PE=1 SV=2 (Q9UI15)	Q9UI15	22 kDa	0.5	0.1	1.56667	0.11547	**	2.22222	1	1	2
Cluster of Calcineurin subunit B type 1 OS=Homo sapiens GN=PPP3R1 PE=4 SV=1 (H7BYZ3)	H7BYZ3	37 kDa	0.533333	0.057735	1.43333	0.11547	0.0167994	2.22222	6	8	11
Cluster of Endophilin-A3 OS=Homo sapiens GN=SH3GL3 PE=1 SV=1 (Q99963)	Q99963	39 kDa	0.233333	0.057735	1.36667	0.152753	0.0315625	2.22222	1	1	9
Cluster of DnaJ homolog subfamily B member 2 (Fragment) OS=Homo sapiens GN=DNAJB2 PE=4 SV=1 (C9JRD2)	C9JRD2	25 kDa	0.7	0.1	1.46667	0.057735	0.0532707	2.22222	4	5	9
Glutamine synthetase OS=Homo sapiens GN=GLUL PE=1 SV=4	P15104	42 kDa	0.233333	0.057735	1.66667	0.208167	**	2.21053	12	15	28
Cluster of 6-phosphofructokinase type C OS=Homo sapiens GN=PFKP PE=1 SV=2 (Q01813)	Q01813	86 kDa	0.466667	0.057735	1.86667	0.208167	0.0110565	2.17647	2	2	41
Cluster of Isoform PSMA-7 of Glutamate carboxypeptidase 2 OS=Homo sapiens GN=FOLH1 (Q04609-7)	Q04609	83 kDa	0.233333	0.057735	1.06667	0.11547	0.0127805	2.16667	10	10	13
Immunoglobulin superfamily member 8 OS=Homo sapiens GN=IGSF8 PE=1 SV=1	Q969P0	65 kDa	0.4	0.1	1.3	0.1	0.0457373	2.15789	0	0	4
Isoform 3 of CKLF-like MARVEL transmembrane domain-containing protein 5 OS=Homo sapiens GN=CMTM5	Q96DZ9	13 kDa	1.33333	0.057735	0.6	0.1	**	2.15789	4	4	4
Cluster of Cytosolic acyl coenzyme A thioester hydrolase OS=Homo sapiens GN=ACOT7 PE=1 SV=3 (O00154)	O00154	42 kDa	0.633333	0.11547	2.1	0.2	**	2.15789	0	0	32
Dehydrogenase/reductase SDR family member 11 OS=Homo sapiens GN=DHRS11 PE=1 SV=1	Q6UWP2	28 kDa	1.33333	0.057735	0.6	0.1	**	2.15385	0	0	1
Cluster of Serine/threonine-protein phosphatase 2A 56 kDa regulatory subunit delta isoform OS=Homo sapiens GN=PPP2R5D PE=4 SV=1 (E9PFR3)	E9PFR3	69 kDa	0.633333	0.11547	1.6	0.1	**	2.13333	6	7	13
Cluster of Isoform 2 of Endophilin-B2 OS=Homo sapiens GN=SH3GLB2 (Q9NR46-2)	Q9NR46	45 kDa	0.633333	0.11547	1.6	0.1	0.0191037	2.11765	2	2	2
Carboxypeptidase E OS=Homo sapiens GN=CPE PE=1 SV=1	P16870	53 kDa	0.9	0.1	1.86667	0.11547	**	2.11111	9	11	11
Cluster of Isoform PDE2A4 of cGMP-dependent 3',5'-cyclic phosphodiesterase OS=Homo sapiens GN=PDE2A (O00408-4)	O00408	105 kDa	1.60606	0.0524864	0.1	1.69967e-17	0.0485021	2.10526	9	9	23
Cluster of WD repeat-containing protein 37 OS=Homo sapiens GN=WDR37 PE=2 SV=2 (Q9Y2I8)	Q9Y2I8	55 kDa	0.633333	0.11547	1.83333	0.152753	**	2.05882	0	0	1
EH domain-containing protein 3 OS=Homo sapiens GN=EHD3 PE=1 SV=2	Q9NZN3	61 kDa	0.466667	0.057735	1.26667	0.11547	**	2.05556	3	3	3
Protein phosphatase 1H OS=Homo sapiens GN=PPM1H PE=1 SV=2	Q9ULR3	56 kDa	0.6	0.1	1.53333	0.11547	**	2.05	0	0	2
Cluster of EMILIN-1 OS=Homo sapiens GN=EMILIN1 PE=1 SV=2 (Q9Y6C2)	Q9Y6C2	107 kDa	0.366667	0.11547	1.53333	0.152753	**	2.05	4	4	10
Brefeldin A-inhibited guanine nucleotide-exchange protein 3 OS=Homo sapiens GN=ARFGEF3 PE=1 SV=3	Q5TH69	241 kDa	0.166667	0.057735	1.59259	0.231296	**	2	0	0	4
Contactin-2 OS=Homo sapiens GN=CNTN2 PE=1 SV=1	Q02246	113 kDa	0.333333	0.057735	1.4	0.173205	**	2	18	20	23
Ectonucleotide pyrophosphatase/phosphodiesterase family member 4 OS=Homo sapiens GN=ENPP4 PE=1 SV=3	Q9Y6X5	52 kDa	0.4	0.1	1.7	0.2	**	2	3	3	3
Thrombospondin-1 OS=Homo sapiens GN=THBS1 PE=1 SV=2	P07996	129 kDa	0.433333	0.057735	1.1	0.1	0.0145755	2	17	20	31
Cluster of Protein farnesyltransferase subunit beta OS=Homo sapiens GN=FNTB PE=1 SV=1 (P49356)	P49356	49 kDa	1.36667	0.11547	0.433333	0.11547	0.0216636	2	1	1	4
Down-regulated Proteins
Cluster of CAP-Gly domain-containing linker protein 1 OS=Homo sapiens GN=CLIP1 PE=1 SV=2 (P30622)	P30622	162 kDa	0.533333	0.057735	1.26667	0.11547	**	0.5	6	6	10
Protein mago nashi homolog OS=Homo sapiens GN=MAGOH PE=1 SV=1	P61326	17 kDa	0.166667	0.057735	1.9	0.3	0.0145755	0.5	1	1	1
Cluster of Hsp70-binding protein 1 OS=Homo sapiens GN=HSPBP1 PE=1 SV=1 (Q9NZL4)	Q9NZL4	39 kDa	0.366667	0.057735	1.66667	0.222222	0.015033	0.5	1	1	2
Cluster of Fragile X mental retardation syndrome-related protein 1 OS=Homo sapiens GN=FXR1 PE=2 SV=1 (B4DXZ6)	B4DXZ6	68 kDa	0.6	0.1	1.4	0.1	0.0190821	0.5	1	1	4
Cluster of Tyrosine-protein kinase Yes OS=Homo sapiens GN=YES1 PE=4 SV=1 (J3QRU1)	J3QRU1	61 kDa	0.466667	0.057735	1.66667	0.208167	0.0226838	0.5	1	1	11
Phosphoribosyl pyrophosphate synthase-associated protein 2 (Fragment) OS=Homo sapiens GN=PRPSAP2 PE=4 SV=1	C9JDH0	16 kDa	0.233333	0.057735	1.13333	0.152753	0.0245215	0.5	2	2	2
Ubiquitin-conjugating enzyme E2 J1 OS=Homo sapiens GN=UBE2J1 PE=1 SV=2	Q9Y385	35 kDa	0.633333	0.152753	1.53333	0.057735	**	0.5	5	5	8
Isoform 2 of Neural cell adhesion molecule L1-like protein OS=Homo sapiens GN=CHL1	O00533	137 kDa	0.6	0.173205	1.73333	0.11547	**	0.5	11	12	15
Cluster of Protein Hook homolog 3 OS=Homo sapiens GN=HOOK3 PE=1 SV=2 (Q86VS8)	Q86VS8	83 kDa	0.533333	0.057735	1.23333	0.11547	**	0.5	1	1	3
Cluster of Isoform 2 of Succinyl-CoA ligase [GDP-forming] subunit beta, mitochondrial OS=Homo sapiens GN=SUCLG2 (Q96I99-2)	Q96I99	48 kDa	0.533333	0.057735	1.23333	0.11547	**	0.5	0	0	2
Cluster of 60S ribosomal protein L3 OS=Homo sapiens GN=RPL3 PE=1 SV=2 (P39023)	P39023	46 kDa	0.4	0.1	1.6	0.2	**	0.5	5	5	13
Cluster of Aspartate--tRNA ligase, cytoplasmic OS=Homo sapiens GN=DARS PE=1 SV=2 (P14868)	P14868	57 kDa	0.3	0.1	1.53333	0.208167	**	0.5	15	16	32
Rho guanine nucleotide exchange factor 40 OS=Homo sapiens GN=ARHGEF40 PE=1 SV=3	Q8TER5	165 kDa	0.333333	0.057735	1.3	0.173205	**	0.5	3	3	3
Cluster of Phosphoribosylaminoimidazole-succinocarboxamide synthase (Fragment) OS=Homo sapiens GN=PAICS PE=4 SV=1 (E9PBS1)	E9PBS1	46 kDa	0.533333	0.152753	1.5	0.1	**	0.5	1	2	14
Cluster of Isoform 3 of Basigin OS=Homo sapiens GN=BSG (P35613-3)	P35613	19 kDa	0.4	0.1	1.36667	0.152753	**	0.5	1	1	22
Ras GTPase-activating protein-binding protein 2 OS=Homo sapiens GN=G3BP2 PE=1 SV=2	Q9UN86	54 kDa	0.566667	0.057735	1.23333	0.11547	**	0.5	7	7	8
Cluster of Synaptophysin-like protein 1 OS=Homo sapiens GN=SYPL1 PE=4 SV=1 (C9JYN0)	C9JYN0	25 kDa	0.666667	0.057735	1.33333	0.11547	**	0.5	1	1	4
Cluster of Thyroid receptor-interacting protein 11 (Fragment) OS=Homo sapiens GN=TRIP11 PE=4 SV=1 (H0YJ97)	H0YJ97	196 kDa	0.933333	0.11547	0.266667	0.057735	**	0.5	0	0	2
15 kDa selenoprotein OS=Homo sapiens GN=SEP15 PE=1 SV=3	O60613	18 kDa	0.466667	0.152753	1.4	0.1	**	0.5	2	2	3
Elongation factor 2 OS=Homo sapiens GN=EEF2 PE=1 SV=4	P13639	95 kDa	0.333333	0.057735	1.43333	0.208167	**	0.5	25	30	50
Glycosyltransferase-like domain-containing protein 2 OS=Homo sapiens GN=GTDC2 PE=2 SV=1	Q8NAT1	67 kDa	0.466667	0.057735	1.56667	0.208167	**	0.5	1	1	2
X-ray repair cross-complementing protein 5 OS=Homo sapiens GN=XRCC5 PE=1 SV=3	P13010	83 kDa	0.733333	0.11547	1.9	0.2	0.0110565	0.5	15	17	24
Cluster of Diablo homolog, mitochondrial OS=Homo sapiens GN=DIABLO PE=1 SV=1 (Q9NR28)	Q9NR28	27 kDa	0.233333	0.057735	1.53333	0.251661	0.0129399	0.5	2	2	2
Cluster of Mitochondrial import receptor subunit TOM5 homolog OS=Homo sapiens GN=TOMM5 PE=1 SV=1 (Q8N4H5)	Q8N4H5	6 kDa	1.4	0.1	0.633333	0.11547	0.0131735	0.5	0	0	24
F-box-like/WD repeat-containing protein TBL1XR1 OS=Homo sapiens GN=TBL1XR1 PE=1 SV=1	Q9BZK7	56 kDa	0.366667	0.057735	1.4	0.2	0.0213116	0.5	7	7	8
Importin-4 OS=Homo sapiens GN=IPO4 PE=1 SV=2	Q8TEX9	119 kDa	0.5	0.1	1.2	0.1	0.0241101	0.5	2	2	2
28S ribosomal protein S31, mitochondrial OS=Homo sapiens GN=MRPS31 PE=1 SV=3	Q92665	45 kDa	0.7	0.1	1.4	0.1	0.0303197	0.5	5	5	8
UDP-glucose 6-dehydrogenase OS=Homo sapiens GN=UGDH PE=1 SV=1	O60701	55 kDa	0.933333	0.11547	3.06667	0.416333	0.0397376	0.5	1	1	1
Putative eukaryotic translation initiation factor 2 subunit 3-like protein OS=Homo sapiens GN=EIF2S3L PE=5 SV=2	Q2VIR3	51 kDa	0.1	1.69967e-17	1.13333	0.057735	0.0177043	0.5	17	19	40
Cluster of tRNA methyltransferase 112 homolog OS=Homo sapiens GN=TRMT112 PE=1 SV=1 (Q9UI30)	Q9UI30	14 kDa	0.4	0.1	0.966667	0.057735	**	0.5	3	3	17
Cluster of Protein transport protein Sec24D OS=Homo sapiens GN=SEC24D PE=1 SV=2 (O94855)	O94855	113 kDa	0.5	0.1	1.63333	0.208167	**	0.5	0	0	2
Phosphoribosylformylglycinamidine synthase OS=Homo sapiens GN=PFAS PE=1 SV=4	O15067	145 kDa	0.633333	0.057735	1.26667	0.11547	0.0342886	0.5	5	5	5
Cluster of ATP-binding cassette sub-family F member 1 OS=Homo sapiens GN=ABCF1 PE=1 SV=2 (Q8NE71)	Q8NE71	96 kDa	0.633333	0.057735	1.43333	0.152753	0.0444669	0.5	4	4	5
Protein prune homolog OS=Homo sapiens GN=PRUNE PE=1 SV=2	Q86TP1	50 kDa	1.36667	0.11547	0.566667	0.11547	0.0384013	0.491228	2	2	2
Geranylgeranyl pyrophosphate synthase OS=Homo sapiens GN=GGPS1 PE=1 SV=1	O95749	35 kDa	0.533333	0.057735	1.33333	0.152753	**	0.490566	1	1	1
WD repeat-containing protein 18 OS=Homo sapiens GN=WDR18 PE=1 SV=2	Q9BV38	47 kDa	0.533333	0.057735	1.33333	0.152753	0.0291339	0.490196	0	0	12
Cluster of Hepatocyte cell adhesion molecule OS=Homo sapiens GN=HEPACAM PE=1 SV=1 (Q14CZ8)	Q14CZ8	46 kDa	0.266667	0.057735	1.86667	0.321455	**	0.488889	6	6	6
Cluster of ATP-binding cassette sub-family E member 1 OS=Homo sapiens GN=ABCE1 PE=1 SV=1 (P61221)	P61221	67 kDa	0.7	0.1	1.43333	0.11547	0.0275004	0.488889	5	5	10
Cluster of Isoform B of Band 4.1-like protein 3 OS=Homo sapiens GN=EPB41L3 (Q9Y2J2-2)	Q9Y2J2	97 kDa	0.433333	0.11547	1.56667	0.208167	**	0.488372	1	1	2
Prefoldin subunit 6 OS=Homo sapiens GN=PFDN6 PE=1 SV=1	O15212	15 kDa	0.533333	0.057735	1.5	0	**	0.488372	6	7	13
Isoleucine--tRNA ligase, cytoplasmic OS=Homo sapiens GN=IARS PE=1 SV=2	P41252	145 kDa	0.733333	0.057735	1.7	0	0.0258236	0.488372	10	10	12
Transmembrane protein 43 OS=Homo sapiens GN=TMEM43 PE=1 SV=1	Q9BTV4	45 kDa	0.766667	0.11547	1.66667	0.152753	0.0379966	0.488372	6	6	8
Cluster of SWI/SNF complex subunit SMARCC2 OS=Homo sapiens GN=SMARCC2 PE=4 SV=1 (F8VTJ5)	F8VTJ5	127 kDa	0.466667	0.057735	1.23333	0.152753	0.0141564	0.488372	2	2	3
116 kDa U5 small nuclear ribonucleoprotein component OS=Homo sapiens GN=EFTUD2 PE=1 SV=1	Q15029	109 kDa	0.566667	0.057735	1.33333	0.152753	0.0412881	0.488372	2	2	2
Cluster of Paraspeckle component 1 OS=Homo sapiens GN=PSPC1 PE=1 SV=1 (Q8WXF1)	Q8WXF1	59 kDa	0.466667	0.057735	2.13333	0.351188	0.0412881	0.488372	5	5	6
Cluster of Eukaryotic translation initiation factor 2A OS=Homo sapiens GN=EIF2A PE=2 SV=1 (B4DF96)	B4DF96	58 kDa	0.333333	0.057735	1.6	0.264575	**	0.487805	0	0	2
Cluster of Isoform 3 of Poly(U)-binding-splicing factor PUF60 OS=Homo sapiens GN=PUF60 (Q9UHX1-3)	Q9UHX1	56 kDa	0.566667	0.11547	1.16667	0.057735	**	0.487179	1	1	4
Dephospho-CoA kinase domain-containing protein OS=Homo sapiens GN=DCAKD PE=1 SV=1	Q8WVC6	27 kDa	0.566667	0.11547	1.16667	0.057735	**	0.487179	3	4	4
Syntaxin-12 OS=Homo sapiens GN=STX12 PE=1 SV=1	Q86Y82	32 kDa	0.466667	0.057735	1.66667	0.251661	**	0.486486	1	2	8
Cluster of Isoform 3 of Replication protein A 32 kDa subunit OS=Homo sapiens GN=RPA2 (P15927-3)	P15927	39 kDa	0.466667	0.057735	1.66667	0.251661	**	0.486486	0	0	1
Cluster of Zinc finger and BTB domain-containing protein 20 OS=Homo sapiens GN=ZBTB20 PE=2 SV=3 (Q9HC78)	Q9HC78	81 kDa	0.533333	0.152753	1.6	0.173205	**	0.485714	7	7	8
Cluster of 60S ribosomal protein L6 OS=Homo sapiens GN=RPL6 PE=1 SV=3 (Q02878)	Q02878	33 kDa	0.333333	0.057735	1.76667	0.305505	**	0.485714	9	9	11
Lanosterol 14-alpha demethylase OS=Homo sapiens GN=CYP51A1 PE=1 SV=3	Q16850	57 kDa	0.5	0.1	1.33333	0.152753	**	0.485714	3	3	3
Colorectal mutant cancer protein OS=Homo sapiens GN=MCC PE=1 SV=2	P23508	93 kDa	0.5	0.1	1.63333	0.23094	**	0.483871	2	2	2
Conserved oligomeric Golgi complex subunit 2 OS=Homo sapiens GN=COG2 PE=2 SV=1	B7Z2Y2	76 kDa	0.633333	0.11547	1.36667	0.11547	**	0.482143	4	4	4
Cluster of Stromal membrane-associated protein 2 OS=Homo sapiens GN=SMAP2 PE=1 SV=1 (Q8WU79)	Q8WU79	47 kDa	0.733333	0.057735	1.46667	0.152753	**	0.482143	1	2	7
Protein transport protein Sec24A OS=Homo sapiens GN=SEC24A PE=1 SV=2	O95486	120 kDa	0.6	0.2	1.53333	0.057735	**	0.48	4	4	4
Mitochondrial antiviral-signaling protein OS=Homo sapiens GN=MAVS PE=1 SV=2	Q7Z434	57 kDa	0.7	0.1	1.73333	0.208167	**	0.478261	2	2	2
MAGUK p55 subfamily member 5 OS=Homo sapiens GN=MPP5 PE=1 SV=3	Q8N3R9	77 kDa	0.433333	0.057735	1.56667	0.251661	**	0.478261	0	0	24
Dihydroxyacetone phosphate acyltransferase OS=Homo sapiens GN=GNPAT PE=1 SV=1	O15228	77 kDa	0.6	0.1	1.26667	0.11547	**	0.477273	4	4	4
Cluster of Alpha-2-macroglobulin receptor-associated protein OS=Homo sapiens GN=LRPAP1 PE=1 SV=1 (P30533)	P30533	41 kDa	0.533333	0.11547	1.36667	0.152753	**	0.477273	10	11	16
Cluster of Splicing factor U2AF 35 kDa subunit OS=Homo sapiens GN=U2AF1 PE=1 SV=3 (Q01081)	Q01081	28 kDa	0.533333	0.057735	1.56667	0.23094	0.0452402	0.477273	2	2	5
Cluster of Conserved oligomeric Golgi complex subunit 6 OS=Homo sapiens GN=COG6 PE=1 SV=2 (Q9Y2V7)	Q9Y2V7	73 kDa	0.533333	0.152753	1.46667	0.152753	**	0.47619	4	4	4
Leucine-rich repeat-containing protein 59 OS=Homo sapiens GN=LRRC59 PE=1 SV=1	Q96AG4	35 kDa	0.433333	0.152753	1.36667	0.152753	**	0.47619	1	1	3
Cluster of Histidyl-tRNA synthetase-like, isoform CRA_a OS=Homo sapiens GN=HARS2 PE=2 SV=1 (B4DDY8)	B4DDY8	54 kDa	0.633333	0.057735	1.33333	0.152753	**	0.475	0	0	12
Peptidyl-prolyl cis-trans isomerase FKBP3 OS=Homo sapiens GN=FKBP3 PE=1 SV=1	Q00688	25 kDa	0.633333	0.057735	1.33333	0.152753	**	0.475	5	5	8
Cluster of Protein scribble homolog OS=Homo sapiens GN=SCRIB PE=1 SV=4 (Q14160)	Q14160	175 kDa	0.633333	0.057735	1.33333	0.152753	**	0.475	1	1	2
Dolichyl-diphosphooligosaccharide--protein glycosyltransferase subunit STT3A OS=Homo sapiens GN=STT3A PE=1 SV=2	P46977	81 kDa	0.566667	0.11547	1.66667	0.23094	**	0.475	7	7	9
Protein LZIC OS=Homo sapiens GN=LZIC PE=2 SV=1	B4E2N0	24 kDa	0.266667	0.057735	1.36667	0.251661	**	0.475	3	4	5
Isoform 2 of Dedicator of cytokinesis protein 7 OS=Homo sapiens GN=DOCK7	Q96N67	241 kDa	1.2	0.1	0.6	0.1	**	0.475	0	0	4
Cluster of Non-specific lipid-transfer protein OS=Homo sapiens GN=SCP2 PE=4 SV=2 (A6NM69)	A6NM69	54 kDa	0.6	0.1	1.2	0.1	0.0206124	0.475	9	13	19
Dystroglycan OS=Homo sapiens GN=DAG1 PE=1 SV=2	Q14118	97 kDa	0.266667	0.057735	1.76667	0.351188	0.0206124	0.475	1	1	3
Cluster of DNA-dependent protein kinase catalytic subunit OS=Homo sapiens GN=PRKDC PE=1 SV=3 (P78527)	P78527	469 kDa	0.266667	0.057735	1.26667	0.23094	0.0271108	0.475	45	46	52
Tryptophan--tRNA ligase, mitochondrial OS=Homo sapiens GN=WARS2 PE=2 SV=1	B7Z5X7	30 kDa	0.533333	0.057735	1.3	0.173205	**	0.474576	2	2	2
U4/U6 small nuclear ribonucleoprotein Prp3 OS=Homo sapiens GN=PRPF3 PE=1 SV=2	O43395	78 kDa	0.7	0.1	1.46667	0.152753	**	0.473684	1	1	1
Caspase-3 OS=Homo sapiens GN=CASP3 PE=1 SV=2	P42574	32 kDa	0.6	0.1	1.36667	0.152753	**	0.473684	1	1	1
SWI/SNF-related matrix-associated actin-dependent regulator of chromatin subfamily A member 5 OS=Homo sapiens GN=SMARCA5 PE=1 SV=1	O60264	122 kDa	0.433333	0.152753	1.4	0.173205	0.0265363	0.473684	2	2	5
Mesencephalic astrocyte-derived neurotrophic factor OS=Homo sapiens GN=MANF PE=1 SV=3	P55145	21 kDa	0.5	0.1	1.63333	0.251661	0.044363	0.473684	6	6	8
Isoform 3 of Pre-mRNA-processing factor 40 homolog A OS=Homo sapiens GN=PRPF40A	O75400	107 kDa	0.733333	0.152753	1.53333	0.11547	0.0545439	0.471698	4	4	4
Alpha-1,3/1,6-mannosyltransferase ALG2 OS=Homo sapiens GN=ALG2 PE=2 SV=1	Q9H553	47 kDa	0.566667	0.057735	1.46667	0.208167	0.0140745	0.470588	2	2	3
Polymerase delta-interacting protein 2 OS=Homo sapiens GN=POLDIP2 PE=1 SV=1	Q9Y2S7	42 kDa	1.43333	0.208167	0.533333	0.057735	**	0.470588	5	5	6
Nuclear pore complex protein Nup205 OS=Homo sapiens GN=NUP205 PE=1 SV=3	Q92621	228 kDa	1.6	0.2	0.5	0.173205	0.023347	0.469388	2	2	2
Ubiquitin domain-containing protein UBFD1 OS=Homo sapiens GN=UBFD1 PE=4 SV=1	H3BRL3	33 kDa	0.4	0.1	1.73333	0.305505	0.0207757	0.466667	2	2	2
Cancer-related nucleoside-triphosphatase OS=Homo sapiens GN=NTPCR PE=1 SV=1	Q9BSD7	21 kDa	0.633333	0.208167	2.3	0.34641	0.0257214	0.466667	2	2	2
Transportin-2 OS=Homo sapiens GN=TNPO2 PE=1 SV=3	O14787	101 kDa	0.666667	0.057735	1.33333	0.152753	0.0417947	0.466667	3	3	8
RING finger protein 126 OS=Homo sapiens GN=RNF126 PE=1 SV=1	Q9BV68	36 kDa	0.466667	0.11547	1.43333	0.208167	**	0.465116	0	0	12
Cluster of Heterogeneous nuclear ribonucleoprotein U OS=Homo sapiens GN=HNRNPU PE=1 SV=6 (Q00839)	Q00839	91 kDa	0.2	3.39935e-17	1.63333	0.11547	0.031296	0.465116	15	18	29
Cluster of Ubiquilin-2 OS=Homo sapiens GN=UBQLN2 PE=1 SV=2 (Q9UHD9)	Q9UHD9	66 kDa	0.7	0.173205	1.63333	0.152753	**	0.465116	1	1	1
Cluster of Nuclear pore complex protein Nup88 (Fragment) OS=Homo sapiens GN=NUP88 PE=4 SV=1 (J3KMX1)	J3KMX1	79 kDa	0.566667	0.152753	1.8	0.264575	**	0.465116	4	4	5
Cluster of Eukaryotic translation initiation factor 6 OS=Homo sapiens GN=EIF6 PE=1 SV=1 (P56537)	P56537	27 kDa	0.666667	0.057735	1.4	0.173205	0.0371659	0.465116	4	4	5
Cluster of Isoform 5 of Four and a half LIM domains protein 1 OS=Homo sapiens GN=FHL1 (Q13642-5)	Q13642	34 kDa	0.866667	0.208167	1.73333	0.057735	**	0.463415	3	3	11
TAR DNA binding protein OS=Homo sapiens GN=TARDBP PE=4 SV=1	B1AKP7	33 kDa	0.566667	0.057735	1.43333	0.208167	**	0.463415	3	3	3
Tripartite motif-containing protein 47 OS=Homo sapiens GN=TRIM47 PE=1 SV=2	Q96LD4	70 kDa	0.666667	0.11547	1.43333	0.152753	**	0.463415	5	5	5
Activating signal cointegrator 1 complex subunit 2 OS=Homo sapiens GN=ASCC2 PE=4 SV=1	F5H6J9	77 kDa	0.6	0.1	1.66667	0.251661	**	0.463415	1	1	1
Elongation factor Tu, mitochondrial OS=Homo sapiens GN=TUFM PE=1 SV=2	P49411	50 kDa	0.633333	0.057735	1.7	0.264575	0.0110656	0.462162	21	27	69
Cluster of Protein phosphatase 1 regulatory subunit 12A (Fragment) OS=Homo sapiens GN=PPP1R12A PE=4 SV=1 (H0YHI8)	H0YHI8	41 kDa	0.533333	0.057735	1.93333	0.351188	**	0.461538	0	0	1
Methyltransferase-like protein 7A (Fragment) OS=Homo sapiens GN=METTL7A PE=4 SV=1	H0YI09	28 kDa	0.666667	0.11547	1.8	0.264575	**	0.461538	4	7	9
60S ribosomal protein L7 OS=Homo sapiens GN=RPL7 PE=1 SV=1	P18124	29 kDa	0.733333	0.23094	1.66667	0.057735	0.0198039	0.461538	9	12	19
Golgin subfamily A member 5 OS=Homo sapiens GN=GOLGA5 PE=1 SV=3	Q8TBA6	83 kDa	0.766667	0.057735	2.03333	0.321455	0.0216636	0.461538	2	2	9
28S ribosomal protein S17, mitochondrial OS=Homo sapiens GN=MRPS17 PE=4 SV=1	I3L0E3	26 kDa	0.466667	0.057735	1.46667	0.251661	0.0423643	0.461538	3	3	4
Cluster of Elongator complex protein 3 OS=Homo sapiens GN=ELP3 PE=1 SV=2 (Q9H9T3)	Q9H9T3	62 kDa	0.533333	0.152753	1.36667	0.152753	**	0.46	5	5	5
Cluster of WAS protein family homolog 6 OS=Homo sapiens GN=WASH6P PE=1 SV=3 (Q9NQA3)	Q9NQA3	48 kDa	0.766667	0.057735	1.8	0.264575	**	0.46	6	6	9
Synaptobrevin homolog YKT6 OS=Homo sapiens GN=YKT6 PE=1 SV=1	O15498	22 kDa	0.4	6.7987e-17	1.5	0.1	**	0.459459	7	7	9
Mitochondrial ribonuclease P protein 1 OS=Homo sapiens GN=TRMT10C PE=1 SV=2	Q7L0Y3	47 kDa	0.5	0	1.13333	0.057735	0.0110565	0.459459	5	5	5
Raftlin-2 OS=Homo sapiens GN=RFTN2 PE=1 SV=3	Q52LD8	56 kDa	0.3	0	1.56667	0.11547	0.0147206	0.458333	1	1	8
Peptidyl-prolyl cis-trans isomerase B OS=Homo sapiens GN=PPIB PE=1 SV=2	P23284	24 kDa	0.566667	0.11547	1.46667	0.208167	**	0.457143	13	16	31
Cluster of Isoform 3 of Tumor protein D52 OS=Homo sapiens GN=TPD52 (P55327-3)	P55327	26 kDa	0.733333	0.11547	1.96667	0.305505	**	0.456522	1	1	8
Cluster of Aminoacyl tRNA synthase complex-interacting multifunctional protein 1 OS=Homo sapiens GN=AIMP1 PE=1 SV=2 (Q12904)	Q12904	34 kDa	0.533333	0.11547	1.76667	0.305505	0.0350987	0.454545	1	1	2
ATP-binding cassette sub-family F member 2 OS=Homo sapiens GN=ABCF2 PE=2 SV=1	Q75MJ1	72 kDa	0.533333	0.057735	1.76667	0.321455	**	0.454545	3	3	4
Retinol-binding protein 1 OS=Homo sapiens GN=RBP1 PE=1 SV=2	P09455	16 kDa	1.03333	0.152753	2.3	0.3	0.01539	0.454545	5	6	10
Cluster of Acidic leucine-rich nuclear phosphoprotein 32 family member A OS=Homo sapiens GN=ANP32A PE=4 SV=1 (H0YN26)	H0YN26	20 kDa	0.6	0.1	1.46667	0.208167	**	0.452381	2	2	9
Paraoxonase 2, isoform CRA_a OS=Homo sapiens GN=PON2 PE=4 SV=1	G3V1K3	42 kDa	0.666667	0.11547	1.83333	0.288675	**	0.452381	5	6	17
Leucine-rich repeat-containing protein 16A OS=Homo sapiens GN=LRRC16A PE=1 SV=1	Q5VZK9	152 kDa	0.5	0.1	1.63333	0.288675	**	0.452381	1	2	2
Cluster of Heterogeneous nuclear ribonucleoproteins C1/C2 OS=Homo sapiens GN=HNRNPC PE=1 SV=4 (P07910)	P07910	34 kDa	0.5	0.1	1.63333	0.288675	0.0121897	0.452381	7	9	33
Cluster of Reticulocalbin-1 OS=Homo sapiens GN=RCN1 PE=1 SV=1 (Q15293)	Q15293	39 kDa	0.733333	0.057735	1.53333	0.208167	0.0275004	0.452381	3	3	4
Tetratricopeptide repeat protein 19, mitochondrial OS=Homo sapiens GN=TTC19 PE=1 SV=4	Q6DKK2	42 kDa	0.666667	0.057735	1.46667	0.208167	0.0332313	0.452381	0	0	6
Cytochrome c-type heme lyase OS=Homo sapiens GN=HCCS PE=1 SV=1	P53701	31 kDa	0.233333	0.057735	1.03333	0.208167	0.0195542	0.45	3	3	3
ELMO domain-containing protein 2 (Fragment) OS=Homo sapiens GN=ELMOD2 PE=4 SV=1	D6RBS5	20 kDa	0.566667	0.152753	1.36667	0.152753	0.031504	0.45	4	4	4
Golgi-associated plant pathogenesis-related protein 1 OS=Homo sapiens GN=GLIPR2 PE=1 SV=3	Q9H4G4	17 kDa	0.566667	0.057735	1.36667	0.208167	0.0412881	0.45	0	0	1
Cluster of Mitotic spindle-associated MMXD complex subunit MIP18 OS=Homo sapiens GN=FAM96B PE=1 SV=1 (Q9Y3D0)	Q9Y3D0	18 kDa	1.3	0.173205	0.533333	0.11547	**	0.449275	1	1	7
Interferon-induced, double-stranded RNA-activated protein kinase OS=Homo sapiens GN=EIF2AK2 PE=1 SV=2	P19525	62 kDa	1.36667	0.11547	0.6	0.173205	0.0232152	0.448276	7	7	10
rRNA 2'-O-methyltransferase fibrillarin OS=Homo sapiens GN=FBL PE=1 SV=2	P22087	34 kDa	0.733333	0.11547	1.5	0.173205	0.0175474	0.447368	0	0	2
Cluster of DNA-(apurinic or apyrimidinic site) lyase (Fragment) OS=Homo sapiens GN=APEX1 PE=4 SV=1 (G3V3M6)	G3V3M6	29 kDa	0.633333	0.057735	1.4	0.2	**	0.447368	8	9	12
CD58 antigen, (Lymphocyte function-associated antigen 3), isoform CRA_c OS=Homo sapiens GN=CD58 PE=4 SV=1	B1AMW1	27 kDa	1.16667	0.057735	0.566667	0.152753	0.0111692	0.446809	2	2	2
Cluster of Protocadherin gamma-C3 OS=Homo sapiens GN=PCDHGC3 PE=1 SV=1 (Q9UN70)	Q9UN70	101 kDa	0.533333	0.152753	1.73333	0.288675	0.0101969	0.446809	0	0	0
40S ribosomal protein S21 OS=Homo sapiens GN=RPS21 PE=1 SV=1	P63220	9 kDa	0.566667	0.11547	1.76667	0.305505	0.0129052	0.446809	4	4	6
Cluster of 40S ribosomal protein S13 OS=Homo sapiens GN=RPS13 PE=1 SV=2 (P62277)	P62277	17 kDa	0.566667	0.057735	1.16667	0.152753	0.0506142	0.446809	2	2	9
Cluster of ER membrane protein complex subunit 4 OS=Homo sapiens GN=EMC4 PE=1 SV=2 (Q5J8M3)	Q5J8M3	20 kDa	0.2	3.39935e-17	1.76667	0.152753	0.0429268	0.446809	13	13	27
U6 snRNA-associated Sm-like protein LSm7 OS=Homo sapiens GN=LSM7 PE=1 SV=1	Q9UK45	12 kDa	0.5	0	2.06667	0.152753	**	0.444444	0	0	9
40S ribosomal protein S18 OS=Homo sapiens GN=RPS18 PE=1 SV=3	P62269	18 kDa	0.566667	0.11547	1.26667	0.152753	0.0380293	0.444444	4	4	5
Coatomer subunit epsilon OS=Homo sapiens GN=COPE PE=1 SV=3	O14579	34 kDa	1.36667	0.152753	0.666667	0.11547	**	0.444444	3	3	5
Diphosphoinositol polyphosphate phosphohydrolase 1 OS=Homo sapiens GN=NUDT3 PE=1 SV=1	O95989	19 kDa	0.633333	0.057735	1.3	0.173205	**	0.444444	4	4	5
DNA-directed RNA polymerase II subunit RPB3 OS=Homo sapiens GN=POLR2C PE=1 SV=2	P19387	31 kDa	0.5	0.1	1.16667	0.152753	0.0127718	0.444444	1	1	1
Cluster of Isoform 2 of Mitochondrial intermembrane space import and assembly protein 40 OS=Homo sapiens GN=CHCHD4 (Q8N4Q1-2)	Q8N4Q1	17 kDa	0.5	0.173205	1.16667	0.057735	0.0201727	0.444444	4	5	9
Serine/threonine-protein phosphatase PGAM5, mitochondrial OS=Homo sapiens GN=PGAM5 PE=1 SV=2	Q96HS1	32 kDa	0.5	0	1.5	0.1	**	0.44186	0	0	2
Cluster of Lon protease homolog, mitochondrial OS=Homo sapiens GN=LONP1 PE=1 SV=2 (P36776)	P36776	106 kDa	0.5	0.1	1.3	0.2	**	0.44186	20	26	41
Cluster of 40S ribosomal protein S26 OS=Homo sapiens GN=RPS26 PE=1 SV=3 (P62854)	P62854	13 kDa	0.8	0.1	1.6	0.2	**	0.44186	1	2	8
Zinc finger Ran-binding domain-containing protein 2 OS=Homo sapiens GN=ZRANB2 PE=1 SV=2	O95218	37 kDa	0.433333	0.057735	1.4	0.264575	**	0.441176	1	1	1
Isoform 2 of Ubiquitin carboxyl-terminal hydrolase 10 OS=Homo sapiens GN=USP10	Q14694	93 kDa	0.666667	0.057735	1.43333	0.208167	0.0311256	0.441176	12	14	20
ATP-binding cassette sub-family A member 13 OS=Homo sapiens GN=ABCA13 PE=2 SV=3	Q86UQ4	576 kDa	0.6	0.1	1.6	0.264575	**	0.44	1	1	1
Cluster of Protein dpy-19 homolog 1 OS=Homo sapiens GN=DPY19L1 PE=2 SV=1 (Q2PZI1)	Q2PZI1	77 kDa	0.466667	0.11547	1.8	0.360555	0.0134651	0.44	11	13	26
Cluster of Conserved oligomeric Golgi complex subunit 4 (Fragment) OS=Homo sapiens GN=COG4 PE=4 SV=1 (J3QLW1)	J3QLW1	8 kDa	0.6	0.1	1.3	0.173205	0.0166805	0.44	0	0	5
40S ribosomal protein S12 OS=Homo sapiens GN=RPS12 PE=1 SV=3	P25398	15 kDa	0.566667	0.057735	1.46667	0.251661	**	0.439024	7	9	14
Heterogeneous nuclear ribonucleoprotein M OS=Homo sapiens GN=HNRNPM PE=1 SV=3	P52272	78 kDa	0.666667	0.057735	1.56667	0.251661	**	0.439024	17	18	27
60S ribosomal protein L10 OS=Homo sapiens GN=RPL10 PE=1 SV=4	P27635	25 kDa	0.566667	0.208167	1.46667	0.152753	0.0121897	0.439024	4	5	6
Cluster of Protein arginine N-methyltransferase 1 OS=Homo sapiens GN=PRMT1 PE=4 SV=1 (E9PKG1)	E9PKG1	38 kDa	0.866667	0.208167	1.76667	0.152753	**	0.4375	3	3	9
Leucine--tRNA ligase, cytoplasmic OS=Homo sapiens GN=LARS PE=1 SV=2	Q9P2J5	134 kDa	0.566667	0.11547	1.13333	0.11547	**	0.435897	1	1	4
Cluster of 60S ribosomal protein L27a OS=Homo sapiens GN=RPL27A PE=1 SV=2 (P46776)	P46776	17 kDa	0.6	0.173205	1.23333	0.057735	**	0.434783	2	2	4
Cluster of Copine-2 OS=Homo sapiens GN=CPNE2 PE=1 SV=3 (Q96FN4)	Q96FN4	61 kDa	0.6	0.173205	1.23333	0.057735	0.0276596	0.434783	2	2	3
Transcription elongation factor A protein 1 OS=Homo sapiens GN=TCEA1 PE=1 SV=2	P23193	34 kDa	0.7	0.173205	1.63333	0.208167	**	0.432432	2	2	2
Cluster of Transforming protein RhoA OS=Homo sapiens GN=RHOA PE=1 SV=1 (P61586)	P61586	22 kDa	0.8	0.1	1.73333	0.251661	**	0.432432	1	2	17
Putative ATP-dependent Clp protease proteolytic subunit, mitochondrial OS=Homo sapiens GN=CLPP PE=1 SV=1	Q16740	30 kDa	0.633333	0.152753	1.5	0.2	**	0.432432	8	8	8
Cluster of RuvB-like 1 OS=Homo sapiens GN=RUVBL1 PE=1 SV=1 (Q9Y265)	Q9Y265	50 kDa	1.26667	0.23094	0.4	0.1	**	0.431818	1	1	1
Cluster of Prohibitin-2 OS=Homo sapiens GN=PHB2 PE=1 SV=2 (Q99623)	Q99623	33 kDa	0.6	0.173205	1.5	0.2	**	0.431818	0	0	8
Cluster of Lysine--tRNA ligase OS=Homo sapiens GN=KARS PE=1 SV=3 (Q15046)	Q15046	68 kDa	0.6	0.173205	1.5	0.2	**	0.431818	3	4	8
Cluster of Reticulocalbin-2 OS=Homo sapiens GN=RCN2 PE=4 SV=1 (F8WCY5)	F8WCY5	39 kDa	1.36667	0.208167	0.633333	0.057735	0.0154053	0.431818	4	4	12
Prefoldin subunit 2 OS=Homo sapiens GN=PFDN2 PE=1 SV=1	Q9UHV9	17 kDa	0.633333	0.057735	1.36667	0.208167	**	0.431373	3	4	5
10 kDa heat shock protein, mitochondrial OS=Homo sapiens GN=HSPE1 PE=1 SV=2	P61604	11 kDa	0.266667	0.057735	1.46667	0.351188	**	0.428571	8	10	33
Cluster of Vigilin OS=Homo sapiens GN=HDLBP PE=1 SV=2 (Q00341)	Q00341	141 kDa	0.466667	0.057735	1.56667	0.321455	**	0.428571	1	1	12
E3 ubiquitin-protein ligase synoviolin OS=Homo sapiens GN=SYVN1 PE=1 SV=2	Q86TM6	68 kDa	0.633333	0.057735	1.43333	0.23094	**	0.428571	4	4	5
Protein unc-45 homolog A OS=Homo sapiens GN=UNC45A PE=1 SV=1	Q9H3U1	103 kDa	0.466667	0.057735	1.33333	0.251661	**	0.428571	2	2	5
28S ribosomal protein S36, mitochondrial OS=Homo sapiens GN=MRPS36 PE=1 SV=2	P82909	11 kDa	0.533333	0.152753	1.3	0.173205	**	0.428571	2	3	5
Diacylglycerol kinase gamma OS=Homo sapiens GN=DGKG PE=2 SV=3	P49619	89 kDa	0.5	0.173205	1.26667	0.152753	0.0385143	0.428571	3	3	3
Cluster of 39S ribosomal protein L53, mitochondrial OS=Homo sapiens GN=MRPL53 PE=1 SV=1 (Q96EL3)	Q96EL3	12 kDa	0.633333	0.152753	1.4	0.173205	0.0530087	0.428571	1	1	1
N-acetyltransferase 14 OS=Homo sapiens GN=NAT14 PE=1 SV=1	Q8WUY8	22 kDa	0.7	0.2	1.53333	0.152753	**	0.428571	5	6	7
DNA-directed RNA polymerases I, II, and III subunit RPABC3 (Fragment) OS=Homo sapiens GN=POLR2H PE=4 SV=1	C9JLU1	17 kDa	0.2	3.39935e-17	1.9	0.2	**	0.425926	2	2	3
Cluster of Isoform 2 of Hydroxysteroid dehydrogenase-like protein 2 OS=Homo sapiens GN=HSDL2 (Q6YN16-2)	Q6YN16	37 kDa	1.3	0.173205	0.5	0.173205	**	0.425532	3	3	3
5'-AMP-activated protein kinase catalytic subunit alpha-1 OS=Homo sapiens GN=PRKAA1 PE=1 SV=4	Q13131	64 kDa	0.6	0.173205	1.4	0.173205	**	0.425	2	2	5
Cluster of Adenylate kinase 2, mitochondrial OS=Homo sapiens GN=AK2 PE=1 SV=2 (P54819)	P54819	26 kDa	0.533333	0.057735	1.06667	0.152753	**	0.425	7	7	18
Transmembrane 9 superfamily member 4 OS=Homo sapiens GN=TM9SF4 PE=1 SV=2	Q92544	75 kDa	0.633333	0.057735	1.33333	0.208167	**	0.422222	1	1	1
Mitochondrial fission process protein 1 OS=Homo sapiens GN=MTFP1 PE=1 SV=1	Q9UDX5	18 kDa	0.533333	0.057735	1.23333	0.208167	**	0.422222	1	2	229
Glycine dehydrogenase [decarboxylating], mitochondrial OS=Homo sapiens GN=GLDC PE=1 SV=2	P23378	113 kDa	0.366667	0.11547	1.3	0.264575	**	0.421053	3	3	3
Cluster of Probable ATP-dependent RNA helicase DDX5 OS=Homo sapiens GN=DDX5 PE=2 SV=1 (B4DLW8)	B4DLW8	61 kDa	0.566667	0.057735	1.33333	0.23094	**	0.421053	6	6	32
Ubiquitin-conjugating enzyme E2 K OS=Homo sapiens GN=UBE2K PE=1 SV=3	P61086	22 kDa	0.533333	0.057735	1.2	0.2	**	0.42	5	6	9
Cluster of Sterile alpha and TIR motif-containing protein 1 OS=Homo sapiens GN=SARM1 PE=1 SV=1 (Q6SZW1)	Q6SZW1	79 kDa	0.6	0.173205	1.26667	0.11547	0.0544132	0.418605	1	1	3
Glomulin OS=Homo sapiens GN=GLMN PE=1 SV=2	Q92990	68 kDa	0.8	0.173205	1.66667	0.208167	**	0.416667	1	1	4
Protein FAM114A2 OS=Homo sapiens GN=FAM114A2 PE=1 SV=4	Q9NRY5	55 kDa	0.533333	0.057735	1.4	0.264575	0.010007	0.416667	3	3	3
Gamma-secretase subunit APH-1A OS=Homo sapiens GN=APH1A PE=1 SV=1	Q96BI3	29 kDa	0.533333	0.057735	1.4	0.264575	0.0198039	0.416667	4	5	7
Thioredoxin domain-containing protein 12 OS=Homo sapiens GN=TXNDC12 PE=1 SV=1	O95881	19 kDa	1.60606	0.189242	0.1	1.69967e-17	**	0.416667	5	6	11
40S ribosomal protein S5 OS=Homo sapiens GN=RPS5 PE=1 SV=4	P46782	23 kDa	0.466667	0.11547	1.2	0.2	0.0488116	0.416667	2	2	2
Cluster of Lamina-associated polypeptide 2, isoforms beta/gamma OS=Homo sapiens GN=TMPO PE=1 SV=2 (P42167)	P42167	51 kDa	0.7	0.1	1.43333	0.208167	**	0.415385	2	2	5
Cluster of Zyxin OS=Homo sapiens GN=ZYX PE=1 SV=1 (Q15942)	Q15942	61 kDa	0.566667	0.152753	1.3	0.173205	**	0.414634	1	1	11
Protein transport protein Sec61 subunit beta OS=Homo sapiens GN=SEC61B PE=1 SV=2	P60468	10 kDa	0.433333	0.152753	1.36667	0.251661	**	0.414634	3	4	4
Adaptin ear-binding coat-associated protein 2 OS=Homo sapiens GN=NECAP2 PE=1 SV=1	Q9NVZ3	28 kDa	0.4	0.1	1.46667	0.321455	0.0111888	0.414634	2	2	2
Cluster of Ataxin-10 OS=Homo sapiens GN=ATXN10 PE=1 SV=1 (Q9UBB4)	Q9UBB4	53 kDa	0.6	0.173205	1.6	0.264575	0.01539	0.414634	0	0	5
Lupus La protein OS=Homo sapiens GN=SSB PE=1 SV=2	P05455	47 kDa	0.3	0.1	1.9	0.5	0.0199788	0.414634	5	5	6
Nucleoside diphosphate-linked moiety X motif 19, mitochondrial OS=Homo sapiens GN=NUDT19 PE=1 SV=1	A8MXV4	42 kDa	0.7	0.1	1.4	0.2	**	0.413793	2	2	2
Cluster of Nuclear respiratory factor 1 OS=Homo sapiens GN=NRF1 PE=1 SV=1 (Q16656)	Q16656	54 kDa	1.06667	0.152753	0.5	0.1	0.0480745	0.413043	1	1	1
Cluster of Protein wntless homolog OS=Homo sapiens GN=WLS PE=4 SV=1 (F5H4K0)	F5H4K0	63 kDa	0.633333	0.23094	1.43333	0.11547	**	0.413043	0	0	1
Cluster of Unconventional myosin-Ib OS=Homo sapiens GN=MYO1B PE=4 SV=1 (E9PDF6)	E9PDF6	128 kDa	0.4	6.7987e-17	1.26667	0.11547	**	0.413043	4	4	6
ATP synthase mitochondrial F1 complex assembly factor 2 OS=Homo sapiens GN=ATPAF2 PE=1 SV=1	Q8N5M1	33 kDa	0.533333	0.057735	1.63333	0.351188	0.0118751	0.413043	8	8	9
Zinc transporter ZIP10 OS=Homo sapiens GN=SLC39A10 PE=1 SV=2	Q9ULF5	94 kDa	0.666667	0.057735	1.33333	0.208167	**	0.411765	1	1	36
Cluster of Plexin-B2 OS=Homo sapiens GN=PLXNB2 PE=1 SV=3 (O15031)	O15031	205 kDa	0.533333	0.057735	1.26667	0.23094	**	0.410256	18	19	27
Splicing factor U2AF 65 kDa subunit OS=Homo sapiens GN=U2AF2 PE=1 SV=4	P26368	54 kDa	0.633333	0.057735	1.36667	0.23094	**	0.410256	3	3	3
Protein enabled homolog OS=Homo sapiens GN=ENAH PE=1 SV=2	Q8N8S7	67 kDa	1.36667	0.208167	0.633333	0.11547	**	0.410256	0	0	2
Hepatoma-derived growth factor-related protein 2 OS=Homo sapiens GN=HDGFRP2 PE=1 SV=1	Q7Z4V5	74 kDa	0.733333	0.057735	1.46667	0.23094	**	0.410256	3	3	3
Cluster of Solute carrier family 12 member 9 OS=Homo sapiens GN=SLC12A9 PE=1 SV=1 (Q9BXP2)	Q9BXP2	96 kDa	0.666667	0.057735	1.5	0.264575	**	0.410256	1	1	2
Cluster of Peroxisomal targeting signal 1 receptor OS=Homo sapiens GN=PEX5 PE=2 SV=1 (B4E0T2)	B4E0T2	73 kDa	0.666667	0.057735	1.5	0.264575	**	0.409091	5	5	7
Cluster of Protein FAM136A OS=Homo sapiens GN=FAM136A PE=4 SV=1 (E7EQY1)	E7EQY1	27 kDa	0.566667	0.152753	1.6	0.3	**	0.409091	4	5	5
RuvB-like 2 OS=Homo sapiens GN=RUVBL2 PE=1 SV=3	Q9Y230	51 kDa	0.933333	0.057735	0.433333	0.152753	0.0186932	0.409091	1	1	2
Lipoma-preferred partner OS=Homo sapiens GN=LPP PE=1 SV=1	Q93052	66 kDa	0.666667	0.057735	1.6	0.3	0.0187023	0.407407	2	2	3
Cluster of Nucleolysin TIAR OS=Homo sapiens GN=TIAL1 PE=1 SV=1 (Q01085)	Q01085	42 kDa	0.5	0.1	1.6	0.34641	**	0.40625	1	1	2
Cluster of Oxysterol-binding protein-related protein 6 OS=Homo sapiens GN=OSBPL6 PE=1 SV=1 (Q9BZF3)	Q9BZF3	106 kDa	0.3	0.1	1.56667	0.404145	0.0256565	0.404762	1	1	2
Cluster of Proteasome (Prosome, macropain) inhibitor subunit 1 (PI31) OS=Homo sapiens GN=PSMF1 PE=2 SV=2 (Q5QPM7)	Q5QPM7	29 kDa	0.9	0.1	2.16667	0.404145	0.040415	0.404762	1	1	5
Cluster of Isoform 2 of Homeobox protein cut-like 1 OS=Homo sapiens GN=CUX1 (P39880-2)	P39880	162 kDa	0.9	0.2	1.86667	0.251661	**	0.403846	0	0	2
Cluster of Isoform Beta-X of Protein phosphatase 1B OS=Homo sapiens GN=PPM1B (O75688-3)	O75688	21 kDa	0.6	0.173205	1.8	0.360555	**	0.4	0	0	2
Cluster of Eukaryotic translation initiation factor 4 gamma 2 OS=Homo sapiens GN=EIF4G2 PE=1 SV=1 (P78344)	P78344	102 kDa	0.566667	0.152753	1.63333	0.321455	**	0.4	10	10	15
Cluster of Protein transport protein Sec16A OS=Homo sapiens GN=SEC16A PE=4 SV=1 (J3KNL6)	J3KNL6	252 kDa	0.6	0.173205	1.9	0.4	0.0132356	0.4	6	6	7
Mitochondrial import receptor subunit TOM40 homolog OS=Homo sapiens GN=TOMM40 PE=1 SV=1	O96008	38 kDa	0.666667	0.208167	1.76667	0.305505	**	0.4	5	6	11
28S ribosomal protein S9, mitochondrial OS=Homo sapiens GN=MRPS9 PE=1 SV=2	P82933	46 kDa	0.4	6.7987e-17	1.46667	0.152753	**	0.4	3	3	3
Pinin OS=Homo sapiens GN=PNN PE=1 SV=4	Q9H307	82 kDa	0.666667	0.152753	1.43333	0.208167	**	0.4	1	1	4
Cluster of Non-syndromic hearing impairment protein 5 OS=Homo sapiens GN=DFNA5 PE=1 SV=2 (O60443)	O60443	55 kDa	0.566667	0.152753	1.53333	0.288675	0.0194231	0.4	4	4	5
Small glutamine-rich tetratricopeptide repeat-containing protein alpha OS=Homo sapiens GN=SGTA PE=1 SV=1	O43765	34 kDa	0.5	0	1.7	0.173205	0.0276188	0.4	8	11	13
Cluster of 40S ribosomal protein S15a OS=Homo sapiens GN=RPS15A PE=1 SV=2 (P62244)	P62244	15 kDa	0.3	0	1.5	0.173205	**	0.395833	1	1	3
Cluster of Serine/threonine-protein kinase Nek9 OS=Homo sapiens GN=NEK9 PE=1 SV=2 (Q8TD19)	Q8TD19	107 kDa	0.666667	0.152753	1.53333	0.251661	**	0.395833	0	0	0
Tetraspanin-3 OS=Homo sapiens GN=TSPAN3 PE=2 SV=1	O60637	28 kDa	1.36667	0.11547	0.666667	0.208167	**	0.395833	2	2	2
Protein XRP2 OS=Homo sapiens GN=RP2 PE=1 SV=4	O75695	40 kDa	0.533333	0.152753	1.16667	0.152753	**	0.395349	6	6	10
Ezrin OS=Homo sapiens GN=EZR PE=1 SV=4	P15311	69 kDa	1.26667	0.152753	0.633333	0.152753	**	0.395349	9	10	25
Cluster of ATP synthase subunit s, mitochondrial OS=Homo sapiens GN=ATP5S PE=1 SV=3 (Q99766)	Q99766	25 kDa	1.26667	0.152753	0.633333	0.152753	0.0172528	0.395349	1	1	4
Mitochondrial import inner membrane translocase subunit Tim8 B OS=Homo sapiens GN=TIMM8B PE=4 SV=1	G3XAN8	11 kDa	0.633333	0.057735	1.26667	0.208167	**	0.394737	2	2	2
Etoposide-induced protein 2.4 homolog OS=Homo sapiens GN=EI24 PE=4 SV=1	A6NES3	30 kDa	0.633333	0.057735	1.26667	0.208167	0.0452402	0.394737	1	1	2
Cluster of Isoform 2 of Protein FAM107B OS=Homo sapiens GN=FAM107B (Q9H098-2)	Q9H098	35 kDa	0.366667	0.11547	1.63333	0.416333	**	0.393939	27	28	49
Cluster of Disco-interacting protein 2 homolog C OS=Homo sapiens GN=DIP2C PE=2 SV=2 (Q9Y2E4)	Q9Y2E4	171 kDa	0.533333	0.152753	1.53333	0.305505	0.0313271	0.392857	0	0	1
Serine/arginine-rich splicing factor 2 OS=Homo sapiens GN=SRSF2 PE=1 SV=4	Q01130	25 kDa	0.5	0.1	1.03333	0.152753	**	0.391304	1	1	3
MOB kinase activator 1B OS=Homo sapiens GN=MOB1B PE=2 SV=1	B4DRY3	25 kDa	0.5	0.1	1.43333	0.305505	**	0.391304	2	2	4
Cluster of General transcription factor II-I OS=Homo sapiens GN=GTF2I PE=1 SV=2 (P78347)	P78347	112 kDa	0.366667	0.11547	1.26667	0.288675	0.0345059	0.391304	3	3	4
Cluster of 40S ribosomal protein S27 OS=Homo sapiens GN=RPS27 PE=1 SV=3 (P42677)	P42677	9 kDa	0.1	1.69967e-17	2.13333	0.305505	0.0161803	0.391304	1	1	3
Eukaryotic translation initiation factor 1A, Y-chromosomal OS=Homo sapiens GN=EIF1AY PE=4 SV=1	A6NJH9	14 kDa	0.533333	0.11547	1.3	0	**	0.390244	2	2	2
ADP-ribosylation factor-binding protein GGA1 OS=Homo sapiens GN=GGA1 PE=2 SV=1	Q6IC75	72 kDa	0.4	6.7987e-17	1.16667	0.11547	**	0.390244	3	3	3
Transcription intermediary factor 1-beta OS=Homo sapiens GN=TRIM28 PE=1 SV=5	Q13263	89 kDa	1.26667	0.208167	0.6	0.1	0.0115161	0.390244	4	4	4
Glucosidase 2 subunit beta OS=Homo sapiens GN=PRKCSH PE=1 SV=2	P14314	59 kDa	1.16667	0.152753	0.5	0.173205	0.0154053	0.390244	12	15	26
Lipoamide acyltransferase component of branched-chain alpha-keto acid dehydrogenase complex, mitochondrial OS=Homo sapiens GN=DBT PE=1 SV=3	P11182	53 kDa	0.633333	0.152753	1.3	0.173205	**	0.388889	8	8	11
LIM and SH3 domain protein 1 OS=Homo sapiens GN=LASP1 PE=1 SV=2	Q14847	30 kDa	0.4	6.7987e-17	1.51852	0.169725	0.0478209	0.387755	3	3	3
Cluster of Ribosome maturation protein SBDS OS=Homo sapiens GN=SBDS PE=1 SV=4 (Q9Y3A5)	Q9Y3A5	29 kDa	0.633333	0.208167	1.6	0.264575	**	0.386364	8	9	11
Cluster of Solute carrier family 12 member 4 OS=Homo sapiens GN=SLC12A4 PE=1 SV=2 (Q9UP95)	Q9UP95	121 kDa	0.5	0.1	1.46667	0.321455	**	0.386364	1	1	5
Nuclear migration protein nudC OS=Homo sapiens GN=NUDC PE=1 SV=1	Q9Y266	38 kDa	0.7	0.1	1.6	0.3	**	0.386364	7	9	12
mRNA turnover protein 4 homolog OS=Homo sapiens GN=MRTO4 PE=1 SV=2	Q9UKD2	28 kDa	0.4	0.1	1.3	0.3	**	0.386364	2	3	33
Cluster of 26S protease regulatory subunit 4 OS=Homo sapiens GN=PSMC1 PE=1 SV=1 (P62191)	P62191	49 kDa	0.6	0.173205	1.5	0.264575	0.0225962	0.386364	0	0	10
Isoform 2 of Spatacsin OS=Homo sapiens GN=SPG11	Q96JI7	236 kDa	0.6	0.173205	1.7	0.34641	**	0.385965	4	4	13
Cluster of Isoform 2 of Golgi apparatus protein 1 OS=Homo sapiens GN=GLG1 (Q92896-2)	Q92896	137 kDa	0.633333	0.152753	1.36667	0.208167	**	0.384615	0	0	4
Isoform 3 of E3 ubiquitin-protein ligase TRIP12 OS=Homo sapiens GN=TRIP12	Q14669	226 kDa	0.633333	0.152753	1.5	0.264575	0.0349197	0.384615	0	0	4
Cluster of Epithelial discoidin domain-containing receptor 1 OS=Homo sapiens GN=DDR1 PE=1 SV=1 (Q08345)	Q08345	101 kDa	0.5	0.1	1.36667	0.288675	**	0.380952	1	1	4
Beta-catenin-like protein 1 OS=Homo sapiens GN=CTNNBL1 PE=1 SV=1	Q8WYA6	65 kDa	0.533333	0.057735	1.3	0.264575	**	0.380952	7	7	12
O-acetyl-ADP-ribose deacetylase MACROD1 OS=Homo sapiens GN=MACROD1 PE=1 SV=2	Q9BQ69	36 kDa	0.633333	0.057735	1.4	0.264575	0.0500867	0.378641	6	6	9
Cluster of Disabled homolog 2-interacting protein OS=Homo sapiens GN=DAB2IP PE=1 SV=2 (Q5VWQ8)	Q5VWQ8	132 kDa	0.6	0.1	1.36667	0.251661	**	0.378378	1	1	7
Serine/threonine-protein phosphatase 4 regulatory subunit 1 OS=Homo sapiens GN=PPP4R1 PE=1 SV=1	Q8TF05	107 kDa	0.533333	0.057735	1.3	0.264575	0.0256447	0.378378	0	0	22
Calcium-regulated heat stable protein 1 OS=Homo sapiens GN=CARHSP1 PE=1 SV=2	Q9Y2V2	16 kDa	0.633333	0.152753	1.46667	0.251661	**	0.377358	3	3	3
Cluster of Lysosomal alpha-mannosidase D peptide OS=Homo sapiens GN=MAN2B1 PE=4 SV=1 (G5E928)	G5E928	114 kDa	0.2	3.39935e-17	1.53333	0.208167	0.0397833	0.377358	3	3	4
Cluster of Transmembrane emp24 domain-containing protein 2 OS=Homo sapiens GN=TMED2 PE=3 SV=1 (F5GX39)	F5GX39	14 kDa	0.366667	0.11547	1.33333	0.321455	**	0.377049	2	2	8
Glycine amidinotransferase, mitochondrial OS=Homo sapiens GN=GATM PE=1 SV=1	P50440	48 kDa	0.5	0.1	1.53333	0.351188	**	0.375	8	11	19
Cluster of Signal peptide peptidase-like 2A OS=Homo sapiens GN=SPPL2A PE=1 SV=2 (Q8TCT8)	Q8TCT8	58 kDa	0.4	0.1	1.76667	0.472582	**	0.375	1	1	8
UPF0368 protein Cxorf26 OS=Homo sapiens GN=CXorf26 PE=1 SV=1	Q9BVG4	26 kDa	0.4	0.1	0.8	0.1	**	0.375	0	0	8
39S ribosomal protein L44, mitochondrial OS=Homo sapiens GN=MRPL44 PE=1 SV=1	Q9H9J2	38 kDa	0.533333	0.057735	1.53333	0.351188	**	0.375	2	2	2
Cluster of Histone deacetylase complex subunit SAP18 OS=Homo sapiens GN=SAP18 PE=1 SV=1 (O00422)	O00422	18 kDa	0.2	3.39935e-17	1.76667	0.251661	0.0210917	0.375	1	1	2
Cluster of Vacuolar protein sorting-associated protein 13D OS=Homo sapiens GN=VPS13D PE=4 SV=1 (J3KP14)	J3KP14	492 kDa	0.2	3.39935e-17	1.76667	0.251661	**	0.372881	2	2	3
Cluster of LDLR chaperone MESD OS=Homo sapiens GN=MESDC2 PE=1 SV=2 (Q14696)	Q14696	26 kDa	0.533333	0.152753	1.13333	0.152753	**	0.372549	26	30	60
Cluster of Programmed cell death protein 5 OS=Homo sapiens GN=PDCD5 PE=1 SV=3 (O14737)	O14737	14 kDa	0.5	0.1	1.43333	0.321455	**	0.372093	5	6	8
Cluster of NAD kinase domain-containing protein 1 OS=Homo sapiens GN=NADKD1 PE=1 SV=2 (Q4G0N4)	Q4G0N4	49 kDa	0.766667	0.11547	1.66667	0.305505	**	0.37037	4	4	4
Cysteine and glycine-rich protein 2 OS=Homo sapiens GN=CSRP2 PE=4 SV=1	F8VW96	27 kDa	0.366667	0.11547	1.26667	0.305505	**	0.369565	5	5	6
Cluster of CCR4-NOT transcription complex subunit 2 (Fragment) OS=Homo sapiens GN=CNOT2 PE=4 SV=1 (F8VV52)	F8VV52	59 kDa	0.633333	0.057735	1.53333	0.321455	**	0.368421	0	0	1
Splicing factor 3A subunit 3 OS=Homo sapiens GN=SF3A3 PE=1 SV=1	Q12874	59 kDa	0.433333	0.057735	1.4	0.34641	0.0329823	0.367347	7	7	14
Heat shock protein beta-6 OS=Homo sapiens GN=HSPB6 PE=1 SV=2	O14558	17 kDa	0.2	3.39935e-17	1.46667	0.208167	**	0.365854	3	3	3
Cluster of Minor histocompatibility antigen H13 OS=Homo sapiens GN=HM13 PE=1 SV=1 (Q8TCT9)	Q8TCT9	41 kDa	1.23333	0.208167	0.6	0.1	**	0.365854	3	3	21
Cluster of Gamma-glutamylcyclotransferase OS=Homo sapiens GN=GGCT PE=1 SV=1 (O75223)	O75223	21 kDa	0.1	1.69967e-17	1.7	0.264575	**	0.365385	5	5	7
Transmembrane protein C2orf18 OS=Homo sapiens GN=C2orf18 PE=1 SV=1	Q8N357	40 kDa	0.633333	0.057735	1.33333	0.251661	**	0.363636	1	1	12
Arylsulfatase D OS=Homo sapiens GN=ARSD PE=1 SV=2	P51689	65 kDa	0.633333	0.057735	1.33333	0.251661	**	0.363636	1	1	1
Transcriptional activator protein Pur-beta OS=Homo sapiens GN=PURB PE=1 SV=3	Q96QR8	33 kDa	0.666667	0.11547	1.36667	0.23094	**	0.361702	0	0	4
Thiosulfate sulfurtransferase/rhodanese-like domain-containing protein 1 OS=Homo sapiens GN=TSTD1 PE=1 SV=3	Q8NFU3	13 kDa	0.666667	0.208167	1.4	0.173205	0.016011	0.361702	3	3	8
Protein C6orf108 (Fragment) OS=Homo sapiens GN=C6orf108 PE=4 SV=1	H0Y8X4	26 kDa	0.3	0.1	1.16667	0.305505	**	0.36	2	2	2
Thyroid hormone receptor-associated protein 3 OS=Homo sapiens GN=THRAP3 PE=1 SV=2	Q9Y2W1	109 kDa	0.633333	0.11547	1.46667	0.288675	0.0121217	0.357143	6	6	6
Cluster of Isoform 2 of Integrin alpha-V OS=Homo sapiens GN=ITGAV (P06756-2)	P06756	112 kDa	0.633333	0.057735	1.46667	0.305505	**	0.355556	24	27	36
Cluster of Nuclear autoantigenic sperm protein OS=Homo sapiens GN=NASP PE=1 SV=2 (P49321)	P49321	85 kDa	0.666667	0.057735	1.6	0.34641	**	0.355556	2	2	3
Cluster of EF-hand domain-containing protein D2 OS=Homo sapiens GN=EFHD2 PE=1 SV=1 (Q96C19)	Q96C19	27 kDa	1.53333	0.321455	0.666667	0.057735	**	0.355556	11	12	16
Cluster of Isoform D of Eukaryotic translation initiation factor 4 gamma 1 OS=Homo sapiens GN=EIF4G1 (Q04637-5)	Q04637	159 kDa	1.16667	0.251661	0.433333	0.11547	**	0.355556	17	17	34
Cluster of 40S ribosomal protein S16 OS=Homo sapiens GN=RPS16 PE=1 SV=2 (P62249)	P62249	16 kDa	0.7	1.35974e-16	1.56667	0.152753	**	0.354167	8	9	12
Cluster of Serine/arginine-rich splicing factor 10 OS=Homo sapiens GN=SRSF10 PE=1 SV=1 (O75494)	O75494	31 kDa	0.2	3.39935e-17	1.7	0.264575	0.0522484	0.354167	2	2	4
Beta-glucuronidase OS=Homo sapiens GN=GUSB PE=1 SV=2	P08236	75 kDa	1.53333	0.378594	0.5	0.1	**	0.352941	3	3	4
Probable aminopeptidase NPEPL1 OS=Homo sapiens GN=NPEPL1 PE=4 SV=1	E9PN47	53 kDa	1.6	0.264575	0.111111	0	0.0278348	0.351852	2	2	2
Cluster of 60S ribosomal protein L31 OS=Homo sapiens GN=RPL31 PE=1 SV=1 (P62899)	P62899	14 kDa	1.23333	0.23094	0.566667	0.11547	**	0.351351	1	1	6
Leucine-rich repeat-containing protein 8A OS=Homo sapiens GN=LRRC8A PE=1 SV=1	Q8IWT6	94 kDa	0.566667	0.057735	1.23333	0.251661	0.0208354	0.350877	2	2	5
Glypican-4 OS=Homo sapiens GN=GPC4 PE=1 SV=4	O75487	62 kDa	0.666667	0.11547	1.33333	0.23094	**	0.35	2	2	2
Proliferating cell nuclear antigen OS=Homo sapiens GN=PCNA PE=1 SV=1	P12004	29 kDa	0.633333	0.057735	1.37037	0.279623	0.0135019	0.35	4	4	5
Cluster of Prolow-density lipoprotein receptor-related protein 1 OS=Homo sapiens GN=LRP1 PE=1 SV=2 (Q07954)	Q07954	505 kDa	0.733333	0.208167	2.2	0.52915	**	0.348837	64	67	104
Cluster of Guanine nucleotide-binding protein subunit alpha-12 OS=Homo sapiens GN=GNA12 PE=1 SV=4 (Q03113)	Q03113	44 kDa	0.7	0.1	1.56667	0.321455	**	0.348837	0	0	14
Lysophosphatidylcholine acyltransferase 1 OS=Homo sapiens GN=LPCAT1 PE=1 SV=2	Q8NF37	59 kDa	0.566667	0.11547	1.36667	0.288675	0.0304393	0.348837	0	0	4
Cluster of Elongation factor 1-alpha 1 OS=Homo sapiens GN=EEF1A1 PE=1 SV=1 (P68104)	P68104	50 kDa	0.533333	0.057735	1.36667	0.321455	**	0.347826	5	7	46
Cluster of ATP-dependent RNA helicase DDX39A OS=Homo sapiens GN=DDX39A PE=1 SV=2 (O00148)	O00148	49 kDa	0.1	1.69967e-17	1.7	0.3	**	0.347826	2	2	8
Cluster of DNA mismatch repair protein Msh2 OS=Homo sapiens GN=MSH2 PE=1 SV=1 (P43246)	P43246	105 kDa	1.46667	0.416333	0.366667	0.11547	**	0.346939	1	1	3
UPF0444 transmembrane protein C12orf23 OS=Homo sapiens GN=C12orf23 PE=1 SV=1	Q8WUH6	12 kDa	0.633333	0.057735	1.53333	0.351188	**	0.346939	4	4	17
Cluster of 60S ribosomal protein L36 OS=Homo sapiens GN=RPL36 PE=1 SV=3 (Q9Y3U8)	Q9Y3U8	12 kDa	0.5	0	1.4	0.173205	**	0.346154	2	2	4
Cluster of Nucleolar transcription factor 1 OS=Homo sapiens GN=UBTF PE=4 SV=1 (E9PKP7)	E9PKP7	87 kDa	0.633333	0.152753	1.4	0.264575	**	0.345455	0	0	3
60S ribosomal protein L22 OS=Homo sapiens GN=RPL22 PE=1 SV=2	P35268	15 kDa	0.6	0.1	1.36667	0.288675	**	0.342857	2	2	4
Splicing factor 3B subunit 1 OS=Homo sapiens GN=SF3B1 PE=1 SV=3	O75533	146 kDa	0.566667	0.11547	1.83333	0.493288	**	0.340909	9	10	12
Cluster of Isoform 2 of Heterogeneous nuclear ribonucleoprotein K OS=Homo sapiens GN=HNRNPK (P61978-2)	P61978	51 kDa	1.26667	0.251661	0.533333	0.152753	**	0.340426	6	6	11
THO complex subunit 3 OS=Homo sapiens GN=THOC3 PE=1 SV=1	Q96J01	39 kDa	0.666667	0.208167	1.5	0.264575	**	0.34	0	0	2
Raftlin OS=Homo sapiens GN=RFTN1 PE=1 SV=4	Q14699	63 kDa	1.3	0.2	0.6	0.2	0.0332089	0.34	1	1	2
Glycosylphosphatidylinositol anchor attachment 1 protein OS=Homo sapiens GN=GPAA1 PE=1 SV=3	O43292	68 kDa	0.4	0.1	1.36667	0.378594	0.0139392	0.338235	4	4	5
Alpha-endosulfine OS=Homo sapiens GN=ENSA PE=4 SV=1	C9JUF4	16 kDa	0.7	0.2	1.56667	0.288675	0.0110958	0.333333	3	3	3
Syntaxin-8 OS=Homo sapiens GN=STX8 PE=1 SV=2	Q9UNK0	27 kDa	0.766667	0.057735	1.53333	0.305505	0.0202041	0.333333	11	11	15
ATP-dependent Clp protease ATP-binding subunit clpX-like, mitochondrial OS=Homo sapiens GN=CLPX PE=1 SV=2	O76031	69 kDa	0.3	0	1.83333	0.305505	**	0.333333	6	6	8
60S ribosomal protein L10a OS=Homo sapiens GN=RPL10A PE=1 SV=2	P62906	25 kDa	0.1	1.69967e-17	1.9	0.360555	**	0.333333	6	7	7
Beta-mannosidase OS=Homo sapiens GN=MANBA PE=1 SV=3	O00462	101 kDa	0.633333	0.057735	1.26667	0.251661	**	0.333333	2	2	2
U5 small nuclear ribonucleoprotein 40 kDa protein OS=Homo sapiens GN=SNRNP40 PE=2 SV=1	B4DQJ1	45 kDa	0.533333	0.057735	1.33333	0.321455	0.0181534	0.333333	2	2	2
WD repeat-containing protein mio OS=Homo sapiens GN=MIOS PE=1 SV=2	Q9NXC5	99 kDa	0.733333	0.208167	1.66667	0.321455	0.0407058	0.333333	7	7	10
Cluster of Calumenin OS=Homo sapiens GN=CALU PE=1 SV=2 (O43852)	O43852	37 kDa	0.466667	0.057735	1.33333	0.351188	0.154798	0.333333	2	4	34
Ras-related protein Rab-31 OS=Homo sapiens GN=RAB31 PE=1 SV=1	Q13636	22 kDa	1.2963	0.279623	0.5	0.173205	**	0.333333	2	2	2
GDP-fucose protein O-fucosyltransferase 1 OS=Homo sapiens GN=POFUT1 PE=1 SV=1	Q9H488	44 kDa	0.766667	0.11547	2.26667	0.61101	**	0.326531	0	0	2
Acetyl-coenzyme A transporter 1 OS=Homo sapiens GN=SLC33A1 PE=1 SV=1	O00400	61 kDa	0.8	0.1	1.7	0.360555	**	0.326087	1	1	1
60S ribosomal protein L17 (Fragment) OS=Homo sapiens GN=RPL17 PE=3 SV=1	J3KRX5	20 kDa	0.7	1.35974e-16	1.43333	0.152753	**	0.325581	3	4	4
Peptidyl-tRNA hydrolase ICT1, mitochondrial OS=Homo sapiens GN=ICT1 PE=1 SV=1	Q14197	24 kDa	0.1	1.69967e-17	3	0.608276	**	0.320755	0	0	3
Syntaxin-5 OS=Homo sapiens GN=STX5 PE=1 SV=2	Q13190	40 kDa	0.4	0.1	1.73333	0.550757	0.0472139	0.319149	9	9	16
Cluster of UV excision repair protein RAD23 homolog B OS=Homo sapiens GN=RAD23B PE=1 SV=1 (P54727)	P54727	43 kDa	1.13333	0.208167	0.566667	0.11547	**	0.319149	3	4	8
Myristoylated alanine-rich C-kinase substrate OS=Homo sapiens GN=MARCKS PE=1 SV=4	P29966	32 kDa	0.566667	0.057735	1.13333	0.23094	0.0161301	0.319149	12	20	43
Hepatoma-derived growth factor OS=Homo sapiens GN=HDGF PE=1 SV=1	P51858	27 kDa	0.366667	0.057735	0.8	0.173205	**	0.318182	7	8	15
Isoform Alpha of Poliovirus receptor-related protein 2 OS=Homo sapiens GN=PVRL2	Q92692	51 kDa	0.5	0.1	1.96667	0.61101	**	0.317073	7	7	9
LEM domain-containing protein 2 OS=Homo sapiens GN=LEMD2 PE=1 SV=1	Q8NC56	57 kDa	0.733333	0.057735	1.46667	0.305505	**	0.317073	1	1	1
GTP:AMP phosphotransferase, mitochondrial OS=Homo sapiens GN=AK3 PE=1 SV=4	Q9UIJ7	26 kDa	0.666667	0.11547	1.46667	0.321455	**	0.315789	8	11	55
NAD-dependent protein deacetylase sirtuin-3, mitochondrial OS=Homo sapiens GN=SIRT3 PE=1 SV=2	Q9NTG7	44 kDa	0.566667	0.11547	1.36667	0.321455	**	0.315789	2	2	2
Palmdelphin OS=Homo sapiens GN=PALMD PE=1 SV=1	Q9NP74	63 kDa	0.633333	0.152753	1.46667	0.321455	0.03112	0.314815	0	0	7
Transformer-2 protein homolog alpha OS=Homo sapiens GN=TRA2A PE=1 SV=1	Q13595	33 kDa	0.533333	0.057735	1.36667	0.351188	**	0.314815	0	0	2
NADH dehydrogenase (Ubiquinone) flavoprotein 3, 10kDa, isoform CRA_d OS=Homo sapiens GN=NDUFV3 PE=4 SV=1	J3KNX7	51 kDa	0.1	1.69967e-17	1.74074	0.357172	0.0414236	0.313725	7	7	7
Cluster of Thymidylate kinase OS=Homo sapiens GN=DTYMK PE=1 SV=4 (P23919)	P23919	24 kDa	0.166667	0.057735	0.766667	0.251661	**	0.3125	3	3	8
Cluster of Developmentally-regulated GTP-binding protein 1 OS=Homo sapiens GN=DRG1 PE=1 SV=1 (Q9Y295)	Q9Y295	41 kDa	0.566667	0.152753	1.56667	0.404145	0.0170536	0.310345	11	14	21
Endothelial differentiation-related factor 1 OS=Homo sapiens GN=EDF1 PE=1 SV=1	O60869	16 kDa	0.5	0.1	1.56667	0.450925	**	0.309524	3	3	3
Cluster of Dihydrolipoyllysine-residue succinyltransferase component of 2-oxoglutarate dehydrogenase complex, mitochondrial OS=Homo sapiens GN=DLST PE=1 SV=4 (P36957)	P36957	49 kDa	0.6	0	1.53333	0.208167	**	0.309524	5	5	23
Histone H1x OS=Homo sapiens GN=H1FX PE=1 SV=1	Q92522	22 kDa	0.4	6.7987e-17	1.33333	0.208167	**	0.309524	9	11	18
Isoform 2 of Caprin-1 OS=Homo sapiens GN=CAPRIN1	Q14444	77 kDa	0.2	3.39935e-17	1.8	0.360555	0.0123448	0.309091	1	2	7
Cluster of Cdc42 effector protein 4 OS=Homo sapiens GN=CDC42EP4 PE=1 SV=1 (Q9H3Q1)	Q9H3Q1	38 kDa	0.2	3.39935e-17	1.8	0.360555	**	0.307692	4	4	5
Kinase D-interacting substrate of 220 kDa OS=Homo sapiens GN=KIDINS220 PE=1 SV=3	Q9ULH0	197 kDa	0.733333	0.251661	1.66667	0.321455	0.018681	0.307692	6	6	7
Cluster of Eukaryotic translation initiation factor 5A-1 (Fragment) OS=Homo sapiens GN=EIF5A PE=4 SV=1 (I3L397)	I3L397	16 kDa	1.33333	0.305505	0.6	0.1	**	0.307692	2	2	20
Charged multivesicular body protein 1b OS=Homo sapiens GN=CHMP1B PE=1 SV=1	Q7LBR1	22 kDa	0.3	0	0.966667	0.152753	**	0.307692	8	10	21
Cluster of Arginine and glutamate-rich protein 1 OS=Homo sapiens GN=ARGLU1 PE=1 SV=1 (Q9NWB6)	Q9NWB6	33 kDa	0.566667	0.152753	1.43333	0.351188	**	0.306122	0	0	5
Cluster of Nucleolin OS=Homo sapiens GN=NCL PE=1 SV=3 (P19338)	P19338	77 kDa	0.2	3.39935e-17	1.5	0.3	**	0.306122	15	16	29
SUMO-activating enzyme subunit 2 OS=Homo sapiens GN=UBA2 PE=1 SV=2	Q9UBT2	71 kDa	1.26667	0.23094	0.566667	0.208167	**	0.306122	1	1	6
Cluster of Calponin-3 OS=Homo sapiens GN=CNN3 PE=4 SV=1 (F8WA86)	F8WA86	31 kDa	0.566667	0.057735	1.26667	0.305505	**	0.306122	1	1	7
Cluster of Sodium/potassium-transporting ATPase subunit beta-3 OS=Homo sapiens GN=ATP1B3 PE=1 SV=1 (P54709)	P54709	32 kDa	0.733333	0.152753	1.46667	0.288675	**	0.306122	2	3	4
Alpha-ketoglutarate-dependent dioxygenase FTO OS=Homo sapiens GN=FTO PE=1 SV=3	Q9C0B1	58 kDa	0.6	0.1	1.8	0.52915	0.0209491	0.306122	13	14	21
Protein ABHD14A-ACY1 OS=Homo sapiens GN=ABHD14A-ACY1 PE=4 SV=1	C9JMV9	56 kDa	0.4	0.1	1.6	0.52915	**	0.304348	3	3	3
Eukaryotic translation initiation factor 5B OS=Homo sapiens GN=EIF5B PE=1 SV=4	O60841	139 kDa	0.366667	0.11547	1.53333	0.51316	**	0.301887	5	5	5
Cluster of Alpha-aminoadipic semialdehyde synthase, mitochondrial OS=Homo sapiens GN=AASS PE=1 SV=1 (Q9UDR5)	Q9UDR5	102 kDa	0.666667	0.057735	2.16667	0.378594	**	0.301887	1	1	10
60S ribosomal protein L24 OS=Homo sapiens GN=RPL24 PE=4 SV=1	C9JNW5	18 kDa	1.73333	0.503322	0.6	0.1	**	0.301587	2	4	4
Disintegrin and metalloproteinase domain-containing protein 9 OS=Homo sapiens GN=ADAM9 PE=1 SV=1	Q13443	91 kDa	0.6	0	1.46667	0.208167	0.0161803	0.3	0	0	1
Podocalyxin OS=Homo sapiens GN=PODXL PE=4 SV=1	F5GWY5	59 kDa	0.733333	0.152753	1.8	0.458258	**	0.3	2	2	2
Cluster of Tubulin-specific chaperone A OS=Homo sapiens GN=TBCA PE=4 SV=1 (E5RJD8)	E5RJD8	14 kDa	0.166667	0.057735	1.76667	0.404145	**	0.297872	2	2	11
40S ribosomal protein S11 OS=Homo sapiens GN=RPS11 PE=1 SV=3	P62280	18 kDa	0.4	6.7987e-17	2.06667	0.404145	**	0.297872	6	6	9
Cluster of Poly(rC)-binding protein 1 OS=Homo sapiens GN=PCBP1 PE=1 SV=2 (Q15365)	Q15365	37 kDa	0.566667	0.057735	1.13333	0.251661	**	0.294118	3	3	3
CD276 antigen OS=Homo sapiens GN=CD276 PE=1 SV=1	Q5ZPR3	57 kDa	1.2	0.2	0.566667	0.208167	0.0222583	0.292683	3	3	3
Cluster of Ribonuclease UK114 OS=Homo sapiens GN=HRSP12 PE=1 SV=1 (P52758)	P52758	14 kDa	1.3	0.4	0.4	0.1	**	0.292683	1	1	5
Cluster of Threonine--tRNA ligase, mitochondrial OS=Homo sapiens GN=TARS2 PE=1 SV=1 (Q9BW92)	Q9BW92	81 kDa	0.6	0.1	1.5	0.4	0.0128904	0.292683	0	0	8
Protein disulfide-isomerase A2 OS=Homo sapiens GN=PDIA2 PE=1 SV=2	Q13087	58 kDa	1.33333	0.416333	0.4	0.1	**	0.291667	0	0	0
Collagen alpha-1(XV) chain OS=Homo sapiens GN=COL15A1 PE=1 SV=2	P39059	142 kDa	0.6	0.1	1.33333	0.321455	**	0.289474	3	3	3
Cluster of 39S ribosomal protein L3, mitochondrial OS=Homo sapiens GN=MRPL3 PE=3 SV=1 (E7ETU7)	E7ETU7	42 kDa	0.6	0	1.3	0.173205	**	0.289474	0	0	1
Serine/arginine-rich-splicing factor 7 OS=Homo sapiens GN=SRSF7 PE=4 SV=1	C9JAB2	27 kDa	0.5	0	1.2	0.173205	0.0332706	0.288889	1	1	3
Cluster of Cadherin-2 OS=Homo sapiens GN=CDH2 PE=2 SV=1 (P19022)	P19022	97 kDa	0.566667	0.208167	1.36667	0.305505	0.0542971	0.288889	6	6	15
Cluster of Isoform Epsilon of Apoptosis regulator BAX OS=Homo sapiens GN=BAX (Q07812-5)	Q07812	18 kDa	0.666667	0.208167	1.5	0	0.0542543	0.285714	0	0	3
Vesicle transport protein SEC20 OS=Homo sapiens GN=BNIP1 PE=1 SV=3	Q12981	26 kDa	0.4	6.7987e-17	1.2	0.2	**	0.285714	2	2	2
Cluster of UPF0598 protein C8orf82 (Fragment) OS=Homo sapiens GN=C8orf82 PE=4 SV=1 (H0YF29)	H0YF29	29 kDa	0.633333	0.057735	1.33333	0.321455	0.0236182	0.282609	0	0	1
Cytochrome P450 20A1 OS=Homo sapiens GN=CYP20A1 PE=4 SV=1	E9PHG5	53 kDa	0.633333	0.152753	1.33333	0.288675	**	0.282051	2	2	2
40S ribosomal protein S10 OS=Homo sapiens GN=RPS10 PE=1 SV=1	P46783	19 kDa	0.7	0.1	1.5	0.360555	**	0.28	2	2	4
60S ribosomal protein L32 (Fragment) OS=Homo sapiens GN=RPL32 PE=4 SV=1	D3YTB1	16 kDa	0.3	0	1.56667	0.321455	**	0.28	5	6	7
Cluster of WW domain-binding protein 11 OS=Homo sapiens GN=WBP11 PE=4 SV=1 (F5H721)	F5H721	67 kDa	0.666667	0.152753	1.9	0.556776	**	0.28	0	0	1
Cluster of 40S ribosomal protein S4, X isoform OS=Homo sapiens GN=RPS4X PE=1 SV=2 (P62701)	P62701	30 kDa	0.5	0	1.63333	0.288675	0.0399031	0.276596	2	2	7
Cluster of Huntingtin-interacting protein K OS=Homo sapiens GN=HYPK PE=1 SV=2 (Q9NX55)	Q9NX55	15 kDa	0.1	1.69967e-17	1.86667	0.450925	**	0.276596	4	4	7
Isoform F of Constitutive coactivator of PPAR-gamma-like protein 1 OS=Homo sapiens GN=FAM120A	Q9NZB2	125 kDa	0.5	0.173205	1.33333	0.351188	**	0.276596	1	1	3
Stromal cell-derived factor 2-like protein 1 OS=Homo sapiens GN=SDF2L1 PE=1 SV=2	Q9HCN8	24 kDa	0.1	1.69967e-17	1.8	0.43589	**	0.275862	0	0	3
Junctional adhesion molecule A OS=Homo sapiens GN=F11R PE=2 SV=1	B7Z5W1	33 kDa	0.6	0.1	1.2	0.264575	**	0.275362	2	2	2
Cluster of Metal transporter CNNM3 OS=Homo sapiens GN=CNNM3 PE=1 SV=1 (Q8NE01)	Q8NE01	76 kDa	1.4	0.264575	0.7	0.2	**	0.275	1	1	2
Cluster of Polypyrimidine tract-binding protein 1 OS=Homo sapiens GN=PTBP1 PE=1 SV=1 (P26599)	P26599	57 kDa	0.6	0.2	1.3	0.264575	**	0.272727	3	4	8
Cluster of Chromobox protein homolog 5 OS=Homo sapiens GN=CBX5 PE=1 SV=1 (P45973)	P45973	22 kDa	0.4	0.1	1.36667	0.450925	0.0472139	0.272727	0	0	4
Receptor-type tyrosine-protein phosphatase zeta OS=Homo sapiens GN=PTPRZ1 PE=1 SV=4	P23471	255 kDa	0.2	3.39935e-17	1.63333	0.378594	**	0.272727	21	23	30
Cluster of SUMO-activating enzyme subunit 1 OS=Homo sapiens GN=SAE1 PE=1 SV=1 (Q9UBE0)	Q9UBE0	38 kDa	0.566667	0.152753	1.46667	0.404145	0.0414236	0.270833	1	1	2
Eukaryotic translation initiation factor 3 subunit G OS=Homo sapiens GN=EIF3G PE=1 SV=2	O75821	36 kDa	1.03333	0.152753	2.06667	0.472582	**	0.269231	5	6	7
Cluster of HCF N-terminal chain 2 OS=Homo sapiens GN=HCFC1 PE=4 SV=2 (A6NEM2)	A6NEM2	213 kDa	0.1	1.69967e-17	1.66667	0.416333	**	0.266667	4	4	4
UV excision repair protein RAD23 homolog A OS=Homo sapiens GN=RAD23A PE=1 SV=1	P54725	40 kDa	0.2	3.39935e-17	2.33333	0.568624	**	0.266667	3	3	6
Protein SET OS=Homo sapiens GN=SET PE=2 SV=2	A6NGV1	31 kDa	0.866667	0.251661	1.93333	0.450925	**	0.263415	4	4	4
Golgi integral membrane protein 4 OS=Homo sapiens GN=GOLIM4 PE=4 SV=1	F8W785	79 kDa	0.766667	0.11547	1.63333	0.404145	**	0.263158	3	3	3
Far upstream element-binding protein 1 OS=Homo sapiens GN=FUBP1 PE=4 SV=1	E9PEB5	69 kDa	0.433333	0.152753	1.53333	0.51316	**	0.261905	6	7	14
Cluster of Rho GDP-dissociation inhibitor 1 (Fragment) OS=Homo sapiens GN=ARHGDIA PE=4 SV=1 (J3KTF8)	J3KTF8	22 kDa	0.2	3.39935e-17	1.8	0.43589	**	0.259259	2	2	22
Isoform 2 of Proteasome activator complex subunit 3 OS=Homo sapiens GN=PSME3	P61289	31 kDa	0.666667	0.057735	1.33333	0.321455	**	0.257143	1	1	1
Cluster of ERO1-like protein beta OS=Homo sapiens GN=ERO1LB PE=1 SV=2 (Q86YB8)	Q86YB8	54 kDa	0.966667	0.152753	1.93333	0.450925	**	0.25641	2	2	3
60S ribosomal protein L18a OS=Homo sapiens GN=RPL18A PE=1 SV=2	Q02543	21 kDa	0.2	3.39935e-17	1.5	0.360555	0.032647	0.254545	3	3	3
Isoform 3 of Cleavage and polyadenylation specificity factor subunit 7 OS=Homo sapiens GN=CPSF7	Q8N684	56 kDa	0.466667	0.152753	1.23333	0.351188	0.0359325	0.254545	4	4	4
Cluster of Protein CDV3 homolog OS=Homo sapiens GN=CDV3 PE=1 SV=1 (Q9UKY7)	Q9UKY7	27 kDa	0.566667	0.208167	1.4	0.360555	0.0148164	0.254237	0	0	25
Cluster of Isoform 2 of PDZ and LIM domain protein 7 OS=Homo sapiens GN=PDLIM7 (Q9NR12-2)	Q9NR12	47 kDa	0.7	0.173205	1.5	0.360555	**	0.25	2	2	2
Prostaglandin F2 receptor negative regulator OS=Homo sapiens GN=PTGFRN PE=1 SV=2	Q9P2B2	99 kDa	0.166667	0.057735	2.06667	0.550757	0.0181534	0.25	1	1	5
Monocarboxylate transporter 1 OS=Homo sapiens GN=SLC16A1 PE=1 SV=3	P53985	54 kDa	0.7	1.35974e-16	1.43333	0.208167	**	0.25	2	2	4
40S ribosomal protein S24 OS=Homo sapiens GN=RPS24 PE=3 SV=1	E7EPK6	32 kDa	0.1	1.69967e-17	2.4	0.655744	0.0367431	0.244444	2	2	4
Far upstream element-binding protein 3 OS=Homo sapiens GN=FUBP3 PE=1 SV=2	Q96I24	62 kDa	0.6	0.1	1.26667	0.321455	**	0.241935	1	1	4
Ankyrin repeat and KH domain-containing protein 1 OS=Homo sapiens GN=ANKHD1 PE=1 SV=1	Q8IWZ3	269 kDa	1.5	0.5	0.466667	0.152753	**	0.23913	3	3	4
LIM domain and actin-binding protein 1 OS=Homo sapiens GN=LIMA1 PE=1 SV=1	Q9UHB6	85 kDa	1.16667	0.321455	0.466667	0.152753	0.018432	0.23913	1	3	302
Coiled-coil and C2 domain-containing protein 1A OS=Homo sapiens GN=CC2D1A PE=1 SV=1	Q6P1N0	104 kDa	0.633333	0.057735	1.33333	0.351188	**	0.238095	4	4	4
Cluster of Splicing factor 3A subunit 1 OS=Homo sapiens GN=SF3A1 PE=1 SV=1 (Q15459)	Q15459	89 kDa	0.633333	0.152753	1.4	0.360555	**	0.235294	3	4	8
60S ribosomal protein L38 OS=Homo sapiens GN=RPL38 PE=1 SV=2	P63173	8 kDa	0.733333	0.152753	1.5	0.360555	**	0.232558	2	2	3
Nuclear transcription factor Y subunit gamma OS=Homo sapiens GN=NFYC PE=1 SV=3	Q13952	50 kDa	0.6	0	1.5	0.264575	0.0145449	0.230769	11	11	26
ELAV-like protein 1 OS=Homo sapiens GN=ELAVL1 PE=2 SV=1	B4DVB8	39 kDa	0.666667	0.152753	1.53333	0.416333	**	0.230769	6	8	13
Small nuclear ribonucleoprotein Sm D3 OS=Homo sapiens GN=SNRPD3 PE=1 SV=1	P62318	14 kDa	0.633333	0.057735	1.8	0.360555	**	0.226415	2	2	3
60S ribosomal protein L23 OS=Homo sapiens GN=RPL23 PE=3 SV=1	J3KTJ3	9 kDa	0.1	1.69967e-17	1.63333	0.46188	**	0.225806	3	3	9
Carbonic anhydrase 3 OS=Homo sapiens GN=CA3 PE=1 SV=3	P07451	30 kDa	0.2	3.39935e-17	1.26667	0.321455	**	0.22449	1	1	2
Cluster of 60S ribosomal protein L18 (Fragment) OS=Homo sapiens GN=RPL18 PE=3 SV=1 (J3QQ67)	J3QQ67	22 kDa	0.833333	0.11547	1.7	0.43589	0.0340817	0.224138	0	0	13
Cluster of Catenin alpha-1 OS=Homo sapiens GN=CTNNA1 PE=1 SV=1 (P35221)	P35221	100 kDa	1.6	0.458258	0.7	0.1	**	0.22	15	17	33
40S ribosomal protein S6 OS=Homo sapiens GN=RPS6 PE=3 SV=1	A2A3R5	25 kDa	0.266667	0.057735	1.4	0.360555	**	0.21875	2	2	9
Cluster of Signal recognition particle 9 kDa protein OS=Homo sapiens GN=SRP9 PE=1 SV=2 (P49458)	P49458	10 kDa	0.266667	0.057735	1.83333	0.493288	**	0.21875	4	5	10
Cluster of Phosphatidylinositol 4,5-bisphosphate 3-kinase catalytic subunit beta isoform OS=Homo sapiens GN=PIK3CB PE=1 SV=1 (P42338)	P42338	123 kDa	0.6	0.173205	1.2	0.264575	0.0157998	0.217391	1	1	2
Cluster of Isoform B of Methyl-CpG-binding protein 2 OS=Homo sapiens GN=MECP2 (P51608-2)	P51608	53 kDa	1	0.3	0.4	0.1	0.0334073	0.216667	4	4	7
Transcription initiation factor TFIID subunit 7 OS=Homo sapiens GN=TAF7 PE=1 SV=1	Q15545	40 kDa	0.5	0	1.43333	0.288675	**	0.210526	1	1	10
Uncharacterized protein OS=Homo sapiens GN=EIF4B PE=4 SV=1	E7EX17	70 kDa	0.566667	0.057735	1.8	0.4	**	0.208333	3	3	3
Glycylpeptide N-tetradecanoyltransferase 1 OS=Homo sapiens GN=NMT1 PE=1 SV=2	P30419	57 kDa	0.5	0.1	1.13333	0.321455	**	0.205882	6	6	6
Cluster of 60S acidic ribosomal protein P2 OS=Homo sapiens GN=RPLP2 PE=1 SV=1 (P05387)	P05387	12 kDa	0.666667	0.152753	1.43333	0.378594	**	0.205128	3	5	15
40S ribosomal protein S20 OS=Homo sapiens GN=RPS20 PE=1 SV=1	P60866	13 kDa	1.1	0.173205	2.8	0.888819	**	0.2	2	2	2
Nestin OS=Homo sapiens GN=NES PE=1 SV=2	P48681	177 kDa	0.6	0	1.33333	0.23094	0.0410838	0.2	42	49	63
40S ribosomal protein S28 OS=Homo sapiens GN=RPS28 PE=1 SV=1	P62857	8 kDa	1.33333	0.378594	0.6	0.1	**	0.196078	2	3	6
Ribosomal protein L19 OS=Homo sapiens GN=RPL19 PE=3 SV=1	J3KTE4	23 kDa	0.466667	0.057735	1.83333	0.450925	**	0.195652	4	4	6
Cellular nucleic acid-binding protein OS=Homo sapiens GN=CNBP PE=1 SV=1	P62633	19 kDa	0.6	0.1	1.63333	0.550757	**	0.195122	1	1	1
WAS/WASL-interacting protein family member 2 OS=Homo sapiens GN=WIPF2 PE=1 SV=1	Q8TF74	46 kDa	0.566667	0.11547	1.66667	0.585947	**	0.195122	1	1	28
Cleavage and polyadenylation-specificity factor subunit 6 OS=Homo sapiens GN=CPSF6 PE=4 SV=1	F8WJN3	52 kDa	0.633333	0.23094	1.4	0.34641	0.019042	0.193548	2	2	2
Cluster of 60S ribosomal protein L13 OS=Homo sapiens GN=RPL13 PE=1 SV=4 (P26373)	P26373	24 kDa	1.2	0.4	0.433333	0.11547	**	0.192308	2	2	5
Cluster of Ribosome-binding protein 1 OS=Homo sapiens GN=RRBP1 PE=1 SV=4 (Q9P2E9)	Q9P2E9	152 kDa	0.433333	0.057735	1.5	0.360555	**	0.191489	0	0	2
Receptor-type tyrosine-protein phosphatase gamma OS=Homo sapiens GN=PTPRG PE=1 SV=4	P23470	162 kDa	0.433333	0.057735	2	0.519615	**	0.191489	1	1	1
Cluster of 40S ribosomal protein S3a OS=Homo sapiens GN=RPS3A PE=1 SV=2 (P61247)	P61247	30 kDa	0.433333	0.057735	1.93333	0.503322	0.0208007	0.191489	1	1	13
Cluster of Latent-transforming growth factor beta-binding protein 4 OS=Homo sapiens GN=LTBP4 PE=4 SV=1 (E7ENG9)	E7ENG9	169 kDa	0.1	1.69967e-17	2	0.6245	0.0488103	0.191489	0	0	1
Fatty acid-binding protein, brain OS=Homo sapiens GN=FABP7 PE=1 SV=3	O15540	15 kDa	0.566667	0.11547	1.13333	0.288675	0.0294936	0.190476	3	4	10
Hepatocyte growth factor activator short chain OS=Homo sapiens GN=HGFAC PE=3 SV=1	D6RAR4	71 kDa	0.6	0.1	1.53333	0.503322	**	0.188679	3	3	3
Cluster of Hematological and neurological-expressed 1-like protein OS=Homo sapiens GN=HN1L PE=2 SV=1 (B4DLH4)	B4DLH4	23 kDa	0.666667	0.152753	1.73333	0.568624	**	0.181818	1	1	2
Integrin beta-8 OS=Homo sapiens GN=ITGB8 PE=1 SV=1	P26012	86 kDa	0.5	0	1.1	0.2	**	0.181818	6	6	6
Cluster of Coiled-coil-helix-coiled-coil-helix domain-containing protein 2, mitochondrial OS=Homo sapiens GN=CHCHD2 PE=1 SV=1 (Q9Y6H1)	Q9Y6H1	16 kDa	0.466667	0.057735	1.83333	0.472582	0.0360277	0.18	2	2	3
Far upstream element-binding protein 2 OS=Homo sapiens GN=KHSRP PE=1 SV=4	Q92945	73 kDa	0.3	0	1.66667	0.46188	**	0.177778	0	0	2
Cluster of Serine/arginine repetitive matrix protein 2 OS=Homo sapiens GN=SRRM2 PE=1 SV=2 (Q9UQ35)	Q9UQ35	300 kDa	0.366667	0.057735	1.5	0.4	**	0.170732	5	5	14
40S ribosomal protein S19 OS=Homo sapiens GN=RPS19 PE=1 SV=2	P39019	16 kDa	0.666667	0.11547	1.43333	0.416333	0.0129755	0.163636	8	9	18
Uncharacterized protein (Fragment) OS=Homo sapiens PE=4 SV=1	H0YHG0	59 kDa	0.7	0.1	1.43333	0.404145	**	0.162791	2	2	2
Neuroligin-3 OS=Homo sapiens GN=NLGN3 PE=1 SV=2	Q9NZ94	94 kDa	0.533333	0.152753	1.2	0.34641	0.0289646	0.157895	10	10	13
Cluster of Ubiquitin carboxyl-terminal hydrolase 47 OS=Homo sapiens GN=USP47 PE=1 SV=3 (Q96K76)	Q96K76	157 kDa	0.933333	0.152753	1.9	0.52915	**	0.157895	0	0	1
60S ribosomal protein L12 OS=Homo sapiens GN=RPL12 PE=1 SV=1	P30050	18 kDa	0.7	0.2	1.63333	0.493288	**	0.152174	5	5	8
Fibronectin type-III domain-containing protein 3A OS=Homo sapiens GN=FNDC3A PE=1 SV=4	Q9Y2H6	132 kDa	0.566667	0.11547	1.13333	0.305505	**	0.150943	1	1	13
Formin-binding protein 1-like OS=Homo sapiens GN=FNBP1L PE=4 SV=1	J3QSS4	70 kDa	0.666667	0.057735	1.76667	0.404145	0.0300574	0.145455	2	2	2
Cluster of Serine/threonine-protein kinase WNK2 OS=Homo sapiens GN=WNK2 PE=4 SV=3 (A8MQ23)	A8MQ23	39 kDa	0.433333	0.057735	1.56667	0.416333	**	0.142857	6	6	19
Ribokinase OS=Homo sapiens GN=RBKS PE=2 SV=1	B4DV96	30 kDa	0.566667	0.152753	1.4	0.458258	**	0.14	1	1	2
60S ribosomal protein L30 OS=Homo sapiens GN=RPL30 PE=1 SV=2	P62888	13 kDa	0.5	0	1.5	0.360555	**	0.14	4	5	7
Cluster of Phospholipase D2 OS=Homo sapiens GN=PLD2 PE=4 SV=1 (I3L2C9)	I3L2C9	105 kDa	0.333333	0.057735	1.66667	0.493288	0.0494053	0.139535	1	1	1
Cluster of Isoform 2 of DNA-binding protein A OS=Homo sapiens GN=CSDA (P16989-2)	P16989	32 kDa	0.1	1.69967e-17	1.3	0.43589	**	0.136364	3	3	3
Pre-mRNA branch site protein p14 OS=Homo sapiens GN=SF3B14 PE=1 SV=1	Q9Y3B4	15 kDa	0.7	0.1	1.43333	0.416333	0.0172924	0.133333	1	1	3
BAG family molecular chaperone regulator 3 OS=Homo sapiens GN=BAG3 PE=1 SV=3	O95817	62 kDa	0.7	0.1	1.43333	0.416333	0.0246952	0.133333	6	6	13
Cluster of Eukaryotic translation initiation factor 3 subunit J OS=Homo sapiens GN=EIF3J PE=2 SV=1 (B4DUI3)	B4DUI3	23 kDa	0.6	0.1	1.33333	0.416333	**	0.130435	4	6	10
Protein CutA OS=Homo sapiens GN=CUTA PE=1 SV=2	O60888	19 kDa	0.433333	0.057735	1.6	0.43589	**	0.122449	4	6	12
60S ribosomal protein L21 OS=Homo sapiens GN=RPL21 PE=1 SV=2	P46778	19 kDa	0.533333	0.057735	1.7	0.43589	0.0224748	0.122449	2	2	2
Coiled-coil domain-containing protein 124 OS=Homo sapiens GN=CCDC124 PE=1 SV=1	Q96CT7	26 kDa	3.03333	0.92376	0.5	0	0.0102118	0.117647	2	2	2
60S ribosomal protein L11 OS=Homo sapiens GN=RPL11 PE=1 SV=2	P62913	20 kDa	0.7	0.1	1.5	0.458258	**	0.113208	4	4	12
Plasminogen activator inhibitor 1 RNA-binding protein OS=Homo sapiens GN=SERBP1 PE=1 SV=2	Q8NC51	45 kDa	0.6	0.1	1.3	0.4	**	0.113208	2	2	3
Cluster of Interleukin-1 receptor accessory protein OS=Homo sapiens GN=IL1RAP PE=1 SV=2 (Q9NPH3)	Q9NPH3	65 kDa	0.7	1.35974e-16	1.56667	0.321455	**	0.113208	6	7	10
40S ribosomal protein S14 OS=Homo sapiens GN=RPS14 PE=1 SV=3	P62263	16 kDa	1.27273	0.327777	0.4	6.7987e-17	0.0165091	0.111111	6	6	12
28 kDa heat- and acid-stable phosphoprotein OS=Homo sapiens GN=PDAP1 PE=1 SV=1	Q13442	21 kDa	0.6	0	1.26667	0.251661	0.0165091	0.111111	6	7	11
DnaJ homolog subfamily C member 1 OS=Homo sapiens GN=DNAJC1 PE=1 SV=1	Q96KC8	64 kDa	0.7	1.35974e-16	1.4	0.264575	0.0238578	0.111111	2	2	2
40S ribosomal protein S25 OS=Homo sapiens GN=RPS25 PE=1 SV=1	P62851	14 kDa	0.7	0.1	1.46667	0.450925	**	0.105263	5	6	14
Chymotrypsinogen B2 OS=Homo sapiens GN=CTRB2 PE=2 SV=2	Q6GPI1	28 kDa	0.5	0.1	1.26667	0.450925	**	0.104651	6	6	17
Cluster of 60S ribosomal protein L26 OS=Homo sapiens GN=RPL26 PE=1 SV=1 (P61254)	P61254	17 kDa	1.36667	0.416333	0.633333	0.152753	0.018929	0.0943396	1	2	8
Ubiquitin-fold modifier 1 (Fragment) OS=Homo sapiens GN=UFM1 PE=4 SV=1	H0Y614	9 kDa	0.1	1.69967e-17	1.86667	0.680686	**	0.0909091	2	2	5
E3 ubiquitin-protein ligase RNF149 OS=Homo sapiens GN=RNF149 PE=4 SV=1	F8WCD0	43 kDa	0.5	0	1.56667	0.416333	**	0.0882353	2	2	2
Cluster of Leucine-rich repeat-containing protein 20 OS=Homo sapiens GN=LRRC20 PE=2 SV=1 (Q8TCA0)	Q8TCA0	21 kDa	0.4	6.7987e-17	1.46667	0.416333	**	0.0877193	3	4	13
60S ribosomal protein L27 OS=Homo sapiens GN=RPL27 PE=1 SV=2	P61353	16 kDa	0.633333	0.057735	1.63333	0.404145	0.0228723	0.0857143	2	2	2
60S ribosomal protein L35a OS=Homo sapiens GN=RPL35A PE=1 SV=2	P18077	13 kDa	0.633333	0.208167	1.53333	0.51316	0.02581	0.0806452	4	4	10
Cluster of Partner of Y14 and mago OS=Homo sapiens GN=WIBG PE=1 SV=1 (Q9BRP8)	Q9BRP8	23 kDa	1.33333	0.404145	0.633333	0.152753	0.0412774	0.0769231	14	15	18
La-related protein 1 (Fragment) OS=Homo sapiens GN=LARP1 PE=4 SV=1	H0YAX9	7 kDa	0.3	0	1.56667	0.503322	0.0289392	0.0612245	1	1	3
Cluster of 60S ribosomal protein L28 OS=Homo sapiens GN=RPL28 PE=4 SV=1 (E9PB24)	E9PB24	19 kDa	0.666667	0.152753	1.6	0.556776	0.0227402	0.06	1	1	8
Cluster of 40S ribosomal protein S3 (Fragment) OS=Homo sapiens GN=RPS3 PE=3 SV=1 (H0YEU2)	H0YEU2	19 kDa	0.2	3.39935e-17	1.43333	0.493288	**	0.0588235	1	1	23
Cluster of Serpin I2 OS=Homo sapiens GN=SERPINI2 PE=2 SV=1 (O75830)	O75830	46 kDa	1.3	0.43589	3.43333	1.25831	0.0115167	0.0588235	2	2	9
Cluster of Cadherin-related family member 1 OS=Homo sapiens GN=CDHR1 PE=1 SV=2 (Q96JP9)	Q96JP9	94 kDa	0.7	1.35974e-16	1.56667	0.351188	0.0154316	0.0574468	0	0	2
Cluster of Dynein heavy chain 8, axonemal OS=Homo sapiens GN=DNAH8 PE=1 SV=2 (Q96JB1)	Q96JB1	515 kDa	0.566667	0.057735	1.6	0.43589	0.0212196	0.0555556	0	0	2
Cluster of 60S ribosomal protein L37a OS=Homo sapiens GN=RPL37A PE=1 SV=2 (P61513)	P61513	10 kDa	0.7	0.173205	1.63333	0.568624	0.0210332	0.0535714	2	2	2
Cluster of 60S ribosomal protein L7a (Fragment) OS=Homo sapiens GN=RPL7A PE=4 SV=1 (Q5T8U3)	Q5T8U3	22 kDa	1.33333	0.305505	0.6	0	0.0460897	0.0535714	1	1	12
Cluster of Glucosamine 6-phosphate N-acetyltransferase OS=Homo sapiens GN=GNPNAT1 PE=1 SV=1 (Q96EK6)	Q96EK6	21 kDa	0.533333	0.057735	1.86667	0.568624	0.013112	0.0526316	2	2	2
40S ribosomal protein S23 OS=Homo sapiens GN=RPS23 PE=3 SV=1	D6RD47	15 kDa	0.433333	0.057735	1.5	0.458258	0.0341757	0.05	2	2	2
Cluster of Trypsin-1 OS=Homo sapiens GN=PRSS1 PE=1 SV=1 (P07477)	P07477	27 kDa	0.6	0	1.43333	0.351188	**	0.046875	1	1	13
Transcription factor BTF3 OS=Homo sapiens GN=BTF3 PE=1 SV=1	P20290	22 kDa	0.833333	0.057735	1.76667	0.404145	0.0260414	0.0416667	2	2	3
Chymotrypsin-like elastase family member 3B OS=Homo sapiens GN=CELA3B PE=1 SV=3	P08861	29 kDa	0.1	1.69967e-16	3	0.202759	0.0143502	0.0333333	1	1	2
