# Supplementary material for: A preliminary quantitative proteomic analysis of glioblastoma pseudoprogression
Source: Proteome Sci. 2015 Mar 12;13:12. doi: 10.1186/s12953-015-0066-5 (PMC4393599; doi:10.1186/s12953-015-0066-5)
Supplement: Additional file 7: — File s6. Quantitative peptides of differentially expressed proteins between PsPD and N-GBM samples. [file 12953_2015_66_MOESM7_ESM.xlsx]

## Sheet: sheet1
File s6. Quantitative peptides of differentially expressed proteins between PsPD and N-GBM samples
Protein Name	Accession Numbers	Sequence	Probability	Mascot Ion Score	Mascot Identity Score	Mascot Delta Ion Score	Pooled Sample for PsPD	PsPD Sample 1	PsPD Sample 2	PsPD Sample 3	Pooled Sample for N-GBM	N-GBM Sample 1	N-GBM Sample 2	N-GBM Sample 3
40S ribosomal protein S6 OS=Homo sapiens GN=RPS6 PE=3 SV=1	A2A3R5	aTEVAADALGEEWk	0.99	33.46	41.5491	31.45					0.7109	1.779	1.12	0.7932
40S ribosomal protein S6 OS=Homo sapiens GN=RPS6 PE=3 SV=1	A2A3R5	dIPGLTDTTVPR	0.91	24.63	37.7873	24.63	1.37	0.3036	0.2163	0.1662	1.297	1.051	0.8546	1.026
40S ribosomal protein S6 OS=Homo sapiens GN=RPS6 PE=3 SV=1	A2A3R5	dIPGLTDTTVPRRLGPk	0.84	23.63	36.0509	23.63	0.2589	0.3441	0.3083	0.5088
40S ribosomal protein S6 OS=Homo sapiens GN=RPS6 PE=3 SV=1	A2A3R5	nkEEAAEYAk	0.97	26.2	37.7166	19.53					0.6969	1.046	1.332	1.157
Cluster of 40S ribosomal protein S6 OS=Homo sapiens GN=RPS6 PE=3 SV=1 (A2A3R5)	A2A3R5	aTEVAADALGEEWk	0.99	33.46	41.5491	31.45					0.7109	1.779	1.12	0.7932
Cluster of 40S ribosomal protein S6 OS=Homo sapiens GN=RPS6 PE=3 SV=1 (A2A3R5)	A2A3R5	dIPGLTDTTVPR	0.91	24.63	37.7873	24.63	1.37	0.3036	0.2163	0.1662	1.297	1.051	0.8546	1.026
Cluster of 40S ribosomal protein S6 OS=Homo sapiens GN=RPS6 PE=3 SV=1 (A2A3R5)	A2A3R5	dIPGLTDTTVPRRLGPk	0.84	23.63	36.0509	23.63	0.2589	0.3441	0.3083	0.5088
Cluster of 40S ribosomal protein S6 OS=Homo sapiens GN=RPS6 PE=3 SV=1 (A2A3R5)	A2A3R5	nkEEAAEYAk	0.97	26.2	37.7166	19.53					0.6969	1.046	1.332	1.157
Cluster of Complement component C4B (Childo blood group) OS=Homo sapiens GN=C4B-1 PE=4 SV=1 (A2BHY4)	A2BHY4	aEMADQAAAWLTR	1	70.8	35.2904	19.53	0.8883	1.108	1.732	1.335
Cluster of Complement component C4B (Childo blood group) OS=Homo sapiens GN=C4B-1 PE=4 SV=1 (A2BHY4)	A2BHY4	aEMADQASAWLTR	1	37.86	33.8003	34.14	1.234	1.074	1.117	1.374
Cluster of Complement component C4B (Childo blood group) OS=Homo sapiens GN=C4B-1 PE=4 SV=1 (A2BHY4)	A2BHY4	aNSFLGEk	0.99	53.73	38.4893	26.22	0.8062	1.046	1.932	1.222
Cluster of Complement component C4B (Childo blood group) OS=Homo sapiens GN=C4B-1 PE=4 SV=1 (A2BHY4)	A2BHY4	aSSFLGEk	0.99	35.34	38.2112	27.03	1.1	1.117	0.9578	1.905
Cluster of Complement component C4B (Childo blood group) OS=Homo sapiens GN=C4B-1 PE=4 SV=1 (A2BHY4)	A2BHY4	lQETSNWLLSQQQADGSFQDLSPVIHR	1	89.08	34.3136	89.08					1	0.4008	0.7124	0.3747
Cluster of Complement component C4B (Childo blood group) OS=Homo sapiens GN=C4B-1 PE=4 SV=1 (A2BHY4)	A2BHY4	lQETSNWLLSQQQADGSFQDPcPVLDR	1	109.57	31.4019	109.57	0.9094	1.291	1.36	1.228
Complement component C4B (Childo blood group) OS=Homo sapiens GN=C4B-1 PE=4 SV=1	A2BHY4	aEMADQAAAWLTR	1	70.8	35.2904	63.43	0.8883	1.108	1.732	1.335
Complement component C4B (Childo blood group) OS=Homo sapiens GN=C4B-1 PE=4 SV=1	A2BHY4	aSSFLGEk	0.99	35.34	38.2112	27.03	1.1	1.117	0.9578	1.905
Complement component C4B (Childo blood group) OS=Homo sapiens GN=C4B-1 PE=4 SV=1	A2BHY4	lQETSNWLLSQQQADGSFQDLSPVIHR	1	89.08	34.3136	89.08					1	0.4008	0.7124	0.3747
Cluster of HCF N-terminal chain 2 OS=Homo sapiens GN=HCFC1 PE=4 SV=2 (A6NEM2)	A6NEM2	aVTTVTQSTPVPGPSVPk	1	47.78	36.2024	38.45					0.9363	1.659	1.094	1.779
Cluster of HCF N-terminal chain 2 OS=Homo sapiens GN=HCFC1 PE=4 SV=2 (A6NEM2)	A6NEM2	eNQWFDVGVIk	0.76	20.21	37.8675	12.89	1.036	0.3882	0.2597	0.623
Cluster of HCF N-terminal chain 2 OS=Homo sapiens GN=HCFC1 PE=4 SV=2 (A6NEM2)	A6NEM2	eSHTAVVYTEk	0.99	32.3	36.807	30.71					1.191	1.27	1.237	1.616
Cluster of HCF N-terminal chain 2 OS=Homo sapiens GN=HCFC1 PE=4 SV=2 (A6NEM2)	A6NEM2	gAPGQPGTILR	0.69	16.93	38.4379	14.96					1.313	1.516	1.45	1.048
Cluster of HCF N-terminal chain 2 OS=Homo sapiens GN=HCFC1 PE=4 SV=2 (A6NEM2)	A6NEM2	gYGPATQVR	1	36.67	38.5333	28.7					1.013	1.463	1.535	1.385
Cluster of HCF N-terminal chain 2 OS=Homo sapiens GN=HCFC1 PE=4 SV=2 (A6NEM2)	A6NEM2	iATGHGQQGVTQVVLk	1	72.38	36.193	69.99					1.106	1.68	1.075	1.515
Cluster of HCF N-terminal chain 2 OS=Homo sapiens GN=HCFC1 PE=4 SV=2 (A6NEM2)	A6NEM2	iITAVPk	0.9	31.53	33.44	18.77					0.6375	1.642	1.507	1.917
Cluster of HCF N-terminal chain 2 OS=Homo sapiens GN=HCFC1 PE=4 SV=2 (A6NEM2)	A6NEM2	iSVATGALEAAQGSk	0.85	28.65	37.724	20.92	0.8454	0.4086	0.5641	0.3341
Cluster of HCF N-terminal chain 2 OS=Homo sapiens GN=HCFC1 PE=4 SV=2 (A6NEM2)	A6NEM2	sPAFVQLAPLSSk	1	36.44	37.7444	29.21					1.621	1.206	1.796	0.8613
Cluster of HCF N-terminal chain 2 OS=Homo sapiens GN=HCFC1 PE=4 SV=2 (A6NEM2)	A6NEM2	sPISVPGGSALISNLGk	1	49.46	36.5504	47.02	0.6655	0.4769	0.377	0.544
Cluster of HCF N-terminal chain 2 OS=Homo sapiens GN=HCFC1 PE=4 SV=2 (A6NEM2)	A6NEM2	vAGINAcGR	0.99	32.95	37.4343	23.19					0.8977	1.839	1.341	1.367
Cluster of HCF N-terminal chain 2 OS=Homo sapiens GN=HCFC1 PE=4 SV=2 (A6NEM2)	A6NEM2	vASSPVMVSNPATR	1	32.77	36.9196	28.88					0.8056	1.667	1.427	1.504
Cluster of HCF N-terminal chain 2 OS=Homo sapiens GN=HCFC1 PE=4 SV=2 (A6NEM2)	A6NEM2	vMTSGTGAPAk	1	65.91	41.8064	61.58	2.153	0.4055	0.3663	0.2036
HCF N-terminal chain 2 OS=Homo sapiens GN=HCFC1 PE=4 SV=2	A6NEM2	aVTTVTQSTPVPGPSVPk	1	47.78	36.2024	38.45					0.9363	1.659	1.094	1.779
HCF N-terminal chain 2 OS=Homo sapiens GN=HCFC1 PE=4 SV=2	A6NEM2	eNQWFDVGVIk	0.76	20.21	37.8675	12.89	1.036	0.3882	0.2597	0.623
HCF N-terminal chain 2 OS=Homo sapiens GN=HCFC1 PE=4 SV=2	A6NEM2	eSHTAVVYTEk	0.99	32.3	36.807	30.71					1.191	1.27	1.237	1.616
HCF N-terminal chain 2 OS=Homo sapiens GN=HCFC1 PE=4 SV=2	A6NEM2	gAPGQPGTILR	0.69	16.93	38.4379	14.96					1.313	1.516	1.45	1.048
HCF N-terminal chain 2 OS=Homo sapiens GN=HCFC1 PE=4 SV=2	A6NEM2	gYGPATQVR	1	36.67	38.5333	28.7					1.013	1.463	1.535	1.385
HCF N-terminal chain 2 OS=Homo sapiens GN=HCFC1 PE=4 SV=2	A6NEM2	iATGHGQQGVTQVVLk	1	72.38	36.193	69.99					1.106	1.68	1.075	1.515
HCF N-terminal chain 2 OS=Homo sapiens GN=HCFC1 PE=4 SV=2	A6NEM2	iITAVPk	0.9	31.53	33.44	18.77					0.6375	1.642	1.507	1.917
HCF N-terminal chain 2 OS=Homo sapiens GN=HCFC1 PE=4 SV=2	A6NEM2	iSVATGALEAAQGSk	0.85	28.65	37.724	20.92	0.8454	0.4086	0.5641	0.3341
HCF N-terminal chain 2 OS=Homo sapiens GN=HCFC1 PE=4 SV=2	A6NEM2	sPAFVQLAPLSSk	1	36.44	37.7444	29.21					1.621	1.206	1.796	0.8613
HCF N-terminal chain 2 OS=Homo sapiens GN=HCFC1 PE=4 SV=2	A6NEM2	sPISVPGGSALISNLGk	1	49.46	36.5504	47.02	0.6655	0.4769	0.377	0.544
HCF N-terminal chain 2 OS=Homo sapiens GN=HCFC1 PE=4 SV=2	A6NEM2	vAGINAcGR	0.99	32.95	37.4343	23.19					0.8977	1.839	1.341	1.367
HCF N-terminal chain 2 OS=Homo sapiens GN=HCFC1 PE=4 SV=2	A6NEM2	vASSPVMVSNPATR	1	32.77	36.9196	28.88					0.8056	1.667	1.427	1.504
HCF N-terminal chain 2 OS=Homo sapiens GN=HCFC1 PE=4 SV=2	A6NEM2	vMTSGTGAPAk	1	65.91	41.8064	61.58	2.153	0.4055	0.3663	0.2036
Cluster of Etoposide-induced protein 2.4 homolog OS=Homo sapiens GN=EI24 PE=4 SV=1 (A6NES3)	A6NES3	dSIWGIcTISk	0.99	37.79	37.6373	31.09					0.7708	1.164	1.98	1.011
Cluster of Etoposide-induced protein 2.4 homolog OS=Homo sapiens GN=EI24 PE=4 SV=1 (A6NES3)	A6NES3	tFLQDLAR	0.99	42.9	39.2345	30.09	1	0.4049	0.5741	0.486	1.038	0.7529	1.637	1.404
Etoposide-induced protein 2.4 homolog OS=Homo sapiens GN=EI24 PE=4 SV=1	A6NES3	dSIWGIcTISk	0.99	37.79	37.6373	31.09					0.7708	1.164	1.98	1.011
Etoposide-induced protein 2.4 homolog OS=Homo sapiens GN=EI24 PE=4 SV=1	A6NES3	tFLQDLAR	0.99	42.9	39.2345	30.09	1	0.4049	0.5741	0.486	1.038	0.7529	1.637	1.404
Cluster of Protein SET OS=Homo sapiens GN=SET PE=2 SV=2 (A6NGV1)	A6NGV1	eFHLNESGDPSSk	1	77.34	33.7603	77.34	0.989	0.4833	0.4572	0.3389	1.262	1.305	1.305	1.403
Cluster of Protein SET OS=Homo sapiens GN=SET PE=2 SV=2 (A6NGV1)	A6NGV1	eQQEAIEHIDEVQNEIDR	0.77	25.32	36.3709	25.32	0.9106	0.5021	0.4687	0.3457	0.9466	1.285	1.522	0.8904
Cluster of Protein SET OS=Homo sapiens GN=SET PE=2 SV=2 (A6NGV1)	A6NGV1	lNEQASEEILk	1	43.54	37.7517	35.82	1.098	0.3884	0.4456	0.3897	0.9409	1.371	1.708	1.369
Cluster of Protein SET OS=Homo sapiens GN=SET PE=2 SV=2 (A6NGV1)	A6NGV1	vEVTEFEDIk	1	41.32	37.5702	25.71	1.004	0.4064	0.4298	0.4223	0.8589	1.518	1.648	1.403
Protein SET OS=Homo sapiens GN=SET PE=2 SV=2	A6NGV1	eFHLNESGDPSSk	1	77.34	33.7603	77.34	0.989	0.4833	0.4572	0.3389	1.262	1.305	1.305	1.403
Protein SET OS=Homo sapiens GN=SET PE=2 SV=2	A6NGV1	eQQEAIEHIDEVQNEIDR	0.77	25.32	36.3709	25.32	0.9106	0.5021	0.4687	0.3457	0.9466	1.285	1.522	0.8904
Protein SET OS=Homo sapiens GN=SET PE=2 SV=2	A6NGV1	lNEQASEEILk	1	43.54	37.7517	35.82	1.098	0.3884	0.4456	0.3897	0.9409	1.371	1.708	1.369
Protein SET OS=Homo sapiens GN=SET PE=2 SV=2	A6NGV1	vEVTEFEDIk	1	41.32	37.5702	25.71	1.004	0.4064	0.4298	0.4223	0.8589	1.518	1.648	1.403
Cluster of Eukaryotic translation initiation factor 1A, Y-chromosomal OS=Homo sapiens GN=EIF1AY PE=4 SV=1 (A6NJH9)	A6NJH9	aYGELPEHAk	1	31.24	37.4304	28.96	1.038	0.4045	0.7105	0.5453	0.9234	1.24	1.468	1.358
Cluster of Eukaryotic translation initiation factor 1A, Y-chromosomal OS=Homo sapiens GN=EIF1AY PE=4 SV=1 (A6NJH9)	A6NJH9	eDGQEYAQVIk	1	62.06	36.797	54.42	0.9589	0.4711	0.5591	0.6444	1.03	1.145	1.289	1.528
Eukaryotic translation initiation factor 1A, Y-chromosomal OS=Homo sapiens GN=EIF1AY PE=4 SV=1	A6NJH9	aYGELPEHAk	1	31.24	37.4304	28.96	1.038	0.4045	0.7105	0.5453	0.9234	1.24	1.468	1.358
Eukaryotic translation initiation factor 1A, Y-chromosomal OS=Homo sapiens GN=EIF1AY PE=4 SV=1	A6NJH9	eDGQEYAQVIk	1	62.06	36.797	54.42	0.9589	0.4711	0.5591	0.6444	1.03	1.145	1.289	1.528
Cluster of Non-specific lipid-transfer protein OS=Homo sapiens GN=SCP2 PE=4 SV=2 (A6NM69)	A6NM69	eATWVVDVk	1	56.33	38.7227	39.5	1.23	0.6464	0.4954	0.6544	1.09	1.228	1.295	1.237
Cluster of Non-specific lipid-transfer protein OS=Homo sapiens GN=SCP2 PE=4 SV=2 (A6NM69)	A6NM69	fVkPGAENSR	0.91	19.68	38.7227	18.77	0.8439	0.7903	0.6284	0.6149	0.9748	0.9509	1.951	1.186
Cluster of Non-specific lipid-transfer protein OS=Homo sapiens GN=SCP2 PE=4 SV=2 (A6NM69)	A6NM69	gSVLPNSDk	1	42.91	38.8902	27.48	0.9323	0.6325	0.6559	0.6663
Cluster of Non-specific lipid-transfer protein OS=Homo sapiens GN=SCP2 PE=4 SV=2 (A6NM69)	A6NM69	iTGNMGLAMk	1	42.58	38.5618	37.52	0.8567	0.5038	0.8313	0.7183	1.1	0.902	2.163	0.9994
Cluster of Non-specific lipid-transfer protein OS=Homo sapiens GN=SCP2 PE=4 SV=2 (A6NM69)	A6NM69	kLEEEGEQFVk	1	45.52	37.7342	36.02	1.047	0.5815	0.6135	0.6805	0.9359	1.039	1.702	1.322
Cluster of Non-specific lipid-transfer protein OS=Homo sapiens GN=SCP2 PE=4 SV=2 (A6NM69)	A6NM69	lEEEGEQFVk	1	65.03	37.014	53.13	1.041	0.6714	0.6445	0.5752	1	0.9517	1.808	1.256
Cluster of Non-specific lipid-transfer protein OS=Homo sapiens GN=SCP2 PE=4 SV=2 (A6NM69)	A6NM69	lQNLQLQPGNAk	1	41.96	37.4515	32.49	0.7989	0.5987	0.7084	0.7524	1.019	1.055	1.904	1.048
Cluster of Non-specific lipid-transfer protein OS=Homo sapiens GN=SCP2 PE=4 SV=2 (A6NM69)	A6NM69	mGFPEAASSFR	1	46.65	33.7639	38.86	1.009	0.6186	0.6691	0.6171	0.9556	1.036	1.834	1.182
Cluster of Non-specific lipid-transfer protein OS=Homo sapiens GN=SCP2 PE=4 SV=2 (A6NM69)	A6NM69	mNPQSAFFQGk	1	35.93	36.4404	31.87	1.09	0.56	0.6023	0.7011	0.9726	1.233	1.847	0.9682
Cluster of Non-specific lipid-transfer protein OS=Homo sapiens GN=SCP2 PE=4 SV=2 (A6NM69)	A6NM69	vFVVGVGMTk	1	77.97	37.9837	64.49					0.8649	1.203	1.841	1.12
Non-specific lipid-transfer protein OS=Homo sapiens GN=SCP2 PE=4 SV=2	A6NM69	eATWVVDVk	1	56.33	38.7227	39.5	1.23	0.6464	0.4954	0.6544	1.09	1.228	1.295	1.237
Non-specific lipid-transfer protein OS=Homo sapiens GN=SCP2 PE=4 SV=2	A6NM69	fVkPGAENSR	0.91	19.68	38.7227	18.77	0.8439	0.7903	0.6284	0.6149	0.9748	0.9509	1.951	1.186
Non-specific lipid-transfer protein OS=Homo sapiens GN=SCP2 PE=4 SV=2	A6NM69	gSVLPNSDk	1	42.91	38.8902	27.48	0.9323	0.6325	0.6559	0.6663
Non-specific lipid-transfer protein OS=Homo sapiens GN=SCP2 PE=4 SV=2	A6NM69	iTGNMGLAMk	1	42.58	38.5618	37.52	0.8567	0.5038	0.8313	0.7183	1.1	0.902	2.163	0.9994
Non-specific lipid-transfer protein OS=Homo sapiens GN=SCP2 PE=4 SV=2	A6NM69	kLEEEGEQFVk	1	45.52	37.7342	36.02	1.047	0.5815	0.6135	0.6805	0.9359	1.039	1.702	1.322
Non-specific lipid-transfer protein OS=Homo sapiens GN=SCP2 PE=4 SV=2	A6NM69	lEEEGEQFVk	1	65.03	37.014	53.13	1.041	0.6714	0.6445	0.5752	1	0.9517	1.808	1.256
Non-specific lipid-transfer protein OS=Homo sapiens GN=SCP2 PE=4 SV=2	A6NM69	lQNLQLQPGNAk	1	41.96	37.4515	32.49	0.7989	0.5987	0.7084	0.7524	1.019	1.055	1.904	1.048
Non-specific lipid-transfer protein OS=Homo sapiens GN=SCP2 PE=4 SV=2	A6NM69	mGFPEAASSFR	1	46.65	33.7639	38.86	1.009	0.6186	0.6691	0.6171	0.9556	1.036	1.834	1.182
Non-specific lipid-transfer protein OS=Homo sapiens GN=SCP2 PE=4 SV=2	A6NM69	mNPQSAFFQGk	1	35.93	36.4404	31.87	1.09	0.56	0.6023	0.7011	0.9726	1.233	1.847	0.9682
Non-specific lipid-transfer protein OS=Homo sapiens GN=SCP2 PE=4 SV=2	A6NM69	vFVVGVGMTk	1	77.97	37.9837	64.49					0.8649	1.203	1.841	1.12
Cadherin-2 OS=Homo sapiens GN=CDH2 PE=2 SV=1	P19022	iDPVNGQITTIAVLDR	0.51	14.08	37.58	14.08	0.7823	0.5024	0.574	0.4747	Value Missing	1.254	0.7136	2.61
Cadherin-2 OS=Homo sapiens GN=CDH2 PE=2 SV=1	P19022	kLADMYGGGDD	1	40.76	32.0303	40.76	0.7973	0.8302	0.4339	0.3728	1.406	1.399	1.046	1.507
Cadherin-2 OS=Homo sapiens GN=CDH2 PE=2 SV=1	P19022	lADMYGGGDD	1	45.57	25	45.57					1.075	1.679	0.9156	1.876
Cadherin-2 OS=Homo sapiens GN=CDH2 PE=2 SV=1	P19022	lNGDFAQLNLk	1	36.4	38.3219	32.07	1.124	0.4583	0.597	0.3481	0.9063	1.76	1.116	1.746
Cadherin-2 OS=Homo sapiens GN=CDH2 PE=2 SV=1	P19022	lSDPANWLk	1	53.88	38.2027	45.3	1.064	0.4844	0.4626	0.4486	1.015	1.542	0.9799	1.98
Cadherin-2 OS=Homo sapiens GN=CDH2 PE=2 SV=1	P19022	sAAPHPGDIGDFINEGLk	1	39.38	36.6885	39.38	1.029	0.553	0.4039	0.4676	1.122	1.395	1.177	1.683
Cadherin-2 OS=Homo sapiens GN=CDH2 PE=2 SV=1	P19022	vcQcDSNGDcTDVDR	0.99	32.4	25	32.4	1.172	0.4433	0.3374	0.611	0.8049	1.5	1.267	2.027
Cluster of Cadherin-2 OS=Homo sapiens GN=CDH2 PE=2 SV=1 (A8MWK3)	P19022	iDPVNGQITTIAVLDR	0.51	14.08	37.58	14.08	0.7823	0.5024	0.574	0.4747	Value Missing	1.254	0.7136	2.61
Cluster of Cadherin-2 OS=Homo sapiens GN=CDH2 PE=2 SV=1 (A8MWK3)	P19022	kLADMYGGGDD	1	40.76	32.0303	40.76	0.7973	0.8302	0.4339	0.3728	1.406	1.399	1.046	1.507
Cluster of Cadherin-2 OS=Homo sapiens GN=CDH2 PE=2 SV=1 (A8MWK3)	P19022	lADMYGGGDD	1	45.57	25	45.57					1.075	1.679	0.9156	1.876
Cluster of Cadherin-2 OS=Homo sapiens GN=CDH2 PE=2 SV=1 (A8MWK3)	P19022	lNGDFAQLNLk	1	36.4	38.3219	32.07	1.124	0.4583	0.597	0.3481	0.9063	1.76	1.116	1.746
Cluster of Cadherin-2 OS=Homo sapiens GN=CDH2 PE=2 SV=1 (A8MWK3)	P19022	lSDPANWLk	1	53.88	38.2027	45.3	1.064	0.4844	0.4626	0.4486	1.015	1.542	0.9799	1.98
Cluster of Cadherin-2 OS=Homo sapiens GN=CDH2 PE=2 SV=1 (A8MWK3)	P19022	sAAPHPGDIGDFINEGLk	1	39.38	36.6885	39.38	1.029	0.553	0.4039	0.4676	1.122	1.395	1.177	1.683
Cluster of Cadherin-2 OS=Homo sapiens GN=CDH2 PE=2 SV=1 (A8MWK3)	P19022	vcQcDSNGDcTDVDR	0.99	32.4	25	32.4	1.172	0.4433	0.3374	0.611	0.8049	1.5	1.267	2.027
Cluster of Nucleoside diphosphate-linked moiety X motif 19, mitochondrial OS=Homo sapiens GN=NUDT19 PE=1 SV=1 (A8MXV4)	A8MXV4	eAFEEAGVLLLRPR	1	35.95	37.3791	35.95	1.033	0.2792	0.3464	0.5439
Cluster of Nucleoside diphosphate-linked moiety X motif 19, mitochondrial OS=Homo sapiens GN=NUDT19 PE=1 SV=1 (A8MXV4)	A8MXV4	lANFASLSDLHk	1	42.17	37.8781	33.52	0.9882	0.4729	0.2503	0.4647	1	1.008	1.014	0.917
Nucleoside diphosphate-linked moiety X motif 19, mitochondrial OS=Homo sapiens GN=NUDT19 PE=1 SV=1	A8MXV4	eAFEEAGVLLLRPR	1	35.95	37.3791	35.95	1.033	0.2792	0.3464	0.5439
Nucleoside diphosphate-linked moiety X motif 19, mitochondrial OS=Homo sapiens GN=NUDT19 PE=1 SV=1	A8MXV4	lANFASLSDLHk	1	42.17	37.8781	33.52	0.9882	0.4729	0.2503	0.4647	1	1.008	1.014	0.917
Cluster of TAR DNA binding protein OS=Homo sapiens GN=TARDBP PE=4 SV=1 (B1AKP7)	B1AKP7	cTEDMTEDELR	1	50.74	25	50.74	0.853	0.7378	0.6747	0.6374
Cluster of TAR DNA binding protein OS=Homo sapiens GN=TARDBP PE=4 SV=1 (B1AKP7)	B1AKP7	kMDETDASSAVk	1	36.08	37.0961	29.6					0.8657	1.249	1.308	1.778
Cluster of TAR DNA binding protein OS=Homo sapiens GN=TARDBP PE=4 SV=1 (B1AKP7)	B1AKP7	mDETDASSAVk	1	76.23	34.3008	59.4	0.9956	0.5452	0.5904	0.8446	1.12	1.197	1.229	1.527
Cluster of TAR DNA binding protein OS=Homo sapiens GN=TARDBP PE=4 SV=1 (B1AKP7)	B1AKP7	nPVSQcMR	0.89	23.57	32.667	16.85	1.179	0.5696	0.5397	0.7469	1.068	1.468	1.006	1.596
TAR DNA binding protein OS=Homo sapiens GN=TARDBP PE=4 SV=1	B1AKP7	cTEDMTEDELR	1	50.74	25	50.74	0.853	0.7378	0.6747	0.6374
TAR DNA binding protein OS=Homo sapiens GN=TARDBP PE=4 SV=1	B1AKP7	kMDETDASSAVk	1	36.08	37.0961	29.6					0.8657	1.249	1.308	1.778
TAR DNA binding protein OS=Homo sapiens GN=TARDBP PE=4 SV=1	B1AKP7	mDETDASSAVk	1	76.23	34.3008	59.4	0.9956	0.5452	0.5904	0.8446	1.12	1.197	1.229	1.527
TAR DNA binding protein OS=Homo sapiens GN=TARDBP PE=4 SV=1	B1AKP7	nPVSQcMR	0.89	23.57	32.667	16.85	1.179	0.5696	0.5397	0.7469	1.068	1.468	1.006	1.596
CD58 antigen, (Lymphocyte function-associated antigen 3), isoform CRA_c OS=Homo sapiens GN=CD58 PE=4 SV=1	B1AMW1	mENDLPQk	0.59	14.22	37.9007	14.22	0.6839	0.8289	0.8328	0.6701	1	1.819	1.713	1.198
CD58 antigen, (Lymphocyte function-associated antigen 3), isoform CRA_c OS=Homo sapiens GN=CD58 PE=4 SV=1	B1AMW1	vAELENSEFR	0.96	20.33	36.6191	19.04	1.383	0.6971	0.553	0.5933
Cluster of CD58 antigen, (Lymphocyte function-associated antigen 3), isoform CRA_c OS=Homo sapiens GN=CD58 PE=4 SV=1 (B1AMW1)	B1AMW1	mENDLPQk	0.59	14.22	37.9007	14.22	0.6839	0.8289	0.8328	0.6701	1	1.819	1.713	1.198
Cluster of CD58 antigen, (Lymphocyte function-associated antigen 3), isoform CRA_c OS=Homo sapiens GN=CD58 PE=4 SV=1 (B1AMW1)	B1AMW1	vAELENSEFR	0.96	20.33	36.6191	19.04	1.383	0.6971	0.553	0.5933
Cluster of Histidyl-tRNA synthetase-like, isoform CRA_a OS=Homo sapiens GN=HARS2 PE=2 SV=1 (B4DDY8)	B4DDY8	aIcSSIDk	0.63	21.29	38.2178	11.01	0.8827	0.6317	0.7122	0.7035
Cluster of Histidyl-tRNA synthetase-like, isoform CRA_a OS=Homo sapiens GN=HARS2 PE=2 SV=1 (B4DDY8)	B4DDY8	eSPTIVQGR	1	42.25	38.3027	27.03	1.271	0.7865	0.5162	0.5414
Cluster of Histidyl-tRNA synthetase-like, isoform CRA_a OS=Homo sapiens GN=HARS2 PE=2 SV=1 (B4DDY8)	B4DDY8	iFYIVEQR	0.99	29.39	38.072	25.11					1	1.185	1.297	1.508
Cluster of Histidyl-tRNA synthetase-like, isoform CRA_a OS=Homo sapiens GN=HARS2 PE=2 SV=1 (B4DDY8)	B4DDY8	lIAELWDSGIk	0.98	34.74	37.5921	21.04	1.082	0.7144	0.4985	0.725
Cluster of Histidyl-tRNA synthetase-like, isoform CRA_a OS=Homo sapiens GN=HARS2 PE=2 SV=1 (B4DDY8)	B4DDY8	tTETQVFVATPQk	0.95	32.76	37.8046	24.06	1.025	0.7205	0.6562	0.5764
Cluster of Histidyl-tRNA synthetase-like, isoform CRA_a OS=Homo sapiens GN=HARS2 PE=2 SV=1 (B4DDY8)	B4DDY8	yGEDSGLMYDLk	0.99	36.75	36.1268	36.75	0.7993	0.8459	0.6145	0.6724
Histidyl-tRNA synthetase-like, isoform CRA_a OS=Homo sapiens GN=HARS2 PE=2 SV=1	B4DDY8	aIcSSIDk	0.63	21.29	38.2178	11.01	0.8827	0.6317	0.7122	0.7035
Histidyl-tRNA synthetase-like, isoform CRA_a OS=Homo sapiens GN=HARS2 PE=2 SV=1	B4DDY8	eSPTIVQGR	1	42.25	38.3027	27.03	1.271	0.7865	0.5162	0.5414
Histidyl-tRNA synthetase-like, isoform CRA_a OS=Homo sapiens GN=HARS2 PE=2 SV=1	B4DDY8	iFYIVEQR	0.99	29.39	38.072	25.11					1	1.185	1.297	1.508
Histidyl-tRNA synthetase-like, isoform CRA_a OS=Homo sapiens GN=HARS2 PE=2 SV=1	B4DDY8	lIAELWDSGIk	0.98	34.74	37.5921	21.04	1.082	0.7144	0.4985	0.725
Histidyl-tRNA synthetase-like, isoform CRA_a OS=Homo sapiens GN=HARS2 PE=2 SV=1	B4DDY8	tTETQVFVATPQk	0.95	32.76	37.8046	24.06	1.025	0.7205	0.6562	0.5764
Histidyl-tRNA synthetase-like, isoform CRA_a OS=Homo sapiens GN=HARS2 PE=2 SV=1	B4DDY8	yGEDSGLMYDLk	0.99	36.75	36.1268	36.75	0.7993	0.8459	0.6145	0.6724
Cluster of Eukaryotic translation initiation factor 2A OS=Homo sapiens GN=EIF2A PE=2 SV=1 (B4DF96)	B4DF96	aPSTPLLTVR	0.82	27.46	37.602	12.67					0.4513	1.82	1.185	2.247
Cluster of Eukaryotic translation initiation factor 2A OS=Homo sapiens GN=EIF2A PE=2 SV=1 (B4DF96)	B4DF96	aTIFNLk	0.9	45.01	38.6106	27.77	0.896	0.5321	0.7846	0.878	1.018	1.043	1.321	1.56
Cluster of Eukaryotic translation initiation factor 2A OS=Homo sapiens GN=EIF2A PE=2 SV=1 (B4DF96)	B4DF96	iNDFVLSPGPQPYk	1	49.8	37.5035	40.66					1.662	1.632	0.7504	1.075
Cluster of Eukaryotic translation initiation factor 2A OS=Homo sapiens GN=EIF2A PE=2 SV=1 (B4DF96)	B4DF96	vNIISVTNk	1	45.72	36.9758	45.72	1.116	0.7528	0.8383	0.4663
Eukaryotic translation initiation factor 2A OS=Homo sapiens GN=EIF2A PE=2 SV=1	B4DF96	aPSTPLLTVR	0.82	27.46	37.602	12.67					0.4513	1.82	1.185	2.247
Eukaryotic translation initiation factor 2A OS=Homo sapiens GN=EIF2A PE=2 SV=1	B4DF96	aTIFNLk	0.9	45.01	38.6106	27.77	0.896	0.5321	0.7846	0.878	1.018	1.043	1.321	1.56
Eukaryotic translation initiation factor 2A OS=Homo sapiens GN=EIF2A PE=2 SV=1	B4DF96	iNDFVLSPGPQPYk	1	49.8	37.5035	40.66					1.662	1.632	0.7504	1.075
Eukaryotic translation initiation factor 2A OS=Homo sapiens GN=EIF2A PE=2 SV=1	B4DF96	vNIISVTNk	1	45.72	36.9758	45.72	1.116	0.7528	0.8383	0.4663
Cluster of Hematological and neurological-expressed 1-like protein OS=Homo sapiens GN=HN1L PE=2 SV=1 (B4DLH4)	B4DLH4	mASNIFGPTEEPQNIPk	0.99	29.14	36.1553	26.66	0.8878	0.272	0.2694	0.2561
Cluster of Hematological and neurological-expressed 1-like protein OS=Homo sapiens GN=HN1L PE=2 SV=1 (B4DLH4)	B4DLH4	tSDIFGSPVTATSR	1	44.1	35.8648	42.13					1.912	1.441	1.712	0.6895
Cluster of Hematological and neurological-expressed 1-like protein OS=Homo sapiens GN=HN1L PE=2 SV=1 (B4DLH4)	B4DLH4	vLNPPGGk	0.99	49.77	37.3632	37.76	1.126	0.1519	0.3398	0.2865	0.9067	1.67	1.233	1.723
Hematological and neurological-expressed 1-like protein OS=Homo sapiens GN=HN1L PE=2 SV=1	B4DLH4	mASNIFGPTEEPQNIPk	0.99	29.14	36.1553	26.66	0.8878	0.272	0.2694	0.2561
Hematological and neurological-expressed 1-like protein OS=Homo sapiens GN=HN1L PE=2 SV=1	B4DLH4	tSDIFGSPVTATSR	1	44.1	35.8648	42.13					1.912	1.441	1.712	0.6895
Hematological and neurological-expressed 1-like protein OS=Homo sapiens GN=HN1L PE=2 SV=1	B4DLH4	vLNPPGGk	0.99	49.77	37.3632	37.76	1.126	0.1519	0.3398	0.2865	0.9067	1.67	1.233	1.723
Cluster of Probable ATP-dependent RNA helicase DDX5 OS=Homo sapiens GN=DDX5 PE=2 SV=1 (B4DLW8)	B4DLW8	eANQAINPk	1	35.69	38.1591	24.86	1.246	0.4848	0.4522	0.5852
Cluster of Probable ATP-dependent RNA helicase DDX5 OS=Homo sapiens GN=DDX5 PE=2 SV=1 (B4DLW8)	B4DLW8	fGNPGEk	0.71	24.4	39.6825	17.45	1.1	0.5209	0.5045	0.5525
Cluster of Probable ATP-dependent RNA helicase DDX5 OS=Homo sapiens GN=DDX5 PE=2 SV=1 (B4DLW8)	B4DLW8	gGFNTFR	0.78	23.5	35.8726	12.59					0.9224	1.251	1.124	1.602
Cluster of Probable ATP-dependent RNA helicase DDX5 OS=Homo sapiens GN=DDX5 PE=2 SV=1 (B4DLW8)	B4DLW8	gYSSLLk	0.68	33.02	38.0693	14.05					1.137	1.59	0.9483	1.211
Cluster of Probable ATP-dependent RNA helicase DDX5 OS=Homo sapiens GN=DDX5 PE=2 SV=1 (B4DLW8)	B4DLW8	lIDFLEcGk	0.96	25.49	37.859	18.33	1.028	0.5092	0.4337	0.712	1.037	1.39	1.034	1.394
Cluster of Probable ATP-dependent RNA helicase DDX5 OS=Homo sapiens GN=DDX5 PE=2 SV=1 (B4DLW8)	B4DLW8	lLQLVEDR	0.68	23.31	38.1538	12.16	1.336	0.4729	0.4716	0.5374
Cluster of Probable ATP-dependent RNA helicase DDX5 OS=Homo sapiens GN=DDX5 PE=2 SV=1 (B4DLW8)	B4DLW8	lMEEIMSEk	0.99	35.35	37.0731	28.64	0.9142	0.541	0.3949	0.8183	1.23	1.294	0.9431	1.383
Cluster of Probable ATP-dependent RNA helicase DDX5 OS=Homo sapiens GN=DDX5 PE=2 SV=1 (B4DLW8)	B4DLW8	nFYQEHPDLAR	1	29.72	35.2904	29.72	0.7576	0.6103	0.5785	0.5974
Cluster of Probable ATP-dependent RNA helicase DDX5 OS=Homo sapiens GN=DDX5 PE=2 SV=1 (B4DLW8)	B4DLW8	qLAEDFLk	0.99	62.48	38.75	38.25	1.007	0.4227	0.5214	0.729
Cluster of Probable ATP-dependent RNA helicase DDX5 OS=Homo sapiens GN=DDX5 PE=2 SV=1 (B4DLW8)	B4DLW8	qVSDLISVLR	0.94	26.41	38.109	21.95	0.9838	0.4528	0.6664	0.5384	0.854	1.534	1.095	1.506
Cluster of Probable ATP-dependent RNA helicase DDX5 OS=Homo sapiens GN=DDX5 PE=2 SV=1 (B4DLW8)	B4DLW8	tAQEVETYR	0.98	29.81	35.8704	23.78	0.8493	0.5869	0.5761	0.5565
Cluster of Probable ATP-dependent RNA helicase DDX5 OS=Homo sapiens GN=DDX5 PE=2 SV=1 (B4DLW8)	B4DLW8	tIVFVETk	0.99	47.19	37.8183	38.83	0.9469	0.4733	0.5835	0.6111
Cluster of Probable ATP-dependent RNA helicase DDX5 OS=Homo sapiens GN=DDX5 PE=2 SV=1 (B4DLW8)	B4DLW8	tTYLVLDEADR	1	71.93	36.8323	63.29	0.9054	0.6047	0.5229	0.5597
Probable ATP-dependent RNA helicase DDX5 OS=Homo sapiens GN=DDX5 PE=2 SV=1	B4DLW8	eANQAINPk	1	35.69	38.1591	24.86	1.246	0.4848	0.4522	0.5852
Probable ATP-dependent RNA helicase DDX5 OS=Homo sapiens GN=DDX5 PE=2 SV=1	B4DLW8	fGNPGEk	0.71	24.4	39.6825	17.45	1.1	0.5209	0.5045	0.5525
Probable ATP-dependent RNA helicase DDX5 OS=Homo sapiens GN=DDX5 PE=2 SV=1	B4DLW8	gGFNTFR	0.78	23.5	35.8726	12.59					0.9224	1.251	1.124	1.602
Probable ATP-dependent RNA helicase DDX5 OS=Homo sapiens GN=DDX5 PE=2 SV=1	B4DLW8	gYSSLLk	0.68	33.02	38.0693	14.05					1.137	1.59	0.9483	1.211
Probable ATP-dependent RNA helicase DDX5 OS=Homo sapiens GN=DDX5 PE=2 SV=1	B4DLW8	lIDFLEcGk	0.96	25.49	37.859	18.33	1.028	0.5092	0.4337	0.712	1.037	1.39	1.034	1.394
Probable ATP-dependent RNA helicase DDX5 OS=Homo sapiens GN=DDX5 PE=2 SV=1	B4DLW8	lLQLVEDR	0.68	23.31	38.1538	12.16	1.336	0.4729	0.4716	0.5374
Probable ATP-dependent RNA helicase DDX5 OS=Homo sapiens GN=DDX5 PE=2 SV=1	B4DLW8	lMEEIMSEk	0.99	35.35	37.0731	28.64	0.9142	0.541	0.3949	0.8183	1.23	1.294	0.9431	1.383
Probable ATP-dependent RNA helicase DDX5 OS=Homo sapiens GN=DDX5 PE=2 SV=1	B4DLW8	nFYQEHPDLAR	1	29.72	35.2904	29.72	0.7576	0.6103	0.5785	0.5974
Probable ATP-dependent RNA helicase DDX5 OS=Homo sapiens GN=DDX5 PE=2 SV=1	B4DLW8	qLAEDFLk	0.99	62.48	38.75	38.25	1.007	0.4227	0.5214	0.729
Probable ATP-dependent RNA helicase DDX5 OS=Homo sapiens GN=DDX5 PE=2 SV=1	B4DLW8	qVSDLISVLR	0.94	26.41	38.109	21.95	0.9838	0.4528	0.6664	0.5384	0.854	1.534	1.095	1.506
Probable ATP-dependent RNA helicase DDX5 OS=Homo sapiens GN=DDX5 PE=2 SV=1	B4DLW8	tAQEVETYR	0.98	29.81	35.8704	23.78	0.8493	0.5869	0.5761	0.5565
Probable ATP-dependent RNA helicase DDX5 OS=Homo sapiens GN=DDX5 PE=2 SV=1	B4DLW8	tIVFVETk	0.99	47.19	37.8183	38.83	0.9469	0.4733	0.5835	0.6111
Probable ATP-dependent RNA helicase DDX5 OS=Homo sapiens GN=DDX5 PE=2 SV=1	B4DLW8	tTYLVLDEADR	1	71.93	36.8323	63.29	0.9054	0.6047	0.5229	0.5597
Cluster of U5 small nuclear ribonucleoprotein 40 kDa protein OS=Homo sapiens GN=SNRNP40 PE=2 SV=1 (B4DQJ1)	B4DQJ1	fVYVWDTTSR	1	28.78	35.5787	28.78	1.096	0.821	0.4571	0.5545	0.9726	1.549	1.286	2.775
Cluster of U5 small nuclear ribonucleoprotein 40 kDa protein OS=Homo sapiens GN=SNRNP40 PE=2 SV=1 (B4DQJ1)	B4DQJ1	iFQGNVHNFEk	0.94	24.81	37.5778	18.62					0.8223	1.743	1.711	2.194
Cluster of U5 small nuclear ribonucleoprotein 40 kDa protein OS=Homo sapiens GN=SNRNP40 PE=2 SV=1 (B4DQJ1)	B4DQJ1	tVAVWDSETGER	1	52.11	35.1534	39	0.9307	0.7094	0.6026	0.5734	1.225	1.549	1.389	2.04
U5 small nuclear ribonucleoprotein 40 kDa protein OS=Homo sapiens GN=SNRNP40 PE=2 SV=1	B4DQJ1	fVYVWDTTSR	1	28.78	35.5787	28.78	1.096	0.821	0.4571	0.5545	0.9726	1.549	1.286	2.775
U5 small nuclear ribonucleoprotein 40 kDa protein OS=Homo sapiens GN=SNRNP40 PE=2 SV=1	B4DQJ1	iFQGNVHNFEk	0.94	24.81	37.5778	18.62					0.8223	1.743	1.711	2.194
U5 small nuclear ribonucleoprotein 40 kDa protein OS=Homo sapiens GN=SNRNP40 PE=2 SV=1	B4DQJ1	tVAVWDSETGER	1	52.11	35.1534	39	0.9307	0.7094	0.6026	0.5734	1.225	1.549	1.389	2.04
Cluster of MOB kinase activator 1B OS=Homo sapiens GN=MOB1B PE=2 SV=1 (B4DRY3)	B4DRY3	eLAPLQELIEk	1	78.65	36.5283	60.32	0.907	0.3348	0.5045	1.016	1.199	1.398	1.546	1.4
Cluster of MOB kinase activator 1B OS=Homo sapiens GN=MOB1B PE=2 SV=1 (B4DRY3)	B4DRY3	iGVPFPk	0.82	24.5	37.1725	13.3	1.081	0.47	0.5907	0.5267	0.9571	1.524	1.62	1.495
Cluster of MOB kinase activator 1B OS=Homo sapiens GN=MOB1B PE=2 SV=1 (B4DRY3)	B4DRY3	nFMSVAk	0.9	39.84	37.8204	23.57					0.9185	1.672	1.505	1.57
MOB kinase activator 1B OS=Homo sapiens GN=MOB1B PE=2 SV=1	B4DRY3	eLAPLQELIEk	1	78.65	36.5283	60.32	0.907	0.3348	0.5045	1.016	1.199	1.398	1.546	1.4
MOB kinase activator 1B OS=Homo sapiens GN=MOB1B PE=2 SV=1	B4DRY3	iGVPFPk	0.82	24.5	37.1725	13.3	1.081	0.47	0.5907	0.5267	0.9571	1.524	1.62	1.495
MOB kinase activator 1B OS=Homo sapiens GN=MOB1B PE=2 SV=1	B4DRY3	nFMSVAk	0.9	39.84	37.8204	23.57					0.9185	1.672	1.505	1.57
Cluster of Eukaryotic translation initiation factor 3 subunit J OS=Homo sapiens GN=EIF3J PE=2 SV=1 (B4DUI3)	B4DUI3	eEAEVkPEVk	0.53	20.66	37.6641	11.79					0.9974	1.573	1.235	1.8
Cluster of Eukaryotic translation initiation factor 3 subunit J OS=Homo sapiens GN=EIF3J PE=2 SV=1 (B4DUI3)	B4DUI3	eTFGVNNAVYGIDAMNPSSR	0.98	21.51	32.7761	21.51	1	0.2718	0.2596	0.2044
Cluster of Eukaryotic translation initiation factor 3 subunit J OS=Homo sapiens GN=EIF3J PE=2 SV=1 (B4DUI3)	B4DUI3	kLQEESDLELAk	1	54.56	37.277	0					1.131	1.598	1.446	1.335
Cluster of Eukaryotic translation initiation factor 3 subunit J OS=Homo sapiens GN=EIF3J PE=2 SV=1 (B4DUI3)	B4DUI3	lEEPEEPk	0.99	49.66	37.0748	33.69	1.479	0.1141	0.1947	0.1544	0.7371	1.726	1.608	1.705
Cluster of Eukaryotic translation initiation factor 3 subunit J OS=Homo sapiens GN=EIF3J PE=2 SV=1 (B4DUI3)	B4DUI3	lQEESDLELAk	1	46.01	37.9204	38.35	0.3606	0.218	0.3128	0.2063	1.086	1.491	1.602	1.345
Cluster of Eukaryotic translation initiation factor 3 subunit J OS=Homo sapiens GN=EIF3J PE=2 SV=1 (B4DUI3)	B4DUI3	rLEEPEEPk	0.95	31.93	37.522	21.25	0.6262	0.2049	0.2312	0.1711	0.9094	1.709	1.38	1.662
Cluster of Eukaryotic translation initiation factor 3 subunit J OS=Homo sapiens GN=EIF3J PE=2 SV=1 (B4DUI3)	B4DUI3	vLTPEEQLADk	1	38.09	37.9148	29.19	1.583	0.1208	0.1525	0.1309	1.044	1.837	1.141	1.569
Eukaryotic translation initiation factor 3 subunit J OS=Homo sapiens GN=EIF3J PE=2 SV=1	B4DUI3	eEAEVkPEVk	0.53	20.66	37.6641	11.79					0.9974	1.573	1.235	1.8
Eukaryotic translation initiation factor 3 subunit J OS=Homo sapiens GN=EIF3J PE=2 SV=1	B4DUI3	kLQEESDLELAk	1	54.56	37.277	0					1.131	1.598	1.446	1.335
Eukaryotic translation initiation factor 3 subunit J OS=Homo sapiens GN=EIF3J PE=2 SV=1	B4DUI3	lEEPEEPk	0.99	49.66	37.0748	33.69	1.479	0.1141	0.1947	0.1544	0.7371	1.726	1.608	1.705
Eukaryotic translation initiation factor 3 subunit J OS=Homo sapiens GN=EIF3J PE=2 SV=1	B4DUI3	lQEESDLELAk	1	46.01	37.9204	38.35	0.3606	0.218	0.3128	0.2063	1.086	1.491	1.602	1.345
Eukaryotic translation initiation factor 3 subunit J OS=Homo sapiens GN=EIF3J PE=2 SV=1	B4DUI3	rLEEPEEPk	0.95	31.93	37.522	21.25	0.6262	0.2049	0.2312	0.1711	0.9094	1.709	1.38	1.662
Eukaryotic translation initiation factor 3 subunit J OS=Homo sapiens GN=EIF3J PE=2 SV=1	B4DUI3	vLTPEEQLADk	1	38.09	37.9148	29.19	1.583	0.1208	0.1525	0.1309	1.044	1.837	1.141	1.569
Cluster of Ribokinase OS=Homo sapiens GN=RBKS PE=2 SV=1 (B4DV96)	B4DV96	dSFGNDYIENLk	0.98	37.44	36.5734	37.44	1	0.2731	0.2064	0.1772	1.021	1.534	1.71	1.561
Cluster of Ribokinase OS=Homo sapiens GN=RBKS PE=2 SV=1 (B4DV96)	B4DV96	gANQcVQAAR	1	40.6	35.1001	37.25					0.9518	2.05	0.9117	2.381
Ribokinase OS=Homo sapiens GN=RBKS PE=2 SV=1	B4DV96	dSFGNDYIENLk	0.98	37.44	36.5734	37.44	1	0.2731	0.2064	0.1772	1.021	1.534	1.71	1.561
Ribokinase OS=Homo sapiens GN=RBKS PE=2 SV=1	B4DV96	gANQcVQAAR	1	40.6	35.1001	37.25					0.9518	2.05	0.9117	2.381
Cluster of ELAV-like protein 1 OS=Homo sapiens GN=ELAVL1 PE=2 SV=1 (B4DVB8)	B4DVB8	dANLYISGLPR	1	49.31	38.4739	42.86	0.5972	0.5441	0.3656	0.5158	1.064	1.703	1.147	2.099
Cluster of ELAV-like protein 1 OS=Homo sapiens GN=ELAVL1 PE=2 SV=1 (B4DVB8)	B4DVB8	dVEDMFSR	0.99	34.21	32.1985	28.58	1.173	0.4593	0.3916	0.2895	0.9926	1.722	1.566	1.788
Cluster of ELAV-like protein 1 OS=Homo sapiens GN=ELAVL1 PE=2 SV=1 (B4DVB8)	B4DVB8	fAANPNQNk	0.87	23.02	38.6177	17.62	1.067	0.4541	0.3056	0.414
Cluster of ELAV-like protein 1 OS=Homo sapiens GN=ELAVL1 PE=2 SV=1 (B4DVB8)	B4DVB8	iLQVSFk	0.9	54.17	38.1531	27.67					1.12	1.431	1.441	2.093
Cluster of ELAV-like protein 1 OS=Homo sapiens GN=ELAVL1 PE=2 SV=1 (B4DVB8)	B4DVB8	sEAEEAITSFNGHkPPGSSEPITVk	0.97	23.82	34.8101	23.82	0.5391	0.6753	0.5113	0.3292
Cluster of ELAV-like protein 1 OS=Homo sapiens GN=ELAVL1 PE=2 SV=1 (B4DVB8)	B4DVB8	sLFSSIGEVESAk	1	102.08	37.7735	97.73	1.078	0.4971	0.341	0.333	1.026	1.934	1.299	1.875
Cluster of ELAV-like protein 1 OS=Homo sapiens GN=ELAVL1 PE=2 SV=1 (B4DVB8)	B4DVB8	tNLIVNYLPQNMTQDELR	1	59.17	36.3002	57.21					0.9597	2.386	1.141	1.85
Cluster of ELAV-like protein 1 OS=Homo sapiens GN=ELAVL1 PE=2 SV=1 (B4DVB8)	B4DVB8	vLVDQTTGLSR	0.76	23.65	38.3001	15.41	1.006	0.577	0.3111	0.3395	0.8563	1.875	1.55	1.956
ELAV-like protein 1 OS=Homo sapiens GN=ELAVL1 PE=2 SV=1	B4DVB8	dANLYISGLPR	1	49.31	38.4739	42.86	0.5972	0.5441	0.3656	0.5158	1.064	1.703	1.147	2.099
ELAV-like protein 1 OS=Homo sapiens GN=ELAVL1 PE=2 SV=1	B4DVB8	dVEDMFSR	0.99	34.21	32.1985	28.58	1.173	0.4593	0.3916	0.2895	0.9926	1.722	1.566	1.788
ELAV-like protein 1 OS=Homo sapiens GN=ELAVL1 PE=2 SV=1	B4DVB8	fAANPNQNk	0.87	23.02	38.6177	17.62	1.067	0.4541	0.3056	0.414
ELAV-like protein 1 OS=Homo sapiens GN=ELAVL1 PE=2 SV=1	B4DVB8	iLQVSFk	0.9	54.17	38.1531	27.67					1.12	1.431	1.441	2.093
ELAV-like protein 1 OS=Homo sapiens GN=ELAVL1 PE=2 SV=1	B4DVB8	sEAEEAITSFNGHkPPGSSEPITVk	0.97	23.82	34.8101	23.82	0.5391	0.6753	0.5113	0.3292
ELAV-like protein 1 OS=Homo sapiens GN=ELAVL1 PE=2 SV=1	B4DVB8	sLFSSIGEVESAk	1	102.08	37.7735	97.73	1.078	0.4971	0.341	0.333	1.026	1.934	1.299	1.875
ELAV-like protein 1 OS=Homo sapiens GN=ELAVL1 PE=2 SV=1	B4DVB8	tNLIVNYLPQNMTQDELR	1	59.17	36.3002	57.21					0.9597	2.386	1.141	1.85
ELAV-like protein 1 OS=Homo sapiens GN=ELAVL1 PE=2 SV=1	B4DVB8	vLVDQTTGLSR	0.76	23.65	38.3001	15.41	1.006	0.577	0.3111	0.3395	0.8563	1.875	1.55	1.956
Cluster of Fragile X mental retardation syndrome-related protein 1 OS=Homo sapiens GN=FXR1 PE=2 SV=1 (B4DXZ6)	B4DXZ6	cTVDVPEDLR	1	40.42	34.36	35.76	0.7628	0.6006	0.6445	0.7593	0.9354	0.9843	1.661	0.9264
Cluster of Fragile X mental retardation syndrome-related protein 1 OS=Homo sapiens GN=FXR1 PE=2 SV=1 (B4DXZ6)	B4DXZ6	eISEGDEVEVYSR	0.96	19.68	34.2504	19.68					1.136	0.8109	1.207	1.273
Cluster of Fragile X mental retardation syndrome-related protein 1 OS=Homo sapiens GN=FXR1 PE=2 SV=1 (B4DXZ6)	B4DXZ6	sSISSVLk	0.99	49.81	38.9315	37.63	5.199	No Values	0.2616	0.2396	0.9277	0.9483	1.323	1.217
Cluster of Fragile X mental retardation syndrome-related protein 1 OS=Homo sapiens GN=FXR1 PE=2 SV=1 (B4DXZ6)	B4DXZ6	vNILSDMHLR	0.93	25.99	38.0956	23.8	0.8366	0.6746	0.4972	0.7989
Fragile X mental retardation syndrome-related protein 1 OS=Homo sapiens GN=FXR1 PE=2 SV=1	B4DXZ6	cTVDVPEDLR	1	40.42	34.36	35.76	0.7628	0.6006	0.6445	0.7593	0.9354	0.9843	1.661	0.9264
Fragile X mental retardation syndrome-related protein 1 OS=Homo sapiens GN=FXR1 PE=2 SV=1	B4DXZ6	eISEGDEVEVYSR	0.96	19.68	34.2504	19.68					1.136	0.8109	1.207	1.273
Fragile X mental retardation syndrome-related protein 1 OS=Homo sapiens GN=FXR1 PE=2 SV=1	B4DXZ6	sSISSVLk	0.99	49.81	38.9315	37.63	5.199	No Values	0.2616	0.2396	0.9277	0.9483	1.323	1.217
Fragile X mental retardation syndrome-related protein 1 OS=Homo sapiens GN=FXR1 PE=2 SV=1	B4DXZ6	vNILSDMHLR	0.93	25.99	38.0956	23.8	0.8366	0.6746	0.4972	0.7989
Cluster of Peroxisomal targeting signal 1 receptor OS=Homo sapiens GN=PEX5 PE=2 SV=1 (B4E0T2)	B4E0T2	aLELQPGYIR	0.78	24.9	38.379	12.79	0.8985	0.5203	0.6341	0.8209	1.195	1.169	1.454	1.562
Cluster of Peroxisomal targeting signal 1 receptor OS=Homo sapiens GN=PEX5 PE=2 SV=1 (B4E0T2)	B4E0T2	dHPQPFEEGLR	1	33.02	34.4122	27.76					0.9481	2.138	1.289	1.194
Cluster of Peroxisomal targeting signal 1 receptor OS=Homo sapiens GN=PEX5 PE=2 SV=1 (B4E0T2)	B4E0T2	eLFLAAVR	0.66	27.3	39.627	10.73	1.226	0.5608	0.5334	0.6619	1.026	1.582	1.259	1.526
Cluster of Peroxisomal targeting signal 1 receptor OS=Homo sapiens GN=PEX5 PE=2 SV=1 (B4E0T2)	B4E0T2	eLVEAEcGGANPLMk	1	41.07	35.7818	39.5	0.9769	0.47	0.7481	0.7085
Cluster of Peroxisomal targeting signal 1 receptor OS=Homo sapiens GN=PEX5 PE=2 SV=1 (B4E0T2)	B4E0T2	lALSMLGQSDAYGAADAR	0.81	32.06	36.0379	0	0.9678	0.9971	0.359	0.01
Cluster of Peroxisomal targeting signal 1 receptor OS=Homo sapiens GN=PEX5 PE=2 SV=1 (B4E0T2)	B4E0T2	lWLGEPEGTATDR	1	59.39	36.6511	49.24	0.843	0.6552	0.6869	0.6414
Cluster of Peroxisomal targeting signal 1 receptor OS=Homo sapiens GN=PEX5 PE=2 SV=1 (B4E0T2)	B4E0T2	sAIESDVDFWDk	1	62.47	34.3902	58.28	0.9928	0.3772	0.8919	0.7285	0.6547	2.075	1.406	1.634
Cluster of Peroxisomal targeting signal 1 receptor OS=Homo sapiens GN=PEX5 PE=2 SV=1 (B4E0T2)	B4E0T2	wAEEYLEQSEEk	0.98	26.74	33.0168	20.98					1.133	1.18	1.384	1.685
Peroxisomal targeting signal 1 receptor OS=Homo sapiens GN=PEX5 PE=2 SV=1	B4E0T2	aLELQPGYIR	0.78	24.9	38.379	12.79	0.8985	0.5203	0.6341	0.8209	1.195	1.169	1.454	1.562
Peroxisomal targeting signal 1 receptor OS=Homo sapiens GN=PEX5 PE=2 SV=1	B4E0T2	dHPQPFEEGLR	1	33.02	34.4122	27.76					0.9481	2.138	1.289	1.194
Peroxisomal targeting signal 1 receptor OS=Homo sapiens GN=PEX5 PE=2 SV=1	B4E0T2	eLFLAAVR	0.66	27.3	39.627	10.73	1.226	0.5608	0.5334	0.6619	1.026	1.582	1.259	1.526
Peroxisomal targeting signal 1 receptor OS=Homo sapiens GN=PEX5 PE=2 SV=1	B4E0T2	eLVEAEcGGANPLMk	1	41.07	35.7818	39.5	0.9769	0.47	0.7481	0.7085
Peroxisomal targeting signal 1 receptor OS=Homo sapiens GN=PEX5 PE=2 SV=1	B4E0T2	lALSMLGQSDAYGAADAR	0.81	32.06	36.0379	0	0.9678	0.9971	0.359	0.01
Peroxisomal targeting signal 1 receptor OS=Homo sapiens GN=PEX5 PE=2 SV=1	B4E0T2	lWLGEPEGTATDR	1	59.39	36.6511	49.24	0.843	0.6552	0.6869	0.6414
Peroxisomal targeting signal 1 receptor OS=Homo sapiens GN=PEX5 PE=2 SV=1	B4E0T2	sAIESDVDFWDk	1	62.47	34.3902	58.28	0.9928	0.3772	0.8919	0.7285	0.6547	2.075	1.406	1.634
Peroxisomal targeting signal 1 receptor OS=Homo sapiens GN=PEX5 PE=2 SV=1	B4E0T2	wAEEYLEQSEEk	0.98	26.74	33.0168	20.98					1.133	1.18	1.384	1.685
Cluster of Protein LZIC OS=Homo sapiens GN=LZIC PE=2 SV=1 (B4E2N0)	B4E2N0	eTLEQLSEFNDSLk	1	42.92	36.8664	37.13	1.03	0.6569	0.5909	0.6465
Cluster of Protein LZIC OS=Homo sapiens GN=LZIC PE=2 SV=1 (B4E2N0)	B4E2N0	eTLEQLSEFNDSLkk	0.54	15.11	36.6502	12.09	0.948	0.6716	0.6582	0.6196
Cluster of Protein LZIC OS=Homo sapiens GN=LZIC PE=2 SV=1 (B4E2N0)	B4E2N0	qNLEEQLDR	0.76	21.67	35.3364	15.2					1.18	1.294	1.12	1.275
Cluster of Protein LZIC OS=Homo sapiens GN=LZIC PE=2 SV=1 (B4E2N0)	B4E2N0	vEILTALR	0.59	25.73	36.6474	8.4	1.055	0.4634	0.9899	0.5345	0.9286	0.8882	1.444	1.832
Cluster of Protein LZIC OS=Homo sapiens GN=LZIC PE=2 SV=1 (B4E2N0)	B4E2N0	vSTDLGSGDk	1	56.87	37.8668	40.23					0.9307	1.253	1.164	1.608
Protein LZIC OS=Homo sapiens GN=LZIC PE=2 SV=1	B4E2N0	eTLEQLSEFNDSLk	1	42.92	36.8664	37.13	1.03	0.6569	0.5909	0.6465
Protein LZIC OS=Homo sapiens GN=LZIC PE=2 SV=1	B4E2N0	eTLEQLSEFNDSLkk	0.54	15.11	36.6502	12.09	0.948	0.6716	0.6582	0.6196
Protein LZIC OS=Homo sapiens GN=LZIC PE=2 SV=1	B4E2N0	qNLEEQLDR	0.76	21.67	35.3364	15.2					1.18	1.294	1.12	1.275
Protein LZIC OS=Homo sapiens GN=LZIC PE=2 SV=1	B4E2N0	vEILTALR	0.59	25.73	36.6474	8.4	1.055	0.4634	0.9899	0.5345	0.9286	0.8882	1.444	1.832
Protein LZIC OS=Homo sapiens GN=LZIC PE=2 SV=1	B4E2N0	vSTDLGSGDk	1	56.87	37.8668	40.23					0.9307	1.253	1.164	1.608
Cluster of Conserved oligomeric Golgi complex subunit 2 OS=Homo sapiens GN=COG2 PE=2 SV=1 (B7Z2Y2)	B7Z2Y2	eEVLSLR	0.88	31.2	38.99	12.42	0.8813	0.7353	0.8854	1.146
Cluster of Conserved oligomeric Golgi complex subunit 2 OS=Homo sapiens GN=COG2 PE=2 SV=1 (B7Z2Y2)	B7Z2Y2	eTSALEASSPLLTGQILER	1	50.91	36.8726	48.15	1.276	0.9519	0.8276	0.6543
Cluster of Conserved oligomeric Golgi complex subunit 2 OS=Homo sapiens GN=COG2 PE=2 SV=1 (B7Z2Y2)	B7Z2Y2	lEMIGFk	0.9	39.96	42.0382	21.26	0.9482	0.8648	0.7279	1.102	1	1.826	1.822	1.969
Cluster of Conserved oligomeric Golgi complex subunit 2 OS=Homo sapiens GN=COG2 PE=2 SV=1 (B7Z2Y2)	B7Z2Y2	sFSALAELVAAAk	1	48.68	36.9732	44.43	1.042	1.186	0.6084	0.8747
Conserved oligomeric Golgi complex subunit 2 OS=Homo sapiens GN=COG2 PE=2 SV=1	B7Z2Y2	eEVLSLR	0.88	31.2	38.99	12.42	0.8813	0.7353	0.8854	1.146
Conserved oligomeric Golgi complex subunit 2 OS=Homo sapiens GN=COG2 PE=2 SV=1	B7Z2Y2	eTSALEASSPLLTGQILER	1	50.91	36.8726	48.15	1.276	0.9519	0.8276	0.6543
Conserved oligomeric Golgi complex subunit 2 OS=Homo sapiens GN=COG2 PE=2 SV=1	B7Z2Y2	lEMIGFk	0.9	39.96	42.0382	21.26	0.9482	0.8648	0.7279	1.102	1	1.826	1.822	1.969
Conserved oligomeric Golgi complex subunit 2 OS=Homo sapiens GN=COG2 PE=2 SV=1	B7Z2Y2	sFSALAELVAAAk	1	48.68	36.9732	44.43	1.042	1.186	0.6084	0.8747
Cluster of Junctional adhesion molecule A OS=Homo sapiens GN=F11R PE=2 SV=1 (B7Z5W1)	B7Z5W1	aVLTcSEQDGSPPSEYTWFk	1	35.51	31.6643	33.97	1.039	1.084	0.2221	0.8669
Cluster of Junctional adhesion molecule A OS=Homo sapiens GN=F11R PE=2 SV=1 (B7Z5W1)	B7Z5W1	iTASYEDR	0.99	32.41	35.7276	29.35	0.9095	0.5875	0.5518	0.7354
Cluster of Junctional adhesion molecule A OS=Homo sapiens GN=F11R PE=2 SV=1 (B7Z5W1)	B7Z5W1	lScAYSGFSSPR	0.7	15.06	33.0146	14.99					0.01568	1.222	2.59	2.596
Cluster of Junctional adhesion molecule A OS=Homo sapiens GN=F11R PE=2 SV=1 (B7Z5W1)	B7Z5W1	lVcYNNk	0.89	25.37	37.4013	17.18					1.084	1.757	3.145	2.769
Cluster of Junctional adhesion molecule A OS=Homo sapiens GN=F11R PE=2 SV=1 (B7Z5W1)	B7Z5W1	vIYSQPSAR	0.86	25.05	38.9944	16.42					1.33	2.496	2.157	2.316
Junctional adhesion molecule A OS=Homo sapiens GN=F11R PE=2 SV=1	B7Z5W1	aVLTcSEQDGSPPSEYTWFk	1	35.51	31.6643	33.97	1.039	1.084	0.2221	0.8669
Junctional adhesion molecule A OS=Homo sapiens GN=F11R PE=2 SV=1	B7Z5W1	iTASYEDR	0.99	32.41	35.7276	29.35	0.9095	0.5875	0.5518	0.7354
Junctional adhesion molecule A OS=Homo sapiens GN=F11R PE=2 SV=1	B7Z5W1	lScAYSGFSSPR	0.7	15.06	33.0146	14.99					0.01568	1.222	2.59	2.596
Junctional adhesion molecule A OS=Homo sapiens GN=F11R PE=2 SV=1	B7Z5W1	lVcYNNk	0.89	25.37	37.4013	17.18					1.084	1.757	3.145	2.769
Junctional adhesion molecule A OS=Homo sapiens GN=F11R PE=2 SV=1	B7Z5W1	vIYSQPSAR	0.86	25.05	38.9944	16.42					1.33	2.496	2.157	2.316
Cluster of Tryptophan--tRNA ligase, mitochondrial OS=Homo sapiens GN=WARS2 PE=2 SV=1 (B7Z5X7)	B7Z5X7	eLAYTVcQEVk	0.93	24.86	37.3239	16.37	0.9377	1.02	0.8966	0.961
Cluster of Tryptophan--tRNA ligase, mitochondrial OS=Homo sapiens GN=WARS2 PE=2 SV=1 (B7Z5X7)	B7Z5X7	iTDSPEEIVQk	0.82	17.56	37.9906	15.95	1.059	1.001	0.9763	0.7961	1	2.023	1.997	1.9
Tryptophan--tRNA ligase, mitochondrial OS=Homo sapiens GN=WARS2 PE=2 SV=1	B7Z5X7	eLAYTVcQEVk	0.93	24.86	37.3239	16.37	0.9377	1.02	0.8966	0.961
Tryptophan--tRNA ligase, mitochondrial OS=Homo sapiens GN=WARS2 PE=2 SV=1	B7Z5X7	iTDSPEEIVQk	0.82	17.56	37.9906	15.95	1.059	1.001	0.9763	0.7961	1	2.023	1.997	1.9
Cluster of Serine/arginine-rich-splicing factor 7 OS=Homo sapiens GN=SRSF7 PE=4 SV=1 (C9JAB2)	C9JAB2	vELSTGMPR	1	37.59	38.2756	24.64					1.142	1.554	1.037	1.803
Cluster of Serine/arginine-rich-splicing factor 7 OS=Homo sapiens GN=SRSF7 PE=4 SV=1 (C9JAB2)	C9JAB2	vYVGNLGTGAGk	1	77.05	38.4454	71.78	1	0.4327	0.5334	0.4171	0.9366	1.623	1.193	1.832
Serine/arginine-rich-splicing factor 7 OS=Homo sapiens GN=SRSF7 PE=4 SV=1	C9JAB2	vELSTGMPR	1	37.59	38.2756	24.64					1.142	1.554	1.037	1.803
Serine/arginine-rich-splicing factor 7 OS=Homo sapiens GN=SRSF7 PE=4 SV=1	C9JAB2	vYVGNLGTGAGk	1	77.05	38.4454	71.78	1	0.4327	0.5334	0.4171	0.9366	1.623	1.193	1.832
Cluster of Phosphoribosyl pyrophosphate synthase-associated protein 2 (Fragment) OS=Homo sapiens GN=PRPSAP2 PE=4 SV=1 (C9JDH0)	C9JDH0	dVFIIQTVSk	1	39.01	37.4178	28.81	0.9348	0.726	0.9329	1.225
Cluster of Phosphoribosyl pyrophosphate synthase-associated protein 2 (Fragment) OS=Homo sapiens GN=PRPSAP2 PE=4 SV=1 (C9JDH0)	C9JDH0	lLASMMck	0.99	43.13	37.4139	36.78					1	1.853	1.511	2.415
Cluster of Phosphoribosyl pyrophosphate synthase-associated protein 2 (Fragment) OS=Homo sapiens GN=PRPSAP2 PE=4 SV=1 (C9JDH0)	C9JDH0	vQVYQEPNR	0.98	37.64	35.9999	36.88	1.035	0.7746	0.9927	0.9752
Phosphoribosyl pyrophosphate synthase-associated protein 2 (Fragment) OS=Homo sapiens GN=PRPSAP2 PE=4 SV=1	C9JDH0	dVFIIQTVSk	1	39.01	37.4178	28.81	0.9348	0.726	0.9329	1.225
Phosphoribosyl pyrophosphate synthase-associated protein 2 (Fragment) OS=Homo sapiens GN=PRPSAP2 PE=4 SV=1	C9JDH0	lLASMMck	0.99	43.13	37.4139	36.78					1	1.853	1.511	2.415
Phosphoribosyl pyrophosphate synthase-associated protein 2 (Fragment) OS=Homo sapiens GN=PRPSAP2 PE=4 SV=1	C9JDH0	vQVYQEPNR	0.98	37.64	35.9999	36.88	1.035	0.7746	0.9927	0.9752
Cluster of Fibrinogen gamma chain OS=Homo sapiens GN=FGG PE=4 SV=1 (C9JEU5)	C9JEU5	aIQLTYNPDESSkPNMIDAATLk	1	51.03	39.6666	51.03	1.056	1.867	1.603	1.81	1.03	0.09531	0.1015	0.1022
Cluster of Fibrinogen gamma chain OS=Homo sapiens GN=FGG PE=4 SV=1 (C9JEU5)	C9JEU5	aIQLTyNPDESSkPNMIDAATLk	0.99	27.21	34.0192	27.21	1.069	1.938	1.486	1.845
Cluster of Fibrinogen gamma chain OS=Homo sapiens GN=FGG PE=4 SV=1 (C9JEU5)	C9JEU5	aSTPNGYDNGIIWATWk	1	28.5	39.0859	28.5	0.9505	1.655	1.94	1.768	0.6841	0.1226	0.1059	0.1068
Cluster of Fibrinogen gamma chain OS=Homo sapiens GN=FGG PE=4 SV=1 (C9JEU5)	C9JEU5	aSTPNGyDNGIIWATWk	0.67	20.89	40.4759	20.89	1.092	1.622	1.797	1.802
Cluster of Fibrinogen gamma chain OS=Homo sapiens GN=FGG PE=4 SV=1 (C9JEU5)	C9JEU5	cHAGHLNGVYYQGGTYSk	0.98	34.07	37.4889	33.78	1.08	1.441	1.977	1.855	1.129	0.1017	0.1077	0.08773
Cluster of Fibrinogen gamma chain OS=Homo sapiens GN=FGG PE=4 SV=1 (C9JEU5)	C9JEU5	cHAGHLNGVyYQGGTYSk	0.57	28.77	34.0603	2.91	0.8405	1.3	2.222	2.319
Cluster of Fibrinogen gamma chain OS=Homo sapiens GN=FGG PE=4 SV=1 (C9JEU5)	C9JEU5	cHAGHLNGVYyQGGTYSk	0.92	38.33	33.6135	6.18	0.9755	1.556	1.899	1.975
Cluster of Fibrinogen gamma chain OS=Homo sapiens GN=FGG PE=4 SV=1 (C9JEU5)	C9JEU5	cHAGHLNGVYYQGGTySk	0.66	29.21	34.0295	6.34	1.154	1.839	1.704	1.557
Cluster of Fibrinogen gamma chain OS=Homo sapiens GN=FGG PE=4 SV=1 (C9JEU5)	C9JEU5	dcQDIANk	0.8	18.67	35.5133	15.49	0.9006	1.411	1.854	1.783	1.077	0.09524	0.0758	0.0504
Cluster of Fibrinogen gamma chain OS=Homo sapiens GN=FGG PE=4 SV=1 (C9JEU5)	C9JEU5	dcQDIANkGAk	1	38.44	37.3695	38.44	1.008	1.48	1.527	1.87
Cluster of Fibrinogen gamma chain OS=Homo sapiens GN=FGG PE=4 SV=1 (C9JEU5)	C9JEU5	dNccILDER	0.89	16.23	25	16.23	1.059	1.706	2.09	1.494	0.9133	0.07895	0.1757	0.07817
Cluster of Fibrinogen gamma chain OS=Homo sapiens GN=FGG PE=4 SV=1 (C9JEU5)	C9JEU5	eGFGHLSPTGTTEFWLGNEk	1	48.05	39.9682	48.05	1.112	1.599	1.823	1.649	0.8632	0.1233	0.1029	0.09874
Cluster of Fibrinogen gamma chain OS=Homo sapiens GN=FGG PE=4 SV=1 (C9JEU5)	C9JEU5	fEGNcAEQDGSGWWMNk	1	101.7	25	101.7	1.242	2.022	1.785	1.273	1.219	0.08522	0.09512	0.0907
Cluster of Fibrinogen gamma chain OS=Homo sapiens GN=FGG PE=4 SV=1 (C9JEU5)	C9JEU5	fFTSHNGMQFSTWDNDNDk	0.98	24.69	27.2997	24.69	1.123	1.885	2.105	1.262	0.4271	0.1578	0.1067	0.1538
Cluster of Fibrinogen gamma chain OS=Homo sapiens GN=FGG PE=4 SV=1 (C9JEU5)	C9JEU5	fGSYcPTTcGIADFLSTYQTk	1	70.23	31.2613	70.23	1.815	0.8454	1.496	2.452	0.8469	No Values	0.03927	No Values
Cluster of Fibrinogen gamma chain OS=Homo sapiens GN=FGG PE=4 SV=1 (C9JEU5)	C9JEU5	fGSycPTTcGIADFLSTYQTk	0.99	42.48	38.1231	35.34	0.9757	0.9998	2.207	2.615
Cluster of Fibrinogen gamma chain OS=Homo sapiens GN=FGG PE=4 SV=1 (C9JEU5)	C9JEU5	fGSYcPTTcGIADFLSTyQTk	0.67	13.2	33.3365	13.2	1.135	1.106	1.748	2.566
Cluster of Fibrinogen gamma chain OS=Homo sapiens GN=FGG PE=4 SV=1 (C9JEU5)	C9JEU5	iDAATLk	0.9	32.95	39.5022	19.39	1.403	1.333	1.306	1.754
Cluster of Fibrinogen gamma chain OS=Homo sapiens GN=FGG PE=4 SV=1 (C9JEU5)	C9JEU5	iHLISTQSAIPYALR	1	42.44	36.5002	42.44	1.115	1.206	2.097	2.035	1.108	0.07943	0.1512	0.04105
Cluster of Fibrinogen gamma chain OS=Homo sapiens GN=FGG PE=4 SV=1 (C9JEU5)	C9JEU5	iHLISTQSAIPyALR	0.93	21.9	35.0147	21.9	0.876	1.249	2.301	2.177
Cluster of Fibrinogen gamma chain OS=Homo sapiens GN=FGG PE=4 SV=1 (C9JEU5)	C9JEU5	kNWIQYk	0.9	21.04	37.0638	18.43	1.142	1.244	2.055	1.928	1.524	No Values	0.1159	0.03435
Cluster of Fibrinogen gamma chain OS=Homo sapiens GN=FGG PE=4 SV=1 (C9JEU5)	C9JEU5	lDGSVDFk	0.97	28.7	38.0598	18.64	0.998	1.566	2.089	1.731	1.215	0.08477	0.09421	0.07019
Cluster of Fibrinogen gamma chain OS=Homo sapiens GN=FGG PE=4 SV=1 (C9JEU5)	C9JEU5	lDGSVDFkk	1	43.02	37.4764	32.91	1.036	1.358	1.986	1.99	1.126	0.1035	0.09219	0.1029
Cluster of Fibrinogen gamma chain OS=Homo sapiens GN=FGG PE=4 SV=1 (C9JEU5)	C9JEU5	lTIGEGQQHHLGGAk	1	56.78	37.352	53.86	1.125	1.524	1.999	1.69	0.337	0.1842	0.1308	0.1362
Cluster of Fibrinogen gamma chain OS=Homo sapiens GN=FGG PE=4 SV=1 (C9JEU5)	C9JEU5	lTYAYFAGGDAGDAFDGFDFGDDPSDk	1	131.27	25	131.27					0.9647	0.1067	0.08978	0.09191
Cluster of Fibrinogen gamma chain OS=Homo sapiens GN=FGG PE=4 SV=1 (C9JEU5)	C9JEU5	mIDAATLk	0.96	31.48	39.196	18.99	1.047	1.384	1.959	1.519	0.8139	0.1293	0.07948	0.05723
Cluster of Fibrinogen gamma chain OS=Homo sapiens GN=FGG PE=4 SV=1 (C9JEU5)	C9JEU5	rLDGSVDFk	0.99	34.27	38.464	24.3	1.013	1.593	1.973	1.775	1.128	0.06894	0.1144	0.09307
Cluster of Fibrinogen gamma chain OS=Homo sapiens GN=FGG PE=4 SV=1 (C9JEU5)	C9JEU5	rLDGSVDFkk	0.96	28.02	36.7742	22.35	0.9143	1.654	1.792	2.134
Cluster of Fibrinogen gamma chain OS=Homo sapiens GN=FGG PE=4 SV=1 (C9JEU5)	C9JEU5	tSTADYAMFk	0.98	25.77	34.7538	25.77	0.9783	1.671	1.886	1.698	1.016	0.1201	0.1098	0.08232
Cluster of Fibrinogen gamma chain OS=Homo sapiens GN=FGG PE=4 SV=1 (C9JEU5)	C9JEU5	tSTADyAMFk	1	45.79	37.1315	45.79	0.9517	1.54	2.187	1.768
Cluster of Fibrinogen gamma chain OS=Homo sapiens GN=FGG PE=4 SV=1 (C9JEU5)	C9JEU5	vDSPSLDcQDIANk	0.76	19.24	35.3983	12.52	1.446	1.384	1.646	1.709
Cluster of Fibrinogen gamma chain OS=Homo sapiens GN=FGG PE=4 SV=1 (C9JEU5)	C9JEU5	vELEDWNGR	0.97	35.11	34.6255	18.58	1.054	1.779	1.9	1.58	1.36	0.05569	0.1512	0.05401
Cluster of Fibrinogen gamma chain OS=Homo sapiens GN=FGG PE=4 SV=1 (C9JEU5)	C9JEU5	vELEDWNGRTSTADYAMFk	0.74	18.93	33.3143	18.07	1.732	1.19	1.661	1.618
Cluster of Fibrinogen gamma chain OS=Homo sapiens GN=FGG PE=4 SV=1 (C9JEU5)	C9JEU5	vGPEADk	0.9	39.37	38.8835	26.21	1.043	1.523	2.225	1.58	1.921	No Values	0.07141	0.0442
Cluster of Fibrinogen gamma chain OS=Homo sapiens GN=FGG PE=4 SV=1 (C9JEU5)	C9JEU5	vGPEADkYR	0.96	21.11	38.6022	21.11	1.041	1.642	1.93	1.665	1.176	0.03951	0.0982	0.05529
Fibrinogen gamma chain OS=Homo sapiens GN=FGG PE=4 SV=1	C9JEU5	aIQLTYNPDESSkPNMIDAATLk	1	51.03	39.6666	51.03	1.056	1.867	1.603	1.81	1.03	0.09531	0.1015	0.1022
Fibrinogen gamma chain OS=Homo sapiens GN=FGG PE=4 SV=1	C9JEU5	aIQLTyNPDESSkPNMIDAATLk	0.99	27.21	34.0192	27.21	1.069	1.938	1.486	1.845
Fibrinogen gamma chain OS=Homo sapiens GN=FGG PE=4 SV=1	C9JEU5	aSTPNGYDNGIIWATWk	1	28.5	39.0859	28.5	0.9505	1.655	1.94	1.768	0.6841	0.1226	0.1059	0.1068
Fibrinogen gamma chain OS=Homo sapiens GN=FGG PE=4 SV=1	C9JEU5	aSTPNGyDNGIIWATWk	0.67	20.89	40.4759	20.89	1.092	1.622	1.797	1.802
Fibrinogen gamma chain OS=Homo sapiens GN=FGG PE=4 SV=1	C9JEU5	cHAGHLNGVYYQGGTYSk	0.98	34.07	37.4889	33.78	1.08	1.441	1.977	1.855	1.129	0.1017	0.1077	0.08773
Fibrinogen gamma chain OS=Homo sapiens GN=FGG PE=4 SV=1	C9JEU5	cHAGHLNGVyYQGGTYSk	0.57	28.77	34.0603	2.91	0.8405	1.3	2.222	2.319
Fibrinogen gamma chain OS=Homo sapiens GN=FGG PE=4 SV=1	C9JEU5	cHAGHLNGVYyQGGTYSk	0.92	38.33	33.6135	6.18	0.9755	1.556	1.899	1.975
Fibrinogen gamma chain OS=Homo sapiens GN=FGG PE=4 SV=1	C9JEU5	cHAGHLNGVYYQGGTySk	0.66	29.21	34.0295	6.34	1.154	1.839	1.704	1.557
Fibrinogen gamma chain OS=Homo sapiens GN=FGG PE=4 SV=1	C9JEU5	dNccILDER	0.89	16.23	25	16.23	1.059	1.706	2.09	1.494	0.9133	0.07895	0.1757	0.07817
Fibrinogen gamma chain OS=Homo sapiens GN=FGG PE=4 SV=1	C9JEU5	eGFGHLSPTGTTEFWLGNEk	1	48.05	39.9682	48.05	1.112	1.599	1.823	1.649	0.8632	0.1233	0.1029	0.09874
Fibrinogen gamma chain OS=Homo sapiens GN=FGG PE=4 SV=1	C9JEU5	fEGNcAEQDGSGWWMNk	1	101.7	25	101.7	1.242	2.022	1.785	1.273	1.219	0.08522	0.09512	0.0907
Fibrinogen gamma chain OS=Homo sapiens GN=FGG PE=4 SV=1	C9JEU5	fFTSHNGMQFSTWDNDNDk	0.98	24.69	27.2997	24.69	1.123	1.885	2.105	1.262	0.4271	0.1578	0.1067	0.1538
Fibrinogen gamma chain OS=Homo sapiens GN=FGG PE=4 SV=1	C9JEU5	fGSYcPTTcGIADFLSTYQTk	1	70.23	31.2613	70.23	1.815	0.8454	1.496	2.452	0.8469	No Values	0.03927	No Values
Fibrinogen gamma chain OS=Homo sapiens GN=FGG PE=4 SV=1	C9JEU5	fGSycPTTcGIADFLSTYQTk	0.99	42.48	38.1231	35.34	0.9757	0.9998	2.207	2.615
Fibrinogen gamma chain OS=Homo sapiens GN=FGG PE=4 SV=1	C9JEU5	fGSYcPTTcGIADFLSTyQTk	0.67	13.2	33.3365	13.2	1.135	1.106	1.748	2.566
Fibrinogen gamma chain OS=Homo sapiens GN=FGG PE=4 SV=1	C9JEU5	iHLISTQSAIPYALR	1	42.44	36.5002	42.44	1.115	1.206	2.097	2.035	1.108	0.07943	0.1512	0.04105
Fibrinogen gamma chain OS=Homo sapiens GN=FGG PE=4 SV=1	C9JEU5	iHLISTQSAIPyALR	0.93	21.9	35.0147	21.9	0.876	1.249	2.301	2.177
Fibrinogen gamma chain OS=Homo sapiens GN=FGG PE=4 SV=1	C9JEU5	kNWIQYk	0.9	21.04	37.0638	18.43	1.142	1.244	2.055	1.928	1.524	No Values	0.1159	0.03435
Fibrinogen gamma chain OS=Homo sapiens GN=FGG PE=4 SV=1	C9JEU5	lDGSVDFk	0.97	28.7	38.0598	18.64	0.998	1.566	2.089	1.731	1.215	0.08477	0.09421	0.07019
Fibrinogen gamma chain OS=Homo sapiens GN=FGG PE=4 SV=1	C9JEU5	lDGSVDFkk	1	43.02	37.4764	32.91	1.036	1.358	1.986	1.99	1.126	0.1035	0.09219	0.1029
Fibrinogen gamma chain OS=Homo sapiens GN=FGG PE=4 SV=1	C9JEU5	lTIGEGQQHHLGGAk	1	56.78	37.352	53.86	1.125	1.524	1.999	1.69	0.337	0.1842	0.1308	0.1362
Fibrinogen gamma chain OS=Homo sapiens GN=FGG PE=4 SV=1	C9JEU5	lTYAYFAGGDAGDAFDGFDFGDDPSDk	1	131.27	25	131.27					0.9647	0.1067	0.08978	0.09191
Fibrinogen gamma chain OS=Homo sapiens GN=FGG PE=4 SV=1	C9JEU5	rLDGSVDFk	0.99	34.27	38.464	24.3	1.013	1.593	1.973	1.775	1.128	0.06894	0.1144	0.09307
Fibrinogen gamma chain OS=Homo sapiens GN=FGG PE=4 SV=1	C9JEU5	rLDGSVDFkk	0.96	28.02	36.7742	22.35	0.9143	1.654	1.792	2.134
Fibrinogen gamma chain OS=Homo sapiens GN=FGG PE=4 SV=1	C9JEU5	tSTADYAMFk	0.98	25.77	34.7538	25.77	0.9783	1.671	1.886	1.698	1.016	0.1201	0.1098	0.08232
Fibrinogen gamma chain OS=Homo sapiens GN=FGG PE=4 SV=1	C9JEU5	tSTADyAMFk	1	45.79	37.1315	45.79	0.9517	1.54	2.187	1.768
Fibrinogen gamma chain OS=Homo sapiens GN=FGG PE=4 SV=1	C9JEU5	vDSPSLDcQDIANk	0.76	19.24	35.3983	12.52	1.446	1.384	1.646	1.709
Fibrinogen gamma chain OS=Homo sapiens GN=FGG PE=4 SV=1	C9JEU5	vELEDWNGR	0.97	35.11	34.6255	18.58	1.054	1.779	1.9	1.58	1.36	0.05569	0.1512	0.05401
Fibrinogen gamma chain OS=Homo sapiens GN=FGG PE=4 SV=1	C9JEU5	vELEDWNGRTSTADYAMFk	0.74	18.93	33.3143	18.07	1.732	1.19	1.661	1.618
Fibrinogen gamma chain OS=Homo sapiens GN=FGG PE=4 SV=1	C9JEU5	vGPEADk	0.9	39.37	38.8835	26.21	1.043	1.523	2.225	1.58	1.921	No Values	0.07141	0.0442
Fibrinogen gamma chain OS=Homo sapiens GN=FGG PE=4 SV=1	C9JEU5	vGPEADkYR	0.96	21.11	38.6022	21.11	1.041	1.642	1.93	1.665	1.176	0.03951	0.0982	0.05529
Cluster of DNA-directed RNA polymerases I, II, and III subunit RPABC3 (Fragment) OS=Homo sapiens GN=POLR2H PE=4 SV=1 (C9JLU1)	C9JLU1	iEGDETSTEAATR	1	41.03	31.9756	41.03	1.018	0.6015	0.7973	0.8564	1	1.539	2.003	1.947
Cluster of DNA-directed RNA polymerases I, II, and III subunit RPABC3 (Fragment) OS=Homo sapiens GN=POLR2H PE=4 SV=1 (C9JLU1)	C9JLU1	lQGDANNLHGFEVDSR	0.99	28.76	34.9693	28.76	0.9765	0.7931	0.7377	0.7325
DNA-directed RNA polymerases I, II, and III subunit RPABC3 (Fragment) OS=Homo sapiens GN=POLR2H PE=4 SV=1	C9JLU1	iEGDETSTEAATR	1	41.03	31.9756	41.03	1.018	0.6015	0.7973	0.8564	1	1.539	2.003	1.947
DNA-directed RNA polymerases I, II, and III subunit RPABC3 (Fragment) OS=Homo sapiens GN=POLR2H PE=4 SV=1	C9JLU1	lQGDANNLHGFEVDSR	0.99	28.76	34.9693	28.76	0.9765	0.7931	0.7377	0.7325
Cluster of Protein ABHD14A-ACY1 OS=Homo sapiens GN=ABHD14A-ACY1 PE=4 SV=1 (C9JMV9)	C9JMV9	fMEDTAAEk	1	34.4	35.4605	30.01	1.062	1.233	0.7169	0.824
Cluster of Protein ABHD14A-ACY1 OS=Homo sapiens GN=ABHD14A-ACY1 PE=4 SV=1 (C9JMV9)	C9JMV9	lLPALASVPALPSDS	0.67	15.55	37.8039	14.77	0.9717	0.8743	0.891	1.022	1	3.37	2.615	3.229
Cluster of Protein ABHD14A-ACY1 OS=Homo sapiens GN=ABHD14A-ACY1 PE=4 SV=1 (C9JMV9)	C9JMV9	lQSNPHLk	0.84	18.86	38.3809	17.63	0.995	0.8317	0.7713	1.212
Protein ABHD14A-ACY1 OS=Homo sapiens GN=ABHD14A-ACY1 PE=4 SV=1	C9JMV9	fMEDTAAEk	1	34.4	35.4605	30.01	1.062	1.233	0.7169	0.824
Protein ABHD14A-ACY1 OS=Homo sapiens GN=ABHD14A-ACY1 PE=4 SV=1	C9JMV9	lLPALASVPALPSDS	0.67	15.55	37.8039	14.77	0.9717	0.8743	0.891	1.022	1	3.37	2.615	3.229
Protein ABHD14A-ACY1 OS=Homo sapiens GN=ABHD14A-ACY1 PE=4 SV=1	C9JMV9	lQSNPHLk	0.84	18.86	38.3809	17.63	0.995	0.8317	0.7713	1.212
60S ribosomal protein L24 OS=Homo sapiens GN=RPL24 PE=4 SV=1	C9JNW5	aITGASLADIMAk	1	85.11	38.1664	75.44	1.223	0.8414	0.6757	0.317	0.8354	2.715	2.047	1.939
60S ribosomal protein L24 OS=Homo sapiens GN=RPL24 PE=4 SV=1	C9JNW5	vELcSFSGYk	1	30.82	36.3759	27.75	0.8384	0.5608	0.6685	0.6932	1.218	1.596	1.698	2.727
Cluster of 60S ribosomal protein L24 OS=Homo sapiens GN=RPL24 PE=4 SV=1 (C9JNW5)	C9JNW5	aITGASLADIMAk	1	85.11	38.1664	75.44	1.223	0.8414	0.6757	0.317	0.8354	2.715	2.047	1.939
Cluster of 60S ribosomal protein L24 OS=Homo sapiens GN=RPL24 PE=4 SV=1 (C9JNW5)	C9JNW5	vELcSFSGYk	1	30.82	36.3759	27.75	0.8384	0.5608	0.6685	0.6932	1.218	1.596	1.698	2.727
Cluster of DnaJ homolog subfamily B member 2 (Fragment) OS=Homo sapiens GN=DNAJB2 PE=4 SV=1 (C9JRD2)	C9JRD2	aEAGSGGPGFTFTFR	1	63.53	34.6494	53.31	0.8499	1.763	1.334	1.207
Cluster of DnaJ homolog subfamily B member 2 (Fragment) OS=Homo sapiens GN=DNAJB2 PE=4 SV=1 (C9JRD2)	C9JRD2	eVAEAYEVLSDk	1	70.7	37.3846	54.48	1.036	1.759	1.466	0.9068	0.9182	0.4983	0.6609	0.6031
Cluster of DnaJ homolog subfamily B member 2 (Fragment) OS=Homo sapiens GN=DNAJB2 PE=4 SV=1 (C9JRD2)	C9JRD2	sPEEVFR	0.79	17.75	37.8902	15.2	0.9149	1.575	1.542	1.086
Cluster of DnaJ homolog subfamily B member 2 (Fragment) OS=Homo sapiens GN=DNAJB2 PE=4 SV=1 (C9JRD2)	C9JRD2	sVSTSTTFVQGR	1	44.4	36.844	34.39	1.076	1.507	1.414	1.05	1.094	0.6295	0.5062	0.5229
DnaJ homolog subfamily B member 2 (Fragment) OS=Homo sapiens GN=DNAJB2 PE=4 SV=1	C9JRD2	aEAGSGGPGFTFTFR	1	63.53	34.6494	53.31	0.8499	1.763	1.334	1.207
DnaJ homolog subfamily B member 2 (Fragment) OS=Homo sapiens GN=DNAJB2 PE=4 SV=1	C9JRD2	eVAEAYEVLSDk	1	70.7	37.3846	54.48	1.036	1.759	1.466	0.9068	0.9182	0.4983	0.6609	0.6031
DnaJ homolog subfamily B member 2 (Fragment) OS=Homo sapiens GN=DNAJB2 PE=4 SV=1	C9JRD2	sPEEVFR	0.79	17.75	37.8902	15.2	0.9149	1.575	1.542	1.086
DnaJ homolog subfamily B member 2 (Fragment) OS=Homo sapiens GN=DNAJB2 PE=4 SV=1	C9JRD2	sVSTSTTFVQGR	1	44.4	36.844	34.39	1.076	1.507	1.414	1.05	1.094	0.6295	0.5062	0.5229
Alpha-endosulfine OS=Homo sapiens GN=ENSA PE=4 SV=1	C9JUF4	eGILPER	0.69	25.8	37.2844	12.39					1	1.553	2.602	2.365
Alpha-endosulfine OS=Homo sapiens GN=ENSA PE=4 SV=1	C9JUF4	nLVTGDHIPTPQDLPQR	1	49.81	41.9379	49.64	0.8261	0.7462	0.9095	0.6518
Alpha-endosulfine OS=Homo sapiens GN=ENSA PE=4 SV=1	C9JUF4	qLPSAGPDk	1	69.48	37.676	48.77	0.9839	0.8408	0.8869	0.4981
Alpha-endosulfine OS=Homo sapiens GN=ENSA PE=4 SV=1	C9JUF4	sSLVTSk	0.9	46.31	38.9768	28.02	1.159	0.9342	0.7052	0.4785
Cluster of Alpha-endosulfine OS=Homo sapiens GN=ENSA PE=4 SV=1 (C9JUF4)	C9JUF4	eGILPER	0.69	25.8	37.2844	12.39					1	1.553	2.602	2.365
Cluster of Alpha-endosulfine OS=Homo sapiens GN=ENSA PE=4 SV=1 (C9JUF4)	C9JUF4	nLVTGDHIPTPQDLPQR	1	49.81	41.9379	49.64	0.8261	0.7462	0.9095	0.6518
Cluster of Alpha-endosulfine OS=Homo sapiens GN=ENSA PE=4 SV=1 (C9JUF4)	C9JUF4	qLPSAGPDk	1	69.48	37.676	48.77	0.9839	0.8408	0.8869	0.4981
Cluster of Alpha-endosulfine OS=Homo sapiens GN=ENSA PE=4 SV=1 (C9JUF4)	C9JUF4	sSLVTSk	0.9	46.31	38.9768	28.02	1.159	0.9342	0.7052	0.4785
Cluster of Synaptophysin-like protein 1 OS=Homo sapiens GN=SYPL1 PE=4 SV=1 (C9JYN0)	C9JYN0	ePLGFIk	0.9	49.53	39.2778	38.9	0.9654	0.6013	0.6948	0.7469	0.944	1.36	1.385	1.257
Cluster of Synaptophysin-like protein 1 OS=Homo sapiens GN=SYPL1 PE=4 SV=1 (C9JYN0)	C9JYN0	iATGHNIIDELPPck	0.59	26.57	37.4241	8.19	1.356	0.7279	0.415	0.7352
Cluster of Synaptophysin-like protein 1 OS=Homo sapiens GN=SYPL1 PE=4 SV=1 (C9JYN0)	C9JYN0	sGFQINLNPLk	0.99	30.7	37.8944	22.37	0.833	0.6741	0.8078	0.6642	1.127	1.272	1.275	1.223
Cluster of Synaptophysin-like protein 1 OS=Homo sapiens GN=SYPL1 PE=4 SV=1 (C9JYN0)	C9JYN0	tVTATFGYPFR	1	40.59	36.6379	34.55					0.9489	1.477	1.739	0.8736
Synaptophysin-like protein 1 OS=Homo sapiens GN=SYPL1 PE=4 SV=1	C9JYN0	ePLGFIk	0.9	49.53	39.2778	38.9	0.9654	0.6013	0.6948	0.7469	0.944	1.36	1.385	1.257
Synaptophysin-like protein 1 OS=Homo sapiens GN=SYPL1 PE=4 SV=1	C9JYN0	iATGHNIIDELPPck	0.59	26.57	37.4241	8.19	1.356	0.7279	0.415	0.7352
Synaptophysin-like protein 1 OS=Homo sapiens GN=SYPL1 PE=4 SV=1	C9JYN0	sGFQINLNPLk	0.99	30.7	37.8944	22.37	0.833	0.6741	0.8078	0.6642	1.127	1.272	1.275	1.223
Synaptophysin-like protein 1 OS=Homo sapiens GN=SYPL1 PE=4 SV=1	C9JYN0	tVTATFGYPFR	1	40.59	36.6379	34.55					0.9489	1.477	1.739	0.8736
60S ribosomal protein L32 (Fragment) OS=Homo sapiens GN=RPL32 PE=4 SV=1	D3YTB1	aALRPLVkPk	0.67	15.52	25.0243	15.52	0.4009	0.9579	0.497	0.5606
60S ribosomal protein L32 (Fragment) OS=Homo sapiens GN=RPL32 PE=4 SV=1	D3YTB1	aAQLAIR	0.67	28.24	36.733	12.75	1.316	0.5353	0.4656	0.3262	0.9114	1.763	1.569	1.838
60S ribosomal protein L32 (Fragment) OS=Homo sapiens GN=RPL32 PE=4 SV=1	D3YTB1	eLEVLLMcNk	1	41.62	37.8647	27.95	1.421	0.403	0.4701	0.3975
60S ribosomal protein L32 (Fragment) OS=Homo sapiens GN=RPL32 PE=4 SV=1	D3YTB1	fLVHNVk	0.9	32.42	37.3528	24.39					0.9151	2.058	1.009	2.482
60S ribosomal protein L32 (Fragment) OS=Homo sapiens GN=RPL32 PE=4 SV=1	D3YTB1	gQILMPNIGYGSNk	1	60.2	37.7151	60.07	0.8307	0.6483	0.3727	0.5341	1.019	1.507	1.545	1.988
60S ribosomal protein L32 (Fragment) OS=Homo sapiens GN=RPL32 PE=4 SV=1	D3YTB1	sYcAEIAHNVSSk	1	71.96	35.4864	71.96	1.174	0.4085	0.4009	0.5562	1.668	1.542	1.195	1.535
Cluster of 60S ribosomal protein L32 (Fragment) OS=Homo sapiens GN=RPL32 PE=4 SV=1 (D3YTB1)	D3YTB1	aALRPLVkPk	0.67	15.52	25.0243	15.52	0.4009	0.9579	0.497	0.5606
Cluster of 60S ribosomal protein L32 (Fragment) OS=Homo sapiens GN=RPL32 PE=4 SV=1 (D3YTB1)	D3YTB1	aAQLAIR	0.67	28.24	36.733	12.75	1.316	0.5353	0.4656	0.3262	0.9114	1.763	1.569	1.838
Cluster of 60S ribosomal protein L32 (Fragment) OS=Homo sapiens GN=RPL32 PE=4 SV=1 (D3YTB1)	D3YTB1	eLEVLLMcNk	1	41.62	37.8647	27.95	1.421	0.403	0.4701	0.3975
Cluster of 60S ribosomal protein L32 (Fragment) OS=Homo sapiens GN=RPL32 PE=4 SV=1 (D3YTB1)	D3YTB1	fLVHNVk	0.9	32.42	37.3528	24.39					0.9151	2.058	1.009	2.482
Cluster of 60S ribosomal protein L32 (Fragment) OS=Homo sapiens GN=RPL32 PE=4 SV=1 (D3YTB1)	D3YTB1	gQILMPNIGYGSNk	1	60.2	37.7151	60.07	0.8307	0.6483	0.3727	0.5341	1.019	1.507	1.545	1.988
Cluster of 60S ribosomal protein L32 (Fragment) OS=Homo sapiens GN=RPL32 PE=4 SV=1 (D3YTB1)	D3YTB1	sYcAEIAHNVSSk	1	71.96	35.4864	71.96	1.174	0.4085	0.4009	0.5562	1.668	1.542	1.195	1.535
Cluster of Hepatocyte growth factor activator short chain OS=Homo sapiens GN=HGFAC PE=3 SV=1 (D6RAR4)	D6RAR4	sDAcQGDSGGPLAcEk	1	105.42	26.9723	105.42					0.7422	2.507	1.322	2.112
Cluster of Hepatocyte growth factor activator short chain OS=Homo sapiens GN=HGFAC PE=3 SV=1 (D6RAR4)	D6RAR4	tTDVTQTFGIEk	0.64	20.3	36.8088	20.3	1.236	0.3489	0.2715	0.3623	1.163	1.79	1.555	1.604
Cluster of Hepatocyte growth factor activator short chain OS=Homo sapiens GN=HGFAC PE=3 SV=1 (D6RAR4)	D6RAR4	vANYVDWINDR	0.99	25.86	35.8648	24.99	1.142	0.4121	0.1862	0.4841
Cluster of Hepatocyte growth factor activator short chain OS=Homo sapiens GN=HGFAC PE=3 SV=1 (D6RAR4)	D6RAR4	vQLSPDLLATLPEPASPGR	0.96	23.06	36.733	23.06	0.2944	0.01	0.6991	0.4542	1.206	2.099	1.457	1.409
Hepatocyte growth factor activator short chain OS=Homo sapiens GN=HGFAC PE=3 SV=1	D6RAR4	sDAcQGDSGGPLAcEk	1	105.42	26.9723	105.42					0.7422	2.507	1.322	2.112
Hepatocyte growth factor activator short chain OS=Homo sapiens GN=HGFAC PE=3 SV=1	D6RAR4	tTDVTQTFGIEk	0.64	20.3	36.8088	20.3	1.236	0.3489	0.2715	0.3623	1.163	1.79	1.555	1.604
Hepatocyte growth factor activator short chain OS=Homo sapiens GN=HGFAC PE=3 SV=1	D6RAR4	vANYVDWINDR	0.99	25.86	35.8648	24.99	1.142	0.4121	0.1862	0.4841
Hepatocyte growth factor activator short chain OS=Homo sapiens GN=HGFAC PE=3 SV=1	D6RAR4	vQLSPDLLATLPEPASPGR	0.96	23.06	36.733	23.06	0.2944	0.01	0.6991	0.4542	1.206	2.099	1.457	1.409
Cluster of ELMO domain-containing protein 2 (Fragment) OS=Homo sapiens GN=ELMOD2 PE=4 SV=1 (D6RBS5)	D6RBS5	aTHVVQSEVDk	0.99	41.71	36.8115	41.71	1.145	0.5318	0.6671	0.5141	0.9551	1.536	1.403	1.213
Cluster of ELMO domain-containing protein 2 (Fragment) OS=Homo sapiens GN=ELMOD2 PE=4 SV=1 (D6RBS5)	D6RBS5	iENSLTYSk	1	63.66	37.7481	54.07	1.079	0.5547	0.515	0.6777
Cluster of ELMO domain-containing protein 2 (Fragment) OS=Homo sapiens GN=ELMOD2 PE=4 SV=1 (D6RBS5)	D6RBS5	iFDTYVGAQR	0.93	34.6	36.4513	23.41	0.9541	0.6083	0.5294	0.68	1.028	1.053	1.797	1.283
Cluster of ELMO domain-containing protein 2 (Fragment) OS=Homo sapiens GN=ELMOD2 PE=4 SV=1 (D6RBS5)	D6RBS5	yVDDIMk	0.9	46.05	41.6513	32.89	0.8534	0.5753	0.6051	0.7033
ELMO domain-containing protein 2 (Fragment) OS=Homo sapiens GN=ELMOD2 PE=4 SV=1	D6RBS5	aTHVVQSEVDk	0.99	41.71	36.8115	41.71	1.145	0.5318	0.6671	0.5141	0.9551	1.536	1.403	1.213
ELMO domain-containing protein 2 (Fragment) OS=Homo sapiens GN=ELMOD2 PE=4 SV=1	D6RBS5	iENSLTYSk	1	63.66	37.7481	54.07	1.079	0.5547	0.515	0.6777
ELMO domain-containing protein 2 (Fragment) OS=Homo sapiens GN=ELMOD2 PE=4 SV=1	D6RBS5	iFDTYVGAQR	0.93	34.6	36.4513	23.41	0.9541	0.6083	0.5294	0.68	1.028	1.053	1.797	1.283
ELMO domain-containing protein 2 (Fragment) OS=Homo sapiens GN=ELMOD2 PE=4 SV=1	D6RBS5	yVDDIMk	0.9	46.05	41.6513	32.89	0.8534	0.5753	0.6051	0.7033
40S ribosomal protein S23 OS=Homo sapiens GN=RPS23 PE=3 SV=1	D6RD47	aHLGTALk	0.99	38.67	37.3054	23.74	1.94	0.04488	0.05649	0.07004	0.9143	2.156	1.331	2.682
40S ribosomal protein S23 OS=Homo sapiens GN=RPS23 PE=3 SV=1	D6RD47	aNPFGGASHAk	1	38.04	37.4834	30.71					0.9945	2.216	1.286	2.508
40S ribosomal protein S23 OS=Homo sapiens GN=RPS23 PE=3 SV=1	D6RD47	gHAVGDIPGVR	1	33.74	38.9955	28.5	0.2904	0.1026	0.1368	0.08455
Cluster of 40S ribosomal protein S23 OS=Homo sapiens GN=RPS23 PE=3 SV=1 (D6RD47)	D6RD47	aHLGTALk	0.99	38.67	37.3054	23.74	1.94	0.04488	0.05649	0.07004	0.9143	2.156	1.331	2.682
Cluster of 40S ribosomal protein S23 OS=Homo sapiens GN=RPS23 PE=3 SV=1 (D6RD47)	D6RD47	aNPFGGASHAk	1	38.04	37.4834	30.71					0.9945	2.216	1.286	2.508
Cluster of 40S ribosomal protein S23 OS=Homo sapiens GN=RPS23 PE=3 SV=1 (D6RD47)	D6RD47	gHAVGDIPGVR	1	33.74	38.9955	28.5	0.2904	0.1026	0.1368	0.08455
Cluster of Guanylate cyclase soluble subunit alpha-3 OS=Homo sapiens GN=GUCY1A3 PE=3 SV=1 (D6RDW3)	D6RDW3	eSLGEEVFk	0.86	28.98	37.1147	23.81	0.9114	1.315	1.254	1.532
Cluster of Guanylate cyclase soluble subunit alpha-3 OS=Homo sapiens GN=GUCY1A3 PE=3 SV=1 (D6RDW3)	D6RDW3	gLYLSDIPIHNALR	0.98	24.03	37.6849	24.03					1	0.6472	0.5279	0.7233
Cluster of Guanylate cyclase soluble subunit alpha-3 OS=Homo sapiens GN=GUCY1A3 PE=3 SV=1 (D6RDW3)	D6RDW3	lIFPEFER	0.98	28.5	38.848	21.39	1.062	1.264	1.308	1.272
Guanylate cyclase soluble subunit alpha-3 OS=Homo sapiens GN=GUCY1A3 PE=3 SV=1	D6RDW3	eSLGEEVFk	0.86	28.98	37.1147	23.81	0.9114	1.315	1.254	1.532
Guanylate cyclase soluble subunit alpha-3 OS=Homo sapiens GN=GUCY1A3 PE=3 SV=1	D6RDW3	gLYLSDIPIHNALR	0.98	24.03	37.6849	24.03					1	0.6472	0.5279	0.7233
Guanylate cyclase soluble subunit alpha-3 OS=Homo sapiens GN=GUCY1A3 PE=3 SV=1	D6RDW3	lIFPEFER	0.98	28.5	38.848	21.39	1.062	1.264	1.308	1.272
Cluster of Tubulin-specific chaperone A OS=Homo sapiens GN=TBCA PE=4 SV=1 (E5RJD8)	E5RJD8	aEDGENYDIk	1	70.47	32.7738	68.41	0.8609	0.4656	0.5462	0.4329	0.9214	1.304	1.926	1.568
Cluster of Tubulin-specific chaperone A OS=Homo sapiens GN=TBCA PE=4 SV=1 (E5RJD8)	E5RJD8	aEDGENYDIkk	1	36.58	36.4276	36.58	0.9489	0.4031	0.4692	0.537	1.145	1.066	2.13	1.396
Cluster of Tubulin-specific chaperone A OS=Homo sapiens GN=TBCA PE=4 SV=1 (E5RJD8)	E5RJD8	dLEEAEEYk	1	65.71	36.5591	56.65	1.276	0.2766	0.4827	0.5656	0.9785	2.25	1.474	1.118
Cluster of Tubulin-specific chaperone A OS=Homo sapiens GN=TBCA PE=4 SV=1 (E5RJD8)	E5RJD8	iLENEkDLEEAEEYk	0.95	24.14	36.1847	18.14					1.07	1.065	1.93	1.651
Cluster of Tubulin-specific chaperone A OS=Homo sapiens GN=TBCA PE=4 SV=1 (E5RJD8)	E5RJD8	lEAAYLDLQR	0.81	22.33	38.2092	20.7	0.8696	0.4533	0.5002	0.5418	1.119	1.545	1.776	1.181
Cluster of Tubulin-specific chaperone A OS=Homo sapiens GN=TBCA PE=4 SV=1 (E5RJD8)	E5RJD8	lVLDSVk	0.9	47.85	37.7503	16.29	1.253	0.4377	0.4432	0.3911	1.015	1.255	1.575	1.808
Cluster of Tubulin-specific chaperone A OS=Homo sapiens GN=TBCA PE=4 SV=1 (E5RJD8)	E5RJD8	mMIPDcQR	0.98	23.39	32.8171	23.39	0.7675	0.3393	0.6689	0.5533
Cluster of Tubulin-specific chaperone A OS=Homo sapiens GN=TBCA PE=4 SV=1 (E5RJD8)	E5RJD8	qAEILQESR	0.99	32.67	37.8526	24.54	1.168	0.4845	0.4982	0.3417	0.8982	1.374	1.744	1.685
Tubulin-specific chaperone A OS=Homo sapiens GN=TBCA PE=4 SV=1	E5RJD8	aEDGENYDIk	1	70.47	32.7738	68.41	0.8609	0.4656	0.5462	0.4329	0.9214	1.304	1.926	1.568
Tubulin-specific chaperone A OS=Homo sapiens GN=TBCA PE=4 SV=1	E5RJD8	aEDGENYDIkk	1	36.58	36.4276	36.58	0.9489	0.4031	0.4692	0.537	1.145	1.066	2.13	1.396
Tubulin-specific chaperone A OS=Homo sapiens GN=TBCA PE=4 SV=1	E5RJD8	dLEEAEEYk	1	65.71	36.5591	56.65	1.276	0.2766	0.4827	0.5656	0.9785	2.25	1.474	1.118
Tubulin-specific chaperone A OS=Homo sapiens GN=TBCA PE=4 SV=1	E5RJD8	iLENEkDLEEAEEYk	0.95	24.14	36.1847	18.14					1.07	1.065	1.93	1.651
Tubulin-specific chaperone A OS=Homo sapiens GN=TBCA PE=4 SV=1	E5RJD8	lEAAYLDLQR	0.81	22.33	38.2092	20.7	0.8696	0.4533	0.5002	0.5418	1.119	1.545	1.776	1.181
Tubulin-specific chaperone A OS=Homo sapiens GN=TBCA PE=4 SV=1	E5RJD8	lVLDSVk	0.9	47.85	37.7503	16.29	1.253	0.4377	0.4432	0.3911	1.015	1.255	1.575	1.808
Tubulin-specific chaperone A OS=Homo sapiens GN=TBCA PE=4 SV=1	E5RJD8	mMIPDcQR	0.98	23.39	32.8171	23.39	0.7675	0.3393	0.6689	0.5533
Tubulin-specific chaperone A OS=Homo sapiens GN=TBCA PE=4 SV=1	E5RJD8	qAEILQESR	0.99	32.67	37.8526	24.54	1.168	0.4845	0.4982	0.3417	0.8982	1.374	1.744	1.685
Cluster of Latent-transforming growth factor beta-binding protein 4 OS=Homo sapiens GN=LTBP4 PE=4 SV=1 (E7ENG9)	E7ENG9	dGGcSLPILR	1	30.58	37.3368	30.34					0.9555	1.691	1.027	2.044
Cluster of Latent-transforming growth factor beta-binding protein 4 OS=Homo sapiens GN=LTBP4 PE=4 SV=1 (E7ENG9)	E7ENG9	gcQLcPPFGSEGFR	1	31.5	29.2634	30.16	1	0.3468	0.3271	0.2577	1.056	1.296	1.475	1.834
Cluster of Latent-transforming growth factor beta-binding protein 4 OS=Homo sapiens GN=LTBP4 PE=4 SV=1 (E7ENG9)	E7ENG9	gPALcGSQR	0.99	29.53	35.5413	23.94					0.9016	1.301	0.993	3.048
Latent-transforming growth factor beta-binding protein 4 OS=Homo sapiens GN=LTBP4 PE=4 SV=1	E7ENG9	dGGcSLPILR	1	30.58	37.3368	30.34					0.9555	1.691	1.027	2.044
Latent-transforming growth factor beta-binding protein 4 OS=Homo sapiens GN=LTBP4 PE=4 SV=1	E7ENG9	gcQLcPPFGSEGFR	1	31.5	29.2634	30.16	1	0.3468	0.3271	0.2577	1.056	1.296	1.475	1.834
Latent-transforming growth factor beta-binding protein 4 OS=Homo sapiens GN=LTBP4 PE=4 SV=1	E7ENG9	gPALcGSQR	0.99	29.53	35.5413	23.94					0.9016	1.301	0.993	3.048
40S ribosomal protein S24 OS=Homo sapiens GN=RPS24 PE=3 SV=1	E7EPK6	qMVIDVLHPGk	0.99	38.53	38.0161	28.87	1.016	0.3951	0.2887	0.4409	0.767	1.846	1.091	2.119
40S ribosomal protein S24 OS=Homo sapiens GN=RPS24 PE=3 SV=1	E7EPK6	tTGFGMIYDSLDYAk	0.99	46.74	40.463	46.74	0.9678	0.4862	0.2373	0.4362	1.317	1.228	1.2	1.685
Cluster of 40S ribosomal protein S24 OS=Homo sapiens GN=RPS24 PE=3 SV=1 (E7EPK6)	E7EPK6	qMVIDVLHPGk	0.99	38.53	38.0161	28.87	1.016	0.3951	0.2887	0.4409	0.767	1.846	1.091	2.119
Cluster of 40S ribosomal protein S24 OS=Homo sapiens GN=RPS24 PE=3 SV=1 (E7EPK6)	E7EPK6	tTGFGMIYDSLDYAk	0.99	46.74	40.463	46.74	0.9678	0.4862	0.2373	0.4362	1.317	1.228	1.2	1.685
Cluster of Protein FAM136A OS=Homo sapiens GN=FAM136A PE=4 SV=1 (E7EQY1)	E7EQY1	cSASccEDSQASMk	1	56.73	25	56.73	1.136	0.6962	0.6857	0.4466	1	1.334	1.449	1.684
Cluster of Protein FAM136A OS=Homo sapiens GN=FAM136A PE=4 SV=1 (E7EQY1)	E7EQY1	eALLSIGk	0.74	30.89	38.4559	14.69	0.7103	1.012	0.559	0.6026
Cluster of Protein FAM136A OS=Homo sapiens GN=FAM136A PE=4 SV=1 (E7EQY1)	E7EQY1	qQLDScVTk	1	65.89	37.7583	61.63	1.012	0.7738	0.5824	0.5312
Cluster of Protein FAM136A OS=Homo sapiens GN=FAM136A PE=4 SV=1 (E7EQY1)	E7EQY1	vQEAVESMVk	1	49.1	38.3104	36.15	1.09	0.6196	0.6727	0.5332
Protein FAM136A OS=Homo sapiens GN=FAM136A PE=4 SV=1	E7EQY1	cSASccEDSQASMk	1	56.73	25	56.73	1.136	0.6962	0.6857	0.4466	1	1.334	1.449	1.684
Protein FAM136A OS=Homo sapiens GN=FAM136A PE=4 SV=1	E7EQY1	eALLSIGk	0.74	30.89	38.4559	14.69	0.7103	1.012	0.559	0.6026
Protein FAM136A OS=Homo sapiens GN=FAM136A PE=4 SV=1	E7EQY1	qQLDScVTk	1	65.89	37.7583	61.63	1.012	0.7738	0.5824	0.5312
Protein FAM136A OS=Homo sapiens GN=FAM136A PE=4 SV=1	E7EQY1	vQEAVESMVk	1	49.1	38.3104	36.15	1.09	0.6196	0.6727	0.5332
39S ribosomal protein L3, mitochondrial OS=Homo sapiens GN=MRPL3 PE=3 SV=1	E7ETU7	aTSILEFYR	1	43.34	41.8949	39.71	1	0.4774	0.3039	0.3457	1.057	0.9445	1.227	1.677
39S ribosomal protein L3, mitochondrial OS=Homo sapiens GN=MRPL3 PE=3 SV=1	E7ETU7	rPGAVATGDIGR	0.56	14.52	38.2086	14.52					1.033	1.102	1.175	1.529
39S ribosomal protein L3, mitochondrial OS=Homo sapiens GN=MRPL3 PE=3 SV=1	E7ETU7	vGLIALk	0.9	35.32	31.7289	9.46					0.8654	1.124	1.25	1.682
Cluster of 39S ribosomal protein L3, mitochondrial OS=Homo sapiens GN=MRPL3 PE=3 SV=1 (E7ETU7)	E7ETU7	aTSILEFYR	1	43.34	41.8949	39.71	1	0.4774	0.3039	0.3457	1.057	0.9445	1.227	1.677
Cluster of 39S ribosomal protein L3, mitochondrial OS=Homo sapiens GN=MRPL3 PE=3 SV=1 (E7ETU7)	E7ETU7	rPGAVATGDIGR	0.56	14.52	38.2086	14.52					1.033	1.102	1.175	1.529
Cluster of 39S ribosomal protein L3, mitochondrial OS=Homo sapiens GN=MRPL3 PE=3 SV=1 (E7ETU7)	E7ETU7	vGLIALk	0.9	35.32	31.7289	9.46					0.8654	1.124	1.25	1.682
Cluster of Uncharacterized protein OS=Homo sapiens GN=EIF4B PE=4 SV=1 (E7EX17)	E7EX17	gLNISAVR	0.99	38.04	38.6457	19.84					1.079	1.437	1.76	1.513
Cluster of Uncharacterized protein OS=Homo sapiens GN=EIF4B PE=4 SV=1 (E7EX17)	E7EX17	sILPTAPR	0.96	37.09	37.2272	13.45					1.059	2.203	1.078	1.641
Cluster of Uncharacterized protein OS=Homo sapiens GN=EIF4B PE=4 SV=1 (E7EX17)	E7EX17	sQSSDTEQQSPTSGGGk	1	101.94	31.8469	101.94	1.318	0.1629	0.4172	0.01	0.7299	2.314	1.331	1.863
Cluster of Uncharacterized protein OS=Homo sapiens GN=EIF4B PE=4 SV=1 (E7EX17)	E7EX17	vAPAQPSEEGPGR	1	50.74	36.4118	40.48	0.6278	0.409	0.4534	0.3445	1.109	1.681	1.584	1.399
Cluster of Uncharacterized protein OS=Homo sapiens GN=EIF4B PE=4 SV=1 (E7EX17)	E7EX17	vMPAPPPk	0.98	41.33	38.4652	19.34	1.304	0.3229	0.3532	0.2697	1.509	1.285	0.9574	2.225
Uncharacterized protein OS=Homo sapiens GN=EIF4B PE=4 SV=1	E7EX17	gLNISAVR	0.99	38.04	38.6457	19.84					1.079	1.437	1.76	1.513
Uncharacterized protein OS=Homo sapiens GN=EIF4B PE=4 SV=1	E7EX17	sILPTAPR	0.96	37.09	37.2272	13.45					1.059	2.203	1.078	1.641
Uncharacterized protein OS=Homo sapiens GN=EIF4B PE=4 SV=1	E7EX17	sQSSDTEQQSPTSGGGk	1	101.94	31.8469	101.94	1.318	0.1629	0.4172	0.01	0.7299	2.314	1.331	1.863
Uncharacterized protein OS=Homo sapiens GN=EIF4B PE=4 SV=1	E7EX17	vAPAQPSEEGPGR	1	50.74	36.4118	40.48	0.6278	0.409	0.4534	0.3445	1.109	1.681	1.584	1.399
Uncharacterized protein OS=Homo sapiens GN=EIF4B PE=4 SV=1	E7EX17	vMPAPPPk	0.98	41.33	38.4652	19.34	1.304	0.3229	0.3532	0.2697	1.509	1.285	0.9574	2.225
60S ribosomal protein L28 OS=Homo sapiens GN=RPL28 PE=4 SV=1	E9PB24	aTLSSIR	0.9	36.77	40.4883	14.64	0.7132	0.1289	0.1808	0.1215	0.8949	1.791	1.349	2.013
60S ribosomal protein L28 OS=Homo sapiens GN=RPL28 PE=4 SV=1	E9PB24	kPATSYVR	0.78	21.78	38.8997	20.74					1.029	1.882	1.102	1.969
60S ribosomal protein L28 OS=Homo sapiens GN=RPL28 PE=4 SV=1	E9PB24	kTVGVEPAADGk	1	32.78	37.561	29.16	2.137	No Values	0.09537	0.04676	0.8889	2.274	0.9498	2.248
60S ribosomal protein L28 OS=Homo sapiens GN=RPL28 PE=4 SV=1	E9PB24	ncSSFLIk	0.99	39.62	37.522	28.4	0.2805	0.1304	0.2185	0.2527	1.41	1.316	1.132	2.054
60S ribosomal protein L28 OS=Homo sapiens GN=RPL28 PE=4 SV=1	E9PB24	qTYSTEPNNLk	0.89	16.9	37.4819	16.9	0.3217	0.1782	0.2117	0.1663
60S ribosomal protein L28 OS=Homo sapiens GN=RPL28 PE=4 SV=1	E9PB24	tVGVEPAADGk	1	87.39	38.2007	73.45	1.459	0.08315	0.09466	0.09047	1.003	1.864	1.161	2.024
60S ribosomal protein L28 OS=Homo sapiens GN=RPL28 PE=4 SV=1	E9PB24	yNGLIHR	0.9	20.31	37.9414	17.67					1.184	1.612	1.433	1.577
Cluster of 60S ribosomal protein L28 OS=Homo sapiens GN=RPL28 PE=4 SV=1 (E9PB24)	E9PB24	aTLSSIR	0.9	36.77	40.4883	14.64	0.7132	0.1289	0.1808	0.1215	0.8949	1.791	1.349	2.013
Cluster of 60S ribosomal protein L28 OS=Homo sapiens GN=RPL28 PE=4 SV=1 (E9PB24)	E9PB24	kPATSYVR	0.78	21.78	38.8997	20.74					1.029	1.882	1.102	1.969
Cluster of 60S ribosomal protein L28 OS=Homo sapiens GN=RPL28 PE=4 SV=1 (E9PB24)	E9PB24	kTVGVEPAADGk	1	32.78	37.561	29.16	2.137	No Values	0.09537	0.04676	0.8889	2.274	0.9498	2.248
Cluster of 60S ribosomal protein L28 OS=Homo sapiens GN=RPL28 PE=4 SV=1 (E9PB24)	E9PB24	ncSSFLIk	0.99	39.62	37.522	28.4	0.2805	0.1304	0.2185	0.2527	1.41	1.316	1.132	2.054
Cluster of 60S ribosomal protein L28 OS=Homo sapiens GN=RPL28 PE=4 SV=1 (E9PB24)	E9PB24	qTYSTEPNNLk	0.89	16.9	37.4819	16.9	0.3217	0.1782	0.2117	0.1663
Cluster of 60S ribosomal protein L28 OS=Homo sapiens GN=RPL28 PE=4 SV=1 (E9PB24)	E9PB24	tVGVEPAADGk	1	87.39	38.2007	73.45	1.459	0.08315	0.09466	0.09047	1.003	1.864	1.161	2.024
Cluster of 60S ribosomal protein L28 OS=Homo sapiens GN=RPL28 PE=4 SV=1 (E9PB24)	E9PB24	yNGLIHR	0.9	20.31	37.9414	17.67					1.184	1.612	1.433	1.577
Cluster of Phosphoribosylaminoimidazole-succinocarboxamide synthase (Fragment) OS=Homo sapiens GN=PAICS PE=4 SV=1 (E9PBS1)	E9PBS1	acGNFGIPcELR	1	42.6	32.266	42.6	1.08	0.6938	0.6106	0.5943	0.9562	1.139	1.466	1.41
Cluster of Phosphoribosylaminoimidazole-succinocarboxamide synthase (Fragment) OS=Homo sapiens GN=PAICS PE=4 SV=1 (E9PBS1)	E9PBS1	aEYEGDGIPTVFVAVAGR	0.99	30.12	35.9073	28.48	0.6538	0.678	0.8455	0.7255
Cluster of Phosphoribosylaminoimidazole-succinocarboxamide synthase (Fragment) OS=Homo sapiens GN=PAICS PE=4 SV=1 (E9PBS1)	E9PBS1	dDANNDPQWSEEQLIAAk	1	108.55	32.5648	108.55	1.065	0.6863	0.7068	0.5262	0.7172	1.558	1.148	1.759
Cluster of Phosphoribosylaminoimidazole-succinocarboxamide synthase (Fragment) OS=Homo sapiens GN=PAICS PE=4 SV=1 (E9PBS1)	E9PBS1	eIVLADVIDNDSWR	0.96	34.52	36.504	20.28	1.098	0.8106	0.6603	0.4627	1.252	1.082	1.149	1.449
Cluster of Phosphoribosylaminoimidazole-succinocarboxamide synthase (Fragment) OS=Homo sapiens GN=PAICS PE=4 SV=1 (E9PBS1)	E9PBS1	eVTPEGLQMVk	1	71.17	38.3897	59.33	1.033	0.6184	0.6128	0.695	1.153	1.241	1.111	1.419
Cluster of Phosphoribosylaminoimidazole-succinocarboxamide synthase (Fragment) OS=Homo sapiens GN=PAICS PE=4 SV=1 (E9PBS1)	E9PBS1	eVYELLDSPGk	1	68.55	37.9169	62.28	1.056	0.649	0.6965	0.5695	1.307	0.9517	1.272	1.433
Cluster of Phosphoribosylaminoimidazole-succinocarboxamide synthase (Fragment) OS=Homo sapiens GN=PAICS PE=4 SV=1 (E9PBS1)	E9PBS1	lWPSGDR	0.9	24.5	36.4227	18.86					0.802	1.391	1.211	1.67
Cluster of Phosphoribosylaminoimidazole-succinocarboxamide synthase (Fragment) OS=Homo sapiens GN=PAICS PE=4 SV=1 (E9PBS1)	E9PBS1	nFEWVAER	0.66	21.79	35.8614	12.75	0.8763	0.6651	0.8871	0.5257
Cluster of Phosphoribosylaminoimidazole-succinocarboxamide synthase (Fragment) OS=Homo sapiens GN=PAICS PE=4 SV=1 (E9PBS1)	E9PBS1	sWLPQNcTLVDMk	1	44.49	36.7559	42.77	0.9011	0.7437	0.5216	0.7779
Cluster of Phosphoribosylaminoimidazole-succinocarboxamide synthase (Fragment) OS=Homo sapiens GN=PAICS PE=4 SV=1 (E9PBS1)	E9PBS1	vVVLMGSTSDLGHcEk	1	76.89	36.3053	76.89	1.14	0.5677	0.5527	0.7605
Phosphoribosylaminoimidazole-succinocarboxamide synthase (Fragment) OS=Homo sapiens GN=PAICS PE=4 SV=1	E9PBS1	acGNFGIPcELR	1	42.6	32.266	42.6	1.08	0.6938	0.6106	0.5943	0.9562	1.139	1.466	1.41
Phosphoribosylaminoimidazole-succinocarboxamide synthase (Fragment) OS=Homo sapiens GN=PAICS PE=4 SV=1	E9PBS1	aEYEGDGIPTVFVAVAGR	0.99	30.12	35.9073	28.48	0.6538	0.678	0.8455	0.7255
Phosphoribosylaminoimidazole-succinocarboxamide synthase (Fragment) OS=Homo sapiens GN=PAICS PE=4 SV=1	E9PBS1	dDANNDPQWSEEQLIAAk	1	108.55	32.5648	108.55	1.065	0.6863	0.7068	0.5262	0.7172	1.558	1.148	1.759
Phosphoribosylaminoimidazole-succinocarboxamide synthase (Fragment) OS=Homo sapiens GN=PAICS PE=4 SV=1	E9PBS1	eIVLADVIDNDSWR	0.96	34.52	36.504	20.28	1.098	0.8106	0.6603	0.4627	1.252	1.082	1.149	1.449
Phosphoribosylaminoimidazole-succinocarboxamide synthase (Fragment) OS=Homo sapiens GN=PAICS PE=4 SV=1	E9PBS1	eVTPEGLQMVk	1	71.17	38.3897	59.33	1.033	0.6184	0.6128	0.695	1.153	1.241	1.111	1.419
Phosphoribosylaminoimidazole-succinocarboxamide synthase (Fragment) OS=Homo sapiens GN=PAICS PE=4 SV=1	E9PBS1	eVYELLDSPGk	1	68.55	37.9169	62.28	1.056	0.649	0.6965	0.5695	1.307	0.9517	1.272	1.433
Phosphoribosylaminoimidazole-succinocarboxamide synthase (Fragment) OS=Homo sapiens GN=PAICS PE=4 SV=1	E9PBS1	lWPSGDR	0.9	24.5	36.4227	18.86					0.802	1.391	1.211	1.67
Phosphoribosylaminoimidazole-succinocarboxamide synthase (Fragment) OS=Homo sapiens GN=PAICS PE=4 SV=1	E9PBS1	nFEWVAER	0.66	21.79	35.8614	12.75	0.8763	0.6651	0.8871	0.5257
Phosphoribosylaminoimidazole-succinocarboxamide synthase (Fragment) OS=Homo sapiens GN=PAICS PE=4 SV=1	E9PBS1	sWLPQNcTLVDMk	1	44.49	36.7559	42.77	0.9011	0.7437	0.5216	0.7779
Phosphoribosylaminoimidazole-succinocarboxamide synthase (Fragment) OS=Homo sapiens GN=PAICS PE=4 SV=1	E9PBS1	vVVLMGSTSDLGHcEk	1	76.89	36.3053	76.89	1.14	0.5677	0.5527	0.7605
Cluster of Unconventional myosin-Ib OS=Homo sapiens GN=MYO1B PE=4 SV=1 (E9PDF6)	E9PDF6	aSVATLMk	0.99	57.31	38.4967	47.45					0.8805	1.61	1.304	1.921
Cluster of Unconventional myosin-Ib OS=Homo sapiens GN=MYO1B PE=4 SV=1 (E9PDF6)	E9PDF6	eIcELTGIDQSVLER	0.86	31.15	36.3649	10.02	0.6139	1.027	0.3548	1.063
Cluster of Unconventional myosin-Ib OS=Homo sapiens GN=MYO1B PE=4 SV=1 (E9PDF6)	E9PDF6	eQLLQSNPVLEAFGNAk	1	67.73	36.8895	63.06	0.9146	0.7423	0.6904	0.5264
Cluster of Unconventional myosin-Ib OS=Homo sapiens GN=MYO1B PE=4 SV=1 (E9PDF6)	E9PDF6	fLNDTSLPHScFR	0.91	17.25	34.2193	17.25					1.396	1.114	1.405	1.626
Cluster of Unconventional myosin-Ib OS=Homo sapiens GN=MYO1B PE=4 SV=1 (E9PDF6)	E9PDF6	iIIAEVVNk	1	60.06	33.2222	42.76	1.167	0.5127	0.6073	0.6546
Cluster of Unconventional myosin-Ib OS=Homo sapiens GN=MYO1B PE=4 SV=1 (E9PDF6)	E9PDF6	lEDLATLIQk	0.99	34.99	36.5581	23.19	1.039	0.691	0.6484	0.5109
Cluster of Unconventional myosin-Ib OS=Homo sapiens GN=MYO1B PE=4 SV=1 (E9PDF6)	E9PDF6	mPSLSPIDk	0.96	26.77	38.3525	20.75	1.245	0.7576	0.4906	0.514
Cluster of Unconventional myosin-Ib OS=Homo sapiens GN=MYO1B PE=4 SV=1 (E9PDF6)	E9PDF6	nGSVPTck	0.83	32.75	36.6978	22.02					0.871	1.15	1.533	2.311
Cluster of Unconventional myosin-Ib OS=Homo sapiens GN=MYO1B PE=4 SV=1 (E9PDF6)	E9PDF6	qAYEPcLER	0.99	30.31	34.2177	27.85					1.048	1.59	1.195	1.783
Cluster of Unconventional myosin-Ib OS=Homo sapiens GN=MYO1B PE=4 SV=1 (E9PDF6)	E9PDF6	yLGLLENVR	0.99	30.88	39.3646	25.31					0.8796	1.387	1.187	2.452
Unconventional myosin-Ib OS=Homo sapiens GN=MYO1B PE=4 SV=1	E9PDF6	aSVATLMk	0.99	57.31	38.4967	47.45					0.8805	1.61	1.304	1.921
Unconventional myosin-Ib OS=Homo sapiens GN=MYO1B PE=4 SV=1	E9PDF6	eIcELTGIDQSVLER	0.86	31.15	36.3649	10.02	0.6139	1.027	0.3548	1.063
Unconventional myosin-Ib OS=Homo sapiens GN=MYO1B PE=4 SV=1	E9PDF6	eQLLQSNPVLEAFGNAk	1	67.73	36.8895	63.06	0.9146	0.7423	0.6904	0.5264
Unconventional myosin-Ib OS=Homo sapiens GN=MYO1B PE=4 SV=1	E9PDF6	fLNDTSLPHScFR	0.91	17.25	34.2193	17.25					1.396	1.114	1.405	1.626
Unconventional myosin-Ib OS=Homo sapiens GN=MYO1B PE=4 SV=1	E9PDF6	iIIAEVVNk	1	60.06	33.2222	42.76	1.167	0.5127	0.6073	0.6546
Unconventional myosin-Ib OS=Homo sapiens GN=MYO1B PE=4 SV=1	E9PDF6	lEDLATLIQk	0.99	34.99	36.5581	23.19	1.039	0.691	0.6484	0.5109
Unconventional myosin-Ib OS=Homo sapiens GN=MYO1B PE=4 SV=1	E9PDF6	mPSLSPIDk	0.96	26.77	38.3525	20.75	1.245	0.7576	0.4906	0.514
Unconventional myosin-Ib OS=Homo sapiens GN=MYO1B PE=4 SV=1	E9PDF6	nGSVPTck	0.83	32.75	36.6978	22.02					0.871	1.15	1.533	2.311
Unconventional myosin-Ib OS=Homo sapiens GN=MYO1B PE=4 SV=1	E9PDF6	qAYEPcLER	0.99	30.31	34.2177	27.85					1.048	1.59	1.195	1.783
Unconventional myosin-Ib OS=Homo sapiens GN=MYO1B PE=4 SV=1	E9PDF6	yLGLLENVR	0.99	30.88	39.3646	25.31					0.8796	1.387	1.187	2.452
Cluster of Far upstream element-binding protein 1 OS=Homo sapiens GN=FUBP1 PE=4 SV=1 (E9PEB5)	E9PEB5	gTPQQIDYAR	0.92	29.12	37.7166	26.13	0.5567	0.3767	0.7482	0.4211	1.26	1.342	1.182	1.215
Cluster of Far upstream element-binding protein 1 OS=Homo sapiens GN=FUBP1 PE=4 SV=1 (E9PEB5)	E9PEB5	iAQITGPPDR	1	42.95	38.2776	42.95					1.013	1.331	1.11	1.583
Cluster of Far upstream element-binding protein 1 OS=Homo sapiens GN=FUBP1 PE=4 SV=1 (E9PEB5)	E9PEB5	iGGNEGIDVPIPR	0.86	18.46	38.1961	18.46	0.9789	0.527	0.4493	0.2851
Cluster of Far upstream element-binding protein 1 OS=Homo sapiens GN=FUBP1 PE=4 SV=1 (E9PEB5)	E9PEB5	iQIAPDSGGLPER	1	42.24	37.9288	37.75	2.552	0.3185	0.392	0.2051	0.8926	1.391	1.306	1.498
Cluster of Far upstream element-binding protein 1 OS=Homo sapiens GN=FUBP1 PE=4 SV=1 (E9PEB5)	E9PEB5	lLDQIVEk	0.99	46.9	37.5174	23.66	4.347	0.2344	0.2967	0.2186	0.7618	1.482	1.249	1.722
Cluster of Far upstream element-binding protein 1 OS=Homo sapiens GN=FUBP1 PE=4 SV=1 (E9PEB5)	E9PEB5	rPLEDGDQPDAk	1	43.08	36.5186	33.79					0.8959	1.45	1.092	1.712
Cluster of Far upstream element-binding protein 1 OS=Homo sapiens GN=FUBP1 PE=4 SV=1 (E9PEB5)	E9PEB5	scMLTGTPESVQSAk	1	38.83	34.8897	38.36	0.835	0.4353	0.4305	0.419
Cluster of Far upstream element-binding protein 1 OS=Homo sapiens GN=FUBP1 PE=4 SV=1 (E9PEB5)	E9PEB5	sVMTEEYk	0.99	30.37	35.924	25.93					0.9932	1.281	1.2	1.59
Cluster of Far upstream element-binding protein 1 OS=Homo sapiens GN=FUBP1 PE=4 SV=1 (E9PEB5)	E9PEB5	tGLIIGk	0.82	24.86	36.5495	11.03	0.6121	0.5321	0.4542	0.4466
Cluster of Far upstream element-binding protein 1 OS=Homo sapiens GN=FUBP1 PE=4 SV=1 (E9PEB5)	E9PEB5	vAPQNDSFGTQLPPMHQQQSR	1	36.97	33.1345	36.97					1.052	1.652	0.9861	1.417
Far upstream element-binding protein 1 OS=Homo sapiens GN=FUBP1 PE=4 SV=1	E9PEB5	gTPQQIDYAR	0.92	29.12	37.7166	26.13	0.5567	0.3767	0.7482	0.4211	1.26	1.342	1.182	1.215
Far upstream element-binding protein 1 OS=Homo sapiens GN=FUBP1 PE=4 SV=1	E9PEB5	iAQITGPPDR	1	42.95	38.2776	42.95					1.013	1.331	1.11	1.583
Far upstream element-binding protein 1 OS=Homo sapiens GN=FUBP1 PE=4 SV=1	E9PEB5	iGGNEGIDVPIPR	0.86	18.46	38.1961	18.46	0.9789	0.527	0.4493	0.2851
Far upstream element-binding protein 1 OS=Homo sapiens GN=FUBP1 PE=4 SV=1	E9PEB5	iQIAPDSGGLPER	1	42.24	37.9288	37.75	2.552	0.3185	0.392	0.2051	0.8926	1.391	1.306	1.498
Far upstream element-binding protein 1 OS=Homo sapiens GN=FUBP1 PE=4 SV=1	E9PEB5	lLDQIVEk	0.99	46.9	37.5174	23.66	4.347	0.2344	0.2967	0.2186	0.7618	1.482	1.249	1.722
Far upstream element-binding protein 1 OS=Homo sapiens GN=FUBP1 PE=4 SV=1	E9PEB5	rPLEDGDQPDAk	1	43.08	36.5186	33.79					0.8959	1.45	1.092	1.712
Far upstream element-binding protein 1 OS=Homo sapiens GN=FUBP1 PE=4 SV=1	E9PEB5	scMLTGTPESVQSAk	1	38.83	34.8897	38.36	0.835	0.4353	0.4305	0.419
Far upstream element-binding protein 1 OS=Homo sapiens GN=FUBP1 PE=4 SV=1	E9PEB5	sVMTEEYk	0.99	30.37	35.924	25.93					0.9932	1.281	1.2	1.59
Far upstream element-binding protein 1 OS=Homo sapiens GN=FUBP1 PE=4 SV=1	E9PEB5	tGLIIGk	0.82	24.86	36.5495	11.03	0.6121	0.5321	0.4542	0.4466
Far upstream element-binding protein 1 OS=Homo sapiens GN=FUBP1 PE=4 SV=1	E9PEB5	vAPQNDSFGTQLPPMHQQQSR	1	36.97	33.1345	36.97					1.052	1.652	0.9861	1.417
Cluster of Serine/threonine-protein phosphatase 2A 56 kDa regulatory subunit delta isoform OS=Homo sapiens GN=PPP2R5D PE=4 SV=1 (E9PFR3)	E9PFR3	aEEFLTASQEAL	0.99	30.54	35.8274	22.98	0.6427	1.812	1.102	1.058	1.097	0.5314	0.5044	0.5129
Cluster of Serine/threonine-protein phosphatase 2A 56 kDa regulatory subunit delta isoform OS=Homo sapiens GN=PPP2R5D PE=4 SV=1 (E9PFR3)	E9PFR3	aGLNEMVEYITHSR	1	48.16	36.2159	47.43	1.356	1.134	0.08426	0.8781	0.7518	0.9307	0.3451	0.01
Cluster of Serine/threonine-protein phosphatase 2A 56 kDa regulatory subunit delta isoform OS=Homo sapiens GN=PPP2R5D PE=4 SV=1 (E9PFR3)	E9PFR3	eSSLTEPVIVGLLk	1	49.46	35.3555	47.06	1.228	1.002	0.9255	1.166
Cluster of Serine/threonine-protein phosphatase 2A 56 kDa regulatory subunit delta isoform OS=Homo sapiens GN=PPP2R5D PE=4 SV=1 (E9PFR3)	E9PFR3	tVETEAVQMLk	1	42.13	38.2099	32.1	0.9619	1.129	1.197	1.044
Cluster of Serine/threonine-protein phosphatase 2A 56 kDa regulatory subunit delta isoform OS=Homo sapiens GN=PPP2R5D PE=4 SV=1 (E9PFR3)	E9PFR3	vMEPLFR	0.71	24.51	39.7165	12	0.8392	1.598	0.8255	1.226
Cluster of Serine/threonine-protein phosphatase 2A 56 kDa regulatory subunit delta isoform OS=Homo sapiens GN=PPP2R5D PE=4 SV=1 (E9PFR3)	E9PFR3	ySGGPQIVk	0.99	30.76	38.8309	27.95	0.9226	1.241	0.9692	1.224
Serine/threonine-protein phosphatase 2A 56 kDa regulatory subunit delta isoform OS=Homo sapiens GN=PPP2R5D PE=4 SV=1	E9PFR3	aEEFLTASQEAL	0.99	30.54	35.8274	22.98	0.6427	1.812	1.102	1.058	1.097	0.5314	0.5044	0.5129
Serine/threonine-protein phosphatase 2A 56 kDa regulatory subunit delta isoform OS=Homo sapiens GN=PPP2R5D PE=4 SV=1	E9PFR3	aGLNEMVEYITHSR	1	48.16	36.2159	47.43	1.356	1.134	0.08426	0.8781	0.7518	0.9307	0.3451	0.01
Serine/threonine-protein phosphatase 2A 56 kDa regulatory subunit delta isoform OS=Homo sapiens GN=PPP2R5D PE=4 SV=1	E9PFR3	eSSLTEPVIVGLLk	1	49.46	35.3555	47.06	1.228	1.002	0.9255	1.166
Serine/threonine-protein phosphatase 2A 56 kDa regulatory subunit delta isoform OS=Homo sapiens GN=PPP2R5D PE=4 SV=1	E9PFR3	tVETEAVQMLk	1	42.13	38.2099	32.1	0.9619	1.129	1.197	1.044
Serine/threonine-protein phosphatase 2A 56 kDa regulatory subunit delta isoform OS=Homo sapiens GN=PPP2R5D PE=4 SV=1	E9PFR3	vMEPLFR	0.71	24.51	39.7165	12	0.8392	1.598	0.8255	1.226
Serine/threonine-protein phosphatase 2A 56 kDa regulatory subunit delta isoform OS=Homo sapiens GN=PPP2R5D PE=4 SV=1	E9PFR3	ySGGPQIVk	0.99	30.76	38.8309	27.95	0.9226	1.241	0.9692	1.224
Cluster of Cytochrome P450 20A1 OS=Homo sapiens GN=CYP20A1 PE=4 SV=1 (E9PHG5)	E9PHG5	fDPDRFDDELVMk	0.56	16.99	36.1658	16.99	0.7094	0.513	0.3912	0.3534
Cluster of Cytochrome P450 20A1 OS=Homo sapiens GN=CYP20A1 PE=4 SV=1 (E9PHG5)	E9PHG5	gFLDGSLDk	0.95	27.47	37.9872	21.15	1.301	0.4231	0.2888	0.3164
Cluster of Cytochrome P450 20A1 OS=Homo sapiens GN=CYP20A1 PE=4 SV=1 (E9PHG5)	E9PHG5	lSEELLDk	0.99	51.62	39.0703	41.42					0.9228	1.101	1.704	1.21
Cluster of Cytochrome P450 20A1 OS=Homo sapiens GN=CYP20A1 PE=4 SV=1 (E9PHG5)	E9PHG5	sNFALLLk	0.99	43.47	38.1331	32.84					1.119	1.44	1.404	0.9261
Cytochrome P450 20A1 OS=Homo sapiens GN=CYP20A1 PE=4 SV=1	E9PHG5	fDPDRFDDELVMk	0.56	16.99	36.1658	16.99	0.7094	0.513	0.3912	0.3534
Cytochrome P450 20A1 OS=Homo sapiens GN=CYP20A1 PE=4 SV=1	E9PHG5	gFLDGSLDk	0.95	27.47	37.9872	21.15	1.301	0.4231	0.2888	0.3164
Cytochrome P450 20A1 OS=Homo sapiens GN=CYP20A1 PE=4 SV=1	E9PHG5	lSEELLDk	0.99	51.62	39.0703	41.42					0.9228	1.101	1.704	1.21
Cytochrome P450 20A1 OS=Homo sapiens GN=CYP20A1 PE=4 SV=1	E9PHG5	sNFALLLk	0.99	43.47	38.1331	32.84					1.119	1.44	1.404	0.9261
Cluster of Protein arginine N-methyltransferase 1 OS=Homo sapiens GN=PRMT1 PE=4 SV=1 (E9PKG1)	E9PKG1	aTLYVTAIEDR	0.55	21.2	37.7844	13.78	0.8797	0.7116	0.6721	0.6605
Cluster of Protein arginine N-methyltransferase 1 OS=Homo sapiens GN=PRMT1 PE=4 SV=1 (E9PKG1)	E9PKG1	dVAIkEPLVDVVDPk	1	47.84	32.3274	45.43	1.08	0.6546	0.4949	0.7939
Cluster of Protein arginine N-methyltransferase 1 OS=Homo sapiens GN=PRMT1 PE=4 SV=1 (E9PKG1)	E9PKG1	ePLVDIVDPk	0.84	26	37.9906	19.61	1	1.632	1.328	1.758	1	1.218	0.8303	0.5159
Cluster of Protein arginine N-methyltransferase 1 OS=Homo sapiens GN=PRMT1 PE=4 SV=1 (E9PKG1)	E9PKG1	ePLVDVVDPk	0.99	36.99	38.025	22	0.9346	0.5576	0.6908	0.7719	0.9459	1.277	1.883	1.983
Cluster of Protein arginine N-methyltransferase 1 OS=Homo sapiens GN=PRMT1 PE=4 SV=1 (E9PKG1)	E9PKG1	gQLcELScSTDYR	1	45.07	28.5552	45.07	0.9815	0.4513	0.9462	0.6631
Cluster of Protein arginine N-methyltransferase 1 OS=Homo sapiens GN=PRMT1 PE=4 SV=1 (E9PKG1)	E9PKG1	lDHVVTIIk	1	33.65	35.4913	28.53	1.061	0.7078	0.5333	0.6936	1.083	1.357	1.787	1.709
Cluster of Protein arginine N-methyltransferase 1 OS=Homo sapiens GN=PRMT1 PE=4 SV=1 (E9PKG1)	E9PKG1	qLVTNAcLIk	1	65.06	38.1238	56.43					1.065	1.221	1.835	1.891
Cluster of Protein arginine N-methyltransferase 1 OS=Homo sapiens GN=PRMT1 PE=4 SV=1 (E9PKG1)	E9PKG1	wLAPDGLIFPDR	1	41.75	37.653	35.39	1.033	0.5672	0.6141	0.7977	1	1.372	2.188	1.572
Protein arginine N-methyltransferase 1 OS=Homo sapiens GN=PRMT1 PE=4 SV=1	E9PKG1	aTLYVTAIEDR	0.55	21.2	37.7844	13.78	0.8797	0.7116	0.6721	0.6605
Protein arginine N-methyltransferase 1 OS=Homo sapiens GN=PRMT1 PE=4 SV=1	E9PKG1	dVAIkEPLVDVVDPk	1	47.84	32.3274	45.43	1.08	0.6546	0.4949	0.7939
Protein arginine N-methyltransferase 1 OS=Homo sapiens GN=PRMT1 PE=4 SV=1	E9PKG1	ePLVDVVDPk	0.99	36.99	38.025	22	0.9346	0.5576	0.6908	0.7719	0.9459	1.277	1.883	1.983
Protein arginine N-methyltransferase 1 OS=Homo sapiens GN=PRMT1 PE=4 SV=1	E9PKG1	gQLcELScSTDYR	1	45.07	28.5552	45.07	0.9815	0.4513	0.9462	0.6631
Protein arginine N-methyltransferase 1 OS=Homo sapiens GN=PRMT1 PE=4 SV=1	E9PKG1	lDHVVTIIk	1	33.65	35.4913	28.53	1.061	0.7078	0.5333	0.6936	1.083	1.357	1.787	1.709
Protein arginine N-methyltransferase 1 OS=Homo sapiens GN=PRMT1 PE=4 SV=1	E9PKG1	qLVTNAcLIk	1	65.06	38.1238	56.43					1.065	1.221	1.835	1.891
Protein arginine N-methyltransferase 1 OS=Homo sapiens GN=PRMT1 PE=4 SV=1	E9PKG1	wLAPDGLIFPDR	1	41.75	37.653	35.39	1.033	0.5672	0.6141	0.7977	1	1.372	2.188	1.572
Cluster of Nucleolar transcription factor 1 OS=Homo sapiens GN=UBTF PE=4 SV=1 (E9PKP7)	E9PKP7	dFSGDMck	0.58	18.48	31.089	16.28	0.9129	0.5453	0.533	0.8553
Cluster of Nucleolar transcription factor 1 OS=Homo sapiens GN=UBTF PE=4 SV=1 (E9PKP7)	E9PKP7	dYEVELLR	0.99	39.42	37.8895	27.22	1.008	0.729	0.3467	0.8904	1.119	1.531	1.936	1.861
Cluster of Nucleolar transcription factor 1 OS=Homo sapiens GN=UBTF PE=4 SV=1 (E9PKP7)	E9PKP7	fLESLPEEEQQR	1	39.97	34.9996	35.96	1.068	0.9137	0.5505	0.4225	0.9166	1.743	1.829	2.118
Cluster of Nucleolar transcription factor 1 OS=Homo sapiens GN=UBTF PE=4 SV=1 (E9PKP7)	E9PKP7	qLQEERPELSESELTR	1	27.86	35.7565	27.86					1.181	1.826	1.483	1.93
Nucleolar transcription factor 1 OS=Homo sapiens GN=UBTF PE=4 SV=1	E9PKP7	dFSGDMck	0.58	18.48	31.089	16.28	0.9129	0.5453	0.533	0.8553
Nucleolar transcription factor 1 OS=Homo sapiens GN=UBTF PE=4 SV=1	E9PKP7	dYEVELLR	0.99	39.42	37.8895	27.22	1.008	0.729	0.3467	0.8904	1.119	1.531	1.936	1.861
Nucleolar transcription factor 1 OS=Homo sapiens GN=UBTF PE=4 SV=1	E9PKP7	fLESLPEEEQQR	1	39.97	34.9996	35.96	1.068	0.9137	0.5505	0.4225	0.9166	1.743	1.829	2.118
Nucleolar transcription factor 1 OS=Homo sapiens GN=UBTF PE=4 SV=1	E9PKP7	qLQEERPELSESELTR	1	27.86	35.7565	27.86					1.181	1.826	1.483	1.93
Cluster of Probable aminopeptidase NPEPL1 OS=Homo sapiens GN=NPEPL1 PE=4 SV=1 (E9PN47)	E9PN47	dcGGAAAVLGAFR	1	38.65	35.9956	31.02	0.9261	0.9185	0.4778	0.5859	0.8203	1.453	2.113	2.314
Cluster of Probable aminopeptidase NPEPL1 OS=Homo sapiens GN=NPEPL1 PE=4 SV=1 (E9PN47)	E9PN47	eLGIIPTIIR	0.94	29.18	34.9845	13.98					1.185	1.39	2.078	1.701
Cluster of Probable aminopeptidase NPEPL1 OS=Homo sapiens GN=NPEPL1 PE=4 SV=1 (E9PN47)	E9PN47	tVEINNTDAEGR	0.7	28.27	34.0243	8.48	1.065	0.39	0.735	0.7804	1.084	1.584	2.467	1.375
Probable aminopeptidase NPEPL1 OS=Homo sapiens GN=NPEPL1 PE=4 SV=1	E9PN47	dcGGAAAVLGAFR	1	38.65	35.9956	31.02	0.9261	0.9185	0.4778	0.5859	0.8203	1.453	2.113	2.314
Probable aminopeptidase NPEPL1 OS=Homo sapiens GN=NPEPL1 PE=4 SV=1	E9PN47	eLGIIPTIIR	0.94	29.18	34.9845	13.98					1.185	1.39	2.078	1.701
Probable aminopeptidase NPEPL1 OS=Homo sapiens GN=NPEPL1 PE=4 SV=1	E9PN47	tVEINNTDAEGR	0.7	28.27	34.0243	8.48	1.065	0.39	0.735	0.7804	1.084	1.584	2.467	1.375
Cluster of Podocalyxin OS=Homo sapiens GN=PODXL PE=4 SV=1 (F5GWY5)	F5GWY5	aTFNPAQDk	1	49.19	38.4098	39.22	1.01	0.5179	0.3815	0.3241
Cluster of Podocalyxin OS=Homo sapiens GN=PODXL PE=4 SV=1 (F5GWY5)	F5GWY5	cEDLETQTQSEk	1	39.65	30.7773	39.65					0.804	1.196	1.716	1.452
Cluster of Podocalyxin OS=Homo sapiens GN=PODXL PE=4 SV=1 (F5GWY5)	F5GWY5	dDLDEEEDTHL	1	42.27	25	42.27					1.437	1.074	1.483	1.047
Cluster of Podocalyxin OS=Homo sapiens GN=PODXL PE=4 SV=1 (F5GWY5)	F5GWY5	eAGVSDMk	0.99	47.4	36.5734	33.9					1.043	1.447	1.35	1.175
Cluster of Podocalyxin OS=Homo sapiens GN=PODXL PE=4 SV=1 (F5GWY5)	F5GWY5	lASVPGSQTVVVk	1	80.24	35.8161	70.75					1.029	1.369	1.183	1.439
Cluster of Podocalyxin OS=Homo sapiens GN=PODXL PE=4 SV=1 (F5GWY5)	F5GWY5	lGDQGPPEEAEDR	1	71.26	30.6483	71.26	0.9741	0.3917	0.4649	0.3645	0.8334	1.446	1.236	1.609
Podocalyxin OS=Homo sapiens GN=PODXL PE=4 SV=1	F5GWY5	aTFNPAQDk	1	49.19	38.4098	39.22	1.01	0.5179	0.3815	0.3241
Podocalyxin OS=Homo sapiens GN=PODXL PE=4 SV=1	F5GWY5	cEDLETQTQSEk	1	39.65	30.7773	39.65					0.804	1.196	1.716	1.452
Podocalyxin OS=Homo sapiens GN=PODXL PE=4 SV=1	F5GWY5	dDLDEEEDTHL	1	42.27	25	42.27					1.437	1.074	1.483	1.047
Podocalyxin OS=Homo sapiens GN=PODXL PE=4 SV=1	F5GWY5	eAGVSDMk	0.99	47.4	36.5734	33.9					1.043	1.447	1.35	1.175
Podocalyxin OS=Homo sapiens GN=PODXL PE=4 SV=1	F5GWY5	lASVPGSQTVVVk	1	80.24	35.8161	70.75					1.029	1.369	1.183	1.439
Podocalyxin OS=Homo sapiens GN=PODXL PE=4 SV=1	F5GWY5	lGDQGPPEEAEDR	1	71.26	30.6483	71.26	0.9741	0.3917	0.4649	0.3645	0.8334	1.446	1.236	1.609
Cluster of Transmembrane emp24 domain-containing protein 2 OS=Homo sapiens GN=TMED2 PE=3 SV=1 (F5GX39)	F5GX39	aINDNTNSR	0.77	19.31	35.397	14.35	1.21	1.168	0.405	0.7997	2.519	1.484	2.048	1.074
Cluster of Transmembrane emp24 domain-containing protein 2 OS=Homo sapiens GN=TMED2 PE=3 SV=1 (F5GX39)	F5GX39	gQDMETEAHQNk	1	64.97	29.9078	63.96	0.9274	0.5804	0.9822	0.8658	0.9067	1.758	2.404	2.146
Cluster of Transmembrane emp24 domain-containing protein 2 OS=Homo sapiens GN=TMED2 PE=3 SV=1 (F5GX39)	F5GX39	hEQEYMEVR	0.96	21	31.2775	21	0.9114	0.722	0.9085	0.7658
Cluster of Transmembrane emp24 domain-containing protein 2 OS=Homo sapiens GN=TMED2 PE=3 SV=1 (F5GX39)	F5GX39	mSTMTPk	0.9	36.74	37.4312	27.63	1.019	0.7239	0.7239	0.8453
Transmembrane emp24 domain-containing protein 2 OS=Homo sapiens GN=TMED2 PE=3 SV=1	F5GX39	aINDNTNSR	0.77	19.31	35.397	14.35	1.21	1.168	0.405	0.7997	2.519	1.484	2.048	1.074
Transmembrane emp24 domain-containing protein 2 OS=Homo sapiens GN=TMED2 PE=3 SV=1	F5GX39	gQDMETEAHQNk	1	64.97	29.9078	63.96	0.9274	0.5804	0.9822	0.8658	0.9067	1.758	2.404	2.146
Transmembrane emp24 domain-containing protein 2 OS=Homo sapiens GN=TMED2 PE=3 SV=1	F5GX39	hEQEYMEVR	0.96	21	31.2775	21	0.9114	0.722	0.9085	0.7658
Transmembrane emp24 domain-containing protein 2 OS=Homo sapiens GN=TMED2 PE=3 SV=1	F5GX39	mSTMTPk	0.9	36.74	37.4312	27.63	1.019	0.7239	0.7239	0.8453
Cluster of Protein wntless homolog OS=Homo sapiens GN=WLS PE=4 SV=1 (F5H4K0)	F5H4K0	dDAFAEWTEMAHER	1	43.85	26.1172	43.85	0.9933	0.6333	0.7587	0.4813	1.02	1.467	1.395	1.74
Cluster of Protein wntless homolog OS=Homo sapiens GN=WLS PE=4 SV=1 (F5H4K0)	F5H4K0	dIEEAIPR	0.99	32.62	36.9992	24.77					0.9822	1.645	2.195	1.032
Protein wntless homolog OS=Homo sapiens GN=WLS PE=4 SV=1	F5H4K0	dDAFAEWTEMAHER	1	43.85	26.1172	43.85	0.9933	0.6333	0.7587	0.4813	1.02	1.467	1.395	1.74
Protein wntless homolog OS=Homo sapiens GN=WLS PE=4 SV=1	F5H4K0	dIEEAIPR	0.99	32.62	36.9992	24.77					0.9822	1.645	2.195	1.032
Activating signal cointegrator 1 complex subunit 2 OS=Homo sapiens GN=ASCC2 PE=4 SV=1	F5H6J9	lAPTLSQLDR	1	49.12	37.9886	36.99	1	0.6231	0.8357	0.5496	1.032	1.037	1.735	1.359
Activating signal cointegrator 1 complex subunit 2 OS=Homo sapiens GN=ASCC2 PE=4 SV=1	F5H6J9	lLGDLWQR	0.96	31.33	38.1077	18.77					0.9773	1.334	1.494	1.297
Cluster of Activating signal cointegrator 1 complex subunit 2 OS=Homo sapiens GN=ASCC2 PE=4 SV=1 (F5H6J9)	F5H6J9	lAPTLSQLDR	1	49.12	37.9886	36.99	1	0.6231	0.8357	0.5496	1.032	1.037	1.735	1.359
Cluster of Activating signal cointegrator 1 complex subunit 2 OS=Homo sapiens GN=ASCC2 PE=4 SV=1 (F5H6J9)	F5H6J9	lLGDLWQR	0.96	31.33	38.1077	18.77					0.9773	1.334	1.494	1.297
Cluster of WW domain-binding protein 11 OS=Homo sapiens GN=WBP11 PE=4 SV=1 (F5H721)	F5H721	fMNPTDQAR	1	35.59	33.3826	33.65	1	0.5112	0.4585	0.4425	1.044	1.535	1.433	1.909
Cluster of WW domain-binding protein 11 OS=Homo sapiens GN=WBP11 PE=4 SV=1 (F5H721)	F5H721	tSAYGPPTR	0.96	30.13	37.2616	22.68					0.9496	1.827	1.427	1.856
WW domain-binding protein 11 OS=Homo sapiens GN=WBP11 PE=4 SV=1	F5H721	fMNPTDQAR	1	35.59	33.3826	33.65	1	0.5112	0.4585	0.4425	1.044	1.535	1.433	1.909
WW domain-binding protein 11 OS=Homo sapiens GN=WBP11 PE=4 SV=1	F5H721	tSAYGPPTR	0.96	30.13	37.2616	22.68					0.9496	1.827	1.427	1.856
Cluster of SWI/SNF complex subunit SMARCC2 OS=Homo sapiens GN=SMARCC2 PE=4 SV=1 (F8VTJ5)	F8VTJ5	aDPAFGLESSGIAGTTSDEPER	0.54	11.82	31.3704	11.82					0.962	1.311	1.316	1.741
Cluster of SWI/SNF complex subunit SMARCC2 OS=Homo sapiens GN=SMARCC2 PE=4 SV=1 (F8VTJ5)	F8VTJ5	dIGEGNLSTAAAAALAAAAVk	1	99.67	36.5225	99.35	1.042	0.6883	0.9019	0.5801	0.901	1.607	1.13	1.828
Cluster of SWI/SNF complex subunit SMARCC2 OS=Homo sapiens GN=SMARCC2 PE=4 SV=1 (F8VTJ5)	F8VTJ5	dMDEPSPVPNVEEVTLPk	0.99	29.66	35.0934	29.66					1.007	1.283	1.768	1.265
Cluster of SWI/SNF complex subunit SMARCC2 OS=Homo sapiens GN=SMARCC2 PE=4 SV=1 (F8VTJ5)	F8VTJ5	eDEDPAk	0.87	17.88	36.0086	17.88					1	1.089	1.421	1.145
Cluster of SWI/SNF complex subunit SMARCC2 OS=Homo sapiens GN=SMARCC2 PE=4 SV=1 (F8VTJ5)	F8VTJ5	eGQEEVLk	0.99	43.65	38.477	29.69	0.981	0.746	0.666	0.7701
Cluster of SWI/SNF complex subunit SMARCC2 OS=Homo sapiens GN=SMARCC2 PE=4 SV=1 (F8VTJ5)	F8VTJ5	eLDDLVPETAk	0.89	31	36.7099	24.82					1.306	1.834	0.6303	1.913
SWI/SNF complex subunit SMARCC2 OS=Homo sapiens GN=SMARCC2 PE=4 SV=1	F8VTJ5	aDPAFGLESSGIAGTTSDEPER	0.54	11.82	31.3704	11.82					0.962	1.311	1.316	1.741
SWI/SNF complex subunit SMARCC2 OS=Homo sapiens GN=SMARCC2 PE=4 SV=1	F8VTJ5	dIGEGNLSTAAAAALAAAAVk	1	99.67	36.5225	99.35	1.042	0.6883	0.9019	0.5801	0.901	1.607	1.13	1.828
SWI/SNF complex subunit SMARCC2 OS=Homo sapiens GN=SMARCC2 PE=4 SV=1	F8VTJ5	dMDEPSPVPNVEEVTLPk	0.99	29.66	35.0934	29.66					1.007	1.283	1.768	1.265
SWI/SNF complex subunit SMARCC2 OS=Homo sapiens GN=SMARCC2 PE=4 SV=1	F8VTJ5	eGQEEVLk	0.99	43.65	38.477	29.69	0.981	0.746	0.666	0.7701
SWI/SNF complex subunit SMARCC2 OS=Homo sapiens GN=SMARCC2 PE=4 SV=1	F8VTJ5	eLDDLVPETAk	0.89	31	36.7099	24.82					1.306	1.834	0.6303	1.913
CCR4-NOT transcription complex subunit 2 (Fragment) OS=Homo sapiens GN=CNOT2 PE=4 SV=1	F8VV52	eGSGNPTPLINPLAGR	1	50.26	37.8154	50.22					0.8026	1.537	1.26	1.333
CCR4-NOT transcription complex subunit 2 (Fragment) OS=Homo sapiens GN=CNOT2 PE=4 SV=1	F8VV52	gIQVLPDGR	1	48.65	38.1875	40.25	1	0.4868	0.3561	0.5076
CCR4-NOT transcription complex subunit 2 (Fragment) OS=Homo sapiens GN=CNOT2 PE=4 SV=1	F8VV52	nMMNHSQVGQGIGIPSR	1	46.01	34.2943	46.01					1.447	0.9443	1.011	1.5
Cluster of CCR4-NOT transcription complex subunit 2 (Fragment) OS=Homo sapiens GN=CNOT2 PE=4 SV=1 (F8VV52)	F8VV52	eGSGNPTPLINPLAGR	1	50.26	37.8154	50.22					0.8026	1.537	1.26	1.333
Cluster of CCR4-NOT transcription complex subunit 2 (Fragment) OS=Homo sapiens GN=CNOT2 PE=4 SV=1 (F8VV52)	F8VV52	gIQVLPDGR	1	48.65	38.1875	40.25	1	0.4868	0.3561	0.5076
Cluster of CCR4-NOT transcription complex subunit 2 (Fragment) OS=Homo sapiens GN=CNOT2 PE=4 SV=1 (F8VV52)	F8VV52	nMMNHSQVGQGIGIPSR	1	46.01	34.2943	46.01					1.447	0.9443	1.011	1.5
Cluster of Cysteine and glycine-rich protein 2 OS=Homo sapiens GN=CSRP2 PE=4 SV=1 (F8VW96)	F8VW96	cGDSVYAAEk	1	52.34	32.8421	52.34	1.259	0.6166	0.3922	0.5521	1.109	1.011	1.661	1.859
Cluster of Cysteine and glycine-rich protein 2 OS=Homo sapiens GN=CSRP2 PE=4 SV=1 (F8VW96)	F8VW96	eGEIYck	0.9	41.81	34.7654	16.3	0.9838	0.6835	0.4837	0.5167	0.8432	1.063	1.965	1.965
Cluster of Cysteine and glycine-rich protein 2 OS=Homo sapiens GN=CSRP2 PE=4 SV=1 (F8VW96)	F8VW96	gFGYGQGAGALVHAQ	1	33.91	35.5157	33.91					1.162	1.988	0.9776	1.533
Cluster of Cysteine and glycine-rich protein 2 OS=Homo sapiens GN=CSRP2 PE=4 SV=1 (F8VW96)	F8VW96	pVWGGGNk	0.99	42.79	38.2633	38.93	0.9702	0.5652	0.4341	0.706
Cluster of Cysteine and glycine-rich protein 2 OS=Homo sapiens GN=CSRP2 PE=4 SV=1 (F8VW96)	F8VW96	sLESTTLTEk	1	77.97	38.3296	61.68	0.9746	0.7495	0.4251	0.5412
Cluster of Cysteine and glycine-rich protein 2 OS=Homo sapiens GN=CSRP2 PE=4 SV=1 (F8VW96)	F8VW96	tVYHAEEVQcDGR	1	50.22	30.0945	50.22	0.8864	0.6856	0.456	0.6063	0.9487	1.082	2.049	1.647
Cysteine and glycine-rich protein 2 OS=Homo sapiens GN=CSRP2 PE=4 SV=1	F8VW96	cGDSVYAAEk	1	52.34	32.8421	52.34	1.259	0.6166	0.3922	0.5521	1.109	1.011	1.661	1.859
Cysteine and glycine-rich protein 2 OS=Homo sapiens GN=CSRP2 PE=4 SV=1	F8VW96	eGEIYck	0.9	41.81	34.7654	16.3	0.9838	0.6835	0.4837	0.5167	0.8432	1.063	1.965	1.965
Cysteine and glycine-rich protein 2 OS=Homo sapiens GN=CSRP2 PE=4 SV=1	F8VW96	gFGYGQGAGALVHAQ	1	33.91	35.5157	33.91					1.162	1.988	0.9776	1.533
Cysteine and glycine-rich protein 2 OS=Homo sapiens GN=CSRP2 PE=4 SV=1	F8VW96	pVWGGGNk	0.99	42.79	38.2633	38.93	0.9702	0.5652	0.4341	0.706
Cysteine and glycine-rich protein 2 OS=Homo sapiens GN=CSRP2 PE=4 SV=1	F8VW96	sLESTTLTEk	1	77.97	38.3296	61.68	0.9746	0.7495	0.4251	0.5412
Cysteine and glycine-rich protein 2 OS=Homo sapiens GN=CSRP2 PE=4 SV=1	F8VW96	tVYHAEEVQcDGR	1	50.22	30.0945	50.22	0.8864	0.6856	0.456	0.6063	0.9487	1.082	2.049	1.647
Cluster of Golgi integral membrane protein 4 OS=Homo sapiens GN=GOLIM4 PE=4 SV=1 (F8W785)	F8W785	eAANLLEGHAR	0.99	35.12	38.3232	27.8	0.877	0.4087	0.2871	0.2415
Cluster of Golgi integral membrane protein 4 OS=Homo sapiens GN=GOLIM4 PE=4 SV=1 (F8W785)	F8W785	eAEFQAPPEPIQQEVER	1	49.49	33.3905	49.49					1.722	1.374	0.8398	1.106
Cluster of Golgi integral membrane protein 4 OS=Homo sapiens GN=GOLIM4 PE=4 SV=1 (F8W785)	F8W785	lAVQQVEEAQQLR	0.96	27.84	37.7554	18.51	1.576	0.289	0.2301	0.2371
Cluster of Golgi integral membrane protein 4 OS=Homo sapiens GN=GOLIM4 PE=4 SV=1 (F8W785)	F8W785	lEAQETLNk	1	67.71	38.6314	49.86	0.7907	0.3708	0.2948	0.2874
Cluster of Golgi integral membrane protein 4 OS=Homo sapiens GN=GOLIM4 PE=4 SV=1 (F8W785)	F8W785	qAELEEGRPQHQEQLR	1	36.53	35.1202	36.53					0.6924	1.787	1.449	1.225
Cluster of Golgi integral membrane protein 4 OS=Homo sapiens GN=GOLIM4 PE=4 SV=1 (F8W785)	F8W785	ySALNVQHQMLk	0.88	27.98	37.5549	21.65					0.951	1.205	1.408	1.362
Golgi integral membrane protein 4 OS=Homo sapiens GN=GOLIM4 PE=4 SV=1	F8W785	eAANLLEGHAR	0.99	35.12	38.3232	27.8	0.877	0.4087	0.2871	0.2415
Golgi integral membrane protein 4 OS=Homo sapiens GN=GOLIM4 PE=4 SV=1	F8W785	eAEFQAPPEPIQQEVER	1	49.49	33.3905	49.49					1.722	1.374	0.8398	1.106
Golgi integral membrane protein 4 OS=Homo sapiens GN=GOLIM4 PE=4 SV=1	F8W785	lAVQQVEEAQQLR	0.96	27.84	37.7554	18.51	1.576	0.289	0.2301	0.2371
Golgi integral membrane protein 4 OS=Homo sapiens GN=GOLIM4 PE=4 SV=1	F8W785	lEAQETLNk	1	67.71	38.6314	49.86	0.7907	0.3708	0.2948	0.2874
Golgi integral membrane protein 4 OS=Homo sapiens GN=GOLIM4 PE=4 SV=1	F8W785	qAELEEGRPQHQEQLR	1	36.53	35.1202	36.53					0.6924	1.787	1.449	1.225
Golgi integral membrane protein 4 OS=Homo sapiens GN=GOLIM4 PE=4 SV=1	F8W785	ySALNVQHQMLk	0.88	27.98	37.5549	21.65					0.951	1.205	1.408	1.362
Calponin-3 OS=Homo sapiens GN=CNN3 PE=4 SV=1	F8WA86	yDHQAEEDLR	1	36.51	30.3463	36.51	1	0.489	0.5939	0.4257	1	1.371	1.865	1.71
Cluster of E3 ubiquitin-protein ligase RNF149 OS=Homo sapiens GN=RNF149 PE=4 SV=1 (F8WCD0)	F8WCD0	eASVGAR	0.74	38.68	39.0287	6.92					1	1.135	1.116	1.234
Cluster of E3 ubiquitin-protein ligase RNF149 OS=Homo sapiens GN=RNF149 PE=4 SV=1 (F8WCD0)	F8WCD0	fLYTGSQIGSQSHR	0.84	19.81	35.6538	19.81	0.1496	0.3111	0.1661	0.09244
Cluster of E3 ubiquitin-protein ligase RNF149 OS=Homo sapiens GN=RNF149 PE=4 SV=1 (F8WCD0)	F8WCD0	gREILELVQk	0.64	18.13	35.9472	14.37	1.661	0.08974	0.0837	0.05724
E3 ubiquitin-protein ligase RNF149 OS=Homo sapiens GN=RNF149 PE=4 SV=1	F8WCD0	eASVGAR	0.74	38.68	39.0287	6.92					1	1.135	1.116	1.234
E3 ubiquitin-protein ligase RNF149 OS=Homo sapiens GN=RNF149 PE=4 SV=1	F8WCD0	fLYTGSQIGSQSHR	0.84	19.81	35.6538	19.81	0.1496	0.3111	0.1661	0.09244
E3 ubiquitin-protein ligase RNF149 OS=Homo sapiens GN=RNF149 PE=4 SV=1	F8WCD0	gREILELVQk	0.64	18.13	35.9472	14.37	1.661	0.08974	0.0837	0.05724
Cluster of Reticulocalbin-2 OS=Homo sapiens GN=RCN2 PE=4 SV=1 (F8WCY5)	F8WCY5	eALLGVQEDVDEYVk	1	65.9	36.8404	57.83	1.004	0.894	0.384	0.6884	0.9077	1.153	1.747	1.696
Cluster of Reticulocalbin-2 OS=Homo sapiens GN=RCN2 PE=4 SV=1 (F8WCY5)	F8WCY5	fVNDYDk	0.9	35.11	36.3367	27.74	1.008	0.9086	0.4466	0.5798
Cluster of Reticulocalbin-2 OS=Homo sapiens GN=RCN2 PE=4 SV=1 (F8WCY5)	F8WCY5	fVNDYDkDNDGR	1	37.34	32.0763	37.34	1.205	0.6417	0.5974	0.5133	0.9925	1.041	2.019	1.512
Cluster of Reticulocalbin-2 OS=Homo sapiens GN=RCN2 PE=4 SV=1 (F8WCY5)	F8WCY5	lSEEEILENPDLFLTSEATDYGR	1	51.55	33.2695	51.55					1.249	1.025	1.585	1.528
Cluster of Reticulocalbin-2 OS=Homo sapiens GN=RCN2 PE=4 SV=1 (F8WCY5)	F8WCY5	nSDDTVTWDEYNIQMYDR	1	49.31	26.0638	49.31	0.7859	0.7726	0.3942	0.9908	0.8214	0.9225	2.158	1.896
Cluster of Reticulocalbin-2 OS=Homo sapiens GN=RCN2 PE=4 SV=1 (F8WCY5)	F8WCY5	qLHDDYFYHDEL	0.93	15.78	28.3315	15.78	0.9213	0.7906	0.5316	0.602	0.9985	1.156	1.678	1.609
Cluster of Reticulocalbin-2 OS=Homo sapiens GN=RCN2 PE=4 SV=1 (F8WCY5)	F8WCY5	qQFVEYDk	0.99	35.2	36.7715	30.94	1.004	0.7335	0.5087	0.6332	1.124	1.185	1.473	1.582
Cluster of Reticulocalbin-2 OS=Homo sapiens GN=RCN2 PE=4 SV=1 (F8WCY5)	F8WCY5	vIDFDENTALDDAEEESFR	1	29.36	27.4974	29.36					1.331	0.9774	1.751	1.362
Cluster of Reticulocalbin-2 OS=Homo sapiens GN=RCN2 PE=4 SV=1 (F8WCY5)	F8WCY5	vIDFDENTALDDAEEESFRk	1	54.61	32.3502	54.61					0.7021	1.292	1.846	1.852
Cluster of Reticulocalbin-2 OS=Homo sapiens GN=RCN2 PE=4 SV=1 (F8WCY5)	F8WCY5	wDPTANEDPEWILVEk	1	28.53	35.5534	28.53	1.263	0.9299	0.3192	0.6327	1.266	1.255	1.408	1.386
Reticulocalbin-2 OS=Homo sapiens GN=RCN2 PE=4 SV=1	F8WCY5	eALLGVQEDVDEYVk	1	65.9	36.8404	57.83	1.004	0.894	0.384	0.6884	0.9077	1.153	1.747	1.696
Reticulocalbin-2 OS=Homo sapiens GN=RCN2 PE=4 SV=1	F8WCY5	fVNDYDk	0.9	35.11	36.3367	27.74	1.008	0.9086	0.4466	0.5798
Reticulocalbin-2 OS=Homo sapiens GN=RCN2 PE=4 SV=1	F8WCY5	fVNDYDkDNDGR	1	37.34	32.0763	37.34	1.205	0.6417	0.5974	0.5133	0.9925	1.041	2.019	1.512
Reticulocalbin-2 OS=Homo sapiens GN=RCN2 PE=4 SV=1	F8WCY5	lSEEEILENPDLFLTSEATDYGR	1	51.55	33.2695	51.55					1.249	1.025	1.585	1.528
Reticulocalbin-2 OS=Homo sapiens GN=RCN2 PE=4 SV=1	F8WCY5	nSDDTVTWDEYNIQMYDR	1	49.31	26.0638	49.31	0.7859	0.7726	0.3942	0.9908	0.8214	0.9225	2.158	1.896
Reticulocalbin-2 OS=Homo sapiens GN=RCN2 PE=4 SV=1	F8WCY5	qLHDDYFYHDEL	0.93	15.78	28.3315	15.78	0.9213	0.7906	0.5316	0.602	0.9985	1.156	1.678	1.609
Reticulocalbin-2 OS=Homo sapiens GN=RCN2 PE=4 SV=1	F8WCY5	qQFVEYDk	0.99	35.2	36.7715	30.94	1.004	0.7335	0.5087	0.6332	1.124	1.185	1.473	1.582
Reticulocalbin-2 OS=Homo sapiens GN=RCN2 PE=4 SV=1	F8WCY5	vIDFDENTALDDAEEESFR	1	29.36	27.4974	29.36					1.331	0.9774	1.751	1.362
Reticulocalbin-2 OS=Homo sapiens GN=RCN2 PE=4 SV=1	F8WCY5	vIDFDENTALDDAEEESFRk	1	54.61	32.3502	54.61					0.7021	1.292	1.846	1.852
Reticulocalbin-2 OS=Homo sapiens GN=RCN2 PE=4 SV=1	F8WCY5	wDPTANEDPEWILVEk	1	28.53	35.5534	28.53	1.263	0.9299	0.3192	0.6327	1.266	1.255	1.408	1.386
Cleavage and polyadenylation-specificity factor subunit 6 OS=Homo sapiens GN=CPSF6 PE=4 SV=1	F8WJN3	aISSSAISR	1	52.84	39.6246	39.3	1.067	0.4355	0.3883	0.4037	1	1.742	2.021	2.461
Cleavage and polyadenylation-specificity factor subunit 6 OS=Homo sapiens GN=CPSF6 PE=4 SV=1	F8WJN3	tPLSEAEFEEIMNR	1	50.68	34.5332	49.59	0.8949	0.3016	No Values	No Values
Cluster of Cleavage and polyadenylation-specificity factor subunit 6 OS=Homo sapiens GN=CPSF6 PE=4 SV=1 (F8WJN3)	F8WJN3	aISSSAISR	1	52.84	39.6246	39.3	1.067	0.4355	0.3883	0.4037	1	1.742	2.021	2.461
Cluster of Cleavage and polyadenylation-specificity factor subunit 6 OS=Homo sapiens GN=CPSF6 PE=4 SV=1 (F8WJN3)	F8WJN3	tPLSEAEFEEIMNR	1	50.68	34.5332	49.59	0.8949	0.3016	No Values	No Values
Cluster of Paraoxonase 2, isoform CRA_a OS=Homo sapiens GN=PON2 PE=4 SV=1 (G3V1K3)	G3V1K3	eVESVDLPHcHLIk	1	46.15	36.9914	41.84	1.09	0.7624	0.4626	0.594
Cluster of Paraoxonase 2, isoform CRA_a OS=Homo sapiens GN=PON2 PE=4 SV=1 (G3V1K3)	G3V1K3	fEEAENSLLHLk	1	37.85	37.4421	31.88	1.11	0.4108	0.01	0.7243	1.083	1.729	1.071	1.204
Cluster of Paraoxonase 2, isoform CRA_a OS=Homo sapiens GN=PON2 PE=4 SV=1 (G3V1K3)	G3V1K3	lFVYDPNNPPSSEVLR	0.99	26.24	35.9813	26.24	0.9345	0.7935	0.4575	0.6612	1.044	1.649	1.199	1.208
Cluster of Paraoxonase 2, isoform CRA_a OS=Homo sapiens GN=PON2 PE=4 SV=1 (G3V1K3)	G3V1K3	lLIGTLYHR	0.99	26.83	37.0027	25.57					0.9283	1.176	1.875	1.19
Cluster of Paraoxonase 2, isoform CRA_a OS=Homo sapiens GN=PON2 PE=4 SV=1 (G3V1K3)	G3V1K3	nTVEIFk	0.9	41.04	38.9226	26.1	0.9971	0.7337	0.4393	0.7006
Cluster of Paraoxonase 2, isoform CRA_a OS=Homo sapiens GN=PON2 PE=4 SV=1 (G3V1K3)	G3V1K3	vVAEGFDSANGINISPDDk	1	53.54	34.8799	52.59	1.017	0.8117	0.4743	0.5824	0.9484	1.431	1.32	1.341
Paraoxonase 2, isoform CRA_a OS=Homo sapiens GN=PON2 PE=4 SV=1	G3V1K3	eVESVDLPHcHLIk	1	46.15	36.9914	41.84	1.09	0.7624	0.4626	0.594
Paraoxonase 2, isoform CRA_a OS=Homo sapiens GN=PON2 PE=4 SV=1	G3V1K3	fEEAENSLLHLk	1	37.85	37.4421	31.88	1.11	0.4108	0.01	0.7243	1.083	1.729	1.071	1.204
Paraoxonase 2, isoform CRA_a OS=Homo sapiens GN=PON2 PE=4 SV=1	G3V1K3	lFVYDPNNPPSSEVLR	0.99	26.24	35.9813	26.24	0.9345	0.7935	0.4575	0.6612	1.044	1.649	1.199	1.208
Paraoxonase 2, isoform CRA_a OS=Homo sapiens GN=PON2 PE=4 SV=1	G3V1K3	lLIGTLYHR	0.99	26.83	37.0027	25.57					0.9283	1.176	1.875	1.19
Paraoxonase 2, isoform CRA_a OS=Homo sapiens GN=PON2 PE=4 SV=1	G3V1K3	nTVEIFk	0.9	41.04	38.9226	26.1	0.9971	0.7337	0.4393	0.7006
Paraoxonase 2, isoform CRA_a OS=Homo sapiens GN=PON2 PE=4 SV=1	G3V1K3	vVAEGFDSANGINISPDDk	1	53.54	34.8799	52.59	1.017	0.8117	0.4743	0.5824	0.9484	1.431	1.32	1.341
Cluster of DNA-(apurinic or apyrimidinic site) lyase (Fragment) OS=Homo sapiens GN=APEX1 PE=4 SV=1 (G3V3M6)	G3V3M6	eAAGEGPALYEDPPDQk	1	32	33.296	31.58	0.7724	0.4721	0.6725	0.796	1.036	1.075	1.225	1.467
Cluster of DNA-(apurinic or apyrimidinic site) lyase (Fragment) OS=Homo sapiens GN=APEX1 PE=4 SV=1 (G3V3M6)	G3V3M6	eEAPDILcLQETk	1	64.95	36.6586	58.9	1.177	0.6374	0.3627	0.6909	0.644	1.25	1.234	1.97
Cluster of DNA-(apurinic or apyrimidinic site) lyase (Fragment) OS=Homo sapiens GN=APEX1 PE=4 SV=1 (G3V3M6)	G3V3M6	eGYSGVGLLSR	0.86	28.46	37.352	20.31	0.9275	0.5872	0.473	0.7578	1.078	1.111	1.372	1.192
Cluster of DNA-(apurinic or apyrimidinic site) lyase (Fragment) OS=Homo sapiens GN=APEX1 PE=4 SV=1 (G3V3M6)	G3V3M6	gAVAEDGDELR	1	42.62	34.0858	36.99	1.763	0.5558	0.5001	0.3985
Cluster of DNA-(apurinic or apyrimidinic site) lyase (Fragment) OS=Homo sapiens GN=APEX1 PE=4 SV=1 (G3V3M6)	G3V3M6	gAVAEDGDELRTEPEAk	0.94	18.61	35.1028	18.61	0.8822	0.8499	0.416	0.6258	2.068	0.8107	1.347	0.8678
Cluster of DNA-(apurinic or apyrimidinic site) lyase (Fragment) OS=Homo sapiens GN=APEX1 PE=4 SV=1 (G3V3M6)	G3V3M6	icSWNVDGLR	1	35.34	35.4183	27.87	1.509	0.3293	0.5248	0.7486	0.8987	1.379	1.188	1.33
Cluster of DNA-(apurinic or apyrimidinic site) lyase (Fragment) OS=Homo sapiens GN=APEX1 PE=4 SV=1 (G3V3M6)	G3V3M6	kGAVAEDGDELR	0.97	24.41	37.4194	20.69					0.8725	1.371	1.396	1.172
Cluster of DNA-(apurinic or apyrimidinic site) lyase (Fragment) OS=Homo sapiens GN=APEX1 PE=4 SV=1 (G3V3M6)	G3V3M6	nAGFTPQER	0.59	19.97	37.1088	11.1	0.9202	0.5537	0.591	0.6483
Cluster of DNA-(apurinic or apyrimidinic site) lyase (Fragment) OS=Homo sapiens GN=APEX1 PE=4 SV=1 (G3V3M6)	G3V3M6	tSPSGkPATLk	1	34	36.2066	34	0.768	0.4285	0.5641	1.052
Cluster of DNA-(apurinic or apyrimidinic site) lyase (Fragment) OS=Homo sapiens GN=APEX1 PE=4 SV=1 (G3V3M6)	G3V3M6	vSYGIGDEEHDQEGR	1	53.05	27.1433	53.05	0.6059	0.4504	0.7005	1.021	1.21	0.8173	1.49	1.329
DNA-(apurinic or apyrimidinic site) lyase (Fragment) OS=Homo sapiens GN=APEX1 PE=4 SV=1	G3V3M6	eAAGEGPALYEDPPDQk	1	32	33.296	31.58	0.7724	0.4721	0.6725	0.796	1.036	1.075	1.225	1.467
DNA-(apurinic or apyrimidinic site) lyase (Fragment) OS=Homo sapiens GN=APEX1 PE=4 SV=1	G3V3M6	eEAPDILcLQETk	1	64.95	36.6586	58.9	1.177	0.6374	0.3627	0.6909	0.644	1.25	1.234	1.97
DNA-(apurinic or apyrimidinic site) lyase (Fragment) OS=Homo sapiens GN=APEX1 PE=4 SV=1	G3V3M6	eGYSGVGLLSR	0.86	28.46	37.352	20.31	0.9275	0.5872	0.473	0.7578	1.078	1.111	1.372	1.192
DNA-(apurinic or apyrimidinic site) lyase (Fragment) OS=Homo sapiens GN=APEX1 PE=4 SV=1	G3V3M6	gAVAEDGDELR	1	42.62	34.0858	36.99	1.763	0.5558	0.5001	0.3985
DNA-(apurinic or apyrimidinic site) lyase (Fragment) OS=Homo sapiens GN=APEX1 PE=4 SV=1	G3V3M6	gAVAEDGDELRTEPEAk	0.94	18.61	35.1028	18.61	0.8822	0.8499	0.416	0.6258	2.068	0.8107	1.347	0.8678
DNA-(apurinic or apyrimidinic site) lyase (Fragment) OS=Homo sapiens GN=APEX1 PE=4 SV=1	G3V3M6	icSWNVDGLR	1	35.34	35.4183	27.87	1.509	0.3293	0.5248	0.7486	0.8987	1.379	1.188	1.33
DNA-(apurinic or apyrimidinic site) lyase (Fragment) OS=Homo sapiens GN=APEX1 PE=4 SV=1	G3V3M6	kGAVAEDGDELR	0.97	24.41	37.4194	20.69					0.8725	1.371	1.396	1.172
DNA-(apurinic or apyrimidinic site) lyase (Fragment) OS=Homo sapiens GN=APEX1 PE=4 SV=1	G3V3M6	nAGFTPQER	0.59	19.97	37.1088	11.1	0.9202	0.5537	0.591	0.6483
DNA-(apurinic or apyrimidinic site) lyase (Fragment) OS=Homo sapiens GN=APEX1 PE=4 SV=1	G3V3M6	tSPSGkPATLk	1	34	36.2066	34	0.768	0.4285	0.5641	1.052
DNA-(apurinic or apyrimidinic site) lyase (Fragment) OS=Homo sapiens GN=APEX1 PE=4 SV=1	G3V3M6	vSYGIGDEEHDQEGR	1	53.05	27.1433	53.05	0.6059	0.4504	0.7005	1.021	1.21	0.8173	1.49	1.329
Cluster of Mitochondrial import inner membrane translocase subunit Tim8 B OS=Homo sapiens GN=TIMM8B PE=4 SV=1 (G3XAN8)	G3XAN8	lVAAEQQk	0.99	49.26	38.2743	19.94	1.186	0.574	0.3179	0.5216
Cluster of Mitochondrial import inner membrane translocase subunit Tim8 B OS=Homo sapiens GN=TIMM8B PE=4 SV=1 (G3XAN8)	G3XAN8	tENcLSScVDR	1	35.36	26.0959	35.36	0.8475	0.7252	0.306	0.5999	1	1.087	1.421	1.309
Mitochondrial import inner membrane translocase subunit Tim8 B OS=Homo sapiens GN=TIMM8B PE=4 SV=1	G3XAN8	lVAAEQQk	0.99	49.26	38.2743	19.94	1.186	0.574	0.3179	0.5216
Mitochondrial import inner membrane translocase subunit Tim8 B OS=Homo sapiens GN=TIMM8B PE=4 SV=1	G3XAN8	tENcLSScVDR	1	35.36	26.0959	35.36	0.8475	0.7252	0.306	0.5999	1	1.087	1.421	1.309
Cluster of Lysosomal alpha-mannosidase D peptide OS=Homo sapiens GN=MAN2B1 PE=4 SV=1 (G5E928)	G5E928	hLVLLDTAQAAAAGHR	1	52.12	36.7752	52.12					1.106	1.604	1.997	1.542
Cluster of Lysosomal alpha-mannosidase D peptide OS=Homo sapiens GN=MAN2B1 PE=4 SV=1 (G5E928)	G5E928	lPVSEGVFVVk	0.95	30.19	37.0663	20.27	0.9688	0.6703	0.5119	0.8824	0.9847	1.326	1.759	2.367
Cluster of Lysosomal alpha-mannosidase D peptide OS=Homo sapiens GN=MAN2B1 PE=4 SV=1 (G5E928)	G5E928	lQETTLVANQLR	1	43.65	37.7902	37.6	1.153	0.5959	0.7574	0.5635
Cluster of Lysosomal alpha-mannosidase D peptide OS=Homo sapiens GN=MAN2B1 PE=4 SV=1 (G5E928)	G5E928	nLcWDVLcVDQPLVEDPR	0.98	22.55	33.7712	22.55	1.281	0.6949	0.6474	0.5091
Cluster of Lysosomal alpha-mannosidase D peptide OS=Homo sapiens GN=MAN2B1 PE=4 SV=1 (G5E928)	G5E928	tVDQYFYGIk	0.97	26.68	37.8376	20.08	0.7059	0.4251	0.96	1.018	0.8221	0.7762	2.454	3.472
Lysosomal alpha-mannosidase D peptide OS=Homo sapiens GN=MAN2B1 PE=4 SV=1	G5E928	hLVLLDTAQAAAAGHR	1	52.12	36.7752	52.12					1.106	1.604	1.997	1.542
Lysosomal alpha-mannosidase D peptide OS=Homo sapiens GN=MAN2B1 PE=4 SV=1	G5E928	lPVSEGVFVVk	0.95	30.19	37.0663	20.27	0.9688	0.6703	0.5119	0.8824	0.9847	1.326	1.759	2.367
Lysosomal alpha-mannosidase D peptide OS=Homo sapiens GN=MAN2B1 PE=4 SV=1	G5E928	lQETTLVANQLR	1	43.65	37.7902	37.6	1.153	0.5959	0.7574	0.5635
Lysosomal alpha-mannosidase D peptide OS=Homo sapiens GN=MAN2B1 PE=4 SV=1	G5E928	nLcWDVLcVDQPLVEDPR	0.98	22.55	33.7712	22.55	1.281	0.6949	0.6474	0.5091
Lysosomal alpha-mannosidase D peptide OS=Homo sapiens GN=MAN2B1 PE=4 SV=1	G5E928	tVDQYFYGIk	0.97	26.68	37.8376	20.08	0.7059	0.4251	0.96	1.018	0.8221	0.7762	2.454	3.472
Cluster of Ubiquitin-fold modifier 1 (Fragment) OS=Homo sapiens GN=UFM1 PE=4 SV=1 (H0Y614)	H0Y614	fAAEEFk	0.9	53.66	37.2321	31.54	0.7945	0.1693	0.162	0.1471	1.277	1.673	1.423	2.024
Cluster of Ubiquitin-fold modifier 1 (Fragment) OS=Homo sapiens GN=UFM1 PE=4 SV=1 (H0Y614)	H0Y614	iTLTSDPR	0.94	37.42	38.5932	8.05	0.9118	0.1719	0.2361	0.08666	0.9217	1.933	1.93	1.767
Cluster of Ubiquitin-fold modifier 1 (Fragment) OS=Homo sapiens GN=UFM1 PE=4 SV=1 (H0Y614)	H0Y614	vLSVPESTPFTAVLk	1	57.93	36.2045	51.74	1.344	0.1271	0.1339	0.1402	0.9545	1.932	1.601	2.122
Ubiquitin-fold modifier 1 (Fragment) OS=Homo sapiens GN=UFM1 PE=4 SV=1	H0Y614	fAAEEFk	0.9	53.66	37.2321	31.54	0.7945	0.1693	0.162	0.1471	1.277	1.673	1.423	2.024
Ubiquitin-fold modifier 1 (Fragment) OS=Homo sapiens GN=UFM1 PE=4 SV=1	H0Y614	iTLTSDPR	0.94	37.42	38.5932	8.05	0.9118	0.1719	0.2361	0.08666	0.9217	1.933	1.93	1.767
Ubiquitin-fold modifier 1 (Fragment) OS=Homo sapiens GN=UFM1 PE=4 SV=1	H0Y614	vLSVPESTPFTAVLk	1	57.93	36.2045	51.74	1.344	0.1271	0.1339	0.1402	0.9545	1.932	1.601	2.122
Cluster of Protein C6orf108 (Fragment) OS=Homo sapiens GN=C6orf108 PE=4 SV=1 (H0Y8X4)	H0Y8X4	fGTVLTEHVAAAELGAR	1	52.08	37.2835	52.08	0.7888	0.8021	0.773	0.4783	1	1.717	1.886	1.382
Cluster of Protein C6orf108 (Fragment) OS=Homo sapiens GN=C6orf108 PE=4 SV=1 (H0Y8X4)	H0Y8X4	yFEADPPGQVAASPDPTT	1	40.99	31.7026	40.99	1.358	0.6817	0.4588	0.5507
Protein C6orf108 (Fragment) OS=Homo sapiens GN=C6orf108 PE=4 SV=1	H0Y8X4	fGTVLTEHVAAAELGAR	1	52.08	37.2835	52.08	0.7888	0.8021	0.773	0.4783	1	1.717	1.886	1.382
Protein C6orf108 (Fragment) OS=Homo sapiens GN=C6orf108 PE=4 SV=1	H0Y8X4	yFEADPPGQVAASPDPTT	1	40.99	31.7026	40.99	1.358	0.6817	0.4588	0.5507
Cluster of La-related protein 1 (Fragment) OS=Homo sapiens GN=LARP1 PE=4 SV=1 (H0YAX9)	H0YAX9	kNGQSPPEHSAPAk	1	57.66	36.6001	49.84	1	0.1451	0.1339	0.09265	1	1.89	1.128	1.916
La-related protein 1 (Fragment) OS=Homo sapiens GN=LARP1 PE=4 SV=1	H0YAX9	kNGQSPPEHSAPAk	1	57.66	36.6001	49.84	1	0.1451	0.1339	0.09265	1	1.89	1.128	1.916
40S ribosomal protein S3 (Fragment) OS=Homo sapiens GN=RPS3 PE=3 SV=1	H0YEU2	fIMESGAk	0.99	46.59	37.7546	24.94	1.252	0.09393	0.08254	0.13	1.018	1.672	1.477	1.759
40S ribosomal protein S3 (Fragment) OS=Homo sapiens GN=RPS3 PE=3 SV=1	H0YEU2	gcEVVVSGk	1	48.06	38.8013	40.13	0.7483	0.1471	0.1001	0.1391	1.557	1.482	1.095	1.749
40S ribosomal protein S3 (Fragment) OS=Homo sapiens GN=RPS3 PE=3 SV=1	H0YEU2	qGVLGIk	0.9	40.71	36.8886	15.69	0.9254	0.09843	0.1198	0.1656	0.9516	1.754	1.4	1.893
Cluster of UPF0598 protein C8orf82 (Fragment) OS=Homo sapiens GN=C8orf82 PE=4 SV=1 (H0YF29)	H0YF29	lSYcGGGEALAVPFEPAR	1	54.61	35.6324	54.61	1.003	0.5918	0.3073	0.4212
Cluster of UPF0598 protein C8orf82 (Fragment) OS=Homo sapiens GN=C8orf82 PE=4 SV=1 (H0YF29)	H0YF29	nFITcFk	0.9	49.3	37.9796	40.18					0.9205	1.303	1.347	2.048
Cluster of UPF0598 protein C8orf82 (Fragment) OS=Homo sapiens GN=C8orf82 PE=4 SV=1 (H0YF29)	H0YF29	yEAAFPFLSPcGR	1	41.71	33.7639	38.31					1.21	1.495	0.8562	2.136
UPF0598 protein C8orf82 (Fragment) OS=Homo sapiens GN=C8orf82 PE=4 SV=1	H0YF29	lSYcGGGEALAVPFEPAR	1	54.61	35.6324	54.61	1.003	0.5918	0.3073	0.4212
UPF0598 protein C8orf82 (Fragment) OS=Homo sapiens GN=C8orf82 PE=4 SV=1	H0YF29	nFITcFk	0.9	49.3	37.9796	40.18					0.9205	1.303	1.347	2.048
UPF0598 protein C8orf82 (Fragment) OS=Homo sapiens GN=C8orf82 PE=4 SV=1	H0YF29	yEAAFPFLSPcGR	1	41.71	33.7639	38.31					1.21	1.495	0.8562	2.136
Cluster of Uncharacterized protein (Fragment) OS=Homo sapiens PE=4 SV=1 (H0YHG0)	H0YHG0	fNVPVSLESk	1	54.96	41.2772	50.42	1.022	0.1451	0.38	0.1937	1	1.457	1.283	1.461
Cluster of Uncharacterized protein (Fragment) OS=Homo sapiens PE=4 SV=1 (H0YHG0)	H0YHG0	iTSEIPQTER	0.99	31.12	37.7887	23.84	0.9811	0.2761	0.2089	0.1929
Uncharacterized protein (Fragment) OS=Homo sapiens PE=4 SV=1	H0YHG0	fNVPVSLESk	1	54.96	41.2772	50.42	1.022	0.1451	0.38	0.1937	1	1.457	1.283	1.461
Uncharacterized protein (Fragment) OS=Homo sapiens PE=4 SV=1	H0YHG0	iTSEIPQTER	0.99	31.12	37.7887	23.84	0.9811	0.2761	0.2089	0.1929
Cluster of Protein phosphatase 1 regulatory subunit 12A (Fragment) OS=Homo sapiens GN=PPP1R12A PE=4 SV=1 (H0YHI8)	H0YHI8	iSEMEEELk	1	61.87	40.5618	47.58					1.141	1.25	1.196	1.91
Cluster of Protein phosphatase 1 regulatory subunit 12A (Fragment) OS=Homo sapiens GN=PPP1R12A PE=4 SV=1 (H0YHI8)	H0YHI8	iTTGSSSAGTQSSTSNR	1	53.56	31.9783	53.56					1	2.325	1.569	2.493
Cluster of Protein phosphatase 1 regulatory subunit 12A (Fragment) OS=Homo sapiens GN=PPP1R12A PE=4 SV=1 (H0YHI8)	H0YHI8	qGVDIEAAR	0.97	33.26	37.1542	16.82	0.8769	0.925	0.874	0.7626	0.8719	1.342	1.767	1.575
Cluster of Protein phosphatase 1 regulatory subunit 12A (Fragment) OS=Homo sapiens GN=PPP1R12A PE=4 SV=1 (H0YHI8)	H0YHI8	sLLEMEk	0.9	40.52	42.2238	25.58	1.114	0.9715	0.7933	0.6294
Protein phosphatase 1 regulatory subunit 12A (Fragment) OS=Homo sapiens GN=PPP1R12A PE=4 SV=1	H0YHI8	iTTGSSSAGTQSSTSNR	1	53.56	31.9783	53.56					1	2.325	1.569	2.493
Cluster of Methyltransferase-like protein 7A (Fragment) OS=Homo sapiens GN=METTL7A PE=4 SV=1 (H0YI09)	H0YI09	eLFSNLQEFAGPSGk	1	70.65	37.026	61.02	1.34	0.7035	0.4705	0.4648	1.076	1.822	0.9969	1.171
Cluster of Methyltransferase-like protein 7A (Fragment) OS=Homo sapiens GN=METTL7A PE=4 SV=1 (H0YI09)	H0YI09	fYPPGcR	0.55	14.85	33.8382	14.85	0.6489	0.7796	0.5365	0.756	0.9951	1.607	1.194	1.227
Cluster of Methyltransferase-like protein 7A (Fragment) OS=Homo sapiens GN=METTL7A PE=4 SV=1 (H0YI09)	H0YI09	lSLLEVGcGTGANFk	1	77.62	37.3973	75.08	0.8986	0.6673	0.4966	0.6851	0.9378	1.513	1.353	1.216
Cluster of Methyltransferase-like protein 7A (Fragment) OS=Homo sapiens GN=METTL7A PE=4 SV=1 (H0YI09)	H0YI09	vTcIDPNPNFEk	1	39.26	36.0703	36.34	0.8219	0.6844	0.6336	0.5756	1.264	1.094	1.104	1.5
Methyltransferase-like protein 7A (Fragment) OS=Homo sapiens GN=METTL7A PE=4 SV=1	H0YI09	eLFSNLQEFAGPSGk	1	70.65	37.026	61.02	1.34	0.7035	0.4705	0.4648	1.076	1.822	0.9969	1.171
Methyltransferase-like protein 7A (Fragment) OS=Homo sapiens GN=METTL7A PE=4 SV=1	H0YI09	fYPPGcR	0.55	14.85	33.8382	14.85	0.6489	0.7796	0.5365	0.756	0.9951	1.607	1.194	1.227
Methyltransferase-like protein 7A (Fragment) OS=Homo sapiens GN=METTL7A PE=4 SV=1	H0YI09	lSLLEVGcGTGANFk	1	77.62	37.3973	75.08	0.8986	0.6673	0.4966	0.6851	0.9378	1.513	1.353	1.216
Methyltransferase-like protein 7A (Fragment) OS=Homo sapiens GN=METTL7A PE=4 SV=1	H0YI09	vTcIDPNPNFEk	1	39.26	36.0703	36.34	0.8219	0.6844	0.6336	0.5756	1.264	1.094	1.104	1.5
Cluster of Thyroid receptor-interacting protein 11 (Fragment) OS=Homo sapiens GN=TRIP11 PE=4 SV=1 (H0YJ97)	H0YJ97	aLAFEQLLk	0.66	25.15	38.2092	16.19	0.9205	0.7157	0.7872	0.847
Cluster of Thyroid receptor-interacting protein 11 (Fragment) OS=Homo sapiens GN=TRIP11 PE=4 SV=1 (H0YJ97)	H0YJ97	dVLSSSLEEQk	0.54	23	37.4671	14.41					1	1.604	1.175	1.618
Cluster of Thyroid receptor-interacting protein 11 (Fragment) OS=Homo sapiens GN=TRIP11 PE=4 SV=1 (H0YJ97)	H0YJ97	qQNEGDSIISk	0.66	19.01	37.8219	11.98	1.066	0.7372	0.6768	0.8258
Thyroid receptor-interacting protein 11 (Fragment) OS=Homo sapiens GN=TRIP11 PE=4 SV=1	H0YJ97	aLAFEQLLk	0.66	25.15	38.2092	16.19	0.9205	0.7157	0.7872	0.847
Thyroid receptor-interacting protein 11 (Fragment) OS=Homo sapiens GN=TRIP11 PE=4 SV=1	H0YJ97	dVLSSSLEEQk	0.54	23	37.4671	14.41					1	1.604	1.175	1.618
Thyroid receptor-interacting protein 11 (Fragment) OS=Homo sapiens GN=TRIP11 PE=4 SV=1	H0YJ97	qQNEGDSIISk	0.66	19.01	37.8219	11.98	1.066	0.7372	0.6768	0.8258
Acidic leucine-rich nuclear phosphoprotein 32 family member A OS=Homo sapiens GN=ANP32A PE=4 SV=1	H0YN26	eLVLDNSR	0.99	42.53	42.4167	28.58	0.9796	0.6435	0.6889	0.5393	0.9087	1.109	1.818	1.578
Acidic leucine-rich nuclear phosphoprotein 32 family member A OS=Homo sapiens GN=ANP32A PE=4 SV=1	H0YN26	lLPQLTYLDGYDRDDk	0.8	24.4	36.2767	19.12					1.089	1.363	1.486	1.31
Acidic leucine-rich nuclear phosphoprotein 32 family member A OS=Homo sapiens GN=ANP32A PE=4 SV=1	H0YN26	vSGGLEVLAEk	1	52.81	40.0647	39.98	1.01	0.5089	0.6905	0.6596
Cluster of Acidic leucine-rich nuclear phosphoprotein 32 family member A OS=Homo sapiens GN=ANP32A PE=4 SV=1 (H0YN26)	H0YN26	eLVLDNSR	0.99	42.53	42.4167	28.58	0.9796	0.6435	0.6889	0.5393	0.9087	1.109	1.818	1.578
Cluster of Acidic leucine-rich nuclear phosphoprotein 32 family member A OS=Homo sapiens GN=ANP32A PE=4 SV=1 (H0YN26)	H0YN26	lLPQLTYLDGYDRDDk	0.8	24.4	36.2767	19.12					1.089	1.363	1.486	1.31
Cluster of Acidic leucine-rich nuclear phosphoprotein 32 family member A OS=Homo sapiens GN=ANP32A PE=4 SV=1 (H0YN26)	H0YN26	vSGGLEVLAEk	1	52.81	40.0647	39.98	1.01	0.5089	0.6905	0.6596
Cluster of Ubiquitin domain-containing protein UBFD1 OS=Homo sapiens GN=UBFD1 PE=4 SV=1 (H3BRL3)	H3BRL3	fPLDSTGSELk	0.83	21.57	37.7989	16.91					1.085	1.377	1.235	1.658
Cluster of Ubiquitin domain-containing protein UBFD1 OS=Homo sapiens GN=UBFD1 PE=4 SV=1 (H3BRL3)	H3BRL3	gLVPEDk	0.9	30.97	38.4136	18.97	1.236	0.7749	0.7287	0.5119	1.003	1.334	1.311	1.744
Cluster of Ubiquitin domain-containing protein UBFD1 OS=Homo sapiens GN=UBFD1 PE=4 SV=1 (H3BRL3)	H3BRL3	iHSITGLPPAMQk	0.82	27.81	37.8533	19.68					1.078	1.484	0.9071	2.11
Cluster of Ubiquitin domain-containing protein UBFD1 OS=Homo sapiens GN=UBFD1 PE=4 SV=1 (H3BRL3)	H3BRL3	lPMGSIk	0.9	37.72	41.4529	19.07	0.8181	0.7551	0.7364	0.7855
Cluster of Ubiquitin domain-containing protein UBFD1 OS=Homo sapiens GN=UBFD1 PE=4 SV=1 (H3BRL3)	H3BRL3	lPTVPLSGMYNk	1	34.46	37.9211	28.35					0.891	1.27	1.323	2.045
Ubiquitin domain-containing protein UBFD1 OS=Homo sapiens GN=UBFD1 PE=4 SV=1	H3BRL3	fPLDSTGSELk	0.83	21.57	37.7989	16.91					1.085	1.377	1.235	1.658
Ubiquitin domain-containing protein UBFD1 OS=Homo sapiens GN=UBFD1 PE=4 SV=1	H3BRL3	gLVPEDk	0.9	30.97	38.4136	18.97	1.236	0.7749	0.7287	0.5119	1.003	1.334	1.311	1.744
Ubiquitin domain-containing protein UBFD1 OS=Homo sapiens GN=UBFD1 PE=4 SV=1	H3BRL3	iHSITGLPPAMQk	0.82	27.81	37.8533	19.68					1.078	1.484	0.9071	2.11
Ubiquitin domain-containing protein UBFD1 OS=Homo sapiens GN=UBFD1 PE=4 SV=1	H3BRL3	lPMGSIk	0.9	37.72	41.4529	19.07	0.8181	0.7551	0.7364	0.7855
Ubiquitin domain-containing protein UBFD1 OS=Homo sapiens GN=UBFD1 PE=4 SV=1	H3BRL3	lPTVPLSGMYNk	1	34.46	37.9211	28.35					0.891	1.27	1.323	2.045
Calcineurin subunit B type 1 OS=Homo sapiens GN=PPP3R1 PE=4 SV=1	H7BYZ3	dGYISNGELFQVLk	1	54.28	37.5328	54.28	1.069	1.835	1.361	0.9647
Calcineurin subunit B type 1 OS=Homo sapiens GN=PPP3R1 PE=4 SV=1	H7BYZ3	dTQLQQIVDk	1	54.63	38.1231	39.95	0.9195	1.908	1.64	0.8978	0.8087	0.7594	0.6107	0.5439
Calcineurin subunit B type 1 OS=Homo sapiens GN=PPP3R1 PE=4 SV=1	H7BYZ3	eFIEGVSQFSVk	1	56.89	37.6373	49.06	1.074	1.414	1.546	1.083
Calcineurin subunit B type 1 OS=Homo sapiens GN=PPP3R1 PE=4 SV=1	H7BYZ3	tIINADk	0.9	36.32	39.6703	6.71	1.084	1.529	1.56	0.9993
Calcineurin subunit B type 1 OS=Homo sapiens GN=PPP3R1 PE=4 SV=1	H7BYZ3	tIINADkDGDGR	1	44.76	37.8497	37.27	0.9612	1.555	1.736	0.9952
Calcineurin subunit B type 1 OS=Homo sapiens GN=PPP3R1 PE=4 SV=1	H7BYZ3	vIDIFDTDGNGEVDFk	1	53.98	34.4994	52.2	0.8559	1.619	1.246	0.928	1.276	0.5654	0.4564	0.6194
Cluster of Calcineurin subunit B type 1 OS=Homo sapiens GN=PPP3R1 PE=4 SV=1 (H7BYZ3)	H7BYZ3	dGYISNGELFQVLk	1	54.28	37.5328	54.28	1.069	1.835	1.361	0.9647
Cluster of Calcineurin subunit B type 1 OS=Homo sapiens GN=PPP3R1 PE=4 SV=1 (H7BYZ3)	H7BYZ3	dTQLQQIVDk	1	54.63	38.1231	39.95	0.9195	1.908	1.64	0.8978	0.8087	0.7594	0.6107	0.5439
Cluster of Calcineurin subunit B type 1 OS=Homo sapiens GN=PPP3R1 PE=4 SV=1 (H7BYZ3)	H7BYZ3	eFIEGVSQFSVk	1	56.89	37.6373	49.06	1.074	1.414	1.546	1.083
Cluster of Calcineurin subunit B type 1 OS=Homo sapiens GN=PPP3R1 PE=4 SV=1 (H7BYZ3)	H7BYZ3	tIINADk	0.9	36.32	39.6703	6.71	1.084	1.529	1.56	0.9993
Cluster of Calcineurin subunit B type 1 OS=Homo sapiens GN=PPP3R1 PE=4 SV=1 (H7BYZ3)	H7BYZ3	tIINADkDGDGR	1	44.76	37.8497	37.27	0.9612	1.555	1.736	0.9952
Cluster of Calcineurin subunit B type 1 OS=Homo sapiens GN=PPP3R1 PE=4 SV=1 (H7BYZ3)	H7BYZ3	vIDIFDTDGNGEVDFk	1	53.98	34.4994	52.2	0.8559	1.619	1.246	0.928	1.276	0.5654	0.4564	0.6194
28S ribosomal protein S17, mitochondrial OS=Homo sapiens GN=MRPS17 PE=4 SV=1	I3L0E3	hELAEIVFk	0.87	22.72	37.9581	16.81	1.002	0.6946	0.3912	0.7331
28S ribosomal protein S17, mitochondrial OS=Homo sapiens GN=MRPS17 PE=4 SV=1	I3L0E3	lVLDPYLLk	1	58.05	35.4083	41.74	1.091	0.7467	0.4376	0.5852	1	1.335	0.9208	1.711
28S ribosomal protein S17, mitochondrial OS=Homo sapiens GN=MRPS17 PE=4 SV=1	I3L0E3	nLEELNISSAQ	1	60.69	37.0027	52.02	0.8616	0.6627	0.607	0.5761
Cluster of 28S ribosomal protein S17, mitochondrial OS=Homo sapiens GN=MRPS17 PE=4 SV=1 (I3L0E3)	I3L0E3	hELAEIVFk	0.87	22.72	37.9581	16.81	1.002	0.6946	0.3912	0.7331
Cluster of 28S ribosomal protein S17, mitochondrial OS=Homo sapiens GN=MRPS17 PE=4 SV=1 (I3L0E3)	I3L0E3	lVLDPYLLk	1	58.05	35.4083	41.74	1.091	0.7467	0.4376	0.5852	1	1.335	0.9208	1.711
Cluster of 28S ribosomal protein S17, mitochondrial OS=Homo sapiens GN=MRPS17 PE=4 SV=1 (I3L0E3)	I3L0E3	nLEELNISSAQ	1	60.69	37.0027	52.02	0.8616	0.6627	0.607	0.5761
Cluster of Phospholipase D2 OS=Homo sapiens GN=PLD2 PE=4 SV=1 (I3L2C9)	I3L2C9	eYVAVEPLATVSPPLAR	0.91	17.22	36.844	17.22	1	0.1764	0.1608	0.1626
Cluster of Phospholipase D2 OS=Homo sapiens GN=PLD2 PE=4 SV=1 (I3L2C9)	I3L2C9	gLEGMIR	0.9	24.69	39.4101	18.54					1.247	2.056	0.8276	1.204
Cluster of Phospholipase D2 OS=Homo sapiens GN=PLD2 PE=4 SV=1 (I3L2C9)	I3L2C9	tVIIGSANINDR	0.97	41.41	37.5504	22.15					0.802	1.859	1.349	1.271
Phospholipase D2 OS=Homo sapiens GN=PLD2 PE=4 SV=1	I3L2C9	eYVAVEPLATVSPPLAR	0.91	17.22	36.844	17.22	1	0.1764	0.1608	0.1626
Phospholipase D2 OS=Homo sapiens GN=PLD2 PE=4 SV=1	I3L2C9	gLEGMIR	0.9	24.69	39.4101	18.54					1.247	2.056	0.8276	1.204
Phospholipase D2 OS=Homo sapiens GN=PLD2 PE=4 SV=1	I3L2C9	tVIIGSANINDR	0.97	41.41	37.5504	22.15					0.802	1.859	1.349	1.271
Eukaryotic translation initiation factor 5A-1 (Fragment) OS=Homo sapiens GN=EIF5A PE=4 SV=1	I3L397	eDLRLPEGDLGk	0.93	25.42	37.8154	21.48	0.7886	0.4055	0.3255	0.5176	1.298	1.246	1.255	1.43
Eukaryotic translation initiation factor 5A-1 (Fragment) OS=Homo sapiens GN=EIF5A PE=4 SV=1	I3L397	lPEGDLGk	0.99	43.5	38.2387	28.08	1.104	0.3655	0.294	0.4398	0.7651	1.461	1.492	1.813
Eukaryotic translation initiation factor 5A-1 (Fragment) OS=Homo sapiens GN=EIF5A PE=4 SV=1	I3L397	nDFQLIGIQDGYLSLLQDSGEVR	0.99	38.34	34.6613	38.34					1.075	1.558	0.8986	1.233
Cluster of Nuclear pore complex protein Nup88 (Fragment) OS=Homo sapiens GN=NUP88 PE=4 SV=1 (J3KMX1)	J3KMX1	eDVEVAESPLR	1	53.44	35.895	49.43					0.9143	1.477	1.274	1.741
Cluster of Nuclear pore complex protein Nup88 (Fragment) OS=Homo sapiens GN=NUP88 PE=4 SV=1 (J3KMX1)	J3KMX1	eLQLIPDQLR	1	43.98	38.1644	37.46	0.7789	0.8949	0.5344	0.7073
Cluster of Nuclear pore complex protein Nup88 (Fragment) OS=Homo sapiens GN=NUP88 PE=4 SV=1 (J3KMX1)	J3KMX1	gLMVLELPk	0.98	32.68	37.1231	23.95	1.074	0.468	0.8701	0.6021	1.111	1.525	1.153	1.533
Cluster of Nuclear pore complex protein Nup88 (Fragment) OS=Homo sapiens GN=NUP88 PE=4 SV=1 (J3KMX1)	J3KMX1	qLEDLSYcR	0.89	22.25	33.5507	17.47	0.9025	0.798	0.6043	0.6054
Cluster of Nuclear pore complex protein Nup88 (Fragment) OS=Homo sapiens GN=NUP88 PE=4 SV=1 (J3KMX1)	J3KMX1	sTVNcSTTPVAER	1	54.53	35.0501	54.53	1.038	0.6929	0.742	0.4938
Cluster of Nuclear pore complex protein Nup88 (Fragment) OS=Homo sapiens GN=NUP88 PE=4 SV=1 (J3KMX1)	J3KMX1	vLAETPDSFEk	1	68.1	35.7669	67.26	1.343	0.5873	0.6204	0.5382
Nuclear pore complex protein Nup88 (Fragment) OS=Homo sapiens GN=NUP88 PE=4 SV=1	J3KMX1	eDVEVAESPLR	1	53.44	35.895	49.43					0.9143	1.477	1.274	1.741
Nuclear pore complex protein Nup88 (Fragment) OS=Homo sapiens GN=NUP88 PE=4 SV=1	J3KMX1	eLQLIPDQLR	1	43.98	38.1644	37.46	0.7789	0.8949	0.5344	0.7073
Nuclear pore complex protein Nup88 (Fragment) OS=Homo sapiens GN=NUP88 PE=4 SV=1	J3KMX1	gLMVLELPk	0.98	32.68	37.1231	23.95	1.074	0.468	0.8701	0.6021	1.111	1.525	1.153	1.533
Nuclear pore complex protein Nup88 (Fragment) OS=Homo sapiens GN=NUP88 PE=4 SV=1	J3KMX1	qLEDLSYcR	0.89	22.25	33.5507	17.47	0.9025	0.798	0.6043	0.6054
Nuclear pore complex protein Nup88 (Fragment) OS=Homo sapiens GN=NUP88 PE=4 SV=1	J3KMX1	sTVNcSTTPVAER	1	54.53	35.0501	54.53	1.038	0.6929	0.742	0.4938
Nuclear pore complex protein Nup88 (Fragment) OS=Homo sapiens GN=NUP88 PE=4 SV=1	J3KMX1	vLAETPDSFEk	1	68.1	35.7669	67.26	1.343	0.5873	0.6204	0.5382
Cluster of Protein transport protein Sec16A OS=Homo sapiens GN=SEC16A PE=4 SV=1 (J3KNL6)	J3KNL6	aFPGPLAk	0.99	50.71	37.3846	42.39					1.076	1.839	0.8222	1.325
Cluster of Protein transport protein Sec16A OS=Homo sapiens GN=SEC16A PE=4 SV=1 (J3KNL6)	J3KNL6	aNVVGEVR	0.99	47.14	38.4497	29.85	4.157	No Values	0.4623	0.1294
Cluster of Protein transport protein Sec16A OS=Homo sapiens GN=SEC16A PE=4 SV=1 (J3KNL6)	J3KNL6	cLQNENLIDk	0.85	24.2	37.492	16.28	0.9046	0.4424	0.5437	0.7188
Cluster of Protein transport protein Sec16A OS=Homo sapiens GN=SEC16A PE=4 SV=1 (J3KNL6)	J3KNL6	fATNEAIQR	0.99	33.94	37.888	29.62	0.8751	0.5534	0.7006	0.461
Cluster of Protein transport protein Sec16A OS=Homo sapiens GN=SEC16A PE=4 SV=1 (J3KNL6)	J3KNL6	fGPGGQLIk	0.91	27	38.4745	18.22					0.9236	1.736	0.8818	1.524
Cluster of Protein transport protein Sec16A OS=Homo sapiens GN=SEC16A PE=4 SV=1 (J3KNL6)	J3KNL6	fYQQVTk	0.9	28.09	37.8276	19.48					1.232	1.769	1.074	0.9209
Cluster of Protein transport protein Sec16A OS=Homo sapiens GN=SEC16A PE=4 SV=1 (J3KNL6)	J3KNL6	lFDPQLk	0.9	31.75	38.979	23.85	0.8354	0.5538	0.5895	0.5735
Cluster of Protein transport protein Sec16A OS=Homo sapiens GN=SEC16A PE=4 SV=1 (J3KNL6)	J3KNL6	lLPSAPQTLPDGPLASPAR	1	75.52	37.1559	75.52					0.8306	2.87	0.7023	1.287
Cluster of Protein transport protein Sec16A OS=Homo sapiens GN=SEC16A PE=4 SV=1 (J3KNL6)	J3KNL6	nPSSAAPVQSR	1	37.51	36.6913	31.97	2.146	0.2954	0.7633	0.3233
Cluster of Protein transport protein Sec16A OS=Homo sapiens GN=SEC16A PE=4 SV=1 (J3KNL6)	J3KNL6	tEAYLPDDk	1	52.55	36.5591	39.03					0.9292	1.47	1.279	1.242
Cluster of Protein transport protein Sec16A OS=Homo sapiens GN=SEC16A PE=4 SV=1 (J3KNL6)	J3KNL6	tVWLPGk	0.9	26.98	37.8625	19.52	0.7865	0.5579	0.5336	0.668
Cluster of Protein transport protein Sec16A OS=Homo sapiens GN=SEC16A PE=4 SV=1 (J3KNL6)	J3KNL6	vDVINFAQNk	1	39.5	38.2158	30.99					0.7361	2.177	1.361	0.9881
Cluster of Protein transport protein Sec16A OS=Homo sapiens GN=SEC16A PE=4 SV=1 (J3KNL6)	J3KNL6	yVDVLNPSGTQR	0.84	22.23	36.6266	22.23					1.522	1.155	1.187	1.033
Protein transport protein Sec16A OS=Homo sapiens GN=SEC16A PE=4 SV=1	J3KNL6	aFPGPLAk	0.99	50.71	37.3846	42.39					1.076	1.839	0.8222	1.325
Protein transport protein Sec16A OS=Homo sapiens GN=SEC16A PE=4 SV=1	J3KNL6	aNVVGEVR	0.99	47.14	38.4497	29.85	4.157	No Values	0.4623	0.1294
Protein transport protein Sec16A OS=Homo sapiens GN=SEC16A PE=4 SV=1	J3KNL6	cLQNENLIDk	0.85	24.2	37.492	16.28	0.9046	0.4424	0.5437	0.7188
Protein transport protein Sec16A OS=Homo sapiens GN=SEC16A PE=4 SV=1	J3KNL6	fATNEAIQR	0.99	33.94	37.888	29.62	0.8751	0.5534	0.7006	0.461
Protein transport protein Sec16A OS=Homo sapiens GN=SEC16A PE=4 SV=1	J3KNL6	fGPGGQLIk	0.91	27	38.4745	18.22					0.9236	1.736	0.8818	1.524
Protein transport protein Sec16A OS=Homo sapiens GN=SEC16A PE=4 SV=1	J3KNL6	fYQQVTk	0.9	28.09	37.8276	19.48					1.232	1.769	1.074	0.9209
Protein transport protein Sec16A OS=Homo sapiens GN=SEC16A PE=4 SV=1	J3KNL6	lFDPQLk	0.9	31.75	38.979	23.85	0.8354	0.5538	0.5895	0.5735
Protein transport protein Sec16A OS=Homo sapiens GN=SEC16A PE=4 SV=1	J3KNL6	lLPSAPQTLPDGPLASPAR	1	75.52	37.1559	75.52					0.8306	2.87	0.7023	1.287
Protein transport protein Sec16A OS=Homo sapiens GN=SEC16A PE=4 SV=1	J3KNL6	nPSSAAPVQSR	1	37.51	36.6913	31.97	2.146	0.2954	0.7633	0.3233
Protein transport protein Sec16A OS=Homo sapiens GN=SEC16A PE=4 SV=1	J3KNL6	tEAYLPDDk	1	52.55	36.5591	39.03					0.9292	1.47	1.279	1.242
Protein transport protein Sec16A OS=Homo sapiens GN=SEC16A PE=4 SV=1	J3KNL6	tVWLPGk	0.9	26.98	37.8625	19.52	0.7865	0.5579	0.5336	0.668
Protein transport protein Sec16A OS=Homo sapiens GN=SEC16A PE=4 SV=1	J3KNL6	vDVINFAQNk	1	39.5	38.2158	30.99					0.7361	2.177	1.361	0.9881
Protein transport protein Sec16A OS=Homo sapiens GN=SEC16A PE=4 SV=1	J3KNL6	yVDVLNPSGTQR	0.84	22.23	36.6266	22.23					1.522	1.155	1.187	1.033
Cluster of NADH dehydrogenase (Ubiquinone) flavoprotein 3, 10kDa, isoform CRA_d OS=Homo sapiens GN=NDUFV3 PE=4 SV=1 (J3KNX7)	J3KNX7	eTSGTQGIEGHLk	0.59	21.42	36.1416	20.47	0.7057	0.5597	0.7267	0.6405
Cluster of NADH dehydrogenase (Ubiquinone) flavoprotein 3, 10kDa, isoform CRA_d OS=Homo sapiens GN=NDUFV3 PE=4 SV=1 (J3KNX7)	J3KNX7	gGTQEPAPVPAEPFDNTTYk	1	82.59	35.1162	81.55	1.067	0.6114	0.7608	0.3703
Cluster of NADH dehydrogenase (Ubiquinone) flavoprotein 3, 10kDa, isoform CRA_d OS=Homo sapiens GN=NDUFV3 PE=4 SV=1 (J3KNX7)	J3KNX7	gSPAPAVLAEEAR	1	92.62	37.8519	81.89	1.067	0.5679	0.5981	0.507
Cluster of NADH dehydrogenase (Ubiquinone) flavoprotein 3, 10kDa, isoform CRA_d OS=Homo sapiens GN=NDUFV3 PE=4 SV=1 (J3KNX7)	J3KNX7	lEAEGEAMEDAAAPGDDR	0.97	37.64	25	0	0.8728	0.5796	0.4842	0.7505	1.135	2.431	0.8666	1.948
Cluster of NADH dehydrogenase (Ubiquinone) flavoprotein 3, 10kDa, isoform CRA_d OS=Homo sapiens GN=NDUFV3 PE=4 SV=1 (J3KNX7)	J3KNX7	lLATQTAAELSk	1	46.57	37.6745	36.12	1.053	0.5137	0.5538	0.6135
Cluster of NADH dehydrogenase (Ubiquinone) flavoprotein 3, 10kDa, isoform CRA_d OS=Homo sapiens GN=NDUFV3 PE=4 SV=1 (J3KNX7)	J3KNX7	tLVEFPQk	0.99	48.56	38.8829	40.12	3.027	0.346	0.3767	0.4659	0.9517	1.779	1.473	1.868
Cluster of NADH dehydrogenase (Ubiquinone) flavoprotein 3, 10kDa, isoform CRA_d OS=Homo sapiens GN=NDUFV3 PE=4 SV=1 (J3KNX7)	J3KNX7	vASPSPSGSVLFTDEGVPk	1	46.16	36.886	43.86	0.8284	0.5692	0.6693	0.5825
NADH dehydrogenase (Ubiquinone) flavoprotein 3, 10kDa, isoform CRA_d OS=Homo sapiens GN=NDUFV3 PE=4 SV=1	J3KNX7	eTSGTQGIEGHLk	0.59	21.42	36.1416	20.47	0.7057	0.5597	0.7267	0.6405
NADH dehydrogenase (Ubiquinone) flavoprotein 3, 10kDa, isoform CRA_d OS=Homo sapiens GN=NDUFV3 PE=4 SV=1	J3KNX7	gGTQEPAPVPAEPFDNTTYk	1	82.59	35.1162	81.55	1.067	0.6114	0.7608	0.3703
NADH dehydrogenase (Ubiquinone) flavoprotein 3, 10kDa, isoform CRA_d OS=Homo sapiens GN=NDUFV3 PE=4 SV=1	J3KNX7	gSPAPAVLAEEAR	1	92.62	37.8519	81.89	1.067	0.5679	0.5981	0.507
NADH dehydrogenase (Ubiquinone) flavoprotein 3, 10kDa, isoform CRA_d OS=Homo sapiens GN=NDUFV3 PE=4 SV=1	J3KNX7	lEAEGEAMEDAAAPGDDR	0.97	37.64	25	0	0.8728	0.5796	0.4842	0.7505	1.135	2.431	0.8666	1.948
NADH dehydrogenase (Ubiquinone) flavoprotein 3, 10kDa, isoform CRA_d OS=Homo sapiens GN=NDUFV3 PE=4 SV=1	J3KNX7	lLATQTAAELSk	1	46.57	37.6745	36.12	1.053	0.5137	0.5538	0.6135
NADH dehydrogenase (Ubiquinone) flavoprotein 3, 10kDa, isoform CRA_d OS=Homo sapiens GN=NDUFV3 PE=4 SV=1	J3KNX7	tLVEFPQk	0.99	48.56	38.8829	40.12	3.027	0.346	0.3767	0.4659	0.9517	1.779	1.473	1.868
NADH dehydrogenase (Ubiquinone) flavoprotein 3, 10kDa, isoform CRA_d OS=Homo sapiens GN=NDUFV3 PE=4 SV=1	J3KNX7	vASPSPSGSVLFTDEGVPk	1	46.16	36.886	43.86	0.8284	0.5692	0.6693	0.5825
Cluster of Vacuolar protein sorting-associated protein 13D OS=Homo sapiens GN=VPS13D PE=4 SV=1 (J3KP14)	J3KP14	eLELPFEVk	0.62	22.57	38.4398	11.98	0.9881	0.686	0.6991	0.8251
Cluster of Vacuolar protein sorting-associated protein 13D OS=Homo sapiens GN=VPS13D PE=4 SV=1 (J3KP14)	J3KP14	iDcDIQLETIPLk	0.54	23.61	37.3247	6.02	1.062	0.5419	0.8142	0.8341
Cluster of Vacuolar protein sorting-associated protein 13D OS=Homo sapiens GN=VPS13D PE=4 SV=1 (J3KP14)	J3KP14	sYEVDELPVTEQELQk	1	51.85	41.0089	49.1	0.9816	0.7125	0.7869	0.7103
Cluster of Vacuolar protein sorting-associated protein 13D OS=Homo sapiens GN=VPS13D PE=4 SV=1 (J3KP14)	J3KP14	yPGAVLSGNLPDLk	0.88	29.05	37.4858	21.8					1	2.278	1.943	1.667
Vacuolar protein sorting-associated protein 13D OS=Homo sapiens GN=VPS13D PE=4 SV=1	J3KP14	eLELPFEVk	0.62	22.57	38.4398	11.98	0.9881	0.686	0.6991	0.8251
Vacuolar protein sorting-associated protein 13D OS=Homo sapiens GN=VPS13D PE=4 SV=1	J3KP14	iDcDIQLETIPLk	0.54	23.61	37.3247	6.02	1.062	0.5419	0.8142	0.8341
Vacuolar protein sorting-associated protein 13D OS=Homo sapiens GN=VPS13D PE=4 SV=1	J3KP14	sYEVDELPVTEQELQk	1	51.85	41.0089	49.1	0.9816	0.7125	0.7869	0.7103
Vacuolar protein sorting-associated protein 13D OS=Homo sapiens GN=VPS13D PE=4 SV=1	J3KP14	yPGAVLSGNLPDLk	0.88	29.05	37.4858	21.8					1	2.278	1.943	1.667
60S ribosomal protein L17 (Fragment) OS=Homo sapiens GN=RPL17 PE=3 SV=1	J3KRX5	eQIVPkPEEEVAQk	0.95	19.52	36.504	19.52	1.096	0.6236	0.4075	0.3736	1.461	1.804	1.245	0.7817
60S ribosomal protein L17 (Fragment) OS=Homo sapiens GN=RPL17 PE=3 SV=1	J3KRX5	gLDVDSLVIEHIQVNk	1	53.7	36.6124	53.7					0.9375	1.493	1.086	1.688
60S ribosomal protein L17 (Fragment) OS=Homo sapiens GN=RPL17 PE=3 SV=1	J3KRX5	nAESNAELk	1	47.45	37.0114	42.85					1.101	1.965	1.077	1.101
60S ribosomal protein L17 (Fragment) OS=Homo sapiens GN=RPL17 PE=3 SV=1	J3KRX5	sAEFLLHMLk	1	42.5	38.3181	33.14	0.8407	0.424	0.01	0.5141	0.785	1.425	1.118	2.049
60S ribosomal protein L17 (Fragment) OS=Homo sapiens GN=RPL17 PE=3 SV=1	J3KRX5	ySLDPENPTk	0.98	27.98	37.3981	21.8	0.8624	0.6729	0.4015	0.4466	1.081	1.276	1.475	1.261
Cluster of 60S ribosomal protein L17 (Fragment) OS=Homo sapiens GN=RPL17 PE=3 SV=1 (J3KRX5)	J3KRX5	eQIVPkPEEEVAQk	0.95	19.52	36.504	19.52	1.096	0.6236	0.4075	0.3736	1.461	1.804	1.245	0.7817
Cluster of 60S ribosomal protein L17 (Fragment) OS=Homo sapiens GN=RPL17 PE=3 SV=1 (J3KRX5)	J3KRX5	gLDVDSLVIEHIQVNk	1	53.7	36.6124	53.7					0.9375	1.493	1.086	1.688
Cluster of 60S ribosomal protein L17 (Fragment) OS=Homo sapiens GN=RPL17 PE=3 SV=1 (J3KRX5)	J3KRX5	nAESNAELk	1	47.45	37.0114	42.85					1.101	1.965	1.077	1.101
Cluster of 60S ribosomal protein L17 (Fragment) OS=Homo sapiens GN=RPL17 PE=3 SV=1 (J3KRX5)	J3KRX5	sAEFLLHMLk	1	42.5	38.3181	33.14	0.8407	0.424	0.01	0.5141	0.785	1.425	1.118	2.049
Cluster of 60S ribosomal protein L17 (Fragment) OS=Homo sapiens GN=RPL17 PE=3 SV=1 (J3KRX5)	J3KRX5	ySLDPENPTk	0.98	27.98	37.3981	21.8	0.8624	0.6729	0.4015	0.4466	1.081	1.276	1.475	1.261
Cluster of Ribosomal protein L19 OS=Homo sapiens GN=RPL19 PE=3 SV=1 (J3KTE4)	J3KTE4	iLMEHIHk	0.56	24.67	38.6159	15.55	1.188	0.3436	0.2917	0.2389	0.9327	1.701	1.136	1.949
Cluster of Ribosomal protein L19 OS=Homo sapiens GN=RPL19 PE=3 SV=1 (J3KTE4)	J3KTE4	lASSVLR	0.64	18.62	39.2696	15.22	0.9044	0.3648	0.4279	0.2015	1.093	1.429	1.459	1.578
Cluster of Ribosomal protein L19 OS=Homo sapiens GN=RPL19 PE=3 SV=1 (J3KTE4)	J3KTE4	lLADQAEAR	1	38.66	37.9941	30.24	1.347	0.3845	0.2852	0.1926	1.018	1.673	1.216	1.669
Cluster of Ribosomal protein L19 OS=Homo sapiens GN=RPL19 PE=3 SV=1 (J3KTE4)	J3KTE4	vWLDPNETNEIANANSR	1	43.75	36.0314	43.75	0.7305	0.3176	0.402	0.3002	0.9025	1.799	1.364	1.586
Ribosomal protein L19 OS=Homo sapiens GN=RPL19 PE=3 SV=1	J3KTE4	iLMEHIHk	0.56	24.67	38.6159	15.55	1.188	0.3436	0.2917	0.2389	0.9327	1.701	1.136	1.949
Ribosomal protein L19 OS=Homo sapiens GN=RPL19 PE=3 SV=1	J3KTE4	lASSVLR	0.64	18.62	39.2696	15.22	0.9044	0.3648	0.4279	0.2015	1.093	1.429	1.459	1.578
Ribosomal protein L19 OS=Homo sapiens GN=RPL19 PE=3 SV=1	J3KTE4	lLADQAEAR	1	38.66	37.9941	30.24	1.347	0.3845	0.2852	0.1926	1.018	1.673	1.216	1.669
Ribosomal protein L19 OS=Homo sapiens GN=RPL19 PE=3 SV=1	J3KTE4	vWLDPNETNEIANANSR	1	43.75	36.0314	43.75	0.7305	0.3176	0.402	0.3002	0.9025	1.799	1.364	1.586
Rho GDP-dissociation inhibitor 1 (Fragment) OS=Homo sapiens GN=ARHGDIA PE=4 SV=1	J3KTF8	eIVSGMk	0.9	43.31	39.3303	35.21	1.23	0.3699	0.3398	0.5518
Rho GDP-dissociation inhibitor 1 (Fragment) OS=Homo sapiens GN=ARHGDIA PE=4 SV=1	J3KTF8	yIQHTYR	0.9	27.86	36.9653	23.9	0.8267	0.3458	0.5519	0.5384	1	1.677	2.234	1.522
60S ribosomal protein L23 OS=Homo sapiens GN=RPL23 PE=3 SV=1	J3KTJ3	ecADLWPR	0.93	21.53	34.0466	15.9	0.9147	0.3298	0.1899	0.2373
60S ribosomal protein L23 OS=Homo sapiens GN=RPL23 PE=3 SV=1	J3KTJ3	gSAITGPVAk	0.98	34.01	38.523	17.94	1.447	0.2259	0.2057	0.1975	1.122	1.332	0.7427	0.9408
60S ribosomal protein L23 OS=Homo sapiens GN=RPL23 PE=3 SV=1	J3KTJ3	iASNAGSIA	1	41.33	38.3879	34.59	1.059	0.2681	0.2411	0.196	0.9104	1.1	0.8265	1.261
Cluster of 60S ribosomal protein L23 OS=Homo sapiens GN=RPL23 PE=3 SV=1 (J3KTJ3)	J3KTJ3	ecADLWPR	0.93	21.53	34.0466	15.9	0.9147	0.3298	0.1899	0.2373
Cluster of 60S ribosomal protein L23 OS=Homo sapiens GN=RPL23 PE=3 SV=1 (J3KTJ3)	J3KTJ3	gSAITGPVAk	0.98	34.01	38.523	17.94	1.447	0.2259	0.2057	0.1975	1.122	1.332	0.7427	0.9408
Cluster of 60S ribosomal protein L23 OS=Homo sapiens GN=RPL23 PE=3 SV=1 (J3KTJ3)	J3KTJ3	iASNAGSIA	1	41.33	38.3879	34.59	1.059	0.2681	0.2411	0.196	0.9104	1.1	0.8265	1.261
60S ribosomal protein L18 (Fragment) OS=Homo sapiens GN=RPL18 PE=3 SV=1	J3QQ67	tNSTFNQVVLk	1	40.89	37.9637	35.74	1	0.5324	0.3891	0.3904	1	1.997	1.4	2.403
Cluster of Tyrosine-protein kinase Yes OS=Homo sapiens GN=YES1 PE=4 SV=1 (J3QRU1)	J3QRU1	lTDLSVk	0.9	50.46	39.3531	29.6	1.193	1.037	1.148	1.122
Cluster of Tyrosine-protein kinase Yes OS=Homo sapiens GN=YES1 PE=4 SV=1 (J3QRU1)	J3QRU1	sANILVGNGLIck	0.77	22.76	37.4656	14.36	0.8454	1.342	2.002	0.7014
Cluster of Tyrosine-protein kinase Yes OS=Homo sapiens GN=YES1 PE=4 SV=1 (J3QRU1)	J3QRU1	tLkPGTMSPESFLEEAQIMk	1	28.08	35.8422	28.06	0.9922	1.111	1.301	1.111
Cluster of Tyrosine-protein kinase Yes OS=Homo sapiens GN=YES1 PE=4 SV=1 (J3QRU1)	J3QRU1	tTEDLSFk	0.99	46.79	37.7938	14.47	1	0.7952	0.531	0.6045
Cluster of Tyrosine-protein kinase Yes OS=Homo sapiens GN=YES1 PE=4 SV=1 (J3QRU1)	J3QRU1	vPYPGMNNR	0.74	16.87	36.291	14.82					1	1.734	2.563	1.923
Tyrosine-protein kinase Yes OS=Homo sapiens GN=YES1 PE=4 SV=1	J3QRU1	tTEDLSFk	0.99	46.79	37.7938	14.47	1	0.7952	0.531	0.6045
Cluster of Formin-binding protein 1-like OS=Homo sapiens GN=FNBP1L PE=4 SV=1 (J3QSS4)	J3QSS4	lAETMNNIDR	1	43.89	36.5244	35.37	1.139	0.3131	0.2744	0.2135
Cluster of Formin-binding protein 1-like OS=Homo sapiens GN=FNBP1L PE=4 SV=1 (J3QSS4)	J3QSS4	nEAWLSEVEGk	1	71.53	36.5686	57.88	0.8534	0.2878	0.3307	0.2574	1	1.587	1.509	2.43
Formin-binding protein 1-like OS=Homo sapiens GN=FNBP1L PE=4 SV=1	J3QSS4	lAETMNNIDR	1	43.89	36.5244	35.37	1.139	0.3131	0.2744	0.2135
Formin-binding protein 1-like OS=Homo sapiens GN=FNBP1L PE=4 SV=1	J3QSS4	nEAWLSEVEGk	1	71.53	36.5686	57.88	0.8534	0.2878	0.3307	0.2574	1	1.587	1.509	2.43
ATP-dependent RNA helicase DDX39A OS=Homo sapiens GN=DDX39A PE=1 SV=2	O00148	fMQDPMEVFVDDETk	1	64.6	30.86	64.6	1.097	0.4357	0.6602	0.8102	1.006	1.371	0.8816	1.547
ATP-dependent RNA helicase DDX39A OS=Homo sapiens GN=DDX39A PE=1 SV=2	O00148	gLAITFVSDENDAk	0.98	40.03	37.5465	15.14	0.9715	0.807	0.5063	0.6442
Cluster of Cytosolic acyl coenzyme A thioester hydrolase OS=Homo sapiens GN=ACOT7 PE=1 SV=3 (O00154)	O00154	gcVITISGR	0.96	37.67	38.7046	11.03	1.179	1.169	1.203	1.37	0.9336	0.6348	0.6145	0.7111
Cluster of Cytosolic acyl coenzyme A thioester hydrolase OS=Homo sapiens GN=ACOT7 PE=1 SV=3 (O00154)	O00154	iMRPDDANVAGNVHGGTILk	1	50.66	36.0638	50.66	0.9032	1.311	1.4	1.37
Cluster of Cytosolic acyl coenzyme A thioester hydrolase OS=Homo sapiens GN=ACOT7 PE=1 SV=3 (O00154)	O00154	kGcVITISGR	0.99	33.65	38.7662	33.54	0.9067	1.209	1.284	1.613
Cluster of Cytosolic acyl coenzyme A thioester hydrolase OS=Homo sapiens GN=ACOT7 PE=1 SV=3 (O00154)	O00154	lMDEVAGIVAAR	1	45.03	38.0523	35.86	0.8924	1.219	1.269	1.668	1.043	0.3948	0.8922	0.7376
Cluster of Cytosolic acyl coenzyme A thioester hydrolase OS=Homo sapiens GN=ACOT7 PE=1 SV=3 (O00154)	O00154	lMDEVAGIVAARHck	1	48.48	37.0817	40.21	1.561	0.5018	1.341	2.163
Cluster of Cytosolic acyl coenzyme A thioester hydrolase OS=Homo sapiens GN=ACOT7 PE=1 SV=3 (O00154)	O00154	mIEEAGAIISTR	1	65.01	37.9239	56.09	1.035	1.27	1.209	1.465
Cluster of Cytosolic acyl coenzyme A thioester hydrolase OS=Homo sapiens GN=ACOT7 PE=1 SV=3 (O00154)	O00154	sLPVPQLVPETEDEk	0.99	26.21	37.2436	26.21	0.8977	1.618	1.162	1.316
Cluster of Cytosolic acyl coenzyme A thioester hydrolase OS=Homo sapiens GN=ACOT7 PE=1 SV=3 (O00154)	O00154	sLPVPQLVPETEDEkk	1	56.01	35.0202	56.01	1.022	1.42	1.021	1.534
Cluster of Cytosolic acyl coenzyme A thioester hydrolase OS=Homo sapiens GN=ACOT7 PE=1 SV=3 (O00154)	O00154	tNIVTASVDAINFHDk	1	59.42	36.4207	59.42	0.9479	1.123	1.318	1.692	0.8313	0.5428	0.6906	0.8311
Cluster of Cytosolic acyl coenzyme A thioester hydrolase OS=Homo sapiens GN=ACOT7 PE=1 SV=3 (O00154)	O00154	vLEVPPVVYSR	0.98	30.65	37.5755	21.94	1.076	1.26	1.064	1.582	1.012	0.6028	0.7102	0.6381
Cytosolic acyl coenzyme A thioester hydrolase OS=Homo sapiens GN=ACOT7 PE=1 SV=3	O00154	gcVITISGR	0.96	37.67	38.7046	11.03	1.179	1.169	1.203	1.37	0.9336	0.6348	0.6145	0.7111
Cytosolic acyl coenzyme A thioester hydrolase OS=Homo sapiens GN=ACOT7 PE=1 SV=3	O00154	iMRPDDANVAGNVHGGTILk	1	50.66	36.0638	50.66	0.9032	1.311	1.4	1.37
Cytosolic acyl coenzyme A thioester hydrolase OS=Homo sapiens GN=ACOT7 PE=1 SV=3	O00154	kGcVITISGR	0.99	33.65	38.7662	33.54	0.9067	1.209	1.284	1.613
Cytosolic acyl coenzyme A thioester hydrolase OS=Homo sapiens GN=ACOT7 PE=1 SV=3	O00154	lMDEVAGIVAAR	1	45.03	38.0523	35.86	0.8924	1.219	1.269	1.668	1.043	0.3948	0.8922	0.7376
Cytosolic acyl coenzyme A thioester hydrolase OS=Homo sapiens GN=ACOT7 PE=1 SV=3	O00154	lMDEVAGIVAARHck	1	48.48	37.0817	40.21	1.561	0.5018	1.341	2.163
Cytosolic acyl coenzyme A thioester hydrolase OS=Homo sapiens GN=ACOT7 PE=1 SV=3	O00154	mIEEAGAIISTR	1	65.01	37.9239	56.09	1.035	1.27	1.209	1.465
Cytosolic acyl coenzyme A thioester hydrolase OS=Homo sapiens GN=ACOT7 PE=1 SV=3	O00154	sLPVPQLVPETEDEk	0.99	26.21	37.2436	26.21	0.8977	1.618	1.162	1.316
Cytosolic acyl coenzyme A thioester hydrolase OS=Homo sapiens GN=ACOT7 PE=1 SV=3	O00154	sLPVPQLVPETEDEkk	1	56.01	35.0202	56.01	1.022	1.42	1.021	1.534
Cytosolic acyl coenzyme A thioester hydrolase OS=Homo sapiens GN=ACOT7 PE=1 SV=3	O00154	tNIVTASVDAINFHDk	1	59.42	36.4207	59.42	0.9479	1.123	1.318	1.692	0.8313	0.5428	0.6906	0.8311
Cytosolic acyl coenzyme A thioester hydrolase OS=Homo sapiens GN=ACOT7 PE=1 SV=3	O00154	vLEVPPVVYSR	0.98	30.65	37.5755	21.94	1.076	1.26	1.064	1.582	1.012	0.6028	0.7102	0.6381
Acetyl-coenzyme A transporter 1 OS=Homo sapiens GN=SLC33A1 PE=1 SV=1	O00400	eALLGDTGTGDFLk	1	45.07	38.9492	45.07	1	0.5119	0.573	0.4484
Acetyl-coenzyme A transporter 1 OS=Homo sapiens GN=SLC33A1 PE=1 SV=1	O00400	eNEVSVVk	0.93	27.41	39.2267	21.63					1.137	1.148	1.57	1.621
Acetyl-coenzyme A transporter 1 OS=Homo sapiens GN=SLC33A1 PE=1 SV=1	O00400	lVEEGVPk	0.99	41.17	37.933	30.69					0.8854	1.255	2.233	1.339
Cluster of Acetyl-coenzyme A transporter 1 OS=Homo sapiens GN=SLC33A1 PE=1 SV=1 (O00400)	O00400	eALLGDTGTGDFLk	1	45.07	38.9492	45.07	1	0.5119	0.573	0.4484
Cluster of Acetyl-coenzyme A transporter 1 OS=Homo sapiens GN=SLC33A1 PE=1 SV=1 (O00400)	O00400	eNEVSVVk	0.93	27.41	39.2267	21.63					1.137	1.148	1.57	1.621
Cluster of Acetyl-coenzyme A transporter 1 OS=Homo sapiens GN=SLC33A1 PE=1 SV=1 (O00400)	O00400	lVEEGVPk	0.99	41.17	37.933	30.69					0.8854	1.255	2.233	1.339
Isoform PDE2A4 of cGMP-dependent 3',5'-cyclic phosphodiesterase OS=Homo sapiens GN=PDE2A	O00408	aAELYER	0.9	29.04	38.0003	22.81	0.7996	2.092	1.925	0.7037
Isoform PDE2A4 of cGMP-dependent 3',5'-cyclic phosphodiesterase OS=Homo sapiens GN=PDE2A	O00408	aTDQVVALAcAFNk	1	40.44	37.608	35.4	1.341	1.107	1.114	1.37	1.152	0.5945	0.5069	0.6622
Isoform PDE2A4 of cGMP-dependent 3',5'-cyclic phosphodiesterase OS=Homo sapiens GN=PDE2A	O00408	aVQNPPEGTAEDQk	1	54.92	34.4122	54.92	1.038	2.016	1.244	0.8706
Isoform PDE2A4 of cGMP-dependent 3',5'-cyclic phosphodiesterase OS=Homo sapiens GN=PDE2A	O00408	eFFSQGDLEk	1	63.77	36.5849	56.46					0.7925	0.7347	0.6267	0.6301
Isoform PDE2A4 of cGMP-dependent 3',5'-cyclic phosphodiesterase OS=Homo sapiens GN=PDE2A	O00408	gTNNSFQVASk	1	59.57	36.9836	56.54	1.317	1.436	1.351	0.8868
Isoform PDE2A4 of cGMP-dependent 3',5'-cyclic phosphodiesterase OS=Homo sapiens GN=PDE2A	O00408	iAELIYk	0.9	40.72	37.45	24.74	0.987	1.595	1.354	1.063
Isoform PDE2A4 of cGMP-dependent 3',5'-cyclic phosphodiesterase OS=Homo sapiens GN=PDE2A	O00408	iDcPTLAR	0.83	21.21	37.7195	15.48	0.8318	1.822	1.513	0.9948
Isoform PDE2A4 of cGMP-dependent 3',5'-cyclic phosphodiesterase OS=Homo sapiens GN=PDE2A	O00408	lLQDLFPk	0.99	53.52	37.3902	42.4	1.003	1.917	1.336	0.8714
Isoform PDE2A4 of cGMP-dependent 3',5'-cyclic phosphodiesterase OS=Homo sapiens GN=PDE2A	O00408	nENQEVIGVAELVNk	1	49.72	37.0766	49.72	0.7905	1.947	1.284	1.147
Isoform PDE2A4 of cGMP-dependent 3',5'-cyclic phosphodiesterase OS=Homo sapiens GN=PDE2A	O00408	nILcFPIk	0.99	32.1	38.5254	27.93	1.034	1.508	1.347	1.079	0.9998	1.104	0.3248	0.6411
Isoform PDE2A4 of cGMP-dependent 3',5'-cyclic phosphodiesterase OS=Homo sapiens GN=PDE2A	O00408	sVLAALYSSEGSVMER	0.95	20.17	36.5118	20.17	1.553	0.9969	1.387	1.055
Isoform PDE2A4 of cGMP-dependent 3',5'-cyclic phosphodiesterase OS=Homo sapiens GN=PDE2A	O00408	vFDGGVVDDESYEIR	1	79.97	32.6031	79.97	0.8953	2.258	2.208	0.5077	0.9079	0.6967	0.5342	0.6804
Isoform PDE2A4 of cGMP-dependent 3',5'-cyclic phosphodiesterase OS=Homo sapiens GN=PDE2A	O00408	vLGEEVSFPLTGcLGQVVEDkk	1	30.24	34.7784	29.13	1.442	1.15	1.019	1.34
Isoform PDE2A4 of cGMP-dependent 3',5'-cyclic phosphodiesterase OS=Homo sapiens GN=PDE2A	O00408	vLQYLQQETR	1	59.68	38.3461	45.24	1.046	1.851	1.235	0.9471	1.12	0.8834	0.4967	0.4678
Isoform PDE2A4 of cGMP-dependent 3',5'-cyclic phosphodiesterase OS=Homo sapiens GN=PDE2A	O00408	vSDDEYTk	0.99	41.13	31.1126	38.26	0.9309	2.303	1.359	0.7778	1.157	0.8462	0.3941	0.5958
Cluster of Histone deacetylase complex subunit SAP18 OS=Homo sapiens GN=SAP18 PE=1 SV=1 (O00422)	O00422	eIGSTMSGR	1	38.34	35.5449	29.16	0.8072	0.6859	0.4899	0.4705
Cluster of Histone deacetylase complex subunit SAP18 OS=Homo sapiens GN=SAP18 PE=1 SV=1 (O00422)	O00422	eVYPEAR	0.9	31.5	37.7401	21.66					1	1.319	1.007	1.701
Cluster of Histone deacetylase complex subunit SAP18 OS=Homo sapiens GN=SAP18 PE=1 SV=1 (O00422)	O00422	vTQEEIk	0.9	35.86	39.6652	14.09	1.261	0.7519	0.3537	0.3806
Histone deacetylase complex subunit SAP18 OS=Homo sapiens GN=SAP18 PE=1 SV=1	O00422	eIGSTMSGR	1	38.34	35.5449	29.16	0.8072	0.6859	0.4899	0.4705
Histone deacetylase complex subunit SAP18 OS=Homo sapiens GN=SAP18 PE=1 SV=1	O00422	eVYPEAR	0.9	31.5	37.7401	21.66					1	1.319	1.007	1.701
Histone deacetylase complex subunit SAP18 OS=Homo sapiens GN=SAP18 PE=1 SV=1	O00422	vTQEEIk	0.9	35.86	39.6652	14.09	1.261	0.7519	0.3537	0.3806
Beta-mannosidase OS=Homo sapiens GN=MANBA PE=1 SV=3	O00462	eLVLAGDk	0.99	51.43	38.464	32.75	1.029	0.5255	0.4561	0.7712	1	2.122	1.892	1.358
Beta-mannosidase OS=Homo sapiens GN=MANBA PE=1 SV=3	O00462	iPFEISk	0.9	45.33	39.3384	24.62	0.957	0.4365	0.6032	0.7553
Cluster of Beta-mannosidase OS=Homo sapiens GN=MANBA PE=1 SV=3 (O00462)	O00462	eLVLAGDk	0.99	51.43	38.464	32.75	1.029	0.5255	0.4561	0.7712	1	2.122	1.892	1.358
Cluster of Beta-mannosidase OS=Homo sapiens GN=MANBA PE=1 SV=3 (O00462)	O00462	iPFEISk	0.9	45.33	39.3384	24.62	0.957	0.4365	0.6032	0.7553
Cluster of Fatty-acid amide hydrolase 1 OS=Homo sapiens GN=FAAH PE=1 SV=2 (O00519)	O00519	aGLENMDR	0.89	28.24	40.057	25.76	0.9507	1.537	1.271	1.002	0.9543	0.383	0.4613	0.5279
Cluster of Fatty-acid amide hydrolase 1 OS=Homo sapiens GN=FAAH PE=1 SV=2 (O00519)	O00519	aLLcEDMFR	0.97	31.24	34.312	22.54	0.9295	1.408	1.402	1.015
Cluster of Fatty-acid amide hydrolase 1 OS=Homo sapiens GN=FAAH PE=1 SV=2 (O00519)	O00519	dVESLALcLR	0.88	26.5	38.1351	14.91	0.931	1.375	1.325	1.097
Cluster of Fatty-acid amide hydrolase 1 OS=Homo sapiens GN=FAAH PE=1 SV=2 (O00519)	O00519	eEVYTSSQPLR	1	47.92	37.2049	42.97	1.036	1.44	1.116	1.119
Cluster of Fatty-acid amide hydrolase 1 OS=Homo sapiens GN=FAAH PE=1 SV=2 (O00519)	O00519	eLAPEAVLFTYVGk	1	52.3	37.0441	49.77	0.7798	1.542	1.446	1.071
Cluster of Fatty-acid amide hydrolase 1 OS=Homo sapiens GN=FAAH PE=1 SV=2 (O00519)	O00519	lDPTVPPLPFR	0.78	16.81	38.2223	16.81	1.315	1.147	1.947	0.6337	0.9555	0.3357	0.5268	0.01
Cluster of Fatty-acid amide hydrolase 1 OS=Homo sapiens GN=FAAH PE=1 SV=2 (O00519)	O00519	qGLLYGVPVSLk	0.96	24.01	35.7634	24.01	1.317	0.9986	1.373	1.031	1.354	0.3228	0.3565	0.5715
Fatty-acid amide hydrolase 1 OS=Homo sapiens GN=FAAH PE=1 SV=2	O00519	aGLENMDR	0.89	28.24	40.057	25.76	0.9507	1.537	1.271	1.002	0.9543	0.383	0.4613	0.5279
Fatty-acid amide hydrolase 1 OS=Homo sapiens GN=FAAH PE=1 SV=2	O00519	aLLcEDMFR	0.97	31.24	34.312	22.54	0.9295	1.408	1.402	1.015
Fatty-acid amide hydrolase 1 OS=Homo sapiens GN=FAAH PE=1 SV=2	O00519	dVESLALcLR	0.88	26.5	38.1351	14.91	0.931	1.375	1.325	1.097
Fatty-acid amide hydrolase 1 OS=Homo sapiens GN=FAAH PE=1 SV=2	O00519	eEVYTSSQPLR	1	47.92	37.2049	42.97	1.036	1.44	1.116	1.119
Fatty-acid amide hydrolase 1 OS=Homo sapiens GN=FAAH PE=1 SV=2	O00519	eLAPEAVLFTYVGk	1	52.3	37.0441	49.77	0.7798	1.542	1.446	1.071
Fatty-acid amide hydrolase 1 OS=Homo sapiens GN=FAAH PE=1 SV=2	O00519	lDPTVPPLPFR	0.78	16.81	38.2223	16.81	1.315	1.147	1.947	0.6337	0.9555	0.3357	0.5268	0.01
Fatty-acid amide hydrolase 1 OS=Homo sapiens GN=FAAH PE=1 SV=2	O00519	qGLLYGVPVSLk	0.96	24.01	35.7634	24.01	1.317	0.9986	1.373	1.031	1.354	0.3228	0.3565	0.5715
Cluster of Isoform 2 of Neural cell adhesion molecule L1-like protein OS=Homo sapiens GN=CHL1 (O00533-2)	O00533	gAGPESEPYIFQTPEGVPEQPTFLk	0.98	25.93	34.3409	25.93	0.8233	0.5024	0.729	0.9336
Cluster of Isoform 2 of Neural cell adhesion molecule L1-like protein OS=Homo sapiens GN=CHL1 (O00533-2)	O00533	gDLYFANVEEk	1	35.21	36.5021	25.99	0.8603	0.7636	0.5901	0.7262	0.5371	1.463	1.788	1.468
Cluster of Isoform 2 of Neural cell adhesion molecule L1-like protein OS=Homo sapiens GN=CHL1 (O00533-2)	O00533	gNPEPTFSWTk	1	46.97	40.6859	46.97	0.8951	0.7036	0.6211	0.7142
Cluster of Isoform 2 of Neural cell adhesion molecule L1-like protein OS=Homo sapiens GN=CHL1 (O00533-2)	O00533	iENVSYQDk	1	59.99	37.4076	41.4	1.206	0.6345	0.5433	0.677
Cluster of Isoform 2 of Neural cell adhesion molecule L1-like protein OS=Homo sapiens GN=CHL1 (O00533-2)	O00533	iGGDLPk	0.51	25.98	41.1408	9.24	0.9853	0.5993	0.7272	0.6555
Cluster of Isoform 2 of Neural cell adhesion molecule L1-like protein OS=Homo sapiens GN=CHL1 (O00533-2)	O00533	lHMLELHcESk	0.98	29.98	37.124	23.61	1.189	0.6171	0.6037	0.6352
Cluster of Isoform 2 of Neural cell adhesion molecule L1-like protein OS=Homo sapiens GN=CHL1 (O00533-2)	O00533	lTVNSLk	0.9	38.43	39.0966	2.65					0.8281	1.453	1.277	1.343
Cluster of Isoform 2 of Neural cell adhesion molecule L1-like protein OS=Homo sapiens GN=CHL1 (O00533-2)	O00533	nDYccFAAFPR	1	35.2	25	35.2	0.8378	0.6147	0.6984	0.7826	1.025	1.442	1.014	1.377
Cluster of Isoform 2 of Neural cell adhesion molecule L1-like protein OS=Homo sapiens GN=CHL1 (O00533-2)	O00533	sQPSQPSDHHETPPAAPDR	1	31.62	30.8027	31.62	0.9582	0.592	0.6968	0.7351	1.197	1.108	1.291	1.227
Cluster of Isoform 2 of Neural cell adhesion molecule L1-like protein OS=Homo sapiens GN=CHL1 (O00533-2)	O00533	tTEEDAGSYScWVENAIGk	1	61.4	30.8707	61.16	1.156	0.732	0.4621	0.7198
Cluster of Isoform 2 of Neural cell adhesion molecule L1-like protein OS=Homo sapiens GN=CHL1 (O00533-2)	O00533	vEEVkPLEGR	0.93	19.01	37.246	17.49	0.9787	0.5656	0.8241	0.617
Cluster of Isoform 2 of Neural cell adhesion molecule L1-like protein OS=Homo sapiens GN=CHL1 (O00533-2)	O00533	vIAVNEVGR	0.94	35.23	37.8512	13.5	1.038	0.49	0.9661	0.5729
Cluster of Isoform 2 of Neural cell adhesion molecule L1-like protein OS=Homo sapiens GN=CHL1 (O00533-2)	O00533	vNGSPVDNHPFAGDVVFPR	0.79	30.62	40.4056	21.66					1.01	1.226	1.494	1.116
Isoform 2 of Neural cell adhesion molecule L1-like protein OS=Homo sapiens GN=CHL1	O00533	gAGPESEPYIFQTPEGVPEQPTFLk	0.98	25.93	34.3409	25.93	0.8233	0.5024	0.729	0.9336
Isoform 2 of Neural cell adhesion molecule L1-like protein OS=Homo sapiens GN=CHL1	O00533	gDLYFANVEEk	1	35.21	36.5021	25.99	0.8603	0.7636	0.5901	0.7262	0.5371	1.463	1.788	1.468
Isoform 2 of Neural cell adhesion molecule L1-like protein OS=Homo sapiens GN=CHL1	O00533	gNPEPTFSWTk	1	46.97	40.6859	46.97	0.8951	0.7036	0.6211	0.7142
Isoform 2 of Neural cell adhesion molecule L1-like protein OS=Homo sapiens GN=CHL1	O00533	iENVSYQDk	1	59.99	37.4076	41.4	1.206	0.6345	0.5433	0.677
Isoform 2 of Neural cell adhesion molecule L1-like protein OS=Homo sapiens GN=CHL1	O00533	iGGDLPk	0.51	25.98	41.1408	9.24	0.9853	0.5993	0.7272	0.6555
Isoform 2 of Neural cell adhesion molecule L1-like protein OS=Homo sapiens GN=CHL1	O00533	lHMLELHcESk	0.98	29.98	37.124	23.61	1.189	0.6171	0.6037	0.6352
Isoform 2 of Neural cell adhesion molecule L1-like protein OS=Homo sapiens GN=CHL1	O00533	lTVNSLk	0.9	38.43	39.0966	2.65					0.8281	1.453	1.277	1.343
Isoform 2 of Neural cell adhesion molecule L1-like protein OS=Homo sapiens GN=CHL1	O00533	nDYccFAAFPR	1	35.2	25	35.2	0.8378	0.6147	0.6984	0.7826	1.025	1.442	1.014	1.377
Isoform 2 of Neural cell adhesion molecule L1-like protein OS=Homo sapiens GN=CHL1	O00533	sQPSQPSDHHETPPAAPDR	1	31.62	30.8027	31.62	0.9582	0.592	0.6968	0.7351	1.197	1.108	1.291	1.227
Isoform 2 of Neural cell adhesion molecule L1-like protein OS=Homo sapiens GN=CHL1	O00533	tTEEDAGSYScWVENAIGk	1	61.4	30.8707	61.16	1.156	0.732	0.4621	0.7198
Isoform 2 of Neural cell adhesion molecule L1-like protein OS=Homo sapiens GN=CHL1	O00533	vEEVkPLEGR	0.93	19.01	37.246	17.49	0.9787	0.5656	0.8241	0.617
Isoform 2 of Neural cell adhesion molecule L1-like protein OS=Homo sapiens GN=CHL1	O00533	vIAVNEVGR	0.94	35.23	37.8512	13.5	1.038	0.49	0.9661	0.5729
Isoform 2 of Neural cell adhesion molecule L1-like protein OS=Homo sapiens GN=CHL1	O00533	vNGSPVDNHPFAGDVVFPR	0.79	30.62	40.4056	21.66					1.01	1.226	1.494	1.116
Cluster of Heat shock protein beta-6 OS=Homo sapiens GN=HSPB6 PE=1 SV=2 (O14558)	O14558	aSAPLPGLSAPGR	1	68.97	38.4155	56.74	1	0.503	0.3641	0.5964	0.8295	1.521	1.463	1.282
Cluster of Heat shock protein beta-6 OS=Homo sapiens GN=HSPB6 PE=1 SV=2 (O14558)	O14558	hEERPDEHGFVAR	0.91	17.22	34.3313	17.22	0.8581	0.4121	0.5081	0.6081
Cluster of Heat shock protein beta-6 OS=Homo sapiens GN=HSPB6 PE=1 SV=2 (O14558)	O14558	hFSPEEIAVk	0.95	25.56	38.0359	18.98	1.178	0.5032	0.3064	0.6015
Cluster of Heat shock protein beta-6 OS=Homo sapiens GN=HSPB6 PE=1 SV=2 (O14558)	O14558	vVGEHVEVHAR	0.86	20.07	42.6524	17.11					1.223	1.256	1.267	1.217
Heat shock protein beta-6 OS=Homo sapiens GN=HSPB6 PE=1 SV=2	O14558	aSAPLPGLSAPGR	1	68.97	38.4155	56.74	1	0.503	0.3641	0.5964	0.8295	1.521	1.463	1.282
Heat shock protein beta-6 OS=Homo sapiens GN=HSPB6 PE=1 SV=2	O14558	hEERPDEHGFVAR	0.91	17.22	34.3313	17.22	0.8581	0.4121	0.5081	0.6081
Heat shock protein beta-6 OS=Homo sapiens GN=HSPB6 PE=1 SV=2	O14558	hFSPEEIAVk	0.95	25.56	38.0359	18.98	1.178	0.5032	0.3064	0.6015
Heat shock protein beta-6 OS=Homo sapiens GN=HSPB6 PE=1 SV=2	O14558	vVGEHVEVHAR	0.86	20.07	42.6524	17.11					1.223	1.256	1.267	1.217
Cluster of Coatomer subunit epsilon OS=Homo sapiens GN=COPE PE=1 SV=3 (O14579)	O14579	aPPAPGPASGGSGEVDELFDVk	0.99	35.94	36.3357	34.43	1.271	0.7948	0.6998	0.4269
Cluster of Coatomer subunit epsilon OS=Homo sapiens GN=COPE PE=1 SV=3 (O14579)	O14579	dSIVAELDR	1	40.67	37.7181	24.13	0.874	0.6288	0.8707	0.6305	1.032	1.361	1.721	1.274
Cluster of Coatomer subunit epsilon OS=Homo sapiens GN=COPE PE=1 SV=3 (O14579)	O14579	lVLQYAPSA	1	51.34	39.1603	31.54	1.01	0.7556	0.5452	0.7265	1.009	1.216	1.933	1.288
Cluster of Coatomer subunit epsilon OS=Homo sapiens GN=COPE PE=1 SV=3 (O14579)	O14579	wEAAEGLLQEALDk	1	52.75	37.2762	52.75					1.023	1.317	1.352	1.69
Coatomer subunit epsilon OS=Homo sapiens GN=COPE PE=1 SV=3	O14579	aPPAPGPASGGSGEVDELFDVk	0.99	35.94	36.3357	34.43	1.271	0.7948	0.6998	0.4269
Coatomer subunit epsilon OS=Homo sapiens GN=COPE PE=1 SV=3	O14579	dSIVAELDR	1	40.67	37.7181	24.13	0.874	0.6288	0.8707	0.6305	1.032	1.361	1.721	1.274
Coatomer subunit epsilon OS=Homo sapiens GN=COPE PE=1 SV=3	O14579	lVLQYAPSA	1	51.34	39.1603	31.54	1.01	0.7556	0.5452	0.7265	1.009	1.216	1.933	1.288
Coatomer subunit epsilon OS=Homo sapiens GN=COPE PE=1 SV=3	O14579	wEAAEGLLQEALDk	1	52.75	37.2762	52.75					1.023	1.317	1.352	1.69
Cluster of Programmed cell death protein 5 OS=Homo sapiens GN=PDCD5 PE=1 SV=3 (O14737)	O14737	aVENYLIQMAR	1	48.72	38.2138	40.41	1.574	0.4698	0.4284	0.4167
Cluster of Programmed cell death protein 5 OS=Homo sapiens GN=PDCD5 PE=1 SV=3 (O14737)	O14737	hGDPGDAAQQEAk	1	32.07	34.1229	32.07	1.527	0.3707	0.633	0.3579	0.8055	1.687	1.277	1.755
Cluster of Programmed cell death protein 5 OS=Homo sapiens GN=PDCD5 PE=1 SV=3 (O14737)	O14737	lSNLALVkPEk	0.91	16.48	31.8724	16.48	0.8707	0.3987	0.5674	0.6513	1.423	1.382	1.291	1.2
Cluster of Programmed cell death protein 5 OS=Homo sapiens GN=PDCD5 PE=1 SV=3 (O14737)	O14737	nSILAQVLDQSAR	0.68	16.29	37.6133	16.29					0.883	1.508	1.45	1.646
Cluster of Programmed cell death protein 5 OS=Homo sapiens GN=PDCD5 PE=1 SV=3 (O14737)	O14737	vSEQGLIEILk	0.78	20.66	35.9572	14.08	0.8346	0.4838	0.6601	0.4849
Cluster of Programmed cell death protein 5 OS=Homo sapiens GN=PDCD5 PE=1 SV=3 (O14737)	O14737	yGQLSEk	0.9	37.19	38.2014	28.13	0.8386	0.5445	0.6343	0.4429
Programmed cell death protein 5 OS=Homo sapiens GN=PDCD5 PE=1 SV=3	O14737	aVENYLIQMAR	1	48.72	38.2138	40.41	1.574	0.4698	0.4284	0.4167
Programmed cell death protein 5 OS=Homo sapiens GN=PDCD5 PE=1 SV=3	O14737	hGDPGDAAQQEAk	1	32.07	34.1229	32.07	1.527	0.3707	0.633	0.3579	0.8055	1.687	1.277	1.755
Programmed cell death protein 5 OS=Homo sapiens GN=PDCD5 PE=1 SV=3	O14737	lSNLALVkPEk	0.91	16.48	31.8724	16.48	0.8707	0.3987	0.5674	0.6513	1.423	1.382	1.291	1.2
Programmed cell death protein 5 OS=Homo sapiens GN=PDCD5 PE=1 SV=3	O14737	nSILAQVLDQSAR	0.68	16.29	37.6133	16.29					0.883	1.508	1.45	1.646
Programmed cell death protein 5 OS=Homo sapiens GN=PDCD5 PE=1 SV=3	O14737	vSEQGLIEILk	0.78	20.66	35.9572	14.08	0.8346	0.4838	0.6601	0.4849
Programmed cell death protein 5 OS=Homo sapiens GN=PDCD5 PE=1 SV=3	O14737	yGQLSEk	0.9	37.19	38.2014	28.13	0.8386	0.5445	0.6343	0.4429
Cluster of Transportin-2 OS=Homo sapiens GN=TNPO2 PE=1 SV=3 (O14787)	O14787	cVTLVQk	0.9	33.88	39.5713	16.89					0.9806	1.836	0.6446	2.356
Cluster of Transportin-2 OS=Homo sapiens GN=TNPO2 PE=1 SV=3 (O14787)	O14787	gLLFHPEWVVk	0.78	22.68	37.0295	13.41	0.6711	0.7233	0.7811	0.9327	1.194	1.803	0.9878	No Values
Cluster of Transportin-2 OS=Homo sapiens GN=TNPO2 PE=1 SV=3 (O14787)	O14787	lMPPLIQk	0.99	43.54	37.2518	36.12	1.587	0.6659	0.4392	0.7617	0.9476	1.367	1.271	1.673
Cluster of Transportin-2 OS=Homo sapiens GN=TNPO2 PE=1 SV=3 (O14787)	O14787	qEcLNNIGDASSLIR	1	51.15	36.2818	47.94	1.083	0.906	0.4635	0.7773
Transportin-2 OS=Homo sapiens GN=TNPO2 PE=1 SV=3	O14787	cVTLVQk	0.9	33.88	39.5713	16.89					0.9806	1.836	0.6446	2.356
Transportin-2 OS=Homo sapiens GN=TNPO2 PE=1 SV=3	O14787	gLLFHPEWVVk	0.78	22.68	37.0295	13.41	0.6711	0.7233	0.7811	0.9327	1.194	1.803	0.9878	No Values
Transportin-2 OS=Homo sapiens GN=TNPO2 PE=1 SV=3	O14787	lMPPLIQk	0.99	43.54	37.2518	36.12	1.587	0.6659	0.4392	0.7617	0.9476	1.367	1.271	1.673
Transportin-2 OS=Homo sapiens GN=TNPO2 PE=1 SV=3	O14787	qEcLNNIGDASSLIR	1	51.15	36.2818	47.94	1.083	0.906	0.4635	0.7773
Cluster of Plexin-B2 OS=Homo sapiens GN=PLXNB2 PE=1 SV=3 (O15031)	O15031	aITEIYLTR	0.99	35.34	38.8536	23.21	1.2	0.3843	0.5404	0.5891	0.7694	1.405	1.224	1.592
Cluster of Plexin-B2 OS=Homo sapiens GN=PLXNB2 PE=1 SV=3 (O15031)	O15031	aMTLQEAEAFVGAER	1	68.98	35.2479	68.98	0.9586	0.4781	0.5837	0.5488	0.9459	1.39	1.083	1.48
Cluster of Plexin-B2 OS=Homo sapiens GN=PLXNB2 PE=1 SV=3 (O15031)	O15031	dGATLILSk	0.98	41.94	38.5872	18.76	1.007	0.7254	0.3944	0.5094
Cluster of Plexin-B2 OS=Homo sapiens GN=PLXNB2 PE=1 SV=3 (O15031)	O15031	dSAGEPLYk	1	40.17	37.4343	31					1.122	1.27	1.024	1.443
Cluster of Plexin-B2 OS=Homo sapiens GN=PLXNB2 PE=1 SV=3 (O15031)	O15031	dSQDPYcGWcVVEGR	1	55.26	25.563	55.26	1.271	0.4808	0.6957	0.3453
Cluster of Plexin-B2 OS=Homo sapiens GN=PLXNB2 PE=1 SV=3 (O15031)	O15031	dTTHNLPEFIVk	1	36.94	37.5656	30.35	1.152	0.6041	0.417	0.5012
Cluster of Plexin-B2 OS=Homo sapiens GN=PLXNB2 PE=1 SV=3 (O15031)	O15031	eAFEAYTDHATYk	1	44.68	34.3489	44.68	1.205	0.6214	0.4359	0.4499
Cluster of Plexin-B2 OS=Homo sapiens GN=PLXNB2 PE=1 SV=3 (O15031)	O15031	eASPNPEDGIVR	1	56.68	35.5955	50.23	0.5739	0.5023	0.7287	0.6962	0.9803	1.193	1.346	1.338
Cluster of Plexin-B2 OS=Homo sapiens GN=PLXNB2 PE=1 SV=3 (O15031)	O15031	fGAQLQcVTGPQATR	0.96	23.09	35.8838	23.09					1.152	0.7582	1.235	1.953
Cluster of Plexin-B2 OS=Homo sapiens GN=PLXNB2 PE=1 SV=3 (O15031)	O15031	gPVDAVQk	0.98	34.97	37.9844	17.63	1.105	0.5948	0.4591	0.4865
Cluster of Plexin-B2 OS=Homo sapiens GN=PLXNB2 PE=1 SV=3 (O15031)	O15031	iIDQVYR	0.9	25.56	39.6983	20.67	0.974	0.571	0.4916	0.5369
Cluster of Plexin-B2 OS=Homo sapiens GN=PLXNB2 PE=1 SV=3 (O15031)	O15031	iQPETGPLGGGIR	0.95	26.37	38.2776	20.96	0.9316	0.5401	0.6484	0.4568	0.8255	1.548	1.188	1.371
Cluster of Plexin-B2 OS=Homo sapiens GN=PLXNB2 PE=1 SV=3 (O15031)	O15031	lFYEDGSGEk	0.98	34.21	32.5406	33.79	1.003	0.5302	0.5998	0.4602	2.18	0.8934	0.9705	1.114
Cluster of Plexin-B2 OS=Homo sapiens GN=PLXNB2 PE=1 SV=3 (O15031)	O15031	lPVQEcLSYPTcTQcR	1	51.44	29.9564	51.44					1.06	1.282	1.29	1.202
Cluster of Plexin-B2 OS=Homo sapiens GN=PLXNB2 PE=1 SV=3 (O15031)	O15031	lQQIAAALENk	0.98	31.33	37.02	21.33	1.256	0.4679	0.5637	0.4382	0.8434	1.65	1.091	1.389
Cluster of Plexin-B2 OS=Homo sapiens GN=PLXNB2 PE=1 SV=3 (O15031)	O15031	lVEcGSLFk	1	68.26	38.179	62.17	1.045	0.4867	0.5369	0.5377
Cluster of Plexin-B2 OS=Homo sapiens GN=PLXNB2 PE=1 SV=3 (O15031)	O15031	qMVQVSDQDMNTHLAEISR	0.98	26.28	31.9783	26.28	0.6982	0.5135	0.6982	0.5865
Cluster of Plexin-B2 OS=Homo sapiens GN=PLXNB2 PE=1 SV=3 (O15031)	O15031	sFVASNDEGVATVGLVSSTGPGGDR	1	107.7	33.6135	107.7	0.6573	0.5867	0.7991	0.4764
Cluster of Plexin-B2 OS=Homo sapiens GN=PLXNB2 PE=1 SV=3 (O15031)	O15031	sQLEGLEESVR	0.94	30.79	36.3919	24.46					1.21	1.484	0.7376	1.589
Cluster of Plexin-B2 OS=Homo sapiens GN=PLXNB2 PE=1 SV=3 (O15031)	O15031	sSGGPGAGLcLFPLDk	1	63.29	37.2697	51.74	1.068	0.6803	0.3652	0.4903	1.099	2.595	1.391	0.531
Cluster of Plexin-B2 OS=Homo sapiens GN=PLXNB2 PE=1 SV=3 (O15031)	O15031	vGVSQQPEDSQQDLPGER	1	65.74	33.8846	65.74					0.7685	1.679	1.102	1.481
Cluster of Plexin-B2 OS=Homo sapiens GN=PLXNB2 PE=1 SV=3 (O15031)	O15031	wTcQWDLR	0.87	29.31	34.8586	24.61	0.695	0.9436	0.5053	0.443	0.8201	1.168	1.356	1.622
Cluster of Plexin-B2 OS=Homo sapiens GN=PLXNB2 PE=1 SV=3 (O15031)	O15031	yFFDFLDEQAEk	0.97	22.92	34.8416	19.94	1.316	0.4196	0.6247	0.4256
Plexin-B2 OS=Homo sapiens GN=PLXNB2 PE=1 SV=3	O15031	aITEIYLTR	0.99	35.34	38.8536	23.21	1.2	0.3843	0.5404	0.5891	0.7694	1.405	1.224	1.592
Plexin-B2 OS=Homo sapiens GN=PLXNB2 PE=1 SV=3	O15031	aMTLQEAEAFVGAER	1	68.98	35.2479	68.98	0.9586	0.4781	0.5837	0.5488	0.9459	1.39	1.083	1.48
Plexin-B2 OS=Homo sapiens GN=PLXNB2 PE=1 SV=3	O15031	dGATLILSk	0.98	41.94	38.5872	18.76	1.007	0.7254	0.3944	0.5094
Plexin-B2 OS=Homo sapiens GN=PLXNB2 PE=1 SV=3	O15031	dSAGEPLYk	1	40.17	37.4343	31					1.122	1.27	1.024	1.443
Plexin-B2 OS=Homo sapiens GN=PLXNB2 PE=1 SV=3	O15031	dSQDPYcGWcVVEGR	1	55.26	25.563	55.26	1.271	0.4808	0.6957	0.3453
Plexin-B2 OS=Homo sapiens GN=PLXNB2 PE=1 SV=3	O15031	dTTHNLPEFIVk	1	36.94	37.5656	30.35	1.152	0.6041	0.417	0.5012
Plexin-B2 OS=Homo sapiens GN=PLXNB2 PE=1 SV=3	O15031	eAFEAYTDHATYk	1	44.68	34.3489	44.68	1.205	0.6214	0.4359	0.4499
Plexin-B2 OS=Homo sapiens GN=PLXNB2 PE=1 SV=3	O15031	eASPNPEDGIVR	1	56.68	35.5955	50.23	0.5739	0.5023	0.7287	0.6962	0.9803	1.193	1.346	1.338
Plexin-B2 OS=Homo sapiens GN=PLXNB2 PE=1 SV=3	O15031	fGAQLQcVTGPQATR	0.96	23.09	35.8838	23.09					1.152	0.7582	1.235	1.953
Plexin-B2 OS=Homo sapiens GN=PLXNB2 PE=1 SV=3	O15031	gPVDAVQk	0.98	34.97	37.9844	17.63	1.105	0.5948	0.4591	0.4865
Plexin-B2 OS=Homo sapiens GN=PLXNB2 PE=1 SV=3	O15031	iIDQVYR	0.9	25.56	39.6983	20.67	0.974	0.571	0.4916	0.5369
Plexin-B2 OS=Homo sapiens GN=PLXNB2 PE=1 SV=3	O15031	iQPETGPLGGGIR	0.95	26.37	38.2776	20.96	0.9316	0.5401	0.6484	0.4568	0.8255	1.548	1.188	1.371
Plexin-B2 OS=Homo sapiens GN=PLXNB2 PE=1 SV=3	O15031	lFYEDGSGEk	0.98	34.21	32.5406	33.79	1.003	0.5302	0.5998	0.4602	2.18	0.8934	0.9705	1.114
Plexin-B2 OS=Homo sapiens GN=PLXNB2 PE=1 SV=3	O15031	lPVQEcLSYPTcTQcR	1	51.44	29.9564	51.44					1.06	1.282	1.29	1.202
Plexin-B2 OS=Homo sapiens GN=PLXNB2 PE=1 SV=3	O15031	lQQIAAALENk	0.98	31.33	37.02	21.33	1.256	0.4679	0.5637	0.4382	0.8434	1.65	1.091	1.389
Plexin-B2 OS=Homo sapiens GN=PLXNB2 PE=1 SV=3	O15031	lVEcGSLFk	1	68.26	38.179	62.17	1.045	0.4867	0.5369	0.5377
Plexin-B2 OS=Homo sapiens GN=PLXNB2 PE=1 SV=3	O15031	qMVQVSDQDMNTHLAEISR	0.98	26.28	31.9783	26.28	0.6982	0.5135	0.6982	0.5865
Plexin-B2 OS=Homo sapiens GN=PLXNB2 PE=1 SV=3	O15031	sFVASNDEGVATVGLVSSTGPGGDR	1	107.7	33.6135	107.7	0.6573	0.5867	0.7991	0.4764
Plexin-B2 OS=Homo sapiens GN=PLXNB2 PE=1 SV=3	O15031	sQLEGLEESVR	0.94	30.79	36.3919	24.46					1.21	1.484	0.7376	1.589
Plexin-B2 OS=Homo sapiens GN=PLXNB2 PE=1 SV=3	O15031	sSGGPGAGLcLFPLDk	1	63.29	37.2697	51.74	1.068	0.6803	0.3652	0.4903	1.099	2.595	1.391	0.531
Plexin-B2 OS=Homo sapiens GN=PLXNB2 PE=1 SV=3	O15031	vGVSQQPEDSQQDLPGER	1	65.74	33.8846	65.74					0.7685	1.679	1.102	1.481
Plexin-B2 OS=Homo sapiens GN=PLXNB2 PE=1 SV=3	O15031	wTcQWDLR	0.87	29.31	34.8586	24.61	0.695	0.9436	0.5053	0.443	0.8201	1.168	1.356	1.622
Plexin-B2 OS=Homo sapiens GN=PLXNB2 PE=1 SV=3	O15031	yFFDFLDEQAEk	0.97	22.92	34.8416	19.94	1.316	0.4196	0.6247	0.4256
Cluster of Phosphoribosylformylglycinamidine synthase OS=Homo sapiens GN=PFAS PE=1 SV=4 (O15067)	O15067	aFSITQGLLk	0.9	34.45	37.7895	21.45	2.658	0.5739	0.289	0.5022	0.6571	0.7637	1.562	1.783
Cluster of Phosphoribosylformylglycinamidine synthase OS=Homo sapiens GN=PFAS PE=1 SV=4 (O15067)	O15067	cPAcFVGTITGDR	0.96	24.78	33.5449	24.78	1.151	0.5245	0.5761	0.6364
Cluster of Phosphoribosylformylglycinamidine synthase OS=Homo sapiens GN=PFAS PE=1 SV=4 (O15067)	O15067	eAPEPGMEVVk	1	49.85	36.9662	46.75	0.854	0.4952	0.5151	1.016	0.8884	0.7514	1.407	1.487
Cluster of Phosphoribosylformylglycinamidine synthase OS=Homo sapiens GN=PFAS PE=1 SV=4 (O15067)	O15067	fGEPVLAGFAR	0.99	34.89	38.6326	28.86					1.482	1.024	1.163	0.7911
Cluster of Phosphoribosylformylglycinamidine synthase OS=Homo sapiens GN=PFAS PE=1 SV=4 (O15067)	O15067	iVLVDDR	0.9	31.31	37.7801	25.86	0.8153	0.498	0.8162	0.6681
Cluster of Phosphoribosylformylglycinamidine synthase OS=Homo sapiens GN=PFAS PE=1 SV=4 (O15067)	O15067	lPAVASk	0.9	43.48	37.0902	29.5					1.148	0.8166	1.157	1.289
Cluster of Phosphoribosylformylglycinamidine synthase OS=Homo sapiens GN=PFAS PE=1 SV=4 (O15067)	O15067	sLGLQLPDGQR	1	57.25	41.0941	46.06	0.8295	0.6298	0.6012	0.7049
Phosphoribosylformylglycinamidine synthase OS=Homo sapiens GN=PFAS PE=1 SV=4	O15067	aFSITQGLLk	0.9	34.45	37.7895	21.45	2.658	0.5739	0.289	0.5022	0.6571	0.7637	1.562	1.783
Phosphoribosylformylglycinamidine synthase OS=Homo sapiens GN=PFAS PE=1 SV=4	O15067	cPAcFVGTITGDR	0.96	24.78	33.5449	24.78	1.151	0.5245	0.5761	0.6364
Phosphoribosylformylglycinamidine synthase OS=Homo sapiens GN=PFAS PE=1 SV=4	O15067	eAPEPGMEVVk	1	49.85	36.9662	46.75	0.854	0.4952	0.5151	1.016	0.8884	0.7514	1.407	1.487
Phosphoribosylformylglycinamidine synthase OS=Homo sapiens GN=PFAS PE=1 SV=4	O15067	fGEPVLAGFAR	0.99	34.89	38.6326	28.86					1.482	1.024	1.163	0.7911
Phosphoribosylformylglycinamidine synthase OS=Homo sapiens GN=PFAS PE=1 SV=4	O15067	iVLVDDR	0.9	31.31	37.7801	25.86	0.8153	0.498	0.8162	0.6681
Phosphoribosylformylglycinamidine synthase OS=Homo sapiens GN=PFAS PE=1 SV=4	O15067	lPAVASk	0.9	43.48	37.0902	29.5					1.148	0.8166	1.157	1.289
Phosphoribosylformylglycinamidine synthase OS=Homo sapiens GN=PFAS PE=1 SV=4	O15067	sLGLQLPDGQR	1	57.25	41.0941	46.06	0.8295	0.6298	0.6012	0.7049
Cluster of Prefoldin subunit 6 OS=Homo sapiens GN=PFDN6 PE=1 SV=1 (O15212)	O15212	eELALLDGSNVVFk	0.99	35.65	37.6492	29	0.9656	0.7613	0.9131	0.532
Cluster of Prefoldin subunit 6 OS=Homo sapiens GN=PFDN6 PE=1 SV=1 (O15212)	O15212	eTLAQLQQEFQR	0.82	27.58	36.7357	13	1.082	0.7529	0.7609	0.5578
Cluster of Prefoldin subunit 6 OS=Homo sapiens GN=PFDN6 PE=1 SV=1 (O15212)	O15212	lDYITAEIk	0.98	34.67	38.4466	27.1	1.136	0.62	0.5962	0.8145
Cluster of Prefoldin subunit 6 OS=Homo sapiens GN=PFDN6 PE=1 SV=1 (O15212)	O15212	lLGPVLVk	0.99	49.08	29.2012	40.72	1.107	0.6835	0.7485	0.5988	0.9262	1.28	1.488	1.729
Cluster of Prefoldin subunit 6 OS=Homo sapiens GN=PFDN6 PE=1 SV=1 (O15212)	O15212	lQGEVEk	0.89	31.85	39.3059	9.27	0.8835	0.6936	0.8064	0.6924	1.051	1.219	1.524	1.566
Cluster of Prefoldin subunit 6 OS=Homo sapiens GN=PFDN6 PE=1 SV=1 (O15212)	O15212	rLDYITAEIk	0.97	37.25	37.8859	30.02	0.8509	1.007	0.5698	0.701
Prefoldin subunit 6 OS=Homo sapiens GN=PFDN6 PE=1 SV=1	O15212	eELALLDGSNVVFk	0.99	35.65	37.6492	29	0.9656	0.7613	0.9131	0.532
Prefoldin subunit 6 OS=Homo sapiens GN=PFDN6 PE=1 SV=1	O15212	eTLAQLQQEFQR	0.82	27.58	36.7357	13	1.082	0.7529	0.7609	0.5578
Prefoldin subunit 6 OS=Homo sapiens GN=PFDN6 PE=1 SV=1	O15212	lDYITAEIk	0.98	34.67	38.4466	27.1	1.136	0.62	0.5962	0.8145
Prefoldin subunit 6 OS=Homo sapiens GN=PFDN6 PE=1 SV=1	O15212	lLGPVLVk	0.99	49.08	29.2012	40.72	1.107	0.6835	0.7485	0.5988	0.9262	1.28	1.488	1.729
Prefoldin subunit 6 OS=Homo sapiens GN=PFDN6 PE=1 SV=1	O15212	lQGEVEk	0.89	31.85	39.3059	9.27	0.8835	0.6936	0.8064	0.6924	1.051	1.219	1.524	1.566
Prefoldin subunit 6 OS=Homo sapiens GN=PFDN6 PE=1 SV=1	O15212	rLDYITAEIk	0.97	37.25	37.8859	30.02	0.8509	1.007	0.5698	0.701
Cluster of Dihydroxyacetone phosphate acyltransferase OS=Homo sapiens GN=GNPAT PE=1 SV=1 (O15228)	O15228	dILVTEk	0.9	46.21	38.9359	22.62					0.927	1.859	1.268	1.422
Cluster of Dihydroxyacetone phosphate acyltransferase OS=Homo sapiens GN=GNPAT PE=1 SV=1 (O15228)	O15228	eEVSEILDEMSHk	1	49.14	35.027	34.58	0.9737	0.9399	0.6019	0.5562	1.055	1.24	1.874	1.264
Cluster of Dihydroxyacetone phosphate acyltransferase OS=Homo sapiens GN=GNPAT PE=1 SV=1 (O15228)	O15228	eSLQSVDVLR	1	46.98	38.515	32.54	0.9151	0.7574	0.646	0.6844
Cluster of Dihydroxyacetone phosphate acyltransferase OS=Homo sapiens GN=GNPAT PE=1 SV=1 (O15228)	O15228	nALAAcVR	0.88	23.49	37.9574	17.61					0.9363	1.883	1.434	1.229
Cluster of Dihydroxyacetone phosphate acyltransferase OS=Homo sapiens GN=GNPAT PE=1 SV=1 (O15228)	O15228	sSYNLVPR	0.96	27.28	38.6499	22.6	1.216	0.6663	0.4933	0.7666	0.9965	1.386	1.329	1.693
Cluster of Dihydroxyacetone phosphate acyltransferase OS=Homo sapiens GN=GNPAT PE=1 SV=1 (O15228)	O15228	vcVNEEGIQk	1	59.27	37.5297	52.33	0.9799	0.7857	0.578	0.6886
Dihydroxyacetone phosphate acyltransferase OS=Homo sapiens GN=GNPAT PE=1 SV=1	O15228	dILVTEk	0.9	46.21	38.9359	22.62					0.927	1.859	1.268	1.422
Dihydroxyacetone phosphate acyltransferase OS=Homo sapiens GN=GNPAT PE=1 SV=1	O15228	eEVSEILDEMSHk	1	49.14	35.027	34.58	0.9737	0.9399	0.6019	0.5562	1.055	1.24	1.874	1.264
Dihydroxyacetone phosphate acyltransferase OS=Homo sapiens GN=GNPAT PE=1 SV=1	O15228	eSLQSVDVLR	1	46.98	38.515	32.54	0.9151	0.7574	0.646	0.6844
Dihydroxyacetone phosphate acyltransferase OS=Homo sapiens GN=GNPAT PE=1 SV=1	O15228	nALAAcVR	0.88	23.49	37.9574	17.61					0.9363	1.883	1.434	1.229
Dihydroxyacetone phosphate acyltransferase OS=Homo sapiens GN=GNPAT PE=1 SV=1	O15228	sSYNLVPR	0.96	27.28	38.6499	22.6	1.216	0.6663	0.4933	0.7666	0.9965	1.386	1.329	1.693
Dihydroxyacetone phosphate acyltransferase OS=Homo sapiens GN=GNPAT PE=1 SV=1	O15228	vcVNEEGIQk	1	59.27	37.5297	52.33	0.9799	0.7857	0.578	0.6886
Cluster of Synaptobrevin homolog YKT6 OS=Homo sapiens GN=YKT6 PE=1 SV=1 (O15498)	O15498	eADPMTk	0.9	45.52	38.2171	34.91	1.199	0.5909	0.5217	0.4413
Cluster of Synaptobrevin homolog YKT6 OS=Homo sapiens GN=YKT6 PE=1 SV=1 (O15498)	O15498	iILHNTMESLLER	0.97	28.04	37.522	20.25					1.251	1.331	1.174	0.9351
Cluster of Synaptobrevin homolog YKT6 OS=Homo sapiens GN=YKT6 PE=1 SV=1 (O15498)	O15498	lDDLVSk	0.9	48.51	39.3409	23.49	1.227	0.5763	0.5605	0.4115
Cluster of Synaptobrevin homolog YKT6 OS=Homo sapiens GN=YKT6 PE=1 SV=1 (O15498)	O15498	nDSLAGVVIADNEYPSR	1	70.09	35.3995	65.08	0.7779	0.6061	0.7638	0.4528
Cluster of Synaptobrevin homolog YKT6 OS=Homo sapiens GN=YKT6 PE=1 SV=1 (O15498)	O15498	sEVLGTQSk	1	71.17	38.8812	58.85	1.097	0.6067	0.6287	0.3897
Cluster of Synaptobrevin homolog YKT6 OS=Homo sapiens GN=YKT6 PE=1 SV=1 (O15498)	O15498	vAFTLLEk	0.99	57.73	37.7656	33.58	0.959	0.5036	0.6759	0.4836	0.8752	1.284	1.27	1.3
Cluster of Synaptobrevin homolog YKT6 OS=Homo sapiens GN=YKT6 PE=1 SV=1 (O15498)	O15498	vLDEFSk	0.9	49.62	38.1305	37.58	1.026	0.5868	0.6387	0.4241	0.9889	1.337	1.233	1.137
Cluster of Synaptobrevin homolog YKT6 OS=Homo sapiens GN=YKT6 PE=1 SV=1 (O15498)	O15498	vQAELDETk	1	65.41	38.5473	54.35	0.8967	0.5727	0.6556	0.4844	0.7526	1.352	1.413	1.289
Synaptobrevin homolog YKT6 OS=Homo sapiens GN=YKT6 PE=1 SV=1	O15498	eADPMTk	0.9	45.52	38.2171	34.91	1.199	0.5909	0.5217	0.4413
Synaptobrevin homolog YKT6 OS=Homo sapiens GN=YKT6 PE=1 SV=1	O15498	iILHNTMESLLER	0.97	28.04	37.522	20.25					1.251	1.331	1.174	0.9351
Synaptobrevin homolog YKT6 OS=Homo sapiens GN=YKT6 PE=1 SV=1	O15498	lDDLVSk	0.9	48.51	39.3409	23.49	1.227	0.5763	0.5605	0.4115
Synaptobrevin homolog YKT6 OS=Homo sapiens GN=YKT6 PE=1 SV=1	O15498	nDSLAGVVIADNEYPSR	1	70.09	35.3995	65.08	0.7779	0.6061	0.7638	0.4528
Synaptobrevin homolog YKT6 OS=Homo sapiens GN=YKT6 PE=1 SV=1	O15498	sEVLGTQSk	1	71.17	38.8812	58.85	1.097	0.6067	0.6287	0.3897
Synaptobrevin homolog YKT6 OS=Homo sapiens GN=YKT6 PE=1 SV=1	O15498	vAFTLLEk	0.99	57.73	37.7656	33.58	0.959	0.5036	0.6759	0.4836	0.8752	1.284	1.27	1.3
Synaptobrevin homolog YKT6 OS=Homo sapiens GN=YKT6 PE=1 SV=1	O15498	vLDEFSk	0.9	49.62	38.1305	37.58	1.026	0.5868	0.6387	0.4241	0.9889	1.337	1.233	1.137
Synaptobrevin homolog YKT6 OS=Homo sapiens GN=YKT6 PE=1 SV=1	O15498	vQAELDETk	1	65.41	38.5473	54.35	0.8967	0.5727	0.6556	0.4844	0.7526	1.352	1.413	1.289
Cluster of Fatty acid-binding protein, brain OS=Homo sapiens GN=FABP7 PE=1 SV=3 (O15540)	O15540	aLGVGFATR	0.98	31.23	39.9224	28.56					1.104	0.9213	1.282	1.771
Cluster of Fatty acid-binding protein, brain OS=Homo sapiens GN=FABP7 PE=1 SV=3 (O15540)	O15540	lTNSQNFDEYMk	1	88.22	34.1044	88.22	1.076	0.3135	0.166	0.2559	0.9548	1.154	1.19	1.85
Cluster of Fatty acid-binding protein, brain OS=Homo sapiens GN=FABP7 PE=1 SV=3 (O15540)	O15540	nTEISFQLGEEFDETTADDR	0.99	33.13	28.8309	33.13					1.18	1.483	1.358	1.021
Cluster of Fatty acid-binding protein, brain OS=Homo sapiens GN=FABP7 PE=1 SV=3 (O15540)	O15540	qVGNVTkPTVIISQEGDk	1	27.69	34.8058	27.69	1.127	0.4211	0.1439	0.2105	0.798	1.184	1.301	1.974
Cluster of Fatty acid-binding protein, brain OS=Homo sapiens GN=FABP7 PE=1 SV=3 (O15540)	O15540	sVVSLDGDk	1	66.9	42.502	50.6	0.8245	0.2904	0.1825	0.3106	0.9134	1.065	1.188	2.086
Fatty acid-binding protein, brain OS=Homo sapiens GN=FABP7 PE=1 SV=3	O15540	aLGVGFATR	0.98	31.23	39.9224	28.56					1.104	0.9213	1.282	1.771
Fatty acid-binding protein, brain OS=Homo sapiens GN=FABP7 PE=1 SV=3	O15540	lTNSQNFDEYMk	1	88.22	34.1044	88.22	1.076	0.3135	0.166	0.2559	0.9548	1.154	1.19	1.85
Fatty acid-binding protein, brain OS=Homo sapiens GN=FABP7 PE=1 SV=3	O15540	nTEISFQLGEEFDETTADDR	0.99	33.13	28.8309	33.13					1.18	1.483	1.358	1.021
Fatty acid-binding protein, brain OS=Homo sapiens GN=FABP7 PE=1 SV=3	O15540	qVGNVTkPTVIISQEGDk	1	27.69	34.8058	27.69	1.127	0.4211	0.1439	0.2105	0.798	1.184	1.301	1.974
Fatty acid-binding protein, brain OS=Homo sapiens GN=FABP7 PE=1 SV=3	O15540	sVVSLDGDk	1	66.9	42.502	50.6	0.8245	0.2904	0.1825	0.3106	0.9134	1.065	1.188	2.086
Cluster of Glycosylphosphatidylinositol anchor attachment 1 protein OS=Homo sapiens GN=GPAA1 PE=1 SV=3 (O43292)	O43292	aLEGMFR	0.9	22.29	37.175	16.96	0.9305	0.9598	0.7446	0.6392	0.9384	1.917	2.574	2.252
Cluster of Glycosylphosphatidylinositol anchor attachment 1 protein OS=Homo sapiens GN=GPAA1 PE=1 SV=3 (O43292)	O43292	gLLSDPVR	0.99	41.92	38.1077	31.8	0.718	0.8345	0.7864	0.9021
Cluster of Glycosylphosphatidylinositol anchor attachment 1 protein OS=Homo sapiens GN=GPAA1 PE=1 SV=3 (O43292)	O43292	sGALPVAWLER	1	31.91	38.1921	26.74	1.218	1.017	0.541	0.6257	1.086	1.204	3.198	2.492
Cluster of Glycosylphosphatidylinositol anchor attachment 1 protein OS=Homo sapiens GN=GPAA1 PE=1 SV=3 (O43292)	O43292	vVSTQAPDR	1	42.98	38.0044	36.39	1.155	0.7005	0.7837	0.6705
Glycosylphosphatidylinositol anchor attachment 1 protein OS=Homo sapiens GN=GPAA1 PE=1 SV=3	O43292	aLEGMFR	0.9	22.29	37.175	16.96	0.9305	0.9598	0.7446	0.6392	0.9384	1.917	2.574	2.252
Glycosylphosphatidylinositol anchor attachment 1 protein OS=Homo sapiens GN=GPAA1 PE=1 SV=3	O43292	gLLSDPVR	0.99	41.92	38.1077	31.8	0.718	0.8345	0.7864	0.9021
Glycosylphosphatidylinositol anchor attachment 1 protein OS=Homo sapiens GN=GPAA1 PE=1 SV=3	O43292	sGALPVAWLER	1	31.91	38.1921	26.74	1.218	1.017	0.541	0.6257	1.086	1.204	3.198	2.492
Glycosylphosphatidylinositol anchor attachment 1 protein OS=Homo sapiens GN=GPAA1 PE=1 SV=3	O43292	vVSTQAPDR	1	42.98	38.0044	36.39	1.155	0.7005	0.7837	0.6705
Cluster of U4/U6 small nuclear ribonucleoprotein Prp3 OS=Homo sapiens GN=PRPF3 PE=1 SV=2 (O43395)	O43395	eVFGDDSEISk	1	53.72	38.3879	53.01	1	0.6639	0.5725	0.4925	1.236	1.188	1.073	1.309
Cluster of U4/U6 small nuclear ribonucleoprotein Prp3 OS=Homo sapiens GN=PRPF3 PE=1 SV=2 (O43395)	O43395	lFEAVEEGR	0.64	24.57	40.9826	16.86					0.7971	1.242	1.315	1.584
U4/U6 small nuclear ribonucleoprotein Prp3 OS=Homo sapiens GN=PRPF3 PE=1 SV=2	O43395	eVFGDDSEISk	1	53.72	38.3879	53.01	1	0.6639	0.5725	0.4925	1.236	1.188	1.073	1.309
U4/U6 small nuclear ribonucleoprotein Prp3 OS=Homo sapiens GN=PRPF3 PE=1 SV=2	O43395	lFEAVEEGR	0.64	24.57	40.9826	16.86					0.7971	1.242	1.315	1.584
Cluster of Small glutamine-rich tetratricopeptide repeat-containing protein alpha OS=Homo sapiens GN=SGTA PE=1 SV=1 (O43765)	O43765	aIcIDPAYSk	1	67.43	41.2636	62.64	0.9376	0.526	0.6282	0.6571
Cluster of Small glutamine-rich tetratricopeptide repeat-containing protein alpha OS=Homo sapiens GN=SGTA PE=1 SV=1 (O43765)	O43765	aIELNPANAVYFcNR	1	59.31	35.0813	59.31	0.9294	0.5014	0.6865	0.6364	1.036	1.72	1.073	1.675
Cluster of Small glutamine-rich tetratricopeptide repeat-containing protein alpha OS=Homo sapiens GN=SGTA PE=1 SV=1 (O43765)	O43765	aLELDPDNETYk	1	75.06	35.9868	73.09	0.9201	0.6703	0.5563	0.5934	1.143	1.38	1.114	1.854
Cluster of Small glutamine-rich tetratricopeptide repeat-containing protein alpha OS=Homo sapiens GN=SGTA PE=1 SV=1 (O43765)	O43765	eMPQDLR	0.9	33.38	34.9485	22.42	1.203	0.7185	0.4735	0.5008	0.91	1.605	1.345	1.644
Cluster of Small glutamine-rich tetratricopeptide repeat-containing protein alpha OS=Homo sapiens GN=SGTA PE=1 SV=1 (O43765)	O43765	lGNYAGAVQDcER	1	70.55	32.7967	70.55	0.7262	0.6365	0.5688	0.7744
Cluster of Small glutamine-rich tetratricopeptide repeat-containing protein alpha OS=Homo sapiens GN=SGTA PE=1 SV=1 (O43765)	O43765	mGLALSSLNk	0.86	33.48	39.007	0	1.005	0.5777	0.4549	0.7708	1.156	1.474	1.173	1.614
Cluster of Small glutamine-rich tetratricopeptide repeat-containing protein alpha OS=Homo sapiens GN=SGTA PE=1 SV=1 (O43765)	O43765	tPPSEEDSAEAER	1	59.09	27.4741	59.09	1.392	0.443	0.6525	0.5061	0.6986	1.819	1.336	1.901
Cluster of Small glutamine-rich tetratricopeptide repeat-containing protein alpha OS=Homo sapiens GN=SGTA PE=1 SV=1 (O43765)	O43765	tPSASNDDQQE	0.98	30.2	28.2866	30.2	1.288	0.8112	0.4013	0.4855
Small glutamine-rich tetratricopeptide repeat-containing protein alpha OS=Homo sapiens GN=SGTA PE=1 SV=1	O43765	aIcIDPAYSk	1	67.43	41.2636	62.64	0.9376	0.526	0.6282	0.6571
Small glutamine-rich tetratricopeptide repeat-containing protein alpha OS=Homo sapiens GN=SGTA PE=1 SV=1	O43765	aIELNPANAVYFcNR	1	59.31	35.0813	59.31	0.9294	0.5014	0.6865	0.6364	1.036	1.72	1.073	1.675
Small glutamine-rich tetratricopeptide repeat-containing protein alpha OS=Homo sapiens GN=SGTA PE=1 SV=1	O43765	aLELDPDNETYk	1	75.06	35.9868	73.09	0.9201	0.6703	0.5563	0.5934	1.143	1.38	1.114	1.854
Small glutamine-rich tetratricopeptide repeat-containing protein alpha OS=Homo sapiens GN=SGTA PE=1 SV=1	O43765	eMPQDLR	0.9	33.38	34.9485	22.42	1.203	0.7185	0.4735	0.5008	0.91	1.605	1.345	1.644
Small glutamine-rich tetratricopeptide repeat-containing protein alpha OS=Homo sapiens GN=SGTA PE=1 SV=1	O43765	lGNYAGAVQDcER	1	70.55	32.7967	70.55	0.7262	0.6365	0.5688	0.7744
Small glutamine-rich tetratricopeptide repeat-containing protein alpha OS=Homo sapiens GN=SGTA PE=1 SV=1	O43765	mGLALSSLNk	0.86	33.48	39.007	0	1.005	0.5777	0.4549	0.7708	1.156	1.474	1.173	1.614
Small glutamine-rich tetratricopeptide repeat-containing protein alpha OS=Homo sapiens GN=SGTA PE=1 SV=1	O43765	tPPSEEDSAEAER	1	59.09	27.4741	59.09	1.392	0.443	0.6525	0.5061	0.6986	1.819	1.336	1.901
Small glutamine-rich tetratricopeptide repeat-containing protein alpha OS=Homo sapiens GN=SGTA PE=1 SV=1	O43765	tPSASNDDQQE	0.98	30.2	28.2866	30.2	1.288	0.8112	0.4013	0.4855
Calumenin OS=Homo sapiens GN=CALU PE=1 SV=2	O43852	dGFVTVDELk	1	38.08	37.972	31.2	0.8843	0.5733	0.4777	0.4224	0.9518	1.056	2.329	1.219
Calumenin OS=Homo sapiens GN=CALU PE=1 SV=2	O43852	gHDLNEDGLVSWEEYk	1	49.66	32.7944	48.42	0.9657	0.5452	0.4101	0.4549	0.988	0.9967	2.422	1.118
Calumenin OS=Homo sapiens GN=CALU PE=1 SV=2	O43852	iDGDkDGFVTVDELk	1	40.26	36.9592	38.54	1.069	0.6063	0.3475	0.4496
Calumenin OS=Homo sapiens GN=CALU PE=1 SV=2	O43852	wIYEDVER	0.99	34.31	36.4157	27.76	1.031	0.4885	0.4548	0.4393
Cluster of Calumenin OS=Homo sapiens GN=CALU PE=1 SV=2 (O43852)	O43852	dGFVTEGELk	1	59.15	37.0851	53.05	1.021	0.728	0.5917	0.5163	0.9342	0.9848	2.367	1.159
Cluster of Calumenin OS=Homo sapiens GN=CALU PE=1 SV=2 (O43852)	O43852	dGFVTVDELk	1	38.08	37.972	31.2	0.8843	0.5733	0.4777	0.4224	0.9518	1.056	2.329	1.219
Cluster of Calumenin OS=Homo sapiens GN=CALU PE=1 SV=2 (O43852)	O43852	gHDLNEDGLVSWEEYk	1	49.66	32.7944	48.42	0.9657	0.5452	0.4101	0.4549	0.988	0.9967	2.422	1.118
Cluster of Calumenin OS=Homo sapiens GN=CALU PE=1 SV=2 (O43852)	O43852	iDADkDGFVTEGELk	1	41.33	36.7888	41.33	0.998	0.7707	0.4236	0.6966	0.9684	0.9991	2.866	0.9105
Cluster of Calumenin OS=Homo sapiens GN=CALU PE=1 SV=2 (O43852)	O43852	iDGDkDGFVTVDELk	1	40.26	36.9592	38.54	1.069	0.6063	0.3475	0.4496
Cluster of Calumenin OS=Homo sapiens GN=CALU PE=1 SV=2 (O43852)	O43852	lGMIVDk	0.9	32.33	40.0225	21.47	1.005	0.7782	0.5546	0.5322	1.103	1.012	1.982	1.142
Cluster of Calumenin OS=Homo sapiens GN=CALU PE=1 SV=2 (O43852)	O43852	wIYEDVER	0.99	34.31	36.4157	27.76	1.031	0.4885	0.4548	0.4393
Isoform 2 of Calumenin OS=Homo sapiens GN=CALU	O43852	dGFVTEGELk	1	59.15	37.0851	53.05	1.021	0.728	0.5917	0.5163	0.9342	0.9848	2.367	1.159
Isoform 2 of Calumenin OS=Homo sapiens GN=CALU	O43852	iDADkDGFVTEGELk	1	41.33	36.7888	41.33	0.998	0.7707	0.4236	0.6966	0.9684	0.9991	2.866	0.9105
Isoform 2 of Calumenin OS=Homo sapiens GN=CALU	O43852	lGMIVDk	0.9	32.33	40.0225	21.47	1.005	0.7782	0.5546	0.5322	1.103	1.012	1.982	1.142
Cluster of SWI/SNF-related matrix-associated actin-dependent regulator of chromatin subfamily A member 5 OS=Homo sapiens GN=SMARCA5 PE=1 SV=1 (O60264)	O60264	cNTLITLIER	0.91	27.28	40.2747	16.3					1.477	0.9116	1.486	1.015
Cluster of SWI/SNF-related matrix-associated actin-dependent regulator of chromatin subfamily A member 5 OS=Homo sapiens GN=SMARCA5 PE=1 SV=1 (O60264)	O60264	eIQEPDPTYEEk	1	38	34.6613	35.29					0.7278	1.577	0.7864	2.25
Cluster of SWI/SNF-related matrix-associated actin-dependent regulator of chromatin subfamily A member 5 OS=Homo sapiens GN=SMARCA5 PE=1 SV=1 (O60264)	O60264	eNVYDELR	0.9	23.89	34.6225	21.33					1.044	1.773	0.7939	1.382
Cluster of SWI/SNF-related matrix-associated actin-dependent regulator of chromatin subfamily A member 5 OS=Homo sapiens GN=SMARCA5 PE=1 SV=1 (O60264)	O60264	fITDNTVEER	0.97	26.05	36.5906	19.45	0.9603	0.5573	0.6845	0.6427
Cluster of SWI/SNF-related matrix-associated actin-dependent regulator of chromatin subfamily A member 5 OS=Homo sapiens GN=SMARCA5 PE=1 SV=1 (O60264)	O60264	tPTSPLk	0.9	37.65	37.9803	15.37	1.028	0.4526	0.5924	0.8538
SWI/SNF-related matrix-associated actin-dependent regulator of chromatin subfamily A member 5 OS=Homo sapiens GN=SMARCA5 PE=1 SV=1	O60264	cNTLITLIER	0.91	27.28	40.2747	16.3					1.477	0.9116	1.486	1.015
SWI/SNF-related matrix-associated actin-dependent regulator of chromatin subfamily A member 5 OS=Homo sapiens GN=SMARCA5 PE=1 SV=1	O60264	eIQEPDPTYEEk	1	38	34.6613	35.29					0.7278	1.577	0.7864	2.25
SWI/SNF-related matrix-associated actin-dependent regulator of chromatin subfamily A member 5 OS=Homo sapiens GN=SMARCA5 PE=1 SV=1	O60264	eNVYDELR	0.9	23.89	34.6225	21.33					1.044	1.773	0.7939	1.382
SWI/SNF-related matrix-associated actin-dependent regulator of chromatin subfamily A member 5 OS=Homo sapiens GN=SMARCA5 PE=1 SV=1	O60264	fITDNTVEER	0.97	26.05	36.5906	19.45	0.9603	0.5573	0.6845	0.6427
SWI/SNF-related matrix-associated actin-dependent regulator of chromatin subfamily A member 5 OS=Homo sapiens GN=SMARCA5 PE=1 SV=1	O60264	tPTSPLk	0.9	37.65	37.9803	15.37	1.028	0.4526	0.5924	0.8538
Cluster of Non-syndromic hearing impairment protein 5 OS=Homo sapiens GN=DFNA5 PE=1 SV=2 (O60443)	O60443	aLSDDGVSDLEDPTLTPLk	1	53.47	35.8872	49.08					1.248	1.315	1.443	1.325
Cluster of Non-syndromic hearing impairment protein 5 OS=Homo sapiens GN=DFNA5 PE=1 SV=2 (O60443)	O60443	aLSDDGVSDLEDPTLTPLkDTER	1	89.03	35.2492	89.03					0.8345	1.518	1.977	1.247
Cluster of Non-syndromic hearing impairment protein 5 OS=Homo sapiens GN=DFNA5 PE=1 SV=2 (O60443)	O60443	cGGIVGIQTk	1	42.61	38.8434	33.94					0.8789	0.8707	2.873	1.42
Cluster of Non-syndromic hearing impairment protein 5 OS=Homo sapiens GN=DFNA5 PE=1 SV=2 (O60443)	O60443	eVDADGDLIAVSNLNDSDk	1	97.23	34.553	86.23	1.161	0.5244	0.6353	0.5901	1.072	1.298	1.964	1.142
Cluster of Non-syndromic hearing impairment protein 5 OS=Homo sapiens GN=DFNA5 PE=1 SV=2 (O60443)	O60443	iDSVYLDPLVFR	1	31.72	38.1889	31.72	1.181	0.4952	0.5109	0.764	1.035	1.775	1.657	1.025
Cluster of Non-syndromic hearing impairment protein 5 OS=Homo sapiens GN=DFNA5 PE=1 SV=2 (O60443)	O60443	lNLGGSSR	0.99	37.23	39.2588	29.52					0.9899	1.56	1.84	1.099
Cluster of Non-syndromic hearing impairment protein 5 OS=Homo sapiens GN=DFNA5 PE=1 SV=2 (O60443)	O60443	nEVLcVLTQk	0.94	25.45	38.5667	18.13					1.19	1.392	2.878	0.6548
Cluster of Non-syndromic hearing impairment protein 5 OS=Homo sapiens GN=DFNA5 PE=1 SV=2 (O60443)	O60443	nPVLQQVLEGR	0.99	26.95	38.3264	26.95	0.9782	0.4586	0.6193	0.8219	0.8968	1.802	2.181	0.4318
Cluster of Non-syndromic hearing impairment protein 5 OS=Homo sapiens GN=DFNA5 PE=1 SV=2 (O60443)	O60443	vESQSSFGTLR	0.98	28.89	37.3584	23.76	0.7915	0.7246	0.5343	0.7452
Non-syndromic hearing impairment protein 5 OS=Homo sapiens GN=DFNA5 PE=1 SV=2	O60443	aLSDDGVSDLEDPTLTPLk	1	53.47	35.8872	49.08					1.248	1.315	1.443	1.325
Non-syndromic hearing impairment protein 5 OS=Homo sapiens GN=DFNA5 PE=1 SV=2	O60443	aLSDDGVSDLEDPTLTPLkDTER	1	89.03	35.2492	89.03					0.8345	1.518	1.977	1.247
Non-syndromic hearing impairment protein 5 OS=Homo sapiens GN=DFNA5 PE=1 SV=2	O60443	cGGIVGIQTk	1	42.61	38.8434	33.94					0.8789	0.8707	2.873	1.42
Non-syndromic hearing impairment protein 5 OS=Homo sapiens GN=DFNA5 PE=1 SV=2	O60443	eVDADGDLIAVSNLNDSDk	1	97.23	34.553	86.23	1.161	0.5244	0.6353	0.5901	1.072	1.298	1.964	1.142
Non-syndromic hearing impairment protein 5 OS=Homo sapiens GN=DFNA5 PE=1 SV=2	O60443	iDSVYLDPLVFR	1	31.72	38.1889	31.72	1.181	0.4952	0.5109	0.764	1.035	1.775	1.657	1.025
Non-syndromic hearing impairment protein 5 OS=Homo sapiens GN=DFNA5 PE=1 SV=2	O60443	lNLGGSSR	0.99	37.23	39.2588	29.52					0.9899	1.56	1.84	1.099
Non-syndromic hearing impairment protein 5 OS=Homo sapiens GN=DFNA5 PE=1 SV=2	O60443	nEVLcVLTQk	0.94	25.45	38.5667	18.13					1.19	1.392	2.878	0.6548
Non-syndromic hearing impairment protein 5 OS=Homo sapiens GN=DFNA5 PE=1 SV=2	O60443	nPVLQQVLEGR	0.99	26.95	38.3264	26.95	0.9782	0.4586	0.6193	0.8219	0.8968	1.802	2.181	0.4318
Non-syndromic hearing impairment protein 5 OS=Homo sapiens GN=DFNA5 PE=1 SV=2	O60443	vESQSSFGTLR	0.98	28.89	37.3584	23.76	0.7915	0.7246	0.5343	0.7452
15 kDa selenoprotein OS=Homo sapiens GN=SEP15 PE=1 SV=3	O60613	gccQEEAQFETk	1	40.29	27.4663	40.29	0.8924	0.7113	0.5586	0.826	0.912	1.042	1.638	1.336
15 kDa selenoprotein OS=Homo sapiens GN=SEP15 PE=1 SV=3	O60613	lLDDNGNIAEELSILk	1	43.3	37.3512	41.57					0.9553	1.288	0.8723	1.937
15 kDa selenoprotein OS=Homo sapiens GN=SEP15 PE=1 SV=3	O60613	wNTDSVEEFLSEk	0.66	16.62	34.8586	16.62	1.051	0.6199	0.6813	0.6646	1.127	1.025	1.227	1.466
Cluster of 15 kDa selenoprotein OS=Homo sapiens GN=SEP15 PE=1 SV=3 (O60613)	O60613	gccQEEAQFETk	1	40.29	27.4663	40.29	0.8924	0.7113	0.5586	0.826	0.912	1.042	1.638	1.336
Cluster of 15 kDa selenoprotein OS=Homo sapiens GN=SEP15 PE=1 SV=3 (O60613)	O60613	lLDDNGNIAEELSILk	1	43.3	37.3512	41.57					0.9553	1.288	0.8723	1.937
Cluster of 15 kDa selenoprotein OS=Homo sapiens GN=SEP15 PE=1 SV=3 (O60613)	O60613	wNTDSVEEFLSEk	0.66	16.62	34.8586	16.62	1.051	0.6199	0.6813	0.6646	1.127	1.025	1.227	1.466
Cluster of Tetraspanin-3 OS=Homo sapiens GN=TSPAN3 PE=2 SV=1 (O60637)	O60637	aIDYVQR	0.65	27.3	39.0849	12.86	1.053	0.7861	0.6549	0.3985
Cluster of Tetraspanin-3 OS=Homo sapiens GN=TSPAN3 PE=2 SV=1 (O60637)	O60637	vENEVDR	0.9	35.11	35.7252	27.38	0.9428	0.7538	0.7517	0.4043	1	1.515	1.436	1.872
Tetraspanin-3 OS=Homo sapiens GN=TSPAN3 PE=2 SV=1	O60637	aIDYVQR	0.65	27.3	39.0849	12.86	1.053	0.7861	0.6549	0.3985
Tetraspanin-3 OS=Homo sapiens GN=TSPAN3 PE=2 SV=1	O60637	vENEVDR	0.9	35.11	35.7252	27.38	0.9428	0.7538	0.7517	0.4043	1	1.515	1.436	1.872
Cluster of UDP-glucose 6-dehydrogenase OS=Homo sapiens GN=UGDH PE=1 SV=1 (O60701)	O60701	aSVGFGGScFQk	1	58.34	35.5072	57.87	1	0.4736	0.5483	0.7186	0.9653	0.9872	0.974	1.321
Cluster of UDP-glucose 6-dehydrogenase OS=Homo sapiens GN=UGDH PE=1 SV=1 (O60701)	O60701	eLDYERIHk	0.55	17.98	37.8262	17.1					0.9836	1.051	0.7564	1.568
Cluster of UDP-glucose 6-dehydrogenase OS=Homo sapiens GN=UGDH PE=1 SV=1 (O60701)	O60701	iLTTNTWSSELSk	1	51.44	40.4517	46.72					0.9541	1.442	0.4758	1.873
Cluster of UDP-glucose 6-dehydrogenase OS=Homo sapiens GN=UGDH PE=1 SV=1 (O60701)	O60701	vLIGGDETPEGQR	1	52.99	37.014	52.37					1.056	1.622	0.8123	0.8815
UDP-glucose 6-dehydrogenase OS=Homo sapiens GN=UGDH PE=1 SV=1	O60701	aSVGFGGScFQk	1	58.34	35.5072	57.87	1	0.4736	0.5483	0.7186	0.9653	0.9872	0.974	1.321
UDP-glucose 6-dehydrogenase OS=Homo sapiens GN=UGDH PE=1 SV=1	O60701	eLDYERIHk	0.55	17.98	37.8262	17.1					0.9836	1.051	0.7564	1.568
UDP-glucose 6-dehydrogenase OS=Homo sapiens GN=UGDH PE=1 SV=1	O60701	iLTTNTWSSELSk	1	51.44	40.4517	46.72					0.9541	1.442	0.4758	1.873
UDP-glucose 6-dehydrogenase OS=Homo sapiens GN=UGDH PE=1 SV=1	O60701	vLIGGDETPEGQR	1	52.99	37.014	52.37					1.056	1.622	0.8123	0.8815
Cluster of Eukaryotic translation initiation factor 5B OS=Homo sapiens GN=EIF5B PE=1 SV=4 (O60841)	O60841	dAQEMADSLGVR	0.88	23.2	34.6923	20.6	0.7489	0.7584	0.3862	0.6462
Cluster of Eukaryotic translation initiation factor 5B OS=Homo sapiens GN=EIF5B PE=1 SV=4 (O60841)	O60841	eDEIPVLk	0.99	31.22	38.0882	30.22					1.235	1.436	1.408	2.152
Cluster of Eukaryotic translation initiation factor 5B OS=Homo sapiens GN=EIF5B PE=1 SV=4 (O60841)	O60841	eTVAVkPTENNEEEFTSk	0.92	18.94	35.8399	17.31					0.9596	1.581	1.573	2.252
Cluster of Eukaryotic translation initiation factor 5B OS=Homo sapiens GN=EIF5B PE=1 SV=4 (O60841)	O60841	eVEAAQGVk	1	55.29	38.6729	40.44					0.9796	1.982	1.296	2.137
Cluster of Eukaryotic translation initiation factor 5B OS=Homo sapiens GN=EIF5B PE=1 SV=4 (O60841)	O60841	hFEATDILVSk	0.98	31.86	38.1191	22.74	0.8946	0.5945	0.3963	0.6725
Cluster of Eukaryotic translation initiation factor 5B OS=Homo sapiens GN=EIF5B PE=1 SV=4 (O60841)	O60841	hkEVEAAQGVk	0.62	13.24	36.3649	13.24	1.128	0.7724	0.3246	0.5011
Cluster of Eukaryotic translation initiation factor 5B OS=Homo sapiens GN=EIF5B PE=1 SV=4 (O60841)	O60841	lLQAQGVEVPSk	1	39.76	36.0097	31.72	1.278	0.584	0.4606	0.4123
Cluster of Eukaryotic translation initiation factor 5B OS=Homo sapiens GN=EIF5B PE=1 SV=4 (O60841)	O60841	rLEELEAk	0.81	28.22	38.2646	10.56					0.8496	1.789	1.808	1.955
Cluster of Eukaryotic translation initiation factor 5B OS=Homo sapiens GN=EIF5B PE=1 SV=4 (O60841)	O60841	tSEVPYAGINIGPVHk	0.94	21.02	37.129	21.02	1.042	0.2965	0.5976	0.7674
Eukaryotic translation initiation factor 5B OS=Homo sapiens GN=EIF5B PE=1 SV=4	O60841	dAQEMADSLGVR	0.88	23.2	34.6923	20.6	0.7489	0.7584	0.3862	0.6462
Eukaryotic translation initiation factor 5B OS=Homo sapiens GN=EIF5B PE=1 SV=4	O60841	eDEIPVLk	0.99	31.22	38.0882	30.22					1.235	1.436	1.408	2.152
Eukaryotic translation initiation factor 5B OS=Homo sapiens GN=EIF5B PE=1 SV=4	O60841	eTVAVkPTENNEEEFTSk	0.92	18.94	35.8399	17.31					0.9596	1.581	1.573	2.252
Eukaryotic translation initiation factor 5B OS=Homo sapiens GN=EIF5B PE=1 SV=4	O60841	eVEAAQGVk	1	55.29	38.6729	40.44					0.9796	1.982	1.296	2.137
Eukaryotic translation initiation factor 5B OS=Homo sapiens GN=EIF5B PE=1 SV=4	O60841	hFEATDILVSk	0.98	31.86	38.1191	22.74	0.8946	0.5945	0.3963	0.6725
Eukaryotic translation initiation factor 5B OS=Homo sapiens GN=EIF5B PE=1 SV=4	O60841	hkEVEAAQGVk	0.62	13.24	36.3649	13.24	1.128	0.7724	0.3246	0.5011
Eukaryotic translation initiation factor 5B OS=Homo sapiens GN=EIF5B PE=1 SV=4	O60841	lLQAQGVEVPSk	1	39.76	36.0097	31.72	1.278	0.584	0.4606	0.4123
Eukaryotic translation initiation factor 5B OS=Homo sapiens GN=EIF5B PE=1 SV=4	O60841	rLEELEAk	0.81	28.22	38.2646	10.56					0.8496	1.789	1.808	1.955
Eukaryotic translation initiation factor 5B OS=Homo sapiens GN=EIF5B PE=1 SV=4	O60841	tSEVPYAGINIGPVHk	0.94	21.02	37.129	21.02	1.042	0.2965	0.5976	0.7674
Cluster of Endothelial differentiation-related factor 1 OS=Homo sapiens GN=EDF1 PE=1 SV=1 (O60869)	O60869	aIPNNQVLGk	1	56.45	37.4858	48.22	1.09	0.4951	0.4362	0.3284	1.023	1.42	1.311	1.381
Cluster of Endothelial differentiation-related factor 1 OS=Homo sapiens GN=EDF1 PE=1 SV=1 (O60869)	O60869	iNEkPQVIADYESGR	0.51	13.8	37.3022	13.8	0.6096	0.6837	0.4675	0.3968
Cluster of Endothelial differentiation-related factor 1 OS=Homo sapiens GN=EDF1 PE=1 SV=1 (O60869)	O60869	lDRETEELHHDR	0.92	18.67	34.8159	18.67					0.9518	1.896	1.192	1.234
Cluster of Endothelial differentiation-related factor 1 OS=Homo sapiens GN=EDF1 PE=1 SV=1 (O60869)	O60869	vTLEVGk	0.9	50.28	39.2993	28.22	1.356	0.5255	0.3283	0.3304
Endothelial differentiation-related factor 1 OS=Homo sapiens GN=EDF1 PE=1 SV=1	O60869	aIPNNQVLGk	1	56.45	37.4858	48.22	1.09	0.4951	0.4362	0.3284	1.023	1.42	1.311	1.381
Endothelial differentiation-related factor 1 OS=Homo sapiens GN=EDF1 PE=1 SV=1	O60869	iNEkPQVIADYESGR	0.51	13.8	37.3022	13.8	0.6096	0.6837	0.4675	0.3968
Endothelial differentiation-related factor 1 OS=Homo sapiens GN=EDF1 PE=1 SV=1	O60869	lDRETEELHHDR	0.92	18.67	34.8159	18.67					0.9518	1.896	1.192	1.234
Endothelial differentiation-related factor 1 OS=Homo sapiens GN=EDF1 PE=1 SV=1	O60869	vTLEVGk	0.9	50.28	39.2993	28.22	1.356	0.5255	0.3283	0.3304
Cluster of Protein CutA OS=Homo sapiens GN=CUTA PE=1 SV=2 (O60888)	O60888	gkIEEDSEVLMMIk	1	42.48	37.1767	38.97	0.9667	0.2307	0.2662	0.1499	0.9829	1.556	1.599	1.915
Cluster of Protein CutA OS=Homo sapiens GN=CUTA PE=1 SV=2 (O60888)	O60888	iEEDSEVLMMIk	1	54.62	37.2989	47.62	1.303	0.2522	0.1898	0.1557
Cluster of Protein CutA OS=Homo sapiens GN=CUTA PE=1 SV=2 (O60888)	O60888	qVTESVSDSITVLP	1	64.37	37.6057	57.87	0.2013	0.3347	0.856	0.1684
Cluster of Protein CutA OS=Homo sapiens GN=CUTA PE=1 SV=2 (O60888)	O60888	tQSSLVPALTDFVR	1	38.68	37.9141	36.01	1.022	0.1731	0.183	0.2012	0.9795	1.818	1.473	1.742
Protein CutA OS=Homo sapiens GN=CUTA PE=1 SV=2	O60888	gkIEEDSEVLMMIk	1	42.48	37.1767	38.97	0.9667	0.2307	0.2662	0.1499	0.9829	1.556	1.599	1.915
Protein CutA OS=Homo sapiens GN=CUTA PE=1 SV=2	O60888	iEEDSEVLMMIk	1	54.62	37.2989	47.62	1.303	0.2522	0.1898	0.1557
Protein CutA OS=Homo sapiens GN=CUTA PE=1 SV=2	O60888	qVTESVSDSITVLP	1	64.37	37.6057	57.87	0.2013	0.3347	0.856	0.1684
Protein CutA OS=Homo sapiens GN=CUTA PE=1 SV=2	O60888	tQSSLVPALTDFVR	1	38.68	37.9141	36.01	1.022	0.1731	0.183	0.2012	0.9795	1.818	1.473	1.742
Cluster of Gamma-glutamylcyclotransferase OS=Homo sapiens GN=GGCT PE=1 SV=1 (O75223)	O75223	aIEPNDYTGk	1	72.94	37.0001	61.33	1.147	0.6272	0.6441	0.5328
Cluster of Gamma-glutamylcyclotransferase OS=Homo sapiens GN=GGCT PE=1 SV=1 (O75223)	O75223	lDFGNSQGk	1	43.18	37.9525	26.47	0.5966	0.7609	0.6998	0.7687
Cluster of Gamma-glutamylcyclotransferase OS=Homo sapiens GN=GGCT PE=1 SV=1 (O75223)	O75223	sNLNSLDEQEGVk	0.97	35.21	41.5103	34.56	0.776	0.6371	0.7817	0.6319	1.454	1.427	1.856	1.386
Cluster of Gamma-glutamylcyclotransferase OS=Homo sapiens GN=GGCT PE=1 SV=1 (O75223)	O75223	sYLMTNYESAPPSPQYk	0.59	19.88	40.0406	19.56	1.302	0.5024	0.5602	0.6665
Cluster of Gamma-glutamylcyclotransferase OS=Homo sapiens GN=GGCT PE=1 SV=1 (O75223)	O75223	vSEEIEDIIk	0.99	30.61	38.3639	23.84	0.9882	0.5223	0.6062	0.7804	0.8926	1.858	1.753	1.83
Gamma-glutamylcyclotransferase OS=Homo sapiens GN=GGCT PE=1 SV=1	O75223	aIEPNDYTGk	1	72.94	37.0001	61.33	1.147	0.6272	0.6441	0.5328
Gamma-glutamylcyclotransferase OS=Homo sapiens GN=GGCT PE=1 SV=1	O75223	lDFGNSQGk	1	43.18	37.9525	26.47	0.5966	0.7609	0.6998	0.7687
Gamma-glutamylcyclotransferase OS=Homo sapiens GN=GGCT PE=1 SV=1	O75223	sNLNSLDEQEGVk	0.97	35.21	41.5103	34.56	0.776	0.6371	0.7817	0.6319	1.454	1.427	1.856	1.386
Gamma-glutamylcyclotransferase OS=Homo sapiens GN=GGCT PE=1 SV=1	O75223	sYLMTNYESAPPSPQYk	0.59	19.88	40.0406	19.56	1.302	0.5024	0.5602	0.6665
Gamma-glutamylcyclotransferase OS=Homo sapiens GN=GGCT PE=1 SV=1	O75223	vSEEIEDIIk	0.99	30.61	38.3639	23.84	0.9882	0.5223	0.6062	0.7804	0.8926	1.858	1.753	1.83
Cluster of Isoform 3 of Pre-mRNA-processing factor 40 homolog A OS=Homo sapiens GN=PRPF40A (O75400-3)	O75400	eLEDLEAMIk	1	57.52	37.849	48.31					0.7114	1.713	1.245	2.555
Cluster of Isoform 3 of Pre-mRNA-processing factor 40 homolog A OS=Homo sapiens GN=PRPF40A (O75400-3)	O75400	ePAFEDITLESER	1	36.61	34.627	36.61	0.74	1.002	0.9004	0.8913	1.073	1.919	1.68	1.697
Cluster of Isoform 3 of Pre-mRNA-processing factor 40 homolog A OS=Homo sapiens GN=PRPF40A (O75400-3)	O75400	lAFNSLLEk	1	66.76	38.4479	47.27					1.284	1.535	1.285	2.316
Cluster of Isoform 3 of Pre-mRNA-processing factor 40 homolog A OS=Homo sapiens GN=PRPF40A (O75400-3)	O75400	sTTLDAGNIk	1	37.14	38.7777	30.51	0.9917	0.8137	0.6723	1.097
Cluster of Isoform 3 of Pre-mRNA-processing factor 40 homolog A OS=Homo sapiens GN=PRPF40A (O75400-3)	O75400	tLLEQLDDDQ	1	41.21	34.0824	30.88	0.9064	0.8956	1.376	0.5328	1.063	2.046	1.527	1.683
Cluster of Isoform 3 of Pre-mRNA-processing factor 40 homolog A OS=Homo sapiens GN=PRPF40A (O75400-3)	O75400	tPAEQLLSk	0.98	28.35	38.0516	25.49	1.357	0.878	0.6835	0.7311
Isoform 3 of Pre-mRNA-processing factor 40 homolog A OS=Homo sapiens GN=PRPF40A	O75400	eLEDLEAMIk	1	57.52	37.849	48.31					0.7114	1.713	1.245	2.555
Isoform 3 of Pre-mRNA-processing factor 40 homolog A OS=Homo sapiens GN=PRPF40A	O75400	ePAFEDITLESER	1	36.61	34.627	36.61	0.74	1.002	0.9004	0.8913	1.073	1.919	1.68	1.697
Isoform 3 of Pre-mRNA-processing factor 40 homolog A OS=Homo sapiens GN=PRPF40A	O75400	lAFNSLLEk	1	66.76	38.4479	47.27					1.284	1.535	1.285	2.316
Isoform 3 of Pre-mRNA-processing factor 40 homolog A OS=Homo sapiens GN=PRPF40A	O75400	sTTLDAGNIk	1	37.14	38.7777	30.51	0.9917	0.8137	0.6723	1.097
Isoform 3 of Pre-mRNA-processing factor 40 homolog A OS=Homo sapiens GN=PRPF40A	O75400	tLLEQLDDDQ	1	41.21	34.0824	30.88	0.9064	0.8956	1.376	0.5328	1.063	2.046	1.527	1.683
Isoform 3 of Pre-mRNA-processing factor 40 homolog A OS=Homo sapiens GN=PRPF40A	O75400	tPAEQLLSk	0.98	28.35	38.0516	25.49	1.357	0.878	0.6835	0.7311
Cluster of Glypican-4 OS=Homo sapiens GN=GPC4 PE=1 SV=4 (O75487)	O75487	dLFVELk	0.9	43.84	38.6817	26.87	0.8691	0.3653	0.5007	0.5569
Cluster of Glypican-4 OS=Homo sapiens GN=GPC4 PE=1 SV=4 (O75487)	O75487	sLNDMFVk	0.99	38.54	37.7063	32.43	1.163	0.3452	0.5315	0.4148
Cluster of Glypican-4 OS=Homo sapiens GN=GPC4 PE=1 SV=4 (O75487)	O75487	tFAQGLAVAGDVVSk	1	54.65	37.5504	42.3					1	1.148	1.59	1.254
Glypican-4 OS=Homo sapiens GN=GPC4 PE=1 SV=4	O75487	dLFVELk	0.9	43.84	38.6817	26.87	0.8691	0.3653	0.5007	0.5569
Glypican-4 OS=Homo sapiens GN=GPC4 PE=1 SV=4	O75487	sLNDMFVk	0.99	38.54	37.7063	32.43	1.163	0.3452	0.5315	0.4148
Glypican-4 OS=Homo sapiens GN=GPC4 PE=1 SV=4	O75487	tFAQGLAVAGDVVSk	1	54.65	37.5504	42.3					1	1.148	1.59	1.254
Cluster of Serine/arginine-rich splicing factor 10 OS=Homo sapiens GN=SRSF10 PE=1 SV=1 (O75494)	O75494	dAEDALHNLDR	1	50.42	33.1952	38.56	1.215	0.6521	0.716	0.3096	1	1.373	1.315	2.09
Cluster of Serine/arginine-rich splicing factor 10 OS=Homo sapiens GN=SRSF10 PE=1 SV=1 (O75494)	O75494	gFAYVQFEDVR	0.54	15.82	35.9528	13.41	0.9877	0.3487	0.7621	0.6691
Cluster of Serine/arginine-rich splicing factor 10 OS=Homo sapiens GN=SRSF10 PE=1 SV=1 (O75494)	O75494	nVYSSSR	0.73	19.03	35.2853	15.78	1.198	0.8674	0.3608	0.4686
Cluster of Serine/arginine-rich splicing factor 10 OS=Homo sapiens GN=SRSF10 PE=1 SV=1 (O75494)	O75494	qIEIQFAQGDR	0.99	31.78	36.7182	31.78	0.6278	0.7581	0.6387	0.5778
Serine/arginine-rich splicing factor 10 OS=Homo sapiens GN=SRSF10 PE=1 SV=1	O75494	dAEDALHNLDR	1	50.42	33.1952	38.56	1.215	0.6521	0.716	0.3096	1	1.373	1.315	2.09
Serine/arginine-rich splicing factor 10 OS=Homo sapiens GN=SRSF10 PE=1 SV=1	O75494	gFAYVQFEDVR	0.54	15.82	35.9528	13.41	0.9877	0.3487	0.7621	0.6691
Serine/arginine-rich splicing factor 10 OS=Homo sapiens GN=SRSF10 PE=1 SV=1	O75494	nVYSSSR	0.73	19.03	35.2853	15.78	1.198	0.8674	0.3608	0.4686
Serine/arginine-rich splicing factor 10 OS=Homo sapiens GN=SRSF10 PE=1 SV=1	O75494	qIEIQFAQGDR	0.99	31.78	36.7182	31.78	0.6278	0.7581	0.6387	0.5778
Cluster of Splicing factor 3B subunit 1 OS=Homo sapiens GN=SF3B1 PE=1 SV=3 (O75533)	O75533	aIVNVIGMHk	0.96	27.42	36.894	21.2					1.411	1.167	1.43	1.3
Cluster of Splicing factor 3B subunit 1 OS=Homo sapiens GN=SF3B1 PE=1 SV=3 (O75533)	O75533	gGDSIGETPTPGASk	1	72.32	36.0086	71.82	3.049	0.3787	0.3437	0.3401	0.8568	1.685	1.3	1.632
Cluster of Splicing factor 3B subunit 1 OS=Homo sapiens GN=SF3B1 PE=1 SV=3 (O75533)	O75533	gLAAFLk	0.59	16.61	38.4862	14.13					1.068	1.488	1.084	1.777
Cluster of Splicing factor 3B subunit 1 OS=Homo sapiens GN=SF3B1 PE=1 SV=3 (O75533)	O75533	gSETPGATPGSk	1	47.3	37.5511	35.53					0.914	1.649	0.8376	2.426
Cluster of Splicing factor 3B subunit 1 OS=Homo sapiens GN=SF3B1 PE=1 SV=3 (O75533)	O75533	iWDPTPSHTPAGAATPGR	1	62.03	35.5751	58.68	2.426	0.6867	0.3581	0.2263	0.9672	1.801	1.02	1.724
Cluster of Splicing factor 3B subunit 1 OS=Homo sapiens GN=SF3B1 PE=1 SV=3 (O75533)	O75533	lDPFADGGk	0.99	29.93	42.479	24.87	0.5898	0.7666	0.8141	0.3666
Cluster of Splicing factor 3B subunit 1 OS=Homo sapiens GN=SF3B1 PE=1 SV=3 (O75533)	O75533	lLVDVDESTLSPEEQk	1	60.63	41.9232	58.96	1.01	0.5662	0.2784	0.8472
Cluster of Splicing factor 3B subunit 1 OS=Homo sapiens GN=SF3B1 PE=1 SV=3 (O75533)	O75533	qQAADLISR	0.99	33.45	37.9754	30.9	0.6229	0.6629	0.5452	0.5995
Cluster of Splicing factor 3B subunit 1 OS=Homo sapiens GN=SF3B1 PE=1 SV=3 (O75533)	O75533	sLVEIIEHGLVDEQQk	1	43.36	36.9914	43.29					1.19	1.591	0.8483	1.907
Cluster of Splicing factor 3B subunit 1 OS=Homo sapiens GN=SF3B1 PE=1 SV=3 (O75533)	O75533	tEILPPFFk	1	38.71	38.3052	26.8	0.5961	0.5483	0.5415	0.7832	1.293	1.235	1.229	1.56
Cluster of Splicing factor 3B subunit 1 OS=Homo sapiens GN=SF3B1 PE=1 SV=3 (O75533)	O75533	vVNGAAASQPPSk	0.98	34.62	37.8902	33.22					1.117	1.313	1.351	1.545
Cluster of Splicing factor 3B subunit 1 OS=Homo sapiens GN=SF3B1 PE=1 SV=3 (O75533)	O75533	wDETPASQMGGSTPVLTPGk	0.99	26.94	35.5133	26.86	1.67	0.5229	0.3981	0.3883
Cluster of Splicing factor 3B subunit 1 OS=Homo sapiens GN=SF3B1 PE=1 SV=3 (O75533)	O75533	wDETPGR	0.76	21.88	33.6173	13.45	1.83	0.5173	0.3486	0.4089	0.66	1.792	1.299	1.992
Cluster of Splicing factor 3B subunit 1 OS=Homo sapiens GN=SF3B1 PE=1 SV=3 (O75533)	O75533	yELDYIL	0.9	19.05	37.0868	19.05	0.8359	0.7284	0.3518	0.6301
Splicing factor 3B subunit 1 OS=Homo sapiens GN=SF3B1 PE=1 SV=3	O75533	aIVNVIGMHk	0.96	27.42	36.894	21.2					1.411	1.167	1.43	1.3
Splicing factor 3B subunit 1 OS=Homo sapiens GN=SF3B1 PE=1 SV=3	O75533	gGDSIGETPTPGASk	1	72.32	36.0086	71.82	3.049	0.3787	0.3437	0.3401	0.8568	1.685	1.3	1.632
Splicing factor 3B subunit 1 OS=Homo sapiens GN=SF3B1 PE=1 SV=3	O75533	gLAAFLk	0.59	16.61	38.4862	14.13					1.068	1.488	1.084	1.777
Splicing factor 3B subunit 1 OS=Homo sapiens GN=SF3B1 PE=1 SV=3	O75533	gSETPGATPGSk	1	47.3	37.5511	35.53					0.914	1.649	0.8376	2.426
Splicing factor 3B subunit 1 OS=Homo sapiens GN=SF3B1 PE=1 SV=3	O75533	iWDPTPSHTPAGAATPGR	1	62.03	35.5751	58.68	2.426	0.6867	0.3581	0.2263	0.9672	1.801	1.02	1.724
Splicing factor 3B subunit 1 OS=Homo sapiens GN=SF3B1 PE=1 SV=3	O75533	lDPFADGGk	0.99	29.93	42.479	24.87	0.5898	0.7666	0.8141	0.3666
Splicing factor 3B subunit 1 OS=Homo sapiens GN=SF3B1 PE=1 SV=3	O75533	lLVDVDESTLSPEEQk	1	60.63	41.9232	58.96	1.01	0.5662	0.2784	0.8472
Splicing factor 3B subunit 1 OS=Homo sapiens GN=SF3B1 PE=1 SV=3	O75533	qQAADLISR	0.99	33.45	37.9754	30.9	0.6229	0.6629	0.5452	0.5995
Splicing factor 3B subunit 1 OS=Homo sapiens GN=SF3B1 PE=1 SV=3	O75533	sLVEIIEHGLVDEQQk	1	43.36	36.9914	43.29					1.19	1.591	0.8483	1.907
Splicing factor 3B subunit 1 OS=Homo sapiens GN=SF3B1 PE=1 SV=3	O75533	tEILPPFFk	1	38.71	38.3052	26.8	0.5961	0.5483	0.5415	0.7832	1.293	1.235	1.229	1.56
Splicing factor 3B subunit 1 OS=Homo sapiens GN=SF3B1 PE=1 SV=3	O75533	vVNGAAASQPPSk	0.98	34.62	37.8902	33.22					1.117	1.313	1.351	1.545
Splicing factor 3B subunit 1 OS=Homo sapiens GN=SF3B1 PE=1 SV=3	O75533	wDETPASQMGGSTPVLTPGk	0.99	26.94	35.5133	26.86	1.67	0.5229	0.3981	0.3883
Splicing factor 3B subunit 1 OS=Homo sapiens GN=SF3B1 PE=1 SV=3	O75533	wDETPGR	0.76	21.88	33.6173	13.45	1.83	0.5173	0.3486	0.4089	0.66	1.792	1.299	1.992
Splicing factor 3B subunit 1 OS=Homo sapiens GN=SF3B1 PE=1 SV=3	O75533	yELDYIL	0.9	19.05	37.0868	19.05	0.8359	0.7284	0.3518	0.6301
Cluster of Isoform Beta-X of Protein phosphatase 1B OS=Homo sapiens GN=PPM1B (O75688-3)	O75688	nVIEAVYSR	0.86	37	38.0195	21.06	1.012	0.4134	0.6774	0.5333
Cluster of Isoform Beta-X of Protein phosphatase 1B OS=Homo sapiens GN=PPM1B (O75688-3)	O75688	qLLEEMLTSYR	1	47.47	36.7219	42.99					0.9328	1.443	0.849	2.015
Cluster of Isoform Beta-X of Protein phosphatase 1B OS=Homo sapiens GN=PPM1B (O75688-3)	O75688	vEEIMEk	0.9	37.45	38.4398	25.62	1	0.5364	0.4316	0.6531	1.044	1.322	1.332	1.251
Isoform Beta-X of Protein phosphatase 1B OS=Homo sapiens GN=PPM1B	O75688	nVIEAVYSR	0.86	37	38.0195	21.06	1.012	0.4134	0.6774	0.5333
Isoform Beta-X of Protein phosphatase 1B OS=Homo sapiens GN=PPM1B	O75688	qLLEEMLTSYR	1	47.47	36.7219	42.99					0.9328	1.443	0.849	2.015
Isoform Beta-X of Protein phosphatase 1B OS=Homo sapiens GN=PPM1B	O75688	vEEIMEk	0.9	37.45	38.4398	25.62	1	0.5364	0.4316	0.6531	1.044	1.322	1.332	1.251
Cluster of Protein XRP2 OS=Homo sapiens GN=RP2 PE=1 SV=4 (O75695)	O75695	aPDFLPLLNk	1	43.27	36.6586	32.43	1.232	0.4292	0.6201	0.4971	0.9069	1.33	1.744	1.357
Cluster of Protein XRP2 OS=Homo sapiens GN=RP2 PE=1 SV=4 (O75695)	O75695	cTLAcQQFR	0.98	27.82	32.8892	23.07					1.252	1.67	0.9316	1.466
Cluster of Protein XRP2 OS=Homo sapiens GN=RP2 PE=1 SV=4 (O75695)	O75695	dYMFSGLk	0.9	26.36	40.1678	26.36	0.7293	0.5467	0.6513	0.6061
Cluster of Protein XRP2 OS=Homo sapiens GN=RP2 PE=1 SV=4 (O75695)	O75695	ekAPDFLPLLNk	0.71	23.26	33.6959	8.94	1.239	0.5127	0.3844	0.6415
Cluster of Protein XRP2 OS=Homo sapiens GN=RP2 PE=1 SV=4 (O75695)	O75695	gFFLVQTk	0.67	17.49	37.6515	14.32	0.7943	0.4248	0.643	0.7234	1.003	1.415	1.598	1.256
Cluster of Protein XRP2 OS=Homo sapiens GN=RP2 PE=1 SV=4 (O75695)	O75695	lIDEMVGk	0.99	54.24	39.2875	36.89	0.895	0.3885	0.7203	0.6284
Cluster of Protein XRP2 OS=Homo sapiens GN=RP2 PE=1 SV=4 (O75695)	O75695	sIVPISR	0.88	31.04	36.3779	9.63	1.149	0.527	0.5898	0.4407
Protein XRP2 OS=Homo sapiens GN=RP2 PE=1 SV=4	O75695	aPDFLPLLNk	1	43.27	36.6586	32.43	1.232	0.4292	0.6201	0.4971	0.9069	1.33	1.744	1.357
Protein XRP2 OS=Homo sapiens GN=RP2 PE=1 SV=4	O75695	cTLAcQQFR	0.98	27.82	32.8892	23.07					1.252	1.67	0.9316	1.466
Protein XRP2 OS=Homo sapiens GN=RP2 PE=1 SV=4	O75695	dYMFSGLk	0.9	26.36	40.1678	26.36	0.7293	0.5467	0.6513	0.6061
Protein XRP2 OS=Homo sapiens GN=RP2 PE=1 SV=4	O75695	ekAPDFLPLLNk	0.71	23.26	33.6959	8.94	1.239	0.5127	0.3844	0.6415
Protein XRP2 OS=Homo sapiens GN=RP2 PE=1 SV=4	O75695	gFFLVQTk	0.67	17.49	37.6515	14.32	0.7943	0.4248	0.643	0.7234	1.003	1.415	1.598	1.256
Protein XRP2 OS=Homo sapiens GN=RP2 PE=1 SV=4	O75695	lIDEMVGk	0.99	54.24	39.2875	36.89	0.895	0.3885	0.7203	0.6284
Protein XRP2 OS=Homo sapiens GN=RP2 PE=1 SV=4	O75695	sIVPISR	0.88	31.04	36.3779	9.63	1.149	0.527	0.5898	0.4407
Cluster of Eukaryotic translation initiation factor 3 subunit G OS=Homo sapiens GN=EIF3G PE=1 SV=2 (O75821)	O75821	dTLGPMQk	0.99	35.15	39.1461	24.11	0.9372	0.5315	0.4061	0.4822
Cluster of Eukaryotic translation initiation factor 3 subunit G OS=Homo sapiens GN=EIF3G PE=1 SV=2 (O75821)	O75821	eDLNcQEEEDPMNk	0.98	20.49	26.5514	20.49	0.8441	0.5826	0.4168	0.4758	0.7467	2.127	1.938	1.658
Cluster of Eukaryotic translation initiation factor 3 subunit G OS=Homo sapiens GN=EIF3G PE=1 SV=2 (O75821)	O75821	eTDLQELFRPFGSISR	0.98	22.87	36.7679	22.87	1	0.5448	0.3488	0.5132
Cluster of Eukaryotic translation initiation factor 3 subunit G OS=Homo sapiens GN=EIF3G PE=1 SV=2 (O75821)	O75821	gIPLATGDTSPEPELLPGAPLPPPk	1	64.86	34.2749	59.63	0.9559	0.4251	0.466	0.5219
Cluster of Eukaryotic translation initiation factor 3 subunit G OS=Homo sapiens GN=EIF3G PE=1 SV=2 (O75821)	O75821	vTNLSEDTR	1	50.36	37.2876	40.21	1.456	0.4511	0.4224	0.3517	0.8389	1.883	1.734	1.863
Cluster of Eukaryotic translation initiation factor 3 subunit G OS=Homo sapiens GN=EIF3G PE=1 SV=2 (O75821)	O75821	yVPPSLR	0.63	17.66	39.4817	14.68					1.316	1.707	1.547	1.491
Eukaryotic translation initiation factor 3 subunit G OS=Homo sapiens GN=EIF3G PE=1 SV=2	O75821	dTLGPMQk	0.99	35.15	39.1461	24.11	0.9372	0.5315	0.4061	0.4822
Eukaryotic translation initiation factor 3 subunit G OS=Homo sapiens GN=EIF3G PE=1 SV=2	O75821	eDLNcQEEEDPMNk	0.98	20.49	26.5514	20.49	0.8441	0.5826	0.4168	0.4758	0.7467	2.127	1.938	1.658
Eukaryotic translation initiation factor 3 subunit G OS=Homo sapiens GN=EIF3G PE=1 SV=2	O75821	eTDLQELFRPFGSISR	0.98	22.87	36.7679	22.87	1	0.5448	0.3488	0.5132
Eukaryotic translation initiation factor 3 subunit G OS=Homo sapiens GN=EIF3G PE=1 SV=2	O75821	gIPLATGDTSPEPELLPGAPLPPPk	1	64.86	34.2749	59.63	0.9559	0.4251	0.466	0.5219
Eukaryotic translation initiation factor 3 subunit G OS=Homo sapiens GN=EIF3G PE=1 SV=2	O75821	vTNLSEDTR	1	50.36	37.2876	40.21	1.456	0.4511	0.4224	0.3517	0.8389	1.883	1.734	1.863
Eukaryotic translation initiation factor 3 subunit G OS=Homo sapiens GN=EIF3G PE=1 SV=2	O75821	yVPPSLR	0.63	17.66	39.4817	14.68					1.316	1.707	1.547	1.491
Cluster of Serpin I2 OS=Homo sapiens GN=SERPINI2 PE=2 SV=1 (O75830)	O75830	dMFSGEEFGPLTR	1	39.78	31.4082	39.78	0.5031	0.09411	0.1335	0.01	1.055	1.688	1.361	2.004
Cluster of Serpin I2 OS=Homo sapiens GN=SERPINI2 PE=2 SV=1 (O75830)	O75830	eFFQSAIk	0.99	44.41	37.721	34.04	1.366	0.1575	0.08385	0.06666	0.9871	1.706	1.515	1.915
Cluster of Serpin I2 OS=Homo sapiens GN=SERPINI2 PE=2 SV=1 (O75830)	O75830	eQYLHGNk	0.84	26.03	37.0919	20.85	2.78	No Values	0.04224	0.05382	0.8026	1.718	1.563	2.267
Cluster of Serpin I2 OS=Homo sapiens GN=SERPINI2 PE=2 SV=1 (O75830)	O75830	lVDFQDAk	0.99	45.9	38.7668	40.19	0.4904	0.1537	0.1251	0.1239	1.132	1.739	1.393	1.781
Cluster of Serpin I2 OS=Homo sapiens GN=SERPINI2 PE=2 SV=1 (O75830)	O75830	sFFSAISEk	1	66.86	37.2313	44.48	1.104	0.1157	0.09377	0.07482	1.118	1.53	1.465	1.95
Serpin I2 OS=Homo sapiens GN=SERPINI2 PE=2 SV=1	O75830	dMFSGEEFGPLTR	1	39.78	31.4082	39.78	0.5031	0.09411	0.1335	0.01	1.055	1.688	1.361	2.004
Serpin I2 OS=Homo sapiens GN=SERPINI2 PE=2 SV=1	O75830	eFFQSAIk	0.99	44.41	37.721	34.04	1.366	0.1575	0.08385	0.06666	0.9871	1.706	1.515	1.915
Serpin I2 OS=Homo sapiens GN=SERPINI2 PE=2 SV=1	O75830	eQYLHGNk	0.84	26.03	37.0919	20.85	2.78	No Values	0.04224	0.05382	0.8026	1.718	1.563	2.267
Serpin I2 OS=Homo sapiens GN=SERPINI2 PE=2 SV=1	O75830	lVDFQDAk	0.99	45.9	38.7668	40.19	0.4904	0.1537	0.1251	0.1239	1.132	1.739	1.393	1.781
Serpin I2 OS=Homo sapiens GN=SERPINI2 PE=2 SV=1	O75830	sFFSAISEk	1	66.86	37.2313	44.48	1.104	0.1157	0.09377	0.07482	1.118	1.53	1.465	1.95
ATP-dependent Clp protease ATP-binding subunit clpX-like, mitochondrial OS=Homo sapiens GN=CLPX PE=1 SV=2	O76031	aAAAADLANR	0.94	47.48	36.869	13.54	1.21	0.8121	0.2955	0.4428
ATP-dependent Clp protease ATP-binding subunit clpX-like, mitochondrial OS=Homo sapiens GN=CLPX PE=1 SV=2	O76031	cELNVTEDALk	1	46.13	40.7515	39.72					0.7808	1.358	1.565	2.22
ATP-dependent Clp protease ATP-binding subunit clpX-like, mitochondrial OS=Homo sapiens GN=CLPX PE=1 SV=2	O76031	dVGGEGVQQGLLk	0.59	24.06	41.8676	18.6	0.6911	0.7198	0.4699	0.5499
ATP-dependent Clp protease ATP-binding subunit clpX-like, mitochondrial OS=Homo sapiens GN=CLPX PE=1 SV=2	O76031	lLEGTIVNVPEk	0.84	21.01	36.0195	16.99	0.803	0.8099	0.4098	0.4823
ATP-dependent Clp protease ATP-binding subunit clpX-like, mitochondrial OS=Homo sapiens GN=CLPX PE=1 SV=2	O76031	lPVVVPLHSLDEk	1	49.25	35.2401	43.54	1.005	0.573	0.3694	0.604
ATP-dependent Clp protease ATP-binding subunit clpX-like, mitochondrial OS=Homo sapiens GN=CLPX PE=1 SV=2	O76031	sNILLLGPTGSGk	1	32.76	37.1625	30.99	0.8046	0.3974	0.5667	0.7093	1.222	1.454	1.519	1.373
ATP-dependent Clp protease ATP-binding subunit clpX-like, mitochondrial OS=Homo sapiens GN=CLPX PE=1 SV=2	O76031	tLLAQTLAk	1	66.69	36.2624	50.76					0.8855	1.606	1.694	1.528
ATP-dependent Clp protease ATP-binding subunit clpX-like, mitochondrial OS=Homo sapiens GN=CLPX PE=1 SV=2	O76031	tLVQILTEPR	1	57.9	37.2916	39.11	1.337	0.6697	0.3878	0.3675	0.9259	1.901	1.145	1.754
Cluster of ATP-dependent Clp protease ATP-binding subunit clpX-like, mitochondrial OS=Homo sapiens GN=CLPX PE=1 SV=2 (O76031)	O76031	aAAAADLANR	0.94	47.48	36.869	13.54	1.21	0.8121	0.2955	0.4428
Cluster of ATP-dependent Clp protease ATP-binding subunit clpX-like, mitochondrial OS=Homo sapiens GN=CLPX PE=1 SV=2 (O76031)	O76031	cELNVTEDALk	1	46.13	40.7515	39.72					0.7808	1.358	1.565	2.22
Cluster of ATP-dependent Clp protease ATP-binding subunit clpX-like, mitochondrial OS=Homo sapiens GN=CLPX PE=1 SV=2 (O76031)	O76031	dVGGEGVQQGLLk	0.59	24.06	41.8676	18.6	0.6911	0.7198	0.4699	0.5499
Cluster of ATP-dependent Clp protease ATP-binding subunit clpX-like, mitochondrial OS=Homo sapiens GN=CLPX PE=1 SV=2 (O76031)	O76031	lLEGTIVNVPEk	0.84	21.01	36.0195	16.99	0.803	0.8099	0.4098	0.4823
Cluster of ATP-dependent Clp protease ATP-binding subunit clpX-like, mitochondrial OS=Homo sapiens GN=CLPX PE=1 SV=2 (O76031)	O76031	lPVVVPLHSLDEk	1	49.25	35.2401	43.54	1.005	0.573	0.3694	0.604
Cluster of ATP-dependent Clp protease ATP-binding subunit clpX-like, mitochondrial OS=Homo sapiens GN=CLPX PE=1 SV=2 (O76031)	O76031	sNILLLGPTGSGk	1	32.76	37.1625	30.99	0.8046	0.3974	0.5667	0.7093	1.222	1.454	1.519	1.373
Cluster of ATP-dependent Clp protease ATP-binding subunit clpX-like, mitochondrial OS=Homo sapiens GN=CLPX PE=1 SV=2 (O76031)	O76031	tLLAQTLAk	1	66.69	36.2624	50.76					0.8855	1.606	1.694	1.528
Cluster of ATP-dependent Clp protease ATP-binding subunit clpX-like, mitochondrial OS=Homo sapiens GN=CLPX PE=1 SV=2 (O76031)	O76031	tLVQILTEPR	1	57.9	37.2916	39.11	1.337	0.6697	0.3878	0.3675	0.9259	1.901	1.145	1.754
Cluster of Phospholipase DDHD2 OS=Homo sapiens GN=DDHD2 PE=1 SV=2 (O94830)	O94830	dLQEIGIPLGPR	1	38.07	38.0996	23.74	Value Missing	1.711	1.404	1.29
Cluster of Phospholipase DDHD2 OS=Homo sapiens GN=DDHD2 PE=1 SV=2 (O94830)	O94830	eEVLPINVGMLNGGQR	0.94	28.01	36.5677	25.63	1.723	1.808	1.262	1.149
Cluster of Phospholipase DDHD2 OS=Homo sapiens GN=DDHD2 PE=1 SV=2 (O94830)	O94830	nNLLGSLR	0.83	21.86	37.9057	14.77					0.7839	0.6618	0.7384	0.756
Cluster of Phospholipase DDHD2 OS=Homo sapiens GN=DDHD2 PE=1 SV=2 (O94830)	O94830	sIVQcVNDFR	0.71	28.75	36.5916	21.7	1.03	2.538	1.603	1.078	1.495	0.4233	0.8141	0.5622
Phospholipase DDHD2 OS=Homo sapiens GN=DDHD2 PE=1 SV=2	O94830	dLQEIGIPLGPR	1	38.07	38.0996	23.74	Value Missing	1.711	1.404	1.29
Phospholipase DDHD2 OS=Homo sapiens GN=DDHD2 PE=1 SV=2	O94830	eEVLPINVGMLNGGQR	0.94	28.01	36.5677	25.63	1.723	1.808	1.262	1.149
Phospholipase DDHD2 OS=Homo sapiens GN=DDHD2 PE=1 SV=2	O94830	nNLLGSLR	0.83	21.86	37.9057	14.77					0.7839	0.6618	0.7384	0.756
Phospholipase DDHD2 OS=Homo sapiens GN=DDHD2 PE=1 SV=2	O94830	sIVQcVNDFR	0.71	28.75	36.5916	21.7	1.03	2.538	1.603	1.078	1.495	0.4233	0.8141	0.5622
Cluster of Protein transport protein Sec24D OS=Homo sapiens GN=SEC24D PE=1 SV=2 (O94855)	O94855	qFLVEDk	0.9	39.58	38.6658	24.45					0.9372	1.182	1.098	1.184
Cluster of Protein transport protein Sec24D OS=Homo sapiens GN=SEC24D PE=1 SV=2 (O94855)	O94855	scETDALINFFAk	1	54.28	36.2655	41.66	1	0.4687	0.5199	0.6934
Cluster of Protein transport protein Sec24D OS=Homo sapiens GN=SEC24D PE=1 SV=2 (O94855)	O94855	sTMLPAAVR	1	35.93	38.931	28.01					1.086	0.8507	1.232	1.267
Protein transport protein Sec24D OS=Homo sapiens GN=SEC24D PE=1 SV=2	O94855	qFLVEDk	0.9	39.58	38.6658	24.45					0.9372	1.182	1.098	1.184
Protein transport protein Sec24D OS=Homo sapiens GN=SEC24D PE=1 SV=2	O94855	scETDALINFFAk	1	54.28	36.2655	41.66	1	0.4687	0.5199	0.6934
Protein transport protein Sec24D OS=Homo sapiens GN=SEC24D PE=1 SV=2	O94855	sTMLPAAVR	1	35.93	38.931	28.01					1.086	0.8507	1.232	1.267
Cluster of Zinc finger Ran-binding domain-containing protein 2 OS=Homo sapiens GN=ZRANB2 PE=1 SV=2 (O95218)	O95218	aVGPASILk	1	63.89	35.5267	52.97	1	0.4641	0.4874	0.4969	0.9544	1.075	1.212	1.156
Cluster of Zinc finger Ran-binding domain-containing protein 2 OS=Homo sapiens GN=ZRANB2 PE=1 SV=2 (O95218)	O95218	tcSNVNWAR	0.66	14.9	37.4139	14.9					1.047	1.174	1.3	0.9039
Zinc finger Ran-binding domain-containing protein 2 OS=Homo sapiens GN=ZRANB2 PE=1 SV=2	O95218	aVGPASILk	1	63.89	35.5267	52.97	1	0.4641	0.4874	0.4969	0.9544	1.075	1.212	1.156
Zinc finger Ran-binding domain-containing protein 2 OS=Homo sapiens GN=ZRANB2 PE=1 SV=2	O95218	tcSNVNWAR	0.66	14.9	37.4139	14.9					1.047	1.174	1.3	0.9039
Cluster of Protein transport protein Sec24A OS=Homo sapiens GN=SEC24A PE=1 SV=2 (O95486)	O95486	aNFLQNMIEDR	1	42.27	36.2849	34.45	1.072	0.7621	0.7107	0.8125
Cluster of Protein transport protein Sec24A OS=Homo sapiens GN=SEC24A PE=1 SV=2 (O95486)	O95486	cTLTSIPQTQALLNk	1	43.18	37.1012	43.18					0.676	1.453	2.346	2.02
Cluster of Protein transport protein Sec24A OS=Homo sapiens GN=SEC24A PE=1 SV=2 (O95486)	O95486	eLVQDLLk	0.99	53.48	36.8251	23.01	0.9691	0.5824	0.9444	0.8845
Cluster of Protein transport protein Sec24A OS=Homo sapiens GN=SEC24A PE=1 SV=2 (O95486)	O95486	lNcNPELFR	0.99	27.06	36.894	25.21	0.9442	0.5003	1.001	0.9972
Cluster of Protein transport protein Sec24A OS=Homo sapiens GN=SEC24A PE=1 SV=2 (O95486)	O95486	sFQTGTNAR	0.94	24.54	36.2941	18.31	1.08	0.5423	0.9511	0.8463
Cluster of Protein transport protein Sec24A OS=Homo sapiens GN=SEC24A PE=1 SV=2 (O95486)	O95486	vDNLSDEGALNISDR	1	105.87	35.3706	99.15					1.418	1.564	1.543	1.36
Protein transport protein Sec24A OS=Homo sapiens GN=SEC24A PE=1 SV=2	O95486	aNFLQNMIEDR	1	42.27	36.2849	34.45	1.072	0.7621	0.7107	0.8125
Protein transport protein Sec24A OS=Homo sapiens GN=SEC24A PE=1 SV=2	O95486	cTLTSIPQTQALLNk	1	43.18	37.1012	43.18					0.676	1.453	2.346	2.02
Protein transport protein Sec24A OS=Homo sapiens GN=SEC24A PE=1 SV=2	O95486	eLVQDLLk	0.99	53.48	36.8251	23.01	0.9691	0.5824	0.9444	0.8845
Protein transport protein Sec24A OS=Homo sapiens GN=SEC24A PE=1 SV=2	O95486	lNcNPELFR	0.99	27.06	36.894	25.21	0.9442	0.5003	1.001	0.9972
Protein transport protein Sec24A OS=Homo sapiens GN=SEC24A PE=1 SV=2	O95486	sFQTGTNAR	0.94	24.54	36.2941	18.31	1.08	0.5423	0.9511	0.8463
Protein transport protein Sec24A OS=Homo sapiens GN=SEC24A PE=1 SV=2	O95486	vDNLSDEGALNISDR	1	105.87	35.3706	99.15					1.418	1.564	1.543	1.36
Cluster of Geranylgeranyl pyrophosphate synthase OS=Homo sapiens GN=GGPS1 PE=1 SV=1 (O95749)	O95749	iLLEPYk	0.73	37.96	38.7633	7.82	1	0.7923	0.7458	1.062
Cluster of Geranylgeranyl pyrophosphate synthase OS=Homo sapiens GN=GGPS1 PE=1 SV=1 (O95749)	O95749	sFcEDLTEGk	0.99	26.25	33.5122	26.23					0.8859	2.64	1.221	1.839
Cluster of Geranylgeranyl pyrophosphate synthase OS=Homo sapiens GN=GGPS1 PE=1 SV=1 (O95749)	O95749	yLLQLPGk	0.86	24.73	37.6245	16.55					1.216	1.132	2.226	1.713
Geranylgeranyl pyrophosphate synthase OS=Homo sapiens GN=GGPS1 PE=1 SV=1	O95749	iLLEPYk	0.73	37.96	38.7633	7.82	1	0.7923	0.7458	1.062
Geranylgeranyl pyrophosphate synthase OS=Homo sapiens GN=GGPS1 PE=1 SV=1	O95749	sFcEDLTEGk	0.99	26.25	33.5122	26.23					0.8859	2.64	1.221	1.839
Geranylgeranyl pyrophosphate synthase OS=Homo sapiens GN=GGPS1 PE=1 SV=1	O95749	yLLQLPGk	0.86	24.73	37.6245	16.55					1.216	1.132	2.226	1.713
BAG family molecular chaperone regulator 3 OS=Homo sapiens GN=BAG3 PE=1 SV=3	O95817	eLLALDSVDPEGR	1	66.01	37.0226	55.49	0.9518	0.1915	0.2576	0.2041	0.76	1.727	1.239	2.076
BAG family molecular chaperone regulator 3 OS=Homo sapiens GN=BAG3 PE=1 SV=3	O95817	gMPETTQPDk	0.61	17.39	40.5266	15.02	0.4571	0.2679	0.3002	0.2516	1.159	1.846	0.8816	1.787
BAG family molecular chaperone regulator 3 OS=Homo sapiens GN=BAG3 PE=1 SV=3	O95817	kVQTILEk	0.99	43.1	35.904	28.33	1.259	0.1566	0.269	0.1743	0.8425	1.566	1.387	1.844
BAG family molecular chaperone regulator 3 OS=Homo sapiens GN=BAG3 PE=1 SV=3	O95817	sSLGSHQLPR	1	30.35	38.1137	27.63					1.528	2.153	No Values	0.7565
BAG family molecular chaperone regulator 3 OS=Homo sapiens GN=BAG3 PE=1 SV=3	O95817	vEAILEk	0.9	44.7	38.5854	15.73	1.054	0.1682	0.2438	0.2125	0.8988	1.553	1.268	1.905
BAG family molecular chaperone regulator 3 OS=Homo sapiens GN=BAG3 PE=1 SV=3	O95817	vQGLEQAVDNFEGk	0.97	26.37	41.7324	22.45	1.19	0.2456	0.2026	0.1553	1.287	1.46	1.14	1.548
BAG family molecular chaperone regulator 3 OS=Homo sapiens GN=BAG3 PE=1 SV=3	O95817	yLMIEEYLTk	0.92	22.19	37.7525	16.95	1.163	0.1726	0.223	0.2067	1.119	1.597	0.983	1.897
Cluster of BAG family molecular chaperone regulator 3 OS=Homo sapiens GN=BAG3 PE=1 SV=3 (O95817)	O95817	eLLALDSVDPEGR	1	66.01	37.0226	55.49	0.9518	0.1915	0.2576	0.2041	0.76	1.727	1.239	2.076
Cluster of BAG family molecular chaperone regulator 3 OS=Homo sapiens GN=BAG3 PE=1 SV=3 (O95817)	O95817	gMPETTQPDk	0.61	17.39	40.5266	15.02	0.4571	0.2679	0.3002	0.2516	1.159	1.846	0.8816	1.787
Cluster of BAG family molecular chaperone regulator 3 OS=Homo sapiens GN=BAG3 PE=1 SV=3 (O95817)	O95817	kVQTILEk	0.99	43.1	35.904	28.33	1.259	0.1566	0.269	0.1743	0.8425	1.566	1.387	1.844
Cluster of BAG family molecular chaperone regulator 3 OS=Homo sapiens GN=BAG3 PE=1 SV=3 (O95817)	O95817	sSLGSHQLPR	1	30.35	38.1137	27.63					1.528	2.153	No Values	0.7565
Cluster of BAG family molecular chaperone regulator 3 OS=Homo sapiens GN=BAG3 PE=1 SV=3 (O95817)	O95817	vEAILEk	0.9	44.7	38.5854	15.73	1.054	0.1682	0.2438	0.2125	0.8988	1.553	1.268	1.905
Cluster of BAG family molecular chaperone regulator 3 OS=Homo sapiens GN=BAG3 PE=1 SV=3 (O95817)	O95817	vQGLEQAVDNFEGk	0.97	26.37	41.7324	22.45	1.19	0.2456	0.2026	0.1553	1.287	1.46	1.14	1.548
Cluster of BAG family molecular chaperone regulator 3 OS=Homo sapiens GN=BAG3 PE=1 SV=3 (O95817)	O95817	yLMIEEYLTk	0.92	22.19	37.7525	16.95	1.163	0.1726	0.223	0.2067	1.119	1.597	0.983	1.897
Cluster of Thioredoxin domain-containing protein 12 OS=Homo sapiens GN=TXNDC12 PE=1 SV=1 (O95881)	O95881	eAAASGLPLMVIIHk	1	40.53	36.4306	39.54	1.084	0.4988	0.6562	0.7806	0.9237	1.385	1.604	1.951
Cluster of Thioredoxin domain-containing protein 12 OS=Homo sapiens GN=TXNDC12 PE=1 SV=1 (O95881)	O95881	iLFLDPSGk	0.94	27.72	38.56	15.7	1.081	0.5305	0.702	0.6701	1.046	1.136	1.884	1.787
Cluster of Thioredoxin domain-containing protein 12 OS=Homo sapiens GN=TXNDC12 PE=1 SV=1 (O95881)	O95881	lTGDAFR	0.88	24.61	38.6028	17.42	1.043	0.5711	0.7677	0.5843	1	1.403	2.016	1.415
Cluster of Thioredoxin domain-containing protein 12 OS=Homo sapiens GN=TXNDC12 PE=1 SV=1 (O95881)	O95881	sWcGAck	0.9	31.35	30.799	26.93	0.9937	0.6147	0.5525	0.7921
Cluster of Thioredoxin domain-containing protein 12 OS=Homo sapiens GN=TXNDC12 PE=1 SV=1 (O95881)	O95881	vHPEIINENGNPSYk	0.96	26.68	36.249	26.68	0.8328	0.6386	0.7188	0.7049
Thioredoxin domain-containing protein 12 OS=Homo sapiens GN=TXNDC12 PE=1 SV=1	O95881	eAAASGLPLMVIIHk	1	40.53	36.4306	39.54	1.084	0.4988	0.6562	0.7806	0.9237	1.385	1.604	1.951
Thioredoxin domain-containing protein 12 OS=Homo sapiens GN=TXNDC12 PE=1 SV=1	O95881	iLFLDPSGk	0.94	27.72	38.56	15.7	1.081	0.5305	0.702	0.6701	1.046	1.136	1.884	1.787
Thioredoxin domain-containing protein 12 OS=Homo sapiens GN=TXNDC12 PE=1 SV=1	O95881	lTGDAFR	0.88	24.61	38.6028	17.42	1.043	0.5711	0.7677	0.5843	1	1.403	2.016	1.415
Thioredoxin domain-containing protein 12 OS=Homo sapiens GN=TXNDC12 PE=1 SV=1	O95881	sWcGAck	0.9	31.35	30.799	26.93	0.9937	0.6147	0.5525	0.7921
Thioredoxin domain-containing protein 12 OS=Homo sapiens GN=TXNDC12 PE=1 SV=1	O95881	vHPEIINENGNPSYk	0.96	26.68	36.249	26.68	0.8328	0.6386	0.7188	0.7049
Cluster of Diphosphoinositol polyphosphate phosphohydrolase 1 OS=Homo sapiens GN=NUDT3 PE=1 SV=1 (O95989)	O95989	eVcEEAGVk	1	72.03	36.1847	44.94	0.9566	0.4203	0.7748	0.8037	1.03	1.782	1.76	1.008
Cluster of Diphosphoinositol polyphosphate phosphohydrolase 1 OS=Homo sapiens GN=NUDT3 PE=1 SV=1 (O95989)	O95989	lVGIFENQER	0.98	32.1	38.2575	23.44	1.198	0.5911	0.6125	0.5774
Cluster of Diphosphoinositol polyphosphate phosphohydrolase 1 OS=Homo sapiens GN=NUDT3 PE=1 SV=1 (O95989)	O95989	sESEEEVLLVSSSR	1	79.26	34.2635	78.35					0.9903	1.533	1.361	1.576
Cluster of Diphosphoinositol polyphosphate phosphohydrolase 1 OS=Homo sapiens GN=NUDT3 PE=1 SV=1 (O95989)	O95989	tYDGDGYk	0.99	38.5	33.4889	38.06	0.9946	0.6129	0.6777	0.6061
Cluster of Diphosphoinositol polyphosphate phosphohydrolase 1 OS=Homo sapiens GN=NUDT3 PE=1 SV=1 (O95989)	O95989	wIVPGGGMEPEEEPSVAAVR	1	42.11	36.0756	41.7	0.6585	0.5763	0.8312	0.7937
Diphosphoinositol polyphosphate phosphohydrolase 1 OS=Homo sapiens GN=NUDT3 PE=1 SV=1	O95989	eVcEEAGVk	1	72.03	36.1847	44.94	0.9566	0.4203	0.7748	0.8037	1.03	1.782	1.76	1.008
Diphosphoinositol polyphosphate phosphohydrolase 1 OS=Homo sapiens GN=NUDT3 PE=1 SV=1	O95989	lVGIFENQER	0.98	32.1	38.2575	23.44	1.198	0.5911	0.6125	0.5774
Diphosphoinositol polyphosphate phosphohydrolase 1 OS=Homo sapiens GN=NUDT3 PE=1 SV=1	O95989	sESEEEVLLVSSSR	1	79.26	34.2635	78.35					0.9903	1.533	1.361	1.576
Diphosphoinositol polyphosphate phosphohydrolase 1 OS=Homo sapiens GN=NUDT3 PE=1 SV=1	O95989	tYDGDGYk	0.99	38.5	33.4889	38.06	0.9946	0.6129	0.6777	0.6061
Diphosphoinositol polyphosphate phosphohydrolase 1 OS=Homo sapiens GN=NUDT3 PE=1 SV=1	O95989	wIVPGGGMEPEEEPSVAAVR	1	42.11	36.0756	41.7	0.6585	0.5763	0.8312	0.7937
Cluster of Mitochondrial import receptor subunit TOM40 homolog OS=Homo sapiens GN=TOMM40 PE=1 SV=1 (O96008)	O96008	eLFPIQMEGVk	1	52.73	38.0963	40.26	1.068	0.6627	0.5611	0.4817	0.9971	1.489	1.405	1.616
Cluster of Mitochondrial import receptor subunit TOM40 homolog OS=Homo sapiens GN=TOMM40 PE=1 SV=1 (O96008)	O96008	fQcGFGLTIG	1	39.48	35.0853	39.48					1.241	1.294	1.211	1.733
Cluster of Mitochondrial import receptor subunit TOM40 homolog OS=Homo sapiens GN=TOMM40 PE=1 SV=1 (O96008)	O96008	fVNWQVDGEYR	0.99	28.48	33.0792	28.48	0.8693	0.8461	0.4743	0.5507	0.7616	0.9559	2.414	1.918
Cluster of Mitochondrial import receptor subunit TOM40 homolog OS=Homo sapiens GN=TOMM40 PE=1 SV=1 (O96008)	O96008	gSVDSNWIVGATLEk	1	67.86	37.4881	62.86	0.9951	0.7995	0.4853	0.4976
Cluster of Mitochondrial import receptor subunit TOM40 homolog OS=Homo sapiens GN=TOMM40 PE=1 SV=1 (O96008)	O96008	mAIQTQQSk	0.99	31.58	38.6338	23.3	1.203	0.8588	0.3515	0.529
Cluster of Mitochondrial import receptor subunit TOM40 homolog OS=Homo sapiens GN=TOMM40 PE=1 SV=1 (O96008)	O96008	rPGEEGTVMSLAGk	0.9	28.5	37.5166	16.43	0.9661	0.7123	0.5198	0.5429
Mitochondrial import receptor subunit TOM40 homolog OS=Homo sapiens GN=TOMM40 PE=1 SV=1	O96008	eLFPIQMEGVk	1	52.73	38.0963	40.26	1.068	0.6627	0.5611	0.4817	0.9971	1.489	1.405	1.616
Mitochondrial import receptor subunit TOM40 homolog OS=Homo sapiens GN=TOMM40 PE=1 SV=1	O96008	fQcGFGLTIG	1	39.48	35.0853	39.48					1.241	1.294	1.211	1.733
Mitochondrial import receptor subunit TOM40 homolog OS=Homo sapiens GN=TOMM40 PE=1 SV=1	O96008	fVNWQVDGEYR	0.99	28.48	33.0792	28.48	0.8693	0.8461	0.4743	0.5507	0.7616	0.9559	2.414	1.918
Mitochondrial import receptor subunit TOM40 homolog OS=Homo sapiens GN=TOMM40 PE=1 SV=1	O96008	gSVDSNWIVGATLEk	1	67.86	37.4881	62.86	0.9951	0.7995	0.4853	0.4976
Mitochondrial import receptor subunit TOM40 homolog OS=Homo sapiens GN=TOMM40 PE=1 SV=1	O96008	mAIQTQQSk	0.99	31.58	38.6338	23.3	1.203	0.8588	0.3515	0.529
Mitochondrial import receptor subunit TOM40 homolog OS=Homo sapiens GN=TOMM40 PE=1 SV=1	O96008	rPGEEGTVMSLAGk	0.9	28.5	37.5166	16.43	0.9661	0.7123	0.5198	0.5429
Apolipoprotein C-I OS=Homo sapiens GN=APOC1 PE=1 SV=1	P02654	eFGNTLEDk	1	57.77	36.4038	42.55	0.9161	1.574	1.751	1.513	1.09	0.6695	0.2433	0.6272
Apolipoprotein C-I OS=Homo sapiens GN=APOC1 PE=1 SV=1	P02654	eWFSETFQk	1	52.34	36.3689	45.69	1.089	1.239	1.627	1.761	0.8802	0.5588	0.3438	0.6619
Apolipoprotein C-I OS=Homo sapiens GN=APOC1 PE=1 SV=1	P02654	lkEFGNTLEDk	1	44.62	37.4155	42.3	1.065	1.376	1.423	1.948
Apolipoprotein C-I OS=Homo sapiens GN=APOC1 PE=1 SV=1	P02654	mREWFSETFQk	0.69	17.27	36.3488	12.71	0.9045	1.582	1.561	1.762
Apolipoprotein C-I OS=Homo sapiens GN=APOC1 PE=1 SV=1	P02654	qSELSAk	0.9	38.01	39.6567	26.5	0.7663	1.287	1.636	2.441
Cluster of Apolipoprotein C-I OS=Homo sapiens GN=APOC1 PE=1 SV=1 (P02654)	P02654	eFGNTLEDk	1	57.77	36.4038	42.55	0.9161	1.574	1.751	1.513	1.09	0.6695	0.2433	0.6272
Cluster of Apolipoprotein C-I OS=Homo sapiens GN=APOC1 PE=1 SV=1 (P02654)	P02654	eWFSETFQk	1	52.34	36.3689	45.69	1.089	1.239	1.627	1.761	0.8802	0.5588	0.3438	0.6619
Cluster of Apolipoprotein C-I OS=Homo sapiens GN=APOC1 PE=1 SV=1 (P02654)	P02654	lkEFGNTLEDk	1	44.62	37.4155	42.3	1.065	1.376	1.423	1.948
Cluster of Apolipoprotein C-I OS=Homo sapiens GN=APOC1 PE=1 SV=1 (P02654)	P02654	mREWFSETFQk	0.69	17.27	36.3488	12.71	0.9045	1.582	1.561	1.762
Cluster of Apolipoprotein C-I OS=Homo sapiens GN=APOC1 PE=1 SV=1 (P02654)	P02654	qSELSAk	0.9	38.01	39.6567	26.5	0.7663	1.287	1.636	2.441
Cluster of Fibrinogen alpha chain OS=Homo sapiens GN=FGA PE=1 SV=2 (P02671)	P02671	aLTDMPQMR	1	44.65	35.397	35.49	0.9489	1.527	1.998	1.455	1.16	0.05556	0.132	0.06578
Cluster of Fibrinogen alpha chain OS=Homo sapiens GN=FGA PE=1 SV=2 (P02671)	P02671	aQLVDMk	0.9	26.87	39.5947	19.74	1.04	1.259	1.882	1.71	0.7906	0.09499	0.1013	0.09471
Cluster of Fibrinogen alpha chain OS=Homo sapiens GN=FGA PE=1 SV=2 (P02671)	P02671	dcDDVLQTHPSGTQSGIFNIk	1	41.57	33.6829	41.57	0.8946	1.776	2.058	1.235
Cluster of Fibrinogen alpha chain OS=Homo sapiens GN=FGA PE=1 SV=2 (P02671)	P02671	dLLPSRDRQHLPLIk	0.79	25.57	34.8073	20.06	1.035	1.303	1.797	1.7
Cluster of Fibrinogen alpha chain OS=Homo sapiens GN=FGA PE=1 SV=2 (P02671)	P02671	dNTYNRVSEDLR	0.9	25.65	33.3586	22.61	0.9781	1.292	1.736	1.914	0.6527	0.1193	0.0888	0.07898
Cluster of Fibrinogen alpha chain OS=Homo sapiens GN=FGA PE=1 SV=2 (P02671)	P02671	dRQHLPLIk	0.89	26.64	36.7099	15.65	1.074	1.405	1.799	1.487
Cluster of Fibrinogen alpha chain OS=Homo sapiens GN=FGA PE=1 SV=2 (P02671)	P02671	dSDWPFcSDEDWNYk	0.74	10.78	25	10.78	0.9075	1.99	1.515	1.467	0.8785	0.1065	0.05438	0.04433
Cluster of Fibrinogen alpha chain OS=Homo sapiens GN=FGA PE=1 SV=2 (P02671)	P02671	dSDWPFcSDEDWNyk	0.99	28.91	27.3957	28.91	0.8103	1.918	1.572	1.656
Cluster of Fibrinogen alpha chain OS=Homo sapiens GN=FGA PE=1 SV=2 (P02671)	P02671	dSHSLTTNIMEILR	1	52.68	37.0364	52.68	0.9059	1.212	2.09	1.666	0.4785	0.06892	0.07399	0.0893
Cluster of Fibrinogen alpha chain OS=Homo sapiens GN=FGA PE=1 SV=2 (P02671)	P02671	dYEDQQk	0.9	30.8	37.707	18.22	1.043	1.305	2.219	1.358	1.275	0.1116	0.07508	0.04066
Cluster of Fibrinogen alpha chain OS=Homo sapiens GN=FGA PE=1 SV=2 (P02671)	P02671	dYEDQQkQLEQVIAk	0.99	31.44	36.3428	30.96	0.5073	4.851	1.661	1.003
Cluster of Fibrinogen alpha chain OS=Homo sapiens GN=FGA PE=1 SV=2 (P02671)	P02671	eSSSHHPGIAEFPSR	0.99	34.53	33.9742	23.49	1.116	1.49	2.679	0.8842	0.5004	0.1384	0.1441	0.06742
Cluster of Fibrinogen alpha chain OS=Homo sapiens GN=FGA PE=1 SV=2 (P02671)	P02671	eSSSHHPGIAEFPSRGk	1	30.58	35.427	30.58	1.26	1.165	2.541	1.083	0.8272	0.1201	0.07931	0.07594
Cluster of Fibrinogen alpha chain OS=Homo sapiens GN=FGA PE=1 SV=2 (P02671)	P02671	eVDLkDYEDQQk	1	31.62	36.3417	31.62	0.8854	1.496	1.684	1.82	1.468	0.09875	0.07074	0.04982
Cluster of Fibrinogen alpha chain OS=Homo sapiens GN=FGA PE=1 SV=2 (P02671)	P02671	eVDLkDyEDQQk	0.97	21.73	36.9706	21.27	1.131	3.049	1.095	1.087
Cluster of Fibrinogen alpha chain OS=Homo sapiens GN=FGA PE=1 SV=2 (P02671)	P02671	eVDLkDYEDQQkQLEQVIAk	1	42.76	33.6154	42.76	1.075	3.866	1.646	0.5998
Cluster of Fibrinogen alpha chain OS=Homo sapiens GN=FGA PE=1 SV=2 (P02671)	P02671	eVVTSEDGSDcPEAMDLGTLSGIGTLDGFR	0.99	44.94	32.1192	44.94					0.2724	0.1428	0.1099	0.1587
Cluster of Fibrinogen alpha chain OS=Homo sapiens GN=FGA PE=1 SV=2 (P02671)	P02671	eVVTSEDGSDcPEAMDLGTLSGIGTLDGFRHR	0.61	9.98	28.109	9.98	0.9771	1.222	3.065	1.15	0.4533	0.1341	0.08464	0.1307
Cluster of Fibrinogen alpha chain OS=Homo sapiens GN=FGA PE=1 SV=2 (P02671)	P02671	gDFSSANNR	0.96	31.56	31.2352	23.37	1.057	1.419	2.021	1.416	1.205	0.05634	0.08813	0.02906
Cluster of Fibrinogen alpha chain OS=Homo sapiens GN=FGA PE=1 SV=2 (P02671)	P02671	gDFSSANNRDNTYNR	0.99	32.46	31.8013	32.46	0.9277	1.713	1.469	1.743	1.101	0.06728	0.1145	0.09093
Cluster of Fibrinogen alpha chain OS=Homo sapiens GN=FGA PE=1 SV=2 (P02671)	P02671	gDFSSANNRDNTyNR	0.93	21.07	30.7555	21.07	0.7609	1.579	1.972	1.732
Cluster of Fibrinogen alpha chain OS=Homo sapiens GN=FGA PE=1 SV=2 (P02671)	P02671	gDFSSANNRDNTYNRVSEDLR	0.95	28.02	34.748	28.02	1.107	1.358	1.408	1.936	0.5688	0.109	0.08519	0.09915
Cluster of Fibrinogen alpha chain OS=Homo sapiens GN=FGA PE=1 SV=2 (P02671)	P02671	gDFSSANNRDNTyNRVSEDLR	0.89	19.77	31.5198	19.77	0.6539	1.011	2.123	2.924
Cluster of Fibrinogen alpha chain OS=Homo sapiens GN=FGA PE=1 SV=2 (P02671)	P02671	gDkELRTGk	0.73	27.44	37.8817	11.27	1.423	1.279	2.56	0.881
Cluster of Fibrinogen alpha chain OS=Homo sapiens GN=FGA PE=1 SV=2 (P02671)	P02671	gGSTSYGTGSETESPR	1	84.93	28.4073	84.93	0.9652	1.699	2.469	1.007	1.513	0.05287	0.06934	0.05434
Cluster of Fibrinogen alpha chain OS=Homo sapiens GN=FGA PE=1 SV=2 (P02671)	P02671	gGSTSyGTGSETESPR	1	34.99	31.827	34.99	0.8698	1.811	2.559	1.03	1.023	No Values	0.07072	0.05719
Cluster of Fibrinogen alpha chain OS=Homo sapiens GN=FGA PE=1 SV=2 (P02671)	P02671	gGSTSYGTGSETESPRNPSSAGSWNSGSSGPGSTGNR	1	115.14	25	115.14	0.8788	2	2.181	0.8342
Cluster of Fibrinogen alpha chain OS=Homo sapiens GN=FGA PE=1 SV=2 (P02671)	P02671	gLIDEVNQDFTNR	0.84	26.14	32.0763	24.79	1.016	1.405	1.718	1.578	0.7468	0.08344	0.1162	0.09494
Cluster of Fibrinogen alpha chain OS=Homo sapiens GN=FGA PE=1 SV=2 (P02671)	P02671	gSESGIFTNTk	0.91	21.91	37.5366	17.88	1.104	1.355	2.989	0.9565	1.104	0.1031	0.07843	0.07998
Cluster of Fibrinogen alpha chain OS=Homo sapiens GN=FGA PE=1 SV=2 (P02671)	P02671	hPDEAAFFDTASTGk	0.96	24.08	34.7026	24.08	1.102	1.216	2.682	1.175	0.8743	0.1101	0.08377	0.09514
Cluster of Fibrinogen alpha chain OS=Homo sapiens GN=FGA PE=1 SV=2 (P02671)	P02671	hRHPDEAAFFDTASTGk	1	58.04	35.6549	58.04	0.9682	1.312	3.157	1.046
Cluster of Fibrinogen alpha chain OS=Homo sapiens GN=FGA PE=1 SV=2 (P02671)	P02671	lEVDIDIk	0.99	45	38.3998	17.19	1.153	1.205	1.754	1.682
Cluster of Fibrinogen alpha chain OS=Homo sapiens GN=FGA PE=1 SV=2 (P02671)	P02671	lkNSLFEYQk	1	30.57	36.4404	30.57	1.067	1.901	1.382	1.463
Cluster of Fibrinogen alpha chain OS=Homo sapiens GN=FGA PE=1 SV=2 (P02671)	P02671	mADEAGSEADHEGTHSTk	1	35.51	26.9984	35.51	0.9435	1.327	2.473	1.33	0.4826	0.1585	0.1208	0.06704
Cluster of Fibrinogen alpha chain OS=Homo sapiens GN=FGA PE=1 SV=2 (P02671)	P02671	mELERPGGNEITR	1	38.16	36.0412	35.53	0.9772	1.437	2.983	1.033	0.7645	0.09453	0.1266	0.07461
Cluster of Fibrinogen alpha chain OS=Homo sapiens GN=FGA PE=1 SV=2 (P02671)	P02671	mELERPGGNEITRGGSTSYGTGSETESPR	1	47.64	28.9209	47.64	0.8962	1.374	2.258	1.428	0.9332	0.1638	0.06573	0.06597
Cluster of Fibrinogen alpha chain OS=Homo sapiens GN=FGA PE=1 SV=2 (P02671)	P02671	mELERPGGNEITRGGSTSyGTGSETESPR	0.56	18.31	32.4055	18.31	0.9145	1.298	2.465	1.379
Cluster of Fibrinogen alpha chain OS=Homo sapiens GN=FGA PE=1 SV=2 (P02671)	P02671	mkGLIDEVNQDFTNR	1	30.6	36.2138	30.6	1.023	2.108	1.361	1.215
Cluster of Fibrinogen alpha chain OS=Homo sapiens GN=FGA PE=1 SV=2 (P02671)	P02671	mkPVPDLVPGNFk	0.94	28.99	35.7978	21.22	0.9464	1.31	2.157	1.513	1.36	0.06067	0.08116	0.07604
Cluster of Fibrinogen alpha chain OS=Homo sapiens GN=FGA PE=1 SV=2 (P02671)	P02671	nNkDSHSLTTNIMEILR	1	45.42	36.7201	45.42	1.003	1.639	1.575	1.615
Cluster of Fibrinogen alpha chain OS=Homo sapiens GN=FGA PE=1 SV=2 (P02671)	P02671	nPSSAGSWNSGSSGPGSTGNR	1	56.37	31.3767	56.37	1.024	1.599	2.819	0.9142	0.5451	0.07752	0.1368	0.0869
Cluster of Fibrinogen alpha chain OS=Homo sapiens GN=FGA PE=1 SV=2 (P02671)	P02671	nSLFEYQk	0.99	52.27	36.2024	48.83	0.9846	1.355	1.849	1.615	0.6719	0.1073	0.09936	0.09828
Cluster of Fibrinogen alpha chain OS=Homo sapiens GN=FGA PE=1 SV=2 (P02671)	P02671	qFTSSTSYNR	1	36.81	33.1408	36.81	1.169	1.199	3.138	0.9351	0.9338	0.07198	0.07931	0.07348
Cluster of Fibrinogen alpha chain OS=Homo sapiens GN=FGA PE=1 SV=2 (P02671)	P02671	qFTSSTSYNRGDSTFESk	0.97	35.95	37.4429	28.16	1.019	1.269	2.943	1.099
Cluster of Fibrinogen alpha chain OS=Homo sapiens GN=FGA PE=1 SV=2 (P02671)	P02671	qFTSSTSyNRGDSTFESk	0.88	25.61	34.5758	25.61	0.9607	1.098	3.436	1.13
Cluster of Fibrinogen alpha chain OS=Homo sapiens GN=FGA PE=1 SV=2 (P02671)	P02671	qHLPLIk	0.9	28.63	36.5744	14.24	0.9794	1.295	2.062	1.509	2.178	0.05031	0.05034	0.06189
Cluster of Fibrinogen alpha chain OS=Homo sapiens GN=FGA PE=1 SV=2 (P02671)	P02671	qLEQVIAk	0.99	54.58	37.4593	16.38	1.023	1.4	1.859	1.63	0.7628	0.1025	0.101	0.07465
Cluster of Fibrinogen alpha chain OS=Homo sapiens GN=FGA PE=1 SV=2 (P02671)	P02671	qLEQVIAkDLLPSR	0.56	17.41	34.1797	13.22	0.9971	1.571	1.291	2.054	0.6374	0.1163	0.09091	0.08127
Cluster of Fibrinogen alpha chain OS=Homo sapiens GN=FGA PE=1 SV=2 (P02671)	P02671	rLEVDIDIk	1	49.5	37.7466	34.35	0.9923	1.178	1.907	1.912	0.08121	0.1248	0.2152	0.3226
Cluster of Fibrinogen alpha chain OS=Homo sapiens GN=FGA PE=1 SV=2 (P02671)	P02671	tVIGPDGHk	1	40.19	38.3225	32.02	0.936	1.065	3.237	1.272
Cluster of Fibrinogen alpha chain OS=Homo sapiens GN=FGA PE=1 SV=2 (P02671)	P02671	vQHIQLLQk	0.96	27.62	36.0076	17.89	0.9834	1.276	1.874	1.785	1.522	0.0384	0.06516	0.03956
Cluster of Fibrinogen alpha chain OS=Homo sapiens GN=FGA PE=1 SV=2 (P02671)	P02671	vTSGSTTTTR	1	34.7	37.1147	29.47	1.025	0.9229	4.288	1.042	1.374	0.02489	0.09633	0.0231
Cluster of Fibrinogen alpha chain OS=Homo sapiens GN=FGA PE=1 SV=2 (P02671)	P02671	vTSGSTTTTRRScSk	0.98	32.11	36.0595	29.32	0.8037	1.77	1.545	1.883	1.339	0.08018	0.03891	No Values
Fibrinogen alpha chain OS=Homo sapiens GN=FGA PE=1 SV=2	P02671	aLTDMPQMR	1	44.65	35.397	35.49	0.9489	1.527	1.998	1.455	1.16	0.05556	0.132	0.06578
Fibrinogen alpha chain OS=Homo sapiens GN=FGA PE=1 SV=2	P02671	aQLVDMk	0.9	26.87	39.5947	19.74	1.04	1.259	1.882	1.71	0.7906	0.09499	0.1013	0.09471
Fibrinogen alpha chain OS=Homo sapiens GN=FGA PE=1 SV=2	P02671	dcDDVLQTHPSGTQSGIFNIk	1	41.57	33.6829	41.57	0.8946	1.776	2.058	1.235
Fibrinogen alpha chain OS=Homo sapiens GN=FGA PE=1 SV=2	P02671	dLLPSRDRQHLPLIk	0.79	25.57	34.8073	20.06	1.035	1.303	1.797	1.7
Fibrinogen alpha chain OS=Homo sapiens GN=FGA PE=1 SV=2	P02671	dNTYNRVSEDLR	0.9	25.65	33.3586	22.61	0.9781	1.292	1.736	1.914	0.6527	0.1193	0.0888	0.07898
Fibrinogen alpha chain OS=Homo sapiens GN=FGA PE=1 SV=2	P02671	dRQHLPLIk	0.89	26.64	36.7099	15.65	1.074	1.405	1.799	1.487
Fibrinogen alpha chain OS=Homo sapiens GN=FGA PE=1 SV=2	P02671	dSDWPFcSDEDWNYk	0.74	10.78	25	10.78	0.9075	1.99	1.515	1.467	0.8785	0.1065	0.05438	0.04433
Fibrinogen alpha chain OS=Homo sapiens GN=FGA PE=1 SV=2	P02671	dSDWPFcSDEDWNyk	0.99	28.91	27.3957	28.91	0.8103	1.918	1.572	1.656
Fibrinogen alpha chain OS=Homo sapiens GN=FGA PE=1 SV=2	P02671	dSHSLTTNIMEILR	1	52.68	37.0364	52.68	0.9059	1.212	2.09	1.666	0.4785	0.06892	0.07399	0.0893
Fibrinogen alpha chain OS=Homo sapiens GN=FGA PE=1 SV=2	P02671	dYEDQQk	0.9	30.8	37.707	18.22	1.043	1.305	2.219	1.358	1.275	0.1116	0.07508	0.04066
Fibrinogen alpha chain OS=Homo sapiens GN=FGA PE=1 SV=2	P02671	dYEDQQkQLEQVIAk	0.99	31.44	36.3428	30.96	0.5073	4.851	1.661	1.003
Fibrinogen alpha chain OS=Homo sapiens GN=FGA PE=1 SV=2	P02671	eSSSHHPGIAEFPSR	0.99	34.53	33.9742	23.49	1.116	1.49	2.679	0.8842	0.5004	0.1384	0.1441	0.06742
Fibrinogen alpha chain OS=Homo sapiens GN=FGA PE=1 SV=2	P02671	eSSSHHPGIAEFPSRGk	1	30.58	35.427	30.58	1.26	1.165	2.541	1.083	0.8272	0.1201	0.07931	0.07594
Fibrinogen alpha chain OS=Homo sapiens GN=FGA PE=1 SV=2	P02671	eVDLkDYEDQQk	1	31.62	36.3417	31.62	0.8854	1.496	1.684	1.82	1.468	0.09875	0.07074	0.04982
Fibrinogen alpha chain OS=Homo sapiens GN=FGA PE=1 SV=2	P02671	eVDLkDyEDQQk	0.97	21.73	36.9706	21.27	1.131	3.049	1.095	1.087
Fibrinogen alpha chain OS=Homo sapiens GN=FGA PE=1 SV=2	P02671	eVDLkDYEDQQkQLEQVIAk	1	42.76	33.6154	42.76	1.075	3.866	1.646	0.5998
Fibrinogen alpha chain OS=Homo sapiens GN=FGA PE=1 SV=2	P02671	eVVTSEDGSDcPEAMDLGTLSGIGTLDGFR	0.99	44.94	32.1192	44.94					0.2724	0.1428	0.1099	0.1587
Fibrinogen alpha chain OS=Homo sapiens GN=FGA PE=1 SV=2	P02671	eVVTSEDGSDcPEAMDLGTLSGIGTLDGFRHR	0.61	9.98	28.109	9.98	0.9771	1.222	3.065	1.15	0.4533	0.1341	0.08464	0.1307
Fibrinogen alpha chain OS=Homo sapiens GN=FGA PE=1 SV=2	P02671	gDFSSANNR	0.96	31.56	31.2352	23.37	1.057	1.419	2.021	1.416	1.205	0.05634	0.08813	0.02906
Fibrinogen alpha chain OS=Homo sapiens GN=FGA PE=1 SV=2	P02671	gDFSSANNRDNTYNR	0.99	32.46	31.8013	32.46	0.9277	1.713	1.469	1.743	1.101	0.06728	0.1145	0.09093
Fibrinogen alpha chain OS=Homo sapiens GN=FGA PE=1 SV=2	P02671	gDFSSANNRDNTyNR	0.93	21.07	30.7555	21.07	0.7609	1.579	1.972	1.732
Fibrinogen alpha chain OS=Homo sapiens GN=FGA PE=1 SV=2	P02671	gDFSSANNRDNTYNRVSEDLR	0.95	28.02	34.748	28.02	1.107	1.358	1.408	1.936	0.5688	0.109	0.08519	0.09915
Fibrinogen alpha chain OS=Homo sapiens GN=FGA PE=1 SV=2	P02671	gDFSSANNRDNTyNRVSEDLR	0.89	19.77	31.5198	19.77	0.6539	1.011	2.123	2.924
Fibrinogen alpha chain OS=Homo sapiens GN=FGA PE=1 SV=2	P02671	gDkELRTGk	0.73	27.44	37.8817	11.27	1.423	1.279	2.56	0.881
Fibrinogen alpha chain OS=Homo sapiens GN=FGA PE=1 SV=2	P02671	gGSTSYGTGSETESPR	1	84.93	28.4073	84.93	0.9652	1.699	2.469	1.007	1.513	0.05287	0.06934	0.05434
Fibrinogen alpha chain OS=Homo sapiens GN=FGA PE=1 SV=2	P02671	gGSTSyGTGSETESPR	1	34.99	31.827	34.99	0.8698	1.811	2.559	1.03	1.023	No Values	0.07072	0.05719
Fibrinogen alpha chain OS=Homo sapiens GN=FGA PE=1 SV=2	P02671	gGSTSYGTGSETESPRNPSSAGSWNSGSSGPGSTGNR	1	115.14	25	115.14	0.8788	2	2.181	0.8342
Fibrinogen alpha chain OS=Homo sapiens GN=FGA PE=1 SV=2	P02671	gLIDEVNQDFTNR	0.84	26.14	32.0763	24.79	1.016	1.405	1.718	1.578	0.7468	0.08344	0.1162	0.09494
Fibrinogen alpha chain OS=Homo sapiens GN=FGA PE=1 SV=2	P02671	gSESGIFTNTk	0.91	21.91	37.5366	17.88	1.104	1.355	2.989	0.9565	1.104	0.1031	0.07843	0.07998
Fibrinogen alpha chain OS=Homo sapiens GN=FGA PE=1 SV=2	P02671	hPDEAAFFDTASTGk	0.96	24.08	34.7026	24.08	1.102	1.216	2.682	1.175	0.8743	0.1101	0.08377	0.09514
Fibrinogen alpha chain OS=Homo sapiens GN=FGA PE=1 SV=2	P02671	hRHPDEAAFFDTASTGk	1	58.04	35.6549	58.04	0.9682	1.312	3.157	1.046
Fibrinogen alpha chain OS=Homo sapiens GN=FGA PE=1 SV=2	P02671	lEVDIDIk	0.99	45	38.3998	17.19	1.153	1.205	1.754	1.682
Fibrinogen alpha chain OS=Homo sapiens GN=FGA PE=1 SV=2	P02671	lkNSLFEYQk	1	30.57	36.4404	30.57	1.067	1.901	1.382	1.463
Fibrinogen alpha chain OS=Homo sapiens GN=FGA PE=1 SV=2	P02671	mADEAGSEADHEGTHSTk	1	35.51	26.9984	35.51	0.9435	1.327	2.473	1.33	0.4826	0.1585	0.1208	0.06704
Fibrinogen alpha chain OS=Homo sapiens GN=FGA PE=1 SV=2	P02671	mELERPGGNEITR	1	38.16	36.0412	35.53	0.9772	1.437	2.983	1.033	0.7645	0.09453	0.1266	0.07461
Fibrinogen alpha chain OS=Homo sapiens GN=FGA PE=1 SV=2	P02671	mELERPGGNEITRGGSTSYGTGSETESPR	1	47.64	28.9209	47.64	0.8962	1.374	2.258	1.428	0.9332	0.1638	0.06573	0.06597
Fibrinogen alpha chain OS=Homo sapiens GN=FGA PE=1 SV=2	P02671	mELERPGGNEITRGGSTSyGTGSETESPR	0.56	18.31	32.4055	18.31	0.9145	1.298	2.465	1.379
Fibrinogen alpha chain OS=Homo sapiens GN=FGA PE=1 SV=2	P02671	mkGLIDEVNQDFTNR	1	30.6	36.2138	30.6	1.023	2.108	1.361	1.215
Fibrinogen alpha chain OS=Homo sapiens GN=FGA PE=1 SV=2	P02671	mkPVPDLVPGNFk	0.94	28.99	35.7978	21.22	0.9464	1.31	2.157	1.513	1.36	0.06067	0.08116	0.07604
Fibrinogen alpha chain OS=Homo sapiens GN=FGA PE=1 SV=2	P02671	nNkDSHSLTTNIMEILR	1	45.42	36.7201	45.42	1.003	1.639	1.575	1.615
Fibrinogen alpha chain OS=Homo sapiens GN=FGA PE=1 SV=2	P02671	nPSSAGSWNSGSSGPGSTGNR	1	56.37	31.3767	56.37	1.024	1.599	2.819	0.9142	0.5451	0.07752	0.1368	0.0869
Fibrinogen alpha chain OS=Homo sapiens GN=FGA PE=1 SV=2	P02671	nSLFEYQk	0.99	52.27	36.2024	48.83	0.9846	1.355	1.849	1.615	0.6719	0.1073	0.09936	0.09828
Fibrinogen alpha chain OS=Homo sapiens GN=FGA PE=1 SV=2	P02671	qFTSSTSYNR	1	36.81	33.1408	36.81	1.169	1.199	3.138	0.9351	0.9338	0.07198	0.07931	0.07348
Fibrinogen alpha chain OS=Homo sapiens GN=FGA PE=1 SV=2	P02671	qFTSSTSYNRGDSTFESk	0.97	35.95	37.4429	28.16	1.019	1.269	2.943	1.099
Fibrinogen alpha chain OS=Homo sapiens GN=FGA PE=1 SV=2	P02671	qFTSSTSyNRGDSTFESk	0.88	25.61	34.5758	25.61	0.9607	1.098	3.436	1.13
Fibrinogen alpha chain OS=Homo sapiens GN=FGA PE=1 SV=2	P02671	qHLPLIk	0.9	28.63	36.5744	14.24	0.9794	1.295	2.062	1.509	2.178	0.05031	0.05034	0.06189
Fibrinogen alpha chain OS=Homo sapiens GN=FGA PE=1 SV=2	P02671	qLEQVIAk	0.99	54.58	37.4593	16.38	1.023	1.4	1.859	1.63	0.7628	0.1025	0.101	0.07465
Fibrinogen alpha chain OS=Homo sapiens GN=FGA PE=1 SV=2	P02671	qLEQVIAkDLLPSR	0.56	17.41	34.1797	13.22	0.9971	1.571	1.291	2.054	0.6374	0.1163	0.09091	0.08127
Fibrinogen alpha chain OS=Homo sapiens GN=FGA PE=1 SV=2	P02671	rLEVDIDIk	1	49.5	37.7466	34.35	0.9923	1.178	1.907	1.912	0.08121	0.1248	0.2152	0.3226
Fibrinogen alpha chain OS=Homo sapiens GN=FGA PE=1 SV=2	P02671	tVIGPDGHk	1	40.19	38.3225	32.02	0.936	1.065	3.237	1.272
Fibrinogen alpha chain OS=Homo sapiens GN=FGA PE=1 SV=2	P02671	vQHIQLLQk	0.96	27.62	36.0076	17.89	0.9834	1.276	1.874	1.785	1.522	0.0384	0.06516	0.03956
Fibrinogen alpha chain OS=Homo sapiens GN=FGA PE=1 SV=2	P02671	vTSGSTTTTR	1	34.7	37.1147	29.47	1.025	0.9229	4.288	1.042	1.374	0.02489	0.09633	0.0231
Fibrinogen alpha chain OS=Homo sapiens GN=FGA PE=1 SV=2	P02671	vTSGSTTTTRRScSk	0.98	32.11	36.0595	29.32	0.8037	1.77	1.545	1.883	1.339	0.08018	0.03891	No Values
Cluster of Fibrinogen beta chain OS=Homo sapiens GN=FGB PE=1 SV=2 (P02675)	P02675	aHYGGFTVQNEANk	0.93	24.73	35.9406	15.98	1.03	1.535	1.831	1.937	0.9175	0.12	0.1094	0.09099
Cluster of Fibrinogen beta chain OS=Homo sapiens GN=FGB PE=1 SV=2 (P02675)	P02675	aHyGGFTVQNEANk	0.9	23.56	37.0595	23.56	0.8849	1.357	1.848	2.603	0.6365	0.1044	0.1775	0.1387
Cluster of Fibrinogen beta chain OS=Homo sapiens GN=FGB PE=1 SV=2 (P02675)	P02675	aHYGGFTVQNEANkYQISVNk	0.92	17.95	35.5303	17.51	1.169	1.871	1.648	1.598
Cluster of Fibrinogen beta chain OS=Homo sapiens GN=FGB PE=1 SV=2 (P02675)	P02675	aPDAGGcLHADPDLGVLcPTGcQLQEALLQQERPIR	1	36.68	31.6997	36.68					0.9029	0.1588	0.1033	0.1105
Cluster of Fibrinogen beta chain OS=Homo sapiens GN=FGB PE=1 SV=2 (P02675)	P02675	dNDGWLTSDPR	1	51.9	30.1115	49.01	1.079	1.927	1.862	1.611	0.7092	0.1044	0.1698	0.1172
Cluster of Fibrinogen beta chain OS=Homo sapiens GN=FGB PE=1 SV=2 (P02675)	P02675	dNDGWLTSDPRkQcSk	0.99	27.3	35.6773	27.3	1.287	1.799	1.106	2.255
Cluster of Fibrinogen beta chain OS=Homo sapiens GN=FGB PE=1 SV=2 (P02675)	P02675	dNENVVNEYSSELEk	1	40.44	32.4477	40.44	1.064	1.888	1.516	1.908	1.348	0.111	0.09894	0.08349
Cluster of Fibrinogen beta chain OS=Homo sapiens GN=FGB PE=1 SV=2 (P02675)	P02675	dNENVVNEySSELEk	0.99	27.49	34.7012	27.49	0.9997	1.956	1.526	2.042	1.315	0.09983	0.1081	0.1213
Cluster of Fibrinogen beta chain OS=Homo sapiens GN=FGB PE=1 SV=2 (P02675)	P02675	dNENVVNEYSSELEkHQLYIDETVNSNIPTNLR	0.98	34.36	36.4207	34.36	0.8234	3.545	1.507	1.314
Cluster of Fibrinogen beta chain OS=Homo sapiens GN=FGB PE=1 SV=2 (P02675)	P02675	ecEEIIR	0.9	27.05	35.2153	20.44	0.9408	1.666	1.862	1.799	1.265	0.03415	0.1505	0.03747
Cluster of Fibrinogen beta chain OS=Homo sapiens GN=FGB PE=1 SV=2 (P02675)	P02675	ecEEIIRk	0.95	19.78	38.5956	18.99	0.8804	1.75	1.668	2.248
Cluster of Fibrinogen beta chain OS=Homo sapiens GN=FGB PE=1 SV=2 (P02675)	P02675	eDGGGWWYNR	0.95	19.43	27.2591	19.43	1.107	1.942	1.631	1.731	0.8422	0.09463	0.1085	0.1159
Cluster of Fibrinogen beta chain OS=Homo sapiens GN=FGB PE=1 SV=2 (P02675)	P02675	eDGGGWWyNR	1	35.44	30.7445	35.44	1.061	1.844	1.689	1.749
Cluster of Fibrinogen beta chain OS=Homo sapiens GN=FGB PE=1 SV=2 (P02675)	P02675	eEAPSLRPAPPPISGGGYR	0.83	24.81	36.5973	24.81	0.9775	1.972	1.786	1.679	0.7747	0.1069	0.1288	0.1213
Cluster of Fibrinogen beta chain OS=Homo sapiens GN=FGB PE=1 SV=2 (P02675)	P02675	eEAPSLRPAPPPISGGGyR	1	31.86	36.7191	31.86	0.84	1.913	1.959	1.863
Cluster of Fibrinogen beta chain OS=Homo sapiens GN=FGB PE=1 SV=2 (P02675)	P02675	gGETSEMYLIQPDSSVkPYR	1	61.44	35.1917	61.44	1.056	1.857	1.699	1.722	0.6122	0.1161	0.1367	0.1586
Cluster of Fibrinogen beta chain OS=Homo sapiens GN=FGB PE=1 SV=2 (P02675)	P02675	gGETSEMyLIQPDSSVkPYR	0.8	24.54	33.6078	24.54	1.08	1.842	1.722	1.726
Cluster of Fibrinogen beta chain OS=Homo sapiens GN=FGB PE=1 SV=2 (P02675)	P02675	gGETSEMYLIQPDSSVkPyR	1	44.79	35.2776	26.37	0.9686	1.713	1.579	2.22
Cluster of Fibrinogen beta chain OS=Homo sapiens GN=FGB PE=1 SV=2 (P02675)	P02675	gSWYSMR	0.9	29.32	31.3513	20.49	1.038	1.388	1.983	2.073	1.103	0.06852	0.1434	0.06627
Cluster of Fibrinogen beta chain OS=Homo sapiens GN=FGB PE=1 SV=2 (P02675)	P02675	gTAGNALMDGASQLMGENR	0.95	26.36	30.0817	26.36	1.894	1.176	1.589	1.633
Cluster of Fibrinogen beta chain OS=Homo sapiens GN=FGB PE=1 SV=2 (P02675)	P02675	hGTDDGVVWMNWk	0.92	20.35	34.5788	20.35	1.093	1.548	1.777	1.875	0.9885	0.1483	0.09642	0.1043
Cluster of Fibrinogen beta chain OS=Homo sapiens GN=FGB PE=1 SV=2 (P02675)	P02675	hQLYIDETVNSNIPTNLR	0.99	33.28	35.5352	33.28	1.129	1.527	1.788	1.791	0.4308	0.157	0.1572	0.1485
Cluster of Fibrinogen beta chain OS=Homo sapiens GN=FGB PE=1 SV=2 (P02675)	P02675	hQLyIDETVNSNIPTNLR	0.71	18.31	36.4078	15.79	1.16	1.609	1.86	1.702
Cluster of Fibrinogen beta chain OS=Homo sapiens GN=FGB PE=1 SV=2 (P02675)	P02675	iQkLESDVSAQMEYcR	1	62.23	33.0406	62.23	1.023	3.157	1.49	1.206
Cluster of Fibrinogen beta chain OS=Homo sapiens GN=FGB PE=1 SV=2 (P02675)	P02675	iRPFFPQQ	0.96	29.1	38.8734	22.93	1.023	2.085	1.596	1.749	1.15	0.1425	0.07177	0.0704
Cluster of Fibrinogen beta chain OS=Homo sapiens GN=FGB PE=1 SV=2 (P02675)	P02675	kAPDAGGcLHADPDLGVLcPTGcQLQEALLQQERPIR	1	42.5	32.3147	42.5					1.647	0.05026	0.1549	0.1277
Cluster of Fibrinogen beta chain OS=Homo sapiens GN=FGB PE=1 SV=2 (P02675)	P02675	kGGETSEMYLIQPDSSVkPYR	1	46.66	35.5218	46.66	1.077	1.536	1.787	2.042	1.282	0.1278	0.1334	0.07484
Cluster of Fibrinogen beta chain OS=Homo sapiens GN=FGB PE=1 SV=2 (P02675)	P02675	kGGETSEMyLIQPDSSVkPYR	0.95	31.4	35.2621	19.36	0.9649	1.681	1.767	2.013
Cluster of Fibrinogen beta chain OS=Homo sapiens GN=FGB PE=1 SV=2 (P02675)	P02675	kREEAPSLRPAPPPISGGGYR	0.99	29.46	35.0569	29.46	1.004	1.706	1.705	2.003
Cluster of Fibrinogen beta chain OS=Homo sapiens GN=FGB PE=1 SV=2 (P02675)	P02675	lESDVSAQMEYcR	1	46.44	27.9029	46.44	1.051	1.683	1.851	1.869	0.5735	0.1515	0.1324	0.1433
Cluster of Fibrinogen beta chain OS=Homo sapiens GN=FGB PE=1 SV=2 (P02675)	P02675	lESDVSAQMEycR	1	42.62	32.3019	42.62	1.032	1.618	1.73	1.903
Cluster of Fibrinogen beta chain OS=Homo sapiens GN=FGB PE=1 SV=2 (P02675)	P02675	mGPTELLIEMEDWk	1	97.67	35.2218	94.56	0.9202	1.774	1.872	1.803
Cluster of Fibrinogen beta chain OS=Homo sapiens GN=FGB PE=1 SV=2 (P02675)	P02675	mGPTELLIEMEDWkGDk	0.97	24.4	35.8388	24.4	1.224	2.732	1.207	1.432
Cluster of Fibrinogen beta chain OS=Homo sapiens GN=FGB PE=1 SV=2 (P02675)	P02675	nSVDELNNNVEAVSQTSSSSFQYMYLLk	0.99	35.46	37.3199	35.46	1.613	1.616	1.552	1.409	0.6089	0.1019	0.09172	0.1453
Cluster of Fibrinogen beta chain OS=Homo sapiens GN=FGB PE=1 SV=2 (P02675)	P02675	nYcGLPGEYWLGNDk	1	33.37	32.1165	33.37	1.013	1.696	1.73	1.889	1.164	0.09303	0.08199	0.069
Cluster of Fibrinogen beta chain OS=Homo sapiens GN=FGB PE=1 SV=2 (P02675)	P02675	nycGLPGEYWLGNDk	1	43.86	34.3008	32.91	0.868	1.691	1.779	2.212
Cluster of Fibrinogen beta chain OS=Homo sapiens GN=FGB PE=1 SV=2 (P02675)	P02675	nYcGLPGEyWLGNDk	1	49.08	34.2943	27.72	0.8582	1.944	1.655	2.093
Cluster of Fibrinogen beta chain OS=Homo sapiens GN=FGB PE=1 SV=2 (P02675)	P02675	qDGSVDFGR	1	35.82	33.2449	27.57	0.9578	1.732	1.941	1.788	1.086	0.06989	0.1851	0.08572
Cluster of Fibrinogen beta chain OS=Homo sapiens GN=FGB PE=1 SV=2 (P02675)	P02675	qDGSVDFGRk	1	35.72	37.7056	35.72	0.9735	1.799	1.778	1.79
Cluster of Fibrinogen beta chain OS=Homo sapiens GN=FGB PE=1 SV=2 (P02675)	P02675	qGFGNVATNTDGk	1	51.54	36.6997	46.55	1.036	1.659	1.857	1.868	1.453	0.1142	0.1027	0.08144
Cluster of Fibrinogen beta chain OS=Homo sapiens GN=FGB PE=1 SV=2 (P02675)	P02675	qGFGNVATNTDGkNYcGLPGEYWLGNDk	1	48.82	31.2352	48.82	1.07	1.777	1.548	1.938
Cluster of Fibrinogen beta chain OS=Homo sapiens GN=FGB PE=1 SV=2 (P02675)	P02675	qVkDNENVVNEYSSELEk	1	60.08	36.0649	60.08	1.032	2.423	0.9832	2.356	1.493	0.09083	0.1054	0.1121
Cluster of Fibrinogen beta chain OS=Homo sapiens GN=FGB PE=1 SV=2 (P02675)	P02675	rEEAPSLRPAPPPISGGGYR	0.6	22.27	40.3902	22.27	1.06	1.855	1.732	1.641	0.4077	0.1816	0.1638	0.1209
Cluster of Fibrinogen beta chain OS=Homo sapiens GN=FGB PE=1 SV=2 (P02675)	P02675	rEEAPSLRPAPPPISGGGyR	0.68	19.95	36.6511	14.29	0.9383	1.968	1.857	1.685
Cluster of Fibrinogen beta chain OS=Homo sapiens GN=FGB PE=1 SV=2 (P02675)	P02675	sILENLR	0.83	31.59	38.651	11.41	1.167	1.555	1.597	1.883	0.8501	0.07303	0.2083	0.08549
Cluster of Fibrinogen beta chain OS=Homo sapiens GN=FGB PE=1 SV=2 (P02675)	P02675	tMTIHNGMFFSTYDR	1	41.48	29.7864	38.87	1.117	1.315	1.981	1.917	0.7062	0.1152	0.1188	0.1246
Cluster of Fibrinogen beta chain OS=Homo sapiens GN=FGB PE=1 SV=2 (P02675)	P02675	tMTIHNGMFFSTyDR	0.98	24.73	33.9164	24.73	0.9645	1.568	1.854	2.062
Cluster of Fibrinogen beta chain OS=Homo sapiens GN=FGB PE=1 SV=2 (P02675)	P02675	tPcTVScNIPVVSGk	0.98	29.87	41.3481	20.57	1.031	1.676	1.774	2.033	1.655	0.0618	0.1116	0.1046
Cluster of Fibrinogen beta chain OS=Homo sapiens GN=FGB PE=1 SV=2 (P02675)	P02675	tPcTVScNIPVVSGkEcEEIIR	1	45.46	34.257	45.46	1.172	3.78	1.26	1.004
Cluster of Fibrinogen beta chain OS=Homo sapiens GN=FGB PE=1 SV=2 (P02675)	P02675	tPcTVScNIPVVSGkEcEEIIRk	0.99	25.37	34.8869	25.37	1.214	2.948	1.308	1.235
Cluster of Fibrinogen beta chain OS=Homo sapiens GN=FGB PE=1 SV=2 (P02675)	P02675	vYcDMNTENGGWTVIQNR	0.99	45.67	33.7051	45.67	1.104	1.829	1.646	1.795	0.93	0.09506	0.1136	0.1108
Cluster of Fibrinogen beta chain OS=Homo sapiens GN=FGB PE=1 SV=2 (P02675)	P02675	vycDMNTENGGWTVIQNR	1	52.62	28.9321	52.62	0.9234	1.975	1.761	1.825
Cluster of Fibrinogen beta chain OS=Homo sapiens GN=FGB PE=1 SV=2 (P02675)	P02675	wDPYkQGFGNVATNTDGk	0.72	15.69	35.8161	13.53	1.126	2.259	1.796	1.265
Cluster of Fibrinogen beta chain OS=Homo sapiens GN=FGB PE=1 SV=2 (P02675)	P02675	yQISVNk	0.65	29.27	38.4273	8.06	1.033	1.523	1.838	1.883	1.686	0.09895	0.08858	0.05887
Cluster of Fibrinogen beta chain OS=Homo sapiens GN=FGB PE=1 SV=2 (P02675)	P02675	yQISVNk	0.53	12.71	37.246	12.71	0.9675	1.618	1.931	1.921
Cluster of Fibrinogen beta chain OS=Homo sapiens GN=FGB PE=1 SV=2 (P02675)	P02675	yYWGGQYTWDMAk	1	50.45	31.4333	47.26	1.139	1.279	1.403	2.826
Fibrinogen beta chain OS=Homo sapiens GN=FGB PE=1 SV=2	P02675	aHYGGFTVQNEANk	0.93	24.73	35.9406	15.98	1.03	1.535	1.831	1.937	0.9175	0.12	0.1094	0.09099
Fibrinogen beta chain OS=Homo sapiens GN=FGB PE=1 SV=2	P02675	aHyGGFTVQNEANk	0.9	23.56	37.0595	23.56	0.8849	1.357	1.848	2.603	0.6365	0.1044	0.1775	0.1387
Fibrinogen beta chain OS=Homo sapiens GN=FGB PE=1 SV=2	P02675	aHYGGFTVQNEANkYQISVNk	0.92	17.95	35.5303	17.51	1.169	1.871	1.648	1.598
Fibrinogen beta chain OS=Homo sapiens GN=FGB PE=1 SV=2	P02675	aPDAGGcLHADPDLGVLcPTGcQLQEALLQQERPIR	1	36.68	31.6997	36.68					0.9029	0.1588	0.1033	0.1105
Fibrinogen beta chain OS=Homo sapiens GN=FGB PE=1 SV=2	P02675	dNDGWLTSDPR	1	51.9	30.1115	49.01	1.079	1.927	1.862	1.611	0.7092	0.1044	0.1698	0.1172
Fibrinogen beta chain OS=Homo sapiens GN=FGB PE=1 SV=2	P02675	dNDGWLTSDPRkQcSk	0.99	27.3	35.6773	27.3	1.287	1.799	1.106	2.255
Fibrinogen beta chain OS=Homo sapiens GN=FGB PE=1 SV=2	P02675	dNENVVNEYSSELEk	1	40.44	32.4477	40.44	1.064	1.888	1.516	1.908	1.348	0.111	0.09894	0.08349
Fibrinogen beta chain OS=Homo sapiens GN=FGB PE=1 SV=2	P02675	dNENVVNEySSELEk	0.99	27.49	34.7012	27.49	0.9997	1.956	1.526	2.042	1.315	0.09983	0.1081	0.1213
Fibrinogen beta chain OS=Homo sapiens GN=FGB PE=1 SV=2	P02675	dNENVVNEYSSELEkHQLYIDETVNSNIPTNLR	0.98	34.36	36.4207	34.36	0.8234	3.545	1.507	1.314
Fibrinogen beta chain OS=Homo sapiens GN=FGB PE=1 SV=2	P02675	ecEEIIR	0.9	27.05	35.2153	20.44	0.9408	1.666	1.862	1.799	1.265	0.03415	0.1505	0.03747
Fibrinogen beta chain OS=Homo sapiens GN=FGB PE=1 SV=2	P02675	ecEEIIRk	0.95	19.78	38.5956	18.99	0.8804	1.75	1.668	2.248
Fibrinogen beta chain OS=Homo sapiens GN=FGB PE=1 SV=2	P02675	eDGGGWWYNR	0.95	19.43	27.2591	19.43	1.107	1.942	1.631	1.731	0.8422	0.09463	0.1085	0.1159
Fibrinogen beta chain OS=Homo sapiens GN=FGB PE=1 SV=2	P02675	eDGGGWWyNR	1	35.44	30.7445	35.44	1.061	1.844	1.689	1.749
Fibrinogen beta chain OS=Homo sapiens GN=FGB PE=1 SV=2	P02675	eEAPSLRPAPPPISGGGYR	0.83	24.81	36.5973	24.81	0.9775	1.972	1.786	1.679	0.7747	0.1069	0.1288	0.1213
Fibrinogen beta chain OS=Homo sapiens GN=FGB PE=1 SV=2	P02675	eEAPSLRPAPPPISGGGyR	1	31.86	36.7191	31.86	0.84	1.913	1.959	1.863
Fibrinogen beta chain OS=Homo sapiens GN=FGB PE=1 SV=2	P02675	gGETSEMYLIQPDSSVkPYR	1	61.44	35.1917	61.44	1.056	1.857	1.699	1.722	0.6122	0.1161	0.1367	0.1586
Fibrinogen beta chain OS=Homo sapiens GN=FGB PE=1 SV=2	P02675	gGETSEMyLIQPDSSVkPYR	0.8	24.54	33.6078	24.54	1.08	1.842	1.722	1.726
Fibrinogen beta chain OS=Homo sapiens GN=FGB PE=1 SV=2	P02675	gGETSEMYLIQPDSSVkPyR	1	44.79	35.2776	26.37	0.9686	1.713	1.579	2.22
Fibrinogen beta chain OS=Homo sapiens GN=FGB PE=1 SV=2	P02675	gSWYSMR	0.9	29.32	31.3513	20.49	1.038	1.388	1.983	2.073	1.103	0.06852	0.1434	0.06627
Fibrinogen beta chain OS=Homo sapiens GN=FGB PE=1 SV=2	P02675	gTAGNALMDGASQLMGENR	0.95	26.36	30.0817	26.36	1.894	1.176	1.589	1.633
Fibrinogen beta chain OS=Homo sapiens GN=FGB PE=1 SV=2	P02675	hGTDDGVVWMNWk	0.92	20.35	34.5788	20.35	1.093	1.548	1.777	1.875	0.9885	0.1483	0.09642	0.1043
Fibrinogen beta chain OS=Homo sapiens GN=FGB PE=1 SV=2	P02675	hQLYIDETVNSNIPTNLR	0.99	33.28	35.5352	33.28	1.129	1.527	1.788	1.791	0.4308	0.157	0.1572	0.1485
Fibrinogen beta chain OS=Homo sapiens GN=FGB PE=1 SV=2	P02675	hQLyIDETVNSNIPTNLR	0.71	18.31	36.4078	15.79	1.16	1.609	1.86	1.702
Fibrinogen beta chain OS=Homo sapiens GN=FGB PE=1 SV=2	P02675	iQkLESDVSAQMEYcR	1	62.23	33.0406	62.23	1.023	3.157	1.49	1.206
Fibrinogen beta chain OS=Homo sapiens GN=FGB PE=1 SV=2	P02675	iRPFFPQQ	0.96	29.1	38.8734	22.93	1.023	2.085	1.596	1.749	1.15	0.1425	0.07177	0.0704
Fibrinogen beta chain OS=Homo sapiens GN=FGB PE=1 SV=2	P02675	kAPDAGGcLHADPDLGVLcPTGcQLQEALLQQERPIR	1	42.5	32.3147	42.5					1.647	0.05026	0.1549	0.1277
Fibrinogen beta chain OS=Homo sapiens GN=FGB PE=1 SV=2	P02675	kGGETSEMYLIQPDSSVkPYR	1	46.66	35.5218	46.66	1.077	1.536	1.787	2.042	1.282	0.1278	0.1334	0.07484
Fibrinogen beta chain OS=Homo sapiens GN=FGB PE=1 SV=2	P02675	kGGETSEMyLIQPDSSVkPYR	0.95	31.4	35.2621	19.36	0.9649	1.681	1.767	2.013
Fibrinogen beta chain OS=Homo sapiens GN=FGB PE=1 SV=2	P02675	kREEAPSLRPAPPPISGGGYR	0.99	29.46	35.0569	29.46	1.004	1.706	1.705	2.003
Fibrinogen beta chain OS=Homo sapiens GN=FGB PE=1 SV=2	P02675	lESDVSAQMEYcR	1	46.44	27.9029	46.44	1.051	1.683	1.851	1.869	0.5735	0.1515	0.1324	0.1433
Fibrinogen beta chain OS=Homo sapiens GN=FGB PE=1 SV=2	P02675	lESDVSAQMEycR	1	42.62	32.3019	42.62	1.032	1.618	1.73	1.903
Fibrinogen beta chain OS=Homo sapiens GN=FGB PE=1 SV=2	P02675	mGPTELLIEMEDWk	1	97.67	35.2218	94.56	0.9202	1.774	1.872	1.803
Fibrinogen beta chain OS=Homo sapiens GN=FGB PE=1 SV=2	P02675	mGPTELLIEMEDWkGDk	0.97	24.4	35.8388	24.4	1.224	2.732	1.207	1.432
Fibrinogen beta chain OS=Homo sapiens GN=FGB PE=1 SV=2	P02675	nSVDELNNNVEAVSQTSSSSFQYMYLLk	0.99	35.46	37.3199	35.46	1.613	1.616	1.552	1.409	0.6089	0.1019	0.09172	0.1453
Fibrinogen beta chain OS=Homo sapiens GN=FGB PE=1 SV=2	P02675	nYcGLPGEYWLGNDk	1	33.37	32.1165	33.37	1.013	1.696	1.73	1.889	1.164	0.09303	0.08199	0.069
Fibrinogen beta chain OS=Homo sapiens GN=FGB PE=1 SV=2	P02675	nycGLPGEYWLGNDk	1	43.86	34.3008	32.91	0.868	1.691	1.779	2.212
Fibrinogen beta chain OS=Homo sapiens GN=FGB PE=1 SV=2	P02675	nYcGLPGEyWLGNDk	1	49.08	34.2943	27.72	0.8582	1.944	1.655	2.093
Fibrinogen beta chain OS=Homo sapiens GN=FGB PE=1 SV=2	P02675	qDGSVDFGR	1	35.82	33.2449	27.57	0.9578	1.732	1.941	1.788	1.086	0.06989	0.1851	0.08572
Fibrinogen beta chain OS=Homo sapiens GN=FGB PE=1 SV=2	P02675	qDGSVDFGRk	1	35.72	37.7056	35.72	0.9735	1.799	1.778	1.79
Fibrinogen beta chain OS=Homo sapiens GN=FGB PE=1 SV=2	P02675	qGFGNVATNTDGk	1	51.54	36.6997	46.55	1.036	1.659	1.857	1.868	1.453	0.1142	0.1027	0.08144
Fibrinogen beta chain OS=Homo sapiens GN=FGB PE=1 SV=2	P02675	qGFGNVATNTDGkNYcGLPGEYWLGNDk	1	48.82	31.2352	48.82	1.07	1.777	1.548	1.938
Fibrinogen beta chain OS=Homo sapiens GN=FGB PE=1 SV=2	P02675	qVkDNENVVNEYSSELEk	1	60.08	36.0649	60.08	1.032	2.423	0.9832	2.356	1.493	0.09083	0.1054	0.1121
Fibrinogen beta chain OS=Homo sapiens GN=FGB PE=1 SV=2	P02675	rEEAPSLRPAPPPISGGGYR	0.6	22.27	40.3902	22.27	1.06	1.855	1.732	1.641	0.4077	0.1816	0.1638	0.1209
Fibrinogen beta chain OS=Homo sapiens GN=FGB PE=1 SV=2	P02675	rEEAPSLRPAPPPISGGGyR	0.68	19.95	36.6511	14.29	0.9383	1.968	1.857	1.685
Fibrinogen beta chain OS=Homo sapiens GN=FGB PE=1 SV=2	P02675	sILENLR	0.83	31.59	38.651	11.41	1.167	1.555	1.597	1.883	0.8501	0.07303	0.2083	0.08549
Fibrinogen beta chain OS=Homo sapiens GN=FGB PE=1 SV=2	P02675	tMTIHNGMFFSTYDR	1	41.48	29.7864	38.87	1.117	1.315	1.981	1.917	0.7062	0.1152	0.1188	0.1246
Fibrinogen beta chain OS=Homo sapiens GN=FGB PE=1 SV=2	P02675	tMTIHNGMFFSTyDR	0.98	24.73	33.9164	24.73	0.9645	1.568	1.854	2.062
Fibrinogen beta chain OS=Homo sapiens GN=FGB PE=1 SV=2	P02675	tPcTVScNIPVVSGk	0.98	29.87	41.3481	20.57	1.031	1.676	1.774	2.033	1.655	0.0618	0.1116	0.1046
Fibrinogen beta chain OS=Homo sapiens GN=FGB PE=1 SV=2	P02675	tPcTVScNIPVVSGkEcEEIIR	1	45.46	34.257	45.46	1.172	3.78	1.26	1.004
Fibrinogen beta chain OS=Homo sapiens GN=FGB PE=1 SV=2	P02675	tPcTVScNIPVVSGkEcEEIIRk	0.99	25.37	34.8869	25.37	1.214	2.948	1.308	1.235
Fibrinogen beta chain OS=Homo sapiens GN=FGB PE=1 SV=2	P02675	vYcDMNTENGGWTVIQNR	0.99	45.67	33.7051	45.67	1.104	1.829	1.646	1.795	0.93	0.09506	0.1136	0.1108
Fibrinogen beta chain OS=Homo sapiens GN=FGB PE=1 SV=2	P02675	vycDMNTENGGWTVIQNR	1	52.62	28.9321	52.62	0.9234	1.975	1.761	1.825
Fibrinogen beta chain OS=Homo sapiens GN=FGB PE=1 SV=2	P02675	wDPYkQGFGNVATNTDGk	0.72	15.69	35.8161	13.53	1.126	2.259	1.796	1.265
Fibrinogen beta chain OS=Homo sapiens GN=FGB PE=1 SV=2	P02675	yQISVNk	0.65	29.27	38.4273	8.06	1.033	1.523	1.838	1.883	1.686	0.09895	0.08858	0.05887
Fibrinogen beta chain OS=Homo sapiens GN=FGB PE=1 SV=2	P02675	yQISVNk	0.53	12.71	37.246	12.71	0.9675	1.618	1.931	1.921
Fibrinogen beta chain OS=Homo sapiens GN=FGB PE=1 SV=2	P02675	yYWGGQYTWDMAk	1	50.45	31.4333	47.26	1.139	1.279	1.403	2.826
Cluster of Complement component C9 OS=Homo sapiens GN=C9 PE=1 SV=2 (P02748)	P02748	aEQccEETASSISLHGk	1	66.87	31.6137	66.87	1.059	1.022	1.165	1.846	0.6888	0.4464	0.3073	0.5169
Cluster of Complement component C9 OS=Homo sapiens GN=C9 PE=1 SV=2 (P02748)	P02748	aIEDYINEFSVR	1	63.31	36.0304	58.84	1	0.9757	1.127	1.902
Cluster of Complement component C9 OS=Homo sapiens GN=C9 PE=1 SV=2 (P02748)	P02748	aLPTTYEk	0.99	56.48	38.1902	40.64	1.017	0.9004	1.287	1.869
Cluster of Complement component C9 OS=Homo sapiens GN=C9 PE=1 SV=2 (P02748)	P02748	aLPTTyEk	0.99	35.3	38.1291	35.3	0.9598	1.093	1.064	2.025
Cluster of Complement component C9 OS=Homo sapiens GN=C9 PE=1 SV=2 (P02748)	P02748	cLcAcPFk	0.99	59.19	33.0406	48.74	0.8614	0.9036	1.411	2.058	1.25	0.3608	0.2411	0.4493
Cluster of Complement component C9 OS=Homo sapiens GN=C9 PE=1 SV=2 (P02748)	P02748	dGNTLTYYR	0.99	34.97	34.833	28.09	0.6486	1.413	1.371	1.798
Cluster of Complement component C9 OS=Homo sapiens GN=C9 PE=1 SV=2 (P02748)	P02748	dRDGNTLTYYR	1	33.43	34.4059	33.43	0.9629	1.184	1.337	1.476
Cluster of Complement component C9 OS=Homo sapiens GN=C9 PE=1 SV=2 (P02748)	P02748	dRVVEESELAR	1	35.05	37.6967	27.59	1.127	1.437	1.077	1.295
Cluster of Complement component C9 OS=Homo sapiens GN=C9 PE=1 SV=2 (P02748)	P02748	dVVLTTTFVDDIk	1	46.35	37.3368	44.6	1.142	0.9583	1.364	1.503
Cluster of Complement component C9 OS=Homo sapiens GN=C9 PE=1 SV=2 (P02748)	P02748	fEGIAcEISk	1	72.72	36.9205	63.43	0.86	0.9392	1.444	1.98	1.004	0.3828	0.2351	0.5408
Cluster of Complement component C9 OS=Homo sapiens GN=C9 PE=1 SV=2 (P02748)	P02748	fTPTETNk	0.99	60.27	37.947	51.03	0.8903	0.8666	1.41	2.044
Cluster of Complement component C9 OS=Homo sapiens GN=C9 PE=1 SV=2 (P02748)	P02748	lSPIYNLVPVk	0.98	37.79	35.6573	27.06	1.267	0.8201	1.262	1.723
Cluster of Complement component C9 OS=Homo sapiens GN=C9 PE=1 SV=2 (P02748)	P02748	qcVPTEPcEDAEDDcGNDFQcSTGR	1	72.09	25	72.09	0.7845	1.159	1.35	1.859	0.8864	0.6494	0.1521	0.5578
Cluster of Complement component C9 OS=Homo sapiens GN=C9 PE=1 SV=2 (P02748)	P02748	rPWNVASLIYETk	1	34.52	37.3336	30.89	1.04	1.101	0.921	2.143
Cluster of Complement component C9 OS=Homo sapiens GN=C9 PE=1 SV=2 (P02748)	P02748	sIEVFGQFNGk	0.98	32.29	37.8944	21.2	1.3	0.7148	1.389	1.671	1.199	0.2383	0.2621	0.6519
Cluster of Complement component C9 OS=Homo sapiens GN=C9 PE=1 SV=2 (P02748)	P02748	tEHYEEQIEAFk	0.98	34.18	38.9298	20.57	1.156	0.9002	1.245	1.756	0.9402	0.4006	0.2957	0.4423
Cluster of Complement component C9 OS=Homo sapiens GN=C9 PE=1 SV=2 (P02748)	P02748	tSNFNAAISLk	0.68	22.06	38.3187	18.01	0.959	0.8024	1.025	2.865
Cluster of Complement component C9 OS=Homo sapiens GN=C9 PE=1 SV=2 (P02748)	P02748	vVEESELAR	1	43.92	37.9372	26.87	0.9073	0.8586	1.356	2.14	1.165	0.3132	0.2628	0.5094
Complement component C9 OS=Homo sapiens GN=C9 PE=1 SV=2	P02748	aEQccEETASSISLHGk	1	66.87	31.6137	66.87	1.059	1.022	1.165	1.846	0.6888	0.4464	0.3073	0.5169
Complement component C9 OS=Homo sapiens GN=C9 PE=1 SV=2	P02748	aIEDYINEFSVR	1	63.31	36.0304	58.84	1	0.9757	1.127	1.902
Complement component C9 OS=Homo sapiens GN=C9 PE=1 SV=2	P02748	aLPTTYEk	0.99	56.48	38.1902	40.64	1.017	0.9004	1.287	1.869
Complement component C9 OS=Homo sapiens GN=C9 PE=1 SV=2	P02748	aLPTTyEk	0.99	35.3	38.1291	35.3	0.9598	1.093	1.064	2.025
Complement component C9 OS=Homo sapiens GN=C9 PE=1 SV=2	P02748	cLcAcPFk	0.99	59.19	33.0406	48.74	0.8614	0.9036	1.411	2.058	1.25	0.3608	0.2411	0.4493
Complement component C9 OS=Homo sapiens GN=C9 PE=1 SV=2	P02748	dGNTLTYYR	0.99	34.97	34.833	28.09	0.6486	1.413	1.371	1.798
Complement component C9 OS=Homo sapiens GN=C9 PE=1 SV=2	P02748	dRDGNTLTYYR	1	33.43	34.4059	33.43	0.9629	1.184	1.337	1.476
Complement component C9 OS=Homo sapiens GN=C9 PE=1 SV=2	P02748	dRVVEESELAR	1	35.05	37.6967	27.59	1.127	1.437	1.077	1.295
Complement component C9 OS=Homo sapiens GN=C9 PE=1 SV=2	P02748	dVVLTTTFVDDIk	1	46.35	37.3368	44.6	1.142	0.9583	1.364	1.503
Complement component C9 OS=Homo sapiens GN=C9 PE=1 SV=2	P02748	fEGIAcEISk	1	72.72	36.9205	63.43	0.86	0.9392	1.444	1.98	1.004	0.3828	0.2351	0.5408
Complement component C9 OS=Homo sapiens GN=C9 PE=1 SV=2	P02748	fTPTETNk	0.99	60.27	37.947	51.03	0.8903	0.8666	1.41	2.044
Complement component C9 OS=Homo sapiens GN=C9 PE=1 SV=2	P02748	lSPIYNLVPVk	0.98	37.79	35.6573	27.06	1.267	0.8201	1.262	1.723
Complement component C9 OS=Homo sapiens GN=C9 PE=1 SV=2	P02748	qcVPTEPcEDAEDDcGNDFQcSTGR	1	72.09	25	72.09	0.7845	1.159	1.35	1.859	0.8864	0.6494	0.1521	0.5578
Complement component C9 OS=Homo sapiens GN=C9 PE=1 SV=2	P02748	rPWNVASLIYETk	1	34.52	37.3336	30.89	1.04	1.101	0.921	2.143
Complement component C9 OS=Homo sapiens GN=C9 PE=1 SV=2	P02748	sIEVFGQFNGk	0.98	32.29	37.8944	21.2	1.3	0.7148	1.389	1.671	1.199	0.2383	0.2621	0.6519
Complement component C9 OS=Homo sapiens GN=C9 PE=1 SV=2	P02748	tEHYEEQIEAFk	0.98	34.18	38.9298	20.57	1.156	0.9002	1.245	1.756	0.9402	0.4006	0.2957	0.4423
Complement component C9 OS=Homo sapiens GN=C9 PE=1 SV=2	P02748	tSNFNAAISLk	0.68	22.06	38.3187	18.01	0.959	0.8024	1.025	2.865
Complement component C9 OS=Homo sapiens GN=C9 PE=1 SV=2	P02748	vVEESELAR	1	43.92	37.9372	26.87	0.9073	0.8586	1.356	2.14	1.165	0.3132	0.2628	0.5094
Cluster of Ferritin heavy chain OS=Homo sapiens GN=FTH1 PE=1 SV=2 (P02794)	P02794	eLGDHVTNLR	0.99	28.28	37.5236	25.88	1.079	1.703	1.779	1.57	0.9858	0.3546	0.6221	0.2668
Cluster of Ferritin heavy chain OS=Homo sapiens GN=FTH1 PE=1 SV=2 (P02794)	P02794	iFLQDIk	0.9	40.99	38.4136	23.54	1.191	1.53	1.342	2.085	1.396	0.3648	0.5176	0.2202
Cluster of Ferritin heavy chain OS=Homo sapiens GN=FTH1 PE=1 SV=2 (P02794)	P02794	kMGAPESGLAEYLFDk	0.7	22.94	36.4699	18.31	0.01	No Values	0.01	1.495
Cluster of Ferritin heavy chain OS=Homo sapiens GN=FTH1 PE=1 SV=2 (P02794)	P02794	mGAPESGLAEYLFDk	0.99	48.18	40.9191	48.18	1.002	1.733	1.682	1.649	0.7373	0.4558	0.4627	0.3732
Cluster of Ferritin heavy chain OS=Homo sapiens GN=FTH1 PE=1 SV=2 (P02794)	P02794	nVNQSLLELHk	0.67	21.17	37.8168	16.57	0.8526	1.587	1.853	2	0.8617	0.4931	0.4321	0.316
Cluster of Ferritin heavy chain OS=Homo sapiens GN=FTH1 PE=1 SV=2 (P02794)	P02794	qNYHQDSEAAINR	1	61.45	31.4333	61.45	1.09	1.498	1.855	1.669	0.9341	0.3914	0.4575	0.3468
Cluster of Ferritin heavy chain OS=Homo sapiens GN=FTH1 PE=1 SV=2 (P02794)	P02794	yFLHQSHEER	0.52	14.21	34.0381	14.21	1.193	1.396	1.863	1.612
Ferritin heavy chain OS=Homo sapiens GN=FTH1 PE=1 SV=2	P02794	eLGDHVTNLR	0.99	28.28	37.5236	25.88	1.079	1.703	1.779	1.57	0.9858	0.3546	0.6221	0.2668
Ferritin heavy chain OS=Homo sapiens GN=FTH1 PE=1 SV=2	P02794	iFLQDIk	0.9	40.99	38.4136	23.54	1.191	1.53	1.342	2.085	1.396	0.3648	0.5176	0.2202
Ferritin heavy chain OS=Homo sapiens GN=FTH1 PE=1 SV=2	P02794	kMGAPESGLAEYLFDk	0.7	22.94	36.4699	18.31	0.01	No Values	0.01	1.495
Ferritin heavy chain OS=Homo sapiens GN=FTH1 PE=1 SV=2	P02794	mGAPESGLAEYLFDk	0.99	48.18	40.9191	48.18	1.002	1.733	1.682	1.649	0.7373	0.4558	0.4627	0.3732
Ferritin heavy chain OS=Homo sapiens GN=FTH1 PE=1 SV=2	P02794	nVNQSLLELHk	0.67	21.17	37.8168	16.57	0.8526	1.587	1.853	2	0.8617	0.4931	0.4321	0.316
Ferritin heavy chain OS=Homo sapiens GN=FTH1 PE=1 SV=2	P02794	qNYHQDSEAAINR	1	61.45	31.4333	61.45	1.09	1.498	1.855	1.669	0.9341	0.3914	0.4575	0.3468
Ferritin heavy chain OS=Homo sapiens GN=FTH1 PE=1 SV=2	P02794	yFLHQSHEER	0.52	14.21	34.0381	14.21	1.193	1.396	1.863	1.612
60S acidic ribosomal protein P2 OS=Homo sapiens GN=RPLP2 PE=1 SV=1	P05387	iLDSVGIEADDDR	0.89	22.64	38.253	22.64	0.9724	0.2733	0.2704	0.1567	1.012	1.275	1.165	1.252
60S acidic ribosomal protein P2 OS=Homo sapiens GN=RPLP2 PE=1 SV=1	P05387	iLDSVGIEADDDRLNk	0.92	25.2	36.5225	25.2	1.135	0.1955	0.2416	0.2168	0.9315	1.106	1.179	1.482
60S acidic ribosomal protein P2 OS=Homo sapiens GN=RPLP2 PE=1 SV=1	P05387	vISELNGk	0.93	32.1	39.0822	17.16	0.3993	0.322	0.3271	0.2677
Cluster of Lupus La protein OS=Homo sapiens GN=SSB PE=1 SV=2 (P05455)	P05455	aELMEISEDk	1	74.47	34.6879	65.36					1.12	1.04	1.283	1.659
Cluster of Lupus La protein OS=Homo sapiens GN=SSB PE=1 SV=2 (P05455)	P05455	aELMEISEDkTk	0.51	19.24	36.7413	19.24					0.8473	1.116	1.445	1.815
Cluster of Lupus La protein OS=Homo sapiens GN=SSB PE=1 SV=2 (P05455)	P05455	eGIILFk	0.9	42.96	38.5009	15.47	1.131	0.4429	0.4172	0.8422
Cluster of Lupus La protein OS=Homo sapiens GN=SSB PE=1 SV=2 (P05455)	P05455	eVTWEVLEGEVEk	0.98	39.72	42.1184	35.93	0.8437	0.6401	0.6443	0.5029	1.09	1.064	1.293	1.622
Cluster of Lupus La protein OS=Homo sapiens GN=SSB PE=1 SV=2 (P05455)	P05455	fSGDLDDQTcR	1	53.59	27.1012	53.59	0.8352	0.7301	0.3278	0.8757	1.089	1.143	1.26	1.581
Cluster of Lupus La protein OS=Homo sapiens GN=SSB PE=1 SV=2 (P05455)	P05455	gQVLNIQMR	1	40.61	37.9456	31.35					0.8541	1.072	1.43	1.894
Cluster of Lupus La protein OS=Homo sapiens GN=SSB PE=1 SV=2 (P05455)	P05455	iIEDQQESLNk	1	68.04	37.8089	61.9	1.034	0.4672	0.5307	0.6825	0.9343	1.268	1.319	1.587
Cluster of Lupus La protein OS=Homo sapiens GN=SSB PE=1 SV=2 (P05455)	P05455	mAALEAk	0.9	44.21	40.0561	25.87	0.9657	0.4838	0.4006	0.9351
Lupus La protein OS=Homo sapiens GN=SSB PE=1 SV=2	P05455	aELMEISEDk	1	74.47	34.6879	65.36					1.12	1.04	1.283	1.659
Lupus La protein OS=Homo sapiens GN=SSB PE=1 SV=2	P05455	aELMEISEDkTk	0.51	19.24	36.7413	19.24					0.8473	1.116	1.445	1.815
Lupus La protein OS=Homo sapiens GN=SSB PE=1 SV=2	P05455	eGIILFk	0.9	42.96	38.5009	15.47	1.131	0.4429	0.4172	0.8422
Lupus La protein OS=Homo sapiens GN=SSB PE=1 SV=2	P05455	eVTWEVLEGEVEk	0.98	39.72	42.1184	35.93	0.8437	0.6401	0.6443	0.5029	1.09	1.064	1.293	1.622
Lupus La protein OS=Homo sapiens GN=SSB PE=1 SV=2	P05455	fSGDLDDQTcR	1	53.59	27.1012	53.59	0.8352	0.7301	0.3278	0.8757	1.089	1.143	1.26	1.581
Lupus La protein OS=Homo sapiens GN=SSB PE=1 SV=2	P05455	gQVLNIQMR	1	40.61	37.9456	31.35					0.8541	1.072	1.43	1.894
Lupus La protein OS=Homo sapiens GN=SSB PE=1 SV=2	P05455	iIEDQQESLNk	1	68.04	37.8089	61.9	1.034	0.4672	0.5307	0.6825	0.9343	1.268	1.319	1.587
Lupus La protein OS=Homo sapiens GN=SSB PE=1 SV=2	P05455	mAALEAk	0.9	44.21	40.0561	25.87	0.9657	0.4838	0.4006	0.9351
Cluster of Isoform 2 of Integrin alpha-V OS=Homo sapiens GN=ITGAV (P06756-2)	P06756	aGTQLLAGLR	1	42.09	37.6708	25.17	0.8175	0.4241	0.7434	0.5888	1.017	1.397	1.576	1.507
Cluster of Isoform 2 of Integrin alpha-V OS=Homo sapiens GN=ITGAV (P06756-2)	P06756	aSGDFQTTk	1	65.19	37.1122	51.56	1.128	0.4856	0.4331	0.6395
Cluster of Isoform 2 of Integrin alpha-V OS=Homo sapiens GN=ITGAV (P06756-2)	P06756	cDWSSTR	0.61	22.78	32.6126	15.06	0.9519	0.5926	0.5366	0.5013
Cluster of Isoform 2 of Integrin alpha-V OS=Homo sapiens GN=ITGAV (P06756-2)	P06756	cQPIEFDATGNR	1	46.91	32.9732	42.62	1.142	0.5067	0.4446	0.59
Cluster of Isoform 2 of Integrin alpha-V OS=Homo sapiens GN=ITGAV (P06756-2)	P06756	dDPLEFk	0.9	55.15	37.9274	40.04	0.9576	0.5706	0.4339	0.6359	1.017	1.327	1.332	1.847
Cluster of Isoform 2 of Integrin alpha-V OS=Homo sapiens GN=ITGAV (P06756-2)	P06756	eNPETEEDVGPVVQHIYELR	1	73.18	34.2259	73.18	1.008	0.2768	0.6275	0.8837	1.047	1.645	1.339	1.443
Cluster of Isoform 2 of Integrin alpha-V OS=Homo sapiens GN=ITGAV (P06756-2)	P06756	ePVGTcFLQDGTk	1	90.46	36.3869	90.46	1.115	0.471	0.4587	0.6298
Cluster of Isoform 2 of Integrin alpha-V OS=Homo sapiens GN=ITGAV (P06756-2)	P06756	eQLQPHENGEGNSET	0.95	22.5	25.9329	22.5	0.9021	0.6763	0.4621	0.5382
Cluster of Isoform 2 of Integrin alpha-V OS=Homo sapiens GN=ITGAV (P06756-2)	P06756	fDLQIQSSNLFDk	0.92	23.79	37.2852	15.75					0.9622	1.465	1.148	2.072
Cluster of Isoform 2 of Integrin alpha-V OS=Homo sapiens GN=ITGAV (P06756-2)	P06756	fGSAIAPLGDLDQDGFNDIAIAAPYGGEDk	0.98	38.56	38.0733	38.56					1.343	1.471	1.189	1.426
Cluster of Isoform 2 of Integrin alpha-V OS=Homo sapiens GN=ITGAV (P06756-2)	P06756	fGSAIAPLGDLDQDGFNDIAIAAPYGGEDkk	1	39.97	33.9023	39.97					1.314	1.315	1.262	1.537
Cluster of Isoform 2 of Integrin alpha-V OS=Homo sapiens GN=ITGAV (P06756-2)	P06756	gIVYIFNGR	0.92	32.1	38.0489	25.38	0.6329	0.536	0.8495	0.5795	0.9086	1.702	1.2	1.773
Cluster of Isoform 2 of Integrin alpha-V OS=Homo sapiens GN=ITGAV (P06756-2)	P06756	lEVSVDSDQk	1	71.67	37.6283	62.76	1.081	0.5676	0.4392	0.5629	1.028	1.328	1.451	1.694
Cluster of Isoform 2 of Integrin alpha-V OS=Homo sapiens GN=ITGAV (P06756-2)	P06756	lNGFEVFAR	0.99	29.92	38.2341	24.6	1.043	0.5557	0.4978	0.526	0.94	1.457	1.553	1.57
Cluster of Isoform 2 of Integrin alpha-V OS=Homo sapiens GN=ITGAV (P06756-2)	P06756	nGYPDLIVGAFGVDR	0.94	18.64	36.9046	18.64	1.077	0.3827	0.4818	0.7794	1.275	1.809	1.067	1.33
Cluster of Isoform 2 of Integrin alpha-V OS=Homo sapiens GN=ITGAV (P06756-2)	P06756	nNGPSSFSk	0.96	32.45	41.3748	21.79	1.07	0.6378	0.4446	0.4999
Cluster of Isoform 2 of Integrin alpha-V OS=Homo sapiens GN=ITGAV (P06756-2)	P06756	qAHILLDcGEDNVckPk	1	47.87	36.4128	47.87	1.013	0.5136	0.4712	0.6187
Cluster of Isoform 2 of Integrin alpha-V OS=Homo sapiens GN=ITGAV (P06756-2)	P06756	qVVcDLGNPMk	1	64.38	39.1777	32.55	0.9762	0.5424	0.4979	0.5756	1.59	1.683	1.075	1.166
Cluster of Isoform 2 of Integrin alpha-V OS=Homo sapiens GN=ITGAV (P06756-2)	P06756	sLLWTETFMNk	0.92	21.04	37.5595	16.73	1.312	0.3391	0.511	0.6672
Cluster of Isoform 2 of Integrin alpha-V OS=Homo sapiens GN=ITGAV (P06756-2)	P06756	sSASFNVIEFPYk	1	65.49	37.2526	62.59	1.024	0.4747	0.4159	0.7507	1.089	1.323	1.241	1.834
Cluster of Isoform 2 of Integrin alpha-V OS=Homo sapiens GN=ITGAV (P06756-2)	P06756	sTGLNAVPSQILEGQWAAR	1	55.03	36.7357	53.53	1.112	0.4475	0.4668	0.6004	0.6115	1.269	1.736	1.189
Cluster of Isoform 2 of Integrin alpha-V OS=Homo sapiens GN=ITGAV (P06756-2)	P06756	tcSLPGTALk	1	59.25	38.6682	47.76	0.9273	0.4806	0.5963	0.5656	0.9298	1.429	1.386	1.521
Cluster of Isoform 2 of Integrin alpha-V OS=Homo sapiens GN=ITGAV (P06756-2)	P06756	tLGMVYIYDGk	1	66.11	38.0044	60.64	0.9676	0.5572	0.4548	0.6189
Cluster of Isoform 2 of Integrin alpha-V OS=Homo sapiens GN=ITGAV (P06756-2)	P06756	tVEYAPcR	0.97	24.15	35.2283	19.71	0.9475	0.6262	0.4971	0.5144
Cluster of Isoform 2 of Integrin alpha-V OS=Homo sapiens GN=ITGAV (P06756-2)	P06756	vScFNVR	0.87	19.25	36.8485	16.51					1.227	1.414	1.612	1.199
Cluster of Isoform 2 of Integrin alpha-V OS=Homo sapiens GN=ITGAV (P06756-2)	P06756	vSPVVSHk	0.99	44.57	36.7449	36.77	0.9844	0.5176	0.4501	0.6617
Cluster of Isoform 2 of Integrin alpha-V OS=Homo sapiens GN=ITGAV (P06756-2)	P06756	yDPNVYSIk	1	43.06	37.5876	37.34	1.1	0.5211	0.4423	0.5986	0.9923	1.442	1.53	1.532
Cluster of Isoform 2 of Integrin alpha-V OS=Homo sapiens GN=ITGAV (P06756-2)	P06756	yNNQLATR	0.99	36.56	37.5251	35.4	1.045	0.5142	0.431	0.655	0.8409	1.516	1.646	1.598
Isoform 2 of Integrin alpha-V OS=Homo sapiens GN=ITGAV	P06756	aGTQLLAGLR	1	42.09	37.6708	25.17	0.8175	0.4241	0.7434	0.5888	1.017	1.397	1.576	1.507
Isoform 2 of Integrin alpha-V OS=Homo sapiens GN=ITGAV	P06756	aSGDFQTTk	1	65.19	37.1122	51.56	1.128	0.4856	0.4331	0.6395
Isoform 2 of Integrin alpha-V OS=Homo sapiens GN=ITGAV	P06756	cDWSSTR	0.61	22.78	32.6126	15.06	0.9519	0.5926	0.5366	0.5013
Isoform 2 of Integrin alpha-V OS=Homo sapiens GN=ITGAV	P06756	cQPIEFDATGNR	1	46.91	32.9732	42.62	1.142	0.5067	0.4446	0.59
Isoform 2 of Integrin alpha-V OS=Homo sapiens GN=ITGAV	P06756	dDPLEFk	0.9	55.15	37.9274	40.04	0.9576	0.5706	0.4339	0.6359	1.017	1.327	1.332	1.847
Isoform 2 of Integrin alpha-V OS=Homo sapiens GN=ITGAV	P06756	eNPETEEDVGPVVQHIYELR	1	73.18	34.2259	73.18	1.008	0.2768	0.6275	0.8837	1.047	1.645	1.339	1.443
Isoform 2 of Integrin alpha-V OS=Homo sapiens GN=ITGAV	P06756	ePVGTcFLQDGTk	1	90.46	36.3869	90.46	1.115	0.471	0.4587	0.6298
Isoform 2 of Integrin alpha-V OS=Homo sapiens GN=ITGAV	P06756	eQLQPHENGEGNSET	0.95	22.5	25.9329	22.5	0.9021	0.6763	0.4621	0.5382
Isoform 2 of Integrin alpha-V OS=Homo sapiens GN=ITGAV	P06756	fDLQIQSSNLFDk	0.92	23.79	37.2852	15.75					0.9622	1.465	1.148	2.072
Isoform 2 of Integrin alpha-V OS=Homo sapiens GN=ITGAV	P06756	fGSAIAPLGDLDQDGFNDIAIAAPYGGEDk	0.98	38.56	38.0733	38.56					1.343	1.471	1.189	1.426
Isoform 2 of Integrin alpha-V OS=Homo sapiens GN=ITGAV	P06756	fGSAIAPLGDLDQDGFNDIAIAAPYGGEDkk	1	39.97	33.9023	39.97					1.314	1.315	1.262	1.537
Isoform 2 of Integrin alpha-V OS=Homo sapiens GN=ITGAV	P06756	gIVYIFNGR	0.92	32.1	38.0489	25.38	0.6329	0.536	0.8495	0.5795	0.9086	1.702	1.2	1.773
Isoform 2 of Integrin alpha-V OS=Homo sapiens GN=ITGAV	P06756	lEVSVDSDQk	1	71.67	37.6283	62.76	1.081	0.5676	0.4392	0.5629	1.028	1.328	1.451	1.694
Isoform 2 of Integrin alpha-V OS=Homo sapiens GN=ITGAV	P06756	lNGFEVFAR	0.99	29.92	38.2341	24.6	1.043	0.5557	0.4978	0.526	0.94	1.457	1.553	1.57
Isoform 2 of Integrin alpha-V OS=Homo sapiens GN=ITGAV	P06756	nGYPDLIVGAFGVDR	0.94	18.64	36.9046	18.64	1.077	0.3827	0.4818	0.7794	1.275	1.809	1.067	1.33
Isoform 2 of Integrin alpha-V OS=Homo sapiens GN=ITGAV	P06756	nNGPSSFSk	0.96	32.45	41.3748	21.79	1.07	0.6378	0.4446	0.4999
Isoform 2 of Integrin alpha-V OS=Homo sapiens GN=ITGAV	P06756	qAHILLDcGEDNVckPk	1	47.87	36.4128	47.87	1.013	0.5136	0.4712	0.6187
Isoform 2 of Integrin alpha-V OS=Homo sapiens GN=ITGAV	P06756	qVVcDLGNPMk	1	64.38	39.1777	32.55	0.9762	0.5424	0.4979	0.5756	1.59	1.683	1.075	1.166
Isoform 2 of Integrin alpha-V OS=Homo sapiens GN=ITGAV	P06756	sLLWTETFMNk	0.92	21.04	37.5595	16.73	1.312	0.3391	0.511	0.6672
Isoform 2 of Integrin alpha-V OS=Homo sapiens GN=ITGAV	P06756	sSASFNVIEFPYk	1	65.49	37.2526	62.59	1.024	0.4747	0.4159	0.7507	1.089	1.323	1.241	1.834
Isoform 2 of Integrin alpha-V OS=Homo sapiens GN=ITGAV	P06756	sTGLNAVPSQILEGQWAAR	1	55.03	36.7357	53.53	1.112	0.4475	0.4668	0.6004	0.6115	1.269	1.736	1.189
Isoform 2 of Integrin alpha-V OS=Homo sapiens GN=ITGAV	P06756	tcSLPGTALk	1	59.25	38.6682	47.76	0.9273	0.4806	0.5963	0.5656	0.9298	1.429	1.386	1.521
Isoform 2 of Integrin alpha-V OS=Homo sapiens GN=ITGAV	P06756	tLGMVYIYDGk	1	66.11	38.0044	60.64	0.9676	0.5572	0.4548	0.6189
Isoform 2 of Integrin alpha-V OS=Homo sapiens GN=ITGAV	P06756	tVEYAPcR	0.97	24.15	35.2283	19.71	0.9475	0.6262	0.4971	0.5144
Isoform 2 of Integrin alpha-V OS=Homo sapiens GN=ITGAV	P06756	vScFNVR	0.87	19.25	36.8485	16.51					1.227	1.414	1.612	1.199
Isoform 2 of Integrin alpha-V OS=Homo sapiens GN=ITGAV	P06756	vSPVVSHk	0.99	44.57	36.7449	36.77	0.9844	0.5176	0.4501	0.6617
Isoform 2 of Integrin alpha-V OS=Homo sapiens GN=ITGAV	P06756	yDPNVYSIk	1	43.06	37.5876	37.34	1.1	0.5211	0.4423	0.5986	0.9923	1.442	1.53	1.532
Isoform 2 of Integrin alpha-V OS=Homo sapiens GN=ITGAV	P06756	yNNQLATR	0.99	36.56	37.5251	35.4	1.045	0.5142	0.431	0.655	0.8409	1.516	1.646	1.598
Cluster of Complement component C8 alpha chain OS=Homo sapiens GN=C8A PE=1 SV=2 (P07357)	P07357	aIDEDcSQYEPIPGSQk	1	56	33.1931	56	0.9917	0.9217	1.703	2.111	0.9659	0.6429	0.3918	0.4231
Cluster of Complement component C8 alpha chain OS=Homo sapiens GN=C8A PE=1 SV=2 (P07357)	P07357	aLDQYLMEFNAcR	1	44.85	32.7554	44.85	1.322	1.212	1.561	1.333
Cluster of Complement component C8 alpha chain OS=Homo sapiens GN=C8A PE=1 SV=2 (P07357)	P07357	aMAVEDIISR	1	52.88	38.0516	38.52	1.086	0.8791	1.941	1.773
Cluster of Complement component C8 alpha chain OS=Homo sapiens GN=C8A PE=1 SV=2 (P07357)	P07357	cGPcFNNGVPILEGTScR	0.97	30.74	35.5121	30.74	1.363	1.052	1.47	1.529
Cluster of Complement component C8 alpha chain OS=Homo sapiens GN=C8A PE=1 SV=2 (P07357)	P07357	ecDNPAPQNGGAScPGR	0.74	18.87	25	18.87	0.6402	1.745	1.217	1.576
Cluster of Complement component C8 alpha chain OS=Homo sapiens GN=C8A PE=1 SV=2 (P07357)	P07357	fGGTIcSGDIWDQAScSSSTTcVR	1	71.16	25	71.16	0.9727	1.115	1.304	2.323
Cluster of Complement component C8 alpha chain OS=Homo sapiens GN=C8A PE=1 SV=2 (P07357)	P07357	hTSLGPLEAk	1	71.74	38.2066	58.83	0.8258	1.243	1.586	1.979
Cluster of Complement component C8 alpha chain OS=Homo sapiens GN=C8A PE=1 SV=2 (P07357)	P07357	iNVGGGLSGDHck	1	60.33	36.8913	60.33	1.048	0.7981	1.798	2.187
Cluster of Complement component C8 alpha chain OS=Homo sapiens GN=C8A PE=1 SV=2 (P07357)	P07357	lGSLGAAcEQTQTEGAk	1	93.6	36.2603	93.14	0.9619	0.9314	1.803	2.02
Cluster of Complement component C8 alpha chain OS=Homo sapiens GN=C8A PE=1 SV=2 (P07357)	P07357	lYYGDDEk	0.99	40.64	28.8138	40.64	1.092	1.051	1.787	1.637
Cluster of Complement component C8 alpha chain OS=Homo sapiens GN=C8A PE=1 SV=2 (P07357)	P07357	mESLGITSR	1	33.1	38.1204	26.39	0.882	1.106	1.835	1.836	1.04	0.5004	0.347	0.5696
Cluster of Complement component C8 alpha chain OS=Homo sapiens GN=C8A PE=1 SV=2 (P07357)	P07357	qAQcGQDFQck	1	64.64	31.7609	62.71	0.8318	0.9818	1.672	2.407
Cluster of Complement component C8 alpha chain OS=Homo sapiens GN=C8A PE=1 SV=2 (P07357)	P07357	rEcDNPAPQNGGAScPGR	0.82	17.26	25	17.26	0.8827	2.418	1.299	1.185
Cluster of Complement component C8 alpha chain OS=Homo sapiens GN=C8A PE=1 SV=2 (P07357)	P07357	sLLQPNk	0.9	32.69	37.5005	14.99	1.041	0.7108	1.958	2.267
Complement component C8 alpha chain OS=Homo sapiens GN=C8A PE=1 SV=2	P07357	aIDEDcSQYEPIPGSQk	1	56	33.1931	56	0.9917	0.9217	1.703	2.111	0.9659	0.6429	0.3918	0.4231
Complement component C8 alpha chain OS=Homo sapiens GN=C8A PE=1 SV=2	P07357	aLDQYLMEFNAcR	1	44.85	32.7554	44.85	1.322	1.212	1.561	1.333
Complement component C8 alpha chain OS=Homo sapiens GN=C8A PE=1 SV=2	P07357	aMAVEDIISR	1	52.88	38.0516	38.52	1.086	0.8791	1.941	1.773
Complement component C8 alpha chain OS=Homo sapiens GN=C8A PE=1 SV=2	P07357	cGPcFNNGVPILEGTScR	0.97	30.74	35.5121	30.74	1.363	1.052	1.47	1.529
Complement component C8 alpha chain OS=Homo sapiens GN=C8A PE=1 SV=2	P07357	ecDNPAPQNGGAScPGR	0.74	18.87	25	18.87	0.6402	1.745	1.217	1.576
Complement component C8 alpha chain OS=Homo sapiens GN=C8A PE=1 SV=2	P07357	fGGTIcSGDIWDQAScSSSTTcVR	1	71.16	25	71.16	0.9727	1.115	1.304	2.323
Complement component C8 alpha chain OS=Homo sapiens GN=C8A PE=1 SV=2	P07357	hTSLGPLEAk	1	71.74	38.2066	58.83	0.8258	1.243	1.586	1.979
Complement component C8 alpha chain OS=Homo sapiens GN=C8A PE=1 SV=2	P07357	iNVGGGLSGDHck	1	60.33	36.8913	60.33	1.048	0.7981	1.798	2.187
Complement component C8 alpha chain OS=Homo sapiens GN=C8A PE=1 SV=2	P07357	lGSLGAAcEQTQTEGAk	1	93.6	36.2603	93.14	0.9619	0.9314	1.803	2.02
Complement component C8 alpha chain OS=Homo sapiens GN=C8A PE=1 SV=2	P07357	lYYGDDEk	0.99	40.64	28.8138	40.64	1.092	1.051	1.787	1.637
Complement component C8 alpha chain OS=Homo sapiens GN=C8A PE=1 SV=2	P07357	mESLGITSR	1	33.1	38.1204	26.39	0.882	1.106	1.835	1.836	1.04	0.5004	0.347	0.5696
Complement component C8 alpha chain OS=Homo sapiens GN=C8A PE=1 SV=2	P07357	qAQcGQDFQck	1	64.64	31.7609	62.71	0.8318	0.9818	1.672	2.407
Complement component C8 alpha chain OS=Homo sapiens GN=C8A PE=1 SV=2	P07357	rEcDNPAPQNGGAScPGR	0.82	17.26	25	17.26	0.8827	2.418	1.299	1.185
Complement component C8 alpha chain OS=Homo sapiens GN=C8A PE=1 SV=2	P07357	sLLQPNk	0.9	32.69	37.5005	14.99	1.041	0.7108	1.958	2.267
Cluster of Complement component C8 beta chain OS=Homo sapiens GN=C8B PE=1 SV=3 (P07358)	P07358	cDcIcPVGSQGLAcEVSYR	0.99	29.62	25	29.62	1.461	0.9866	1.599	1.213
Cluster of Complement component C8 beta chain OS=Homo sapiens GN=C8B PE=1 SV=3 (P07358)	P07358	cEGFVcAQTGR	1	41.52	27.9657	41.52	0.8836	1.2	1.346	1.96
Cluster of Complement component C8 beta chain OS=Homo sapiens GN=C8B PE=1 SV=3 (P07358)	P07358	eVEDcVTNRPcR	0.93	18.7	30.77	18.7					1.066	0.4113	0.2735	0.4365
Cluster of Complement component C8 beta chain OS=Homo sapiens GN=C8B PE=1 SV=3 (P07358)	P07358	eYESYSDFER	0.6	1.07	25	1.07	0.83	1.142	1.906	1.548	0.7974	0.3629	0.6505	0.278
Cluster of Complement component C8 beta chain OS=Homo sapiens GN=C8B PE=1 SV=3 (P07358)	P07358	gILNEIk	0.74	27.13	37.5213	10.72	1.042	1.008	1.509	1.773
Cluster of Complement component C8 beta chain OS=Homo sapiens GN=C8B PE=1 SV=3 (P07358)	P07358	iPGIFELGISSQSDR	0.91	24.9	37.5853	15.16	0.3604	1.365	1.435	1.799
Cluster of Complement component C8 beta chain OS=Homo sapiens GN=C8B PE=1 SV=3 (P07358)	P07358	kPYNVESYTPQTQGk	0.67	15.93	36.5369	15.93	0.9542	0.9701	1.51	2.001
Cluster of Complement component C8 beta chain OS=Homo sapiens GN=C8B PE=1 SV=3 (P07358)	P07358	lLcNGDNDcGDQSDEANcR	1	44.73	33.7676	44.73	2.047	0.6445	1.544	1.373
Cluster of Complement component C8 beta chain OS=Homo sapiens GN=C8B PE=1 SV=3 (P07358)	P07358	lPLEYSYGEYR	1	33.25	35.4432	33.25	1.144	1.11	1.318	1.699
Cluster of Complement component C8 beta chain OS=Homo sapiens GN=C8B PE=1 SV=3 (P07358)	P07358	qALEEFQk	0.99	52.62	38.379	37.38	1.175	0.9231	1.491	1.729
Cluster of Complement component C8 beta chain OS=Homo sapiens GN=C8B PE=1 SV=3 (P07358)	P07358	sDLEVAHYk	1	46.94	38.3353	27.03	0.9543	0.7954	1.753	2.102
Cluster of Complement component C8 beta chain OS=Homo sapiens GN=C8B PE=1 SV=3 (P07358)	P07358	sGFSFGFk	0.99	40.18	38.7552	35.61					1.148	0.3392	0.2979	0.4512
Cluster of Complement component C8 beta chain OS=Homo sapiens GN=C8B PE=1 SV=3 (P07358)	P07358	sLMLHYEFLQR	1	32.53	37.6767	27.9	1.349	0.7419	1.64	1.704
Complement component C8 beta chain OS=Homo sapiens GN=C8B PE=1 SV=3	P07358	cDcIcPVGSQGLAcEVSYR	0.99	29.62	25	29.62	1.461	0.9866	1.599	1.213
Complement component C8 beta chain OS=Homo sapiens GN=C8B PE=1 SV=3	P07358	cEGFVcAQTGR	1	41.52	27.9657	41.52	0.8836	1.2	1.346	1.96
Complement component C8 beta chain OS=Homo sapiens GN=C8B PE=1 SV=3	P07358	eVEDcVTNRPcR	0.93	18.7	30.77	18.7					1.066	0.4113	0.2735	0.4365
Complement component C8 beta chain OS=Homo sapiens GN=C8B PE=1 SV=3	P07358	eYESYSDFER	0.6	1.07	25	1.07	0.83	1.142	1.906	1.548	0.7974	0.3629	0.6505	0.278
Complement component C8 beta chain OS=Homo sapiens GN=C8B PE=1 SV=3	P07358	gILNEIk	0.74	27.13	37.5213	10.72	1.042	1.008	1.509	1.773
Complement component C8 beta chain OS=Homo sapiens GN=C8B PE=1 SV=3	P07358	iPGIFELGISSQSDR	0.91	24.9	37.5853	15.16	0.3604	1.365	1.435	1.799
Complement component C8 beta chain OS=Homo sapiens GN=C8B PE=1 SV=3	P07358	kPYNVESYTPQTQGk	0.67	15.93	36.5369	15.93	0.9542	0.9701	1.51	2.001
Complement component C8 beta chain OS=Homo sapiens GN=C8B PE=1 SV=3	P07358	lLcNGDNDcGDQSDEANcR	1	44.73	33.7676	44.73	2.047	0.6445	1.544	1.373
Complement component C8 beta chain OS=Homo sapiens GN=C8B PE=1 SV=3	P07358	lPLEYSYGEYR	1	33.25	35.4432	33.25	1.144	1.11	1.318	1.699
Complement component C8 beta chain OS=Homo sapiens GN=C8B PE=1 SV=3	P07358	qALEEFQk	0.99	52.62	38.379	37.38	1.175	0.9231	1.491	1.729
Complement component C8 beta chain OS=Homo sapiens GN=C8B PE=1 SV=3	P07358	sDLEVAHYk	1	46.94	38.3353	27.03	0.9543	0.7954	1.753	2.102
Complement component C8 beta chain OS=Homo sapiens GN=C8B PE=1 SV=3	P07358	sGFSFGFk	0.99	40.18	38.7552	35.61					1.148	0.3392	0.2979	0.4512
Complement component C8 beta chain OS=Homo sapiens GN=C8B PE=1 SV=3	P07358	sLMLHYEFLQR	1	32.53	37.6767	27.9	1.349	0.7419	1.64	1.704
Cluster of Complement component C8 gamma chain OS=Homo sapiens GN=C8G PE=1 SV=3 (P07360)	P07360	aEATTLHVAPQGTAMAVSTFR	1	52.7	36.2737	52.7	1.348	1.026	0.9274	1.526	1.024	0.3499	0.3991	0.4834
Cluster of Complement component C8 gamma chain OS=Homo sapiens GN=C8G PE=1 SV=3 (P07360)	P07360	aGQLSVk	0.56	16.22	39.1281	12.42	0.918	0.843	1.39	1.808
Cluster of Complement component C8 gamma chain OS=Homo sapiens GN=C8G PE=1 SV=3 (P07360)	P07360	fLQEQGHR	0.72	17.04	37.1341	13.42	0.9225	0.7386	1.466	1.959
Cluster of Complement component C8 gamma chain OS=Homo sapiens GN=C8G PE=1 SV=3 (P07360)	P07360	kLDGIcWQVR	1	31.51	38.1836	31.51	1.1	0.9741	1.301	1.404
Cluster of Complement component C8 gamma chain OS=Homo sapiens GN=C8G PE=1 SV=3 (P07360)	P07360	qLYGDTGVLGR	1	47.03	38.3059	43.47	1.172	0.9465	1.184	1.49
Cluster of Complement component C8 gamma chain OS=Homo sapiens GN=C8G PE=1 SV=3 (P07360)	P07360	rPASPISTIQPk	0.91	18.85	36.1899	17.34	0.7905	0.8333	1.577	1.884	0.9923	0.4413	0.2599	0.6073
Cluster of Complement component C8 gamma chain OS=Homo sapiens GN=C8G PE=1 SV=3 (P07360)	P07360	sLPVSDSVLSGFEQR	1	114.55	37.2526	112.24	0.9694	0.6776	1.371	2.189
Cluster of Complement component C8 gamma chain OS=Homo sapiens GN=C8G PE=1 SV=3 (P07360)	P07360	vQEAHLTEDQIFYFPk	1	61.23	36.4414	60.43	1.064	0.9622	1.151	1.667
Complement component C8 gamma chain OS=Homo sapiens GN=C8G PE=1 SV=3	P07360	aEATTLHVAPQGTAMAVSTFR	1	52.7	36.2737	52.7	1.348	1.026	0.9274	1.526	1.024	0.3499	0.3991	0.4834
Complement component C8 gamma chain OS=Homo sapiens GN=C8G PE=1 SV=3	P07360	aGQLSVk	0.56	16.22	39.1281	12.42	0.918	0.843	1.39	1.808
Complement component C8 gamma chain OS=Homo sapiens GN=C8G PE=1 SV=3	P07360	fLQEQGHR	0.72	17.04	37.1341	13.42	0.9225	0.7386	1.466	1.959
Complement component C8 gamma chain OS=Homo sapiens GN=C8G PE=1 SV=3	P07360	kLDGIcWQVR	1	31.51	38.1836	31.51	1.1	0.9741	1.301	1.404
Complement component C8 gamma chain OS=Homo sapiens GN=C8G PE=1 SV=3	P07360	qLYGDTGVLGR	1	47.03	38.3059	43.47	1.172	0.9465	1.184	1.49
Complement component C8 gamma chain OS=Homo sapiens GN=C8G PE=1 SV=3	P07360	rPASPISTIQPk	0.91	18.85	36.1899	17.34	0.7905	0.8333	1.577	1.884	0.9923	0.4413	0.2599	0.6073
Complement component C8 gamma chain OS=Homo sapiens GN=C8G PE=1 SV=3	P07360	sLPVSDSVLSGFEQR	1	114.55	37.2526	112.24	0.9694	0.6776	1.371	2.189
Complement component C8 gamma chain OS=Homo sapiens GN=C8G PE=1 SV=3	P07360	vQEAHLTEDQIFYFPk	1	61.23	36.4414	60.43	1.064	0.9622	1.151	1.667
Carbonic anhydrase 3 OS=Homo sapiens GN=CA3 PE=1 SV=3	P07451	gGPLPGPYR	0.93	19.61	37.6634	17.96					0.8837	2.149	1.655	1.299
Carbonic anhydrase 3 OS=Homo sapiens GN=CA3 PE=1 SV=3	P07451	vVFDDTYDR	1	37.24	32.8623	37.24	1	0.4841	0.3243	0.2717	1.095	2.135	1.379	1.267
Cluster of Carbonic anhydrase 3 OS=Homo sapiens GN=CA3 PE=1 SV=3 (P07451)	P07451	gGPLPGPYR	0.93	19.61	37.6634	17.96					0.8837	2.149	1.655	1.299
Cluster of Carbonic anhydrase 3 OS=Homo sapiens GN=CA3 PE=1 SV=3 (P07451)	P07451	vVFDDTYDR	1	37.24	32.8623	37.24	1	0.4841	0.3243	0.2717	1.095	2.135	1.379	1.267
Cluster of Trypsin-1 OS=Homo sapiens GN=PRSS1 PE=1 SV=1 (P07477)	P07477	nkPGVYTk	0.82	20.86	37.721	15.71	0.947	0.1413	0.07769	0.05219	0.9	2.336	1.763	2.471
Cluster of Trypsin-1 OS=Homo sapiens GN=PRSS1 PE=1 SV=1 (P07477)	P07477	tLDNDILLIk	1	38.93	36.3829	27.28	1	0.0897	0.27	0.08523
Cluster of Trypsin-1 OS=Homo sapiens GN=PRSS1 PE=1 SV=1 (P07477)	P07477	tLNNDIMLIk	1	59.69	38.2073	45.99	1.205	0.0908	0.07201	0.04671	1.132	2.102	1.766	2.227
Trypsin-1 OS=Homo sapiens GN=PRSS1 PE=1 SV=1	P07477	nkPGVYTk	0.82	20.86	37.721	15.71	0.947	0.1413	0.07769	0.05219	0.9	2.336	1.763	2.471
Trypsin-1 OS=Homo sapiens GN=PRSS1 PE=1 SV=1	P07477	tLNNDIMLIk	1	59.69	38.2073	45.99	1.205	0.0908	0.07201	0.04671	1.132	2.102	1.766	2.227
Cluster of Heterogeneous nuclear ribonucleoproteins C1/C2 OS=Homo sapiens GN=HNRNPC PE=1 SV=4 (P07910)	P07910	aAVAGEDGR	1	54.34	36.6717	39.49	1.099	0.9421	0.5047	0.4687
Cluster of Heterogeneous nuclear ribonucleoproteins C1/C2 OS=Homo sapiens GN=HNRNPC PE=1 SV=4 (P07910)	P07910	gDDLQAIk	0.99	51.17	39.0924	30.52	0.8927	0.8984	0.5431	0.5624	1.36	1.036	1.255	1.45
Cluster of Heterogeneous nuclear ribonucleoproteins C1/C2 OS=Homo sapiens GN=HNRNPC PE=1 SV=4 (P07910)	P07910	gDDQLELIk	1	68.32	38.3916	58.07					1.12	1.205	1.042	1.823
Cluster of Heterogeneous nuclear ribonucleoproteins C1/C2 OS=Homo sapiens GN=HNRNPC PE=1 SV=4 (P07910)	P07910	gDDQLELIkDDEk	1	45.1	36.9293	45.1	0.7321	1.474	0.5087	0.446	1.059	0.9098	1.309	2.032
Cluster of Heterogeneous nuclear ribonucleoproteins C1/C2 OS=Homo sapiens GN=HNRNPC PE=1 SV=4 (P07910)	P07910	gFAFVQYVNER	0.67	20.8	35.7944	16.23	0.983	0.7628	0.5699	0.5714	0.947	1.319	1.092	1.881
Cluster of Heterogeneous nuclear ribonucleoproteins C1/C2 OS=Homo sapiens GN=HNRNPC PE=1 SV=4 (P07910)	P07910	gFAFVQyVNER	0.98	23.48	37.4547	23.48					0.9494	1.405	1.098	1.75
Cluster of Heterogeneous nuclear ribonucleoproteins C1/C2 OS=Homo sapiens GN=HNRNPC PE=1 SV=4 (P07910)	P07910	iVGcSVHk	0.92	22.06	38.2171	18.52					0.8148	1.488	0.8396	2.519
Cluster of Heterogeneous nuclear ribonucleoproteins C1/C2 OS=Homo sapiens GN=HNRNPC PE=1 SV=4 (P07910)	P07910	kSDVEAIFSk	0.98	33.59	37.4764	18.76	0.7294	0.6998	0.6469	0.7467	0.9683	1.258	1.172	1.796
Cluster of Heterogeneous nuclear ribonucleoproteins C1/C2 OS=Homo sapiens GN=HNRNPC PE=1 SV=4 (P07910)	P07910	lkGDDLQAIk	0.91	30.61	35.9748	15.32	0.6971	0.9559	0.5473	0.6717
Cluster of Heterogeneous nuclear ribonucleoproteins C1/C2 OS=Homo sapiens GN=HNRNPC PE=1 SV=4 (P07910)	P07910	mIAGQVLDINLAAEPk	1	96.45	36.7824	95.11	0.9161	0.6855	0.6096	0.6427	1.042	1.355	1.102	1.647
Cluster of Heterogeneous nuclear ribonucleoproteins C1/C2 OS=Homo sapiens GN=HNRNPC PE=1 SV=4 (P07910)	P07910	mYSYPAR	0.85	24.47	32.8285	13.73					0.8823	1.464	1.345	1.476
Cluster of Heterogeneous nuclear ribonucleoproteins C1/C2 OS=Homo sapiens GN=HNRNPC PE=1 SV=4 (P07910)	P07910	nDkSEEEQSSSSVk	1	57.66	34.979	57.66	0.7242	0.9171	0.7259	0.508	1.316	1.117	1.677	1.041
Cluster of Heterogeneous nuclear ribonucleoproteins C1/C2 OS=Homo sapiens GN=HNRNPC PE=1 SV=4 (P07910)	P07910	qAVEMkNDkSEEEQSSSSVk	0.82	17.24	35.2414	17.24	0.8421	0.5049	0.7591	0.7589
Cluster of Heterogeneous nuclear ribonucleoproteins C1/C2 OS=Homo sapiens GN=HNRNPC PE=1 SV=4 (P07910)	P07910	qkVDSLLENLEk	1	44.43	36.6238	40.2	0.7236	0.8732	0.5952	0.6512
Cluster of Heterogeneous nuclear ribonucleoproteins C1/C2 OS=Homo sapiens GN=HNRNPC PE=1 SV=4 (P07910)	P07910	sDVEAIFSk	1	48.92	38.0407	31.84	1.154	0.6851	0.4646	0.6648	0.862	1.438	1.178	1.755
Cluster of Heterogeneous nuclear ribonucleoproteins C1/C2 OS=Homo sapiens GN=HNRNPC PE=1 SV=4 (P07910)	P07910	vDSLLENLEk	1	35.2	38.4634	30.23	0.8207	0.888	0.5943	0.5636
Cluster of Heterogeneous nuclear ribonucleoproteins C1/C2 OS=Homo sapiens GN=HNRNPC PE=1 SV=4 (P07910)	P07910	vPPPPPIAR	0.94	27.93	37.9064	27.93	1.377	0.8486	0.4172	0.5066	0.9161	1.448	1.199	1.66
Cluster of Heterogeneous nuclear ribonucleoproteins C1/C2 OS=Homo sapiens GN=HNRNPC PE=1 SV=4 (P07910)	P07910	vPPPPPIARAVVPSk	0.81	33.64	35.8816	22.06	0.9402	0.7938	0.3879	0.8461
Heterogeneous nuclear ribonucleoproteins C1/C2 OS=Homo sapiens GN=HNRNPC PE=1 SV=4	P07910	aAVAGEDGR	1	54.34	36.6717	39.49	1.099	0.9421	0.5047	0.4687
Heterogeneous nuclear ribonucleoproteins C1/C2 OS=Homo sapiens GN=HNRNPC PE=1 SV=4	P07910	gDDLQAIk	0.99	51.17	39.0924	30.52	0.8927	0.8984	0.5431	0.5624	1.36	1.036	1.255	1.45
Heterogeneous nuclear ribonucleoproteins C1/C2 OS=Homo sapiens GN=HNRNPC PE=1 SV=4	P07910	gDDQLELIk	1	68.32	38.3916	58.07					1.12	1.205	1.042	1.823
Heterogeneous nuclear ribonucleoproteins C1/C2 OS=Homo sapiens GN=HNRNPC PE=1 SV=4	P07910	gDDQLELIkDDEk	1	45.1	36.9293	45.1	0.7321	1.474	0.5087	0.446	1.059	0.9098	1.309	2.032
Heterogeneous nuclear ribonucleoproteins C1/C2 OS=Homo sapiens GN=HNRNPC PE=1 SV=4	P07910	gFAFVQYVNER	0.67	20.8	35.7944	16.23	0.983	0.7628	0.5699	0.5714	0.947	1.319	1.092	1.881
Heterogeneous nuclear ribonucleoproteins C1/C2 OS=Homo sapiens GN=HNRNPC PE=1 SV=4	P07910	gFAFVQyVNER	0.98	23.48	37.4547	23.48					0.9494	1.405	1.098	1.75
Heterogeneous nuclear ribonucleoproteins C1/C2 OS=Homo sapiens GN=HNRNPC PE=1 SV=4	P07910	iVGcSVHk	0.92	22.06	38.2171	18.52					0.8148	1.488	0.8396	2.519
Heterogeneous nuclear ribonucleoproteins C1/C2 OS=Homo sapiens GN=HNRNPC PE=1 SV=4	P07910	kSDVEAIFSk	0.98	33.59	37.4764	18.76	0.7294	0.6998	0.6469	0.7467	0.9683	1.258	1.172	1.796
Heterogeneous nuclear ribonucleoproteins C1/C2 OS=Homo sapiens GN=HNRNPC PE=1 SV=4	P07910	lkGDDLQAIk	0.91	30.61	35.9748	15.32	0.6971	0.9559	0.5473	0.6717
Heterogeneous nuclear ribonucleoproteins C1/C2 OS=Homo sapiens GN=HNRNPC PE=1 SV=4	P07910	mIAGQVLDINLAAEPk	1	96.45	36.7824	95.11	0.9161	0.6855	0.6096	0.6427	1.042	1.355	1.102	1.647
Heterogeneous nuclear ribonucleoproteins C1/C2 OS=Homo sapiens GN=HNRNPC PE=1 SV=4	P07910	mYSYPAR	0.85	24.47	32.8285	13.73					0.8823	1.464	1.345	1.476
Heterogeneous nuclear ribonucleoproteins C1/C2 OS=Homo sapiens GN=HNRNPC PE=1 SV=4	P07910	nDkSEEEQSSSSVk	1	57.66	34.979	57.66	0.7242	0.9171	0.7259	0.508	1.316	1.117	1.677	1.041
Heterogeneous nuclear ribonucleoproteins C1/C2 OS=Homo sapiens GN=HNRNPC PE=1 SV=4	P07910	qAVEMkNDkSEEEQSSSSVk	0.82	17.24	35.2414	17.24	0.8421	0.5049	0.7591	0.7589
Heterogeneous nuclear ribonucleoproteins C1/C2 OS=Homo sapiens GN=HNRNPC PE=1 SV=4	P07910	qkVDSLLENLEk	1	44.43	36.6238	40.2	0.7236	0.8732	0.5952	0.6512
Heterogeneous nuclear ribonucleoproteins C1/C2 OS=Homo sapiens GN=HNRNPC PE=1 SV=4	P07910	sDVEAIFSk	1	48.92	38.0407	31.84	1.154	0.6851	0.4646	0.6648	0.862	1.438	1.178	1.755
Heterogeneous nuclear ribonucleoproteins C1/C2 OS=Homo sapiens GN=HNRNPC PE=1 SV=4	P07910	vDSLLENLEk	1	35.2	38.4634	30.23	0.8207	0.888	0.5943	0.5636
Heterogeneous nuclear ribonucleoproteins C1/C2 OS=Homo sapiens GN=HNRNPC PE=1 SV=4	P07910	vPPPPPIAR	0.94	27.93	37.9064	27.93	1.377	0.8486	0.4172	0.5066	0.9161	1.448	1.199	1.66
Heterogeneous nuclear ribonucleoproteins C1/C2 OS=Homo sapiens GN=HNRNPC PE=1 SV=4	P07910	vPPPPPIARAVVPSk	0.81	33.64	35.8816	22.06	0.9402	0.7938	0.3879	0.8461
Cluster of Thrombospondin-1 OS=Homo sapiens GN=THBS1 PE=1 SV=2 (P07996)	P07996	aQGYSGLSVk	1	69.73	38.1491	62.53	0.735	1.641	0.9207	1.416
Cluster of Thrombospondin-1 OS=Homo sapiens GN=THBS1 PE=1 SV=2 (P07996)	P07996	aQLYIDcEk	0.99	26.48	37.2746	24.18	0.8172	1.452	0.8916	1.486
Cluster of Thrombospondin-1 OS=Homo sapiens GN=THBS1 PE=1 SV=2 (P07996)	P07996	cENTDPGYNcLPcPPR	1	48.89	25	48.89	0.962	1.328	0.897	1.372
Cluster of Thrombospondin-1 OS=Homo sapiens GN=THBS1 PE=1 SV=2 (P07996)	P07996	dNcPFHYNPAQYDYDR	1	39.52	25	35.16	0.8163	1.28	0.9167	1.642
Cluster of Thrombospondin-1 OS=Homo sapiens GN=THBS1 PE=1 SV=2 (P07996)	P07996	dTDMDGVGDQcDNcPLEHNPDQLDSDSDR	1	53	25	53	1.184	1.593	0.6835	1.219
Cluster of Thrombospondin-1 OS=Homo sapiens GN=THBS1 PE=1 SV=2 (P07996)	P07996	fQDLVDAVR	1	42.47	38.8547	34.11	1.066	1.25	0.9578	1.222
Cluster of Thrombospondin-1 OS=Homo sapiens GN=THBS1 PE=1 SV=2 (P07996)	P07996	fQMIPLDPk	0.94	27.91	38.823	15.3					1.385	0.3998	0.5288	0.577
Cluster of Thrombospondin-1 OS=Homo sapiens GN=THBS1 PE=1 SV=2 (P07996)	P07996	fVFGTTPEDILR	0.72	19.35	37.7122	14.59	0.8672	1.335	0.8722	1.624	1	0.4422	0.7128	0.519
Cluster of Thrombospondin-1 OS=Homo sapiens GN=THBS1 PE=1 SV=2 (P07996)	P07996	gGVNDNFQGVLQNVR	1	60.36	36.6096	60.11	1.403	1.499	1.012	0.7613	0.7665	0.5282	0.5533	0.7545
Cluster of Thrombospondin-1 OS=Homo sapiens GN=THBS1 PE=1 SV=2 (P07996)	P07996	gTLLALER	0.93	32.09	37.7793	15.57	0.9719	1.087	1.359	1.088	0.9862	0.5091	0.7574	0.4463
Cluster of Thrombospondin-1 OS=Homo sapiens GN=THBS1 PE=1 SV=2 (P07996)	P07996	gTSQNDPNWVVR	1	37.55	35.422	32.11	0.8805	1.553	0.9764	1.178
Cluster of Thrombospondin-1 OS=Homo sapiens GN=THBS1 PE=1 SV=2 (P07996)	P07996	iEDANLIPPVPDDk	1	88.58	37.7254	83.96	0.9045	1.536	0.958	1.19
Cluster of Thrombospondin-1 OS=Homo sapiens GN=THBS1 PE=1 SV=2 (P07996)	P07996	iMADSGPIYDk	1	89.17	37.2395	84.47	0.9321	1.456	0.9184	1.261
Cluster of Thrombospondin-1 OS=Homo sapiens GN=THBS1 PE=1 SV=2 (P07996)	P07996	lcNNPTPQFGGk	1	36.31	36.3979	36.31	1.171	1.229	0.8496	1.287
Cluster of Thrombospondin-1 OS=Homo sapiens GN=THBS1 PE=1 SV=2 (P07996)	P07996	mENAELDVPIQSVFTR	1	56.46	35.49	56.46	1	1.195	1.283	1.053
Cluster of Thrombospondin-1 OS=Homo sapiens GN=THBS1 PE=1 SV=2 (P07996)	P07996	qVTQSYWDTNPTR	1	58.63	34.7232	58.59	1.172	1.729	0.6119	1.268
Cluster of Thrombospondin-1 OS=Homo sapiens GN=THBS1 PE=1 SV=2 (P07996)	P07996	tIVTTLQDSIR	0.97	30.22	38.4205	17.49	1.332	1.159	0.8665	1.171
Cluster of Thrombospondin-1 OS=Homo sapiens GN=THBS1 PE=1 SV=2 (P07996)	P07996	vVMYEGk	0.9	41.5	38.1928	35.46	0.8675	1.342	0.9153	1.475
Thrombospondin-1 OS=Homo sapiens GN=THBS1 PE=1 SV=2	P07996	aQGYSGLSVk	1	69.73	38.1491	62.53	0.735	1.641	0.9207	1.416
Thrombospondin-1 OS=Homo sapiens GN=THBS1 PE=1 SV=2	P07996	aQLYIDcEk	0.99	26.48	37.2746	24.18	0.8172	1.452	0.8916	1.486
Thrombospondin-1 OS=Homo sapiens GN=THBS1 PE=1 SV=2	P07996	cENTDPGYNcLPcPPR	1	48.89	25	48.89	0.962	1.328	0.897	1.372
Thrombospondin-1 OS=Homo sapiens GN=THBS1 PE=1 SV=2	P07996	dNcPFHYNPAQYDYDR	1	39.52	25	35.16	0.8163	1.28	0.9167	1.642
Thrombospondin-1 OS=Homo sapiens GN=THBS1 PE=1 SV=2	P07996	dTDMDGVGDQcDNcPLEHNPDQLDSDSDR	1	53	25	53	1.184	1.593	0.6835	1.219
Thrombospondin-1 OS=Homo sapiens GN=THBS1 PE=1 SV=2	P07996	fQDLVDAVR	1	42.47	38.8547	34.11	1.066	1.25	0.9578	1.222
Thrombospondin-1 OS=Homo sapiens GN=THBS1 PE=1 SV=2	P07996	fQMIPLDPk	0.94	27.91	38.823	15.3					1.385	0.3998	0.5288	0.577
Thrombospondin-1 OS=Homo sapiens GN=THBS1 PE=1 SV=2	P07996	fVFGTTPEDILR	0.72	19.35	37.7122	14.59	0.8672	1.335	0.8722	1.624	1	0.4422	0.7128	0.519
Thrombospondin-1 OS=Homo sapiens GN=THBS1 PE=1 SV=2	P07996	gGVNDNFQGVLQNVR	1	60.36	36.6096	60.11	1.403	1.499	1.012	0.7613	0.7665	0.5282	0.5533	0.7545
Thrombospondin-1 OS=Homo sapiens GN=THBS1 PE=1 SV=2	P07996	gTLLALER	0.93	32.09	37.7793	15.57	0.9719	1.087	1.359	1.088	0.9862	0.5091	0.7574	0.4463
Thrombospondin-1 OS=Homo sapiens GN=THBS1 PE=1 SV=2	P07996	gTSQNDPNWVVR	1	37.55	35.422	32.11	0.8805	1.553	0.9764	1.178
Thrombospondin-1 OS=Homo sapiens GN=THBS1 PE=1 SV=2	P07996	iEDANLIPPVPDDk	1	88.58	37.7254	83.96	0.9045	1.536	0.958	1.19
Thrombospondin-1 OS=Homo sapiens GN=THBS1 PE=1 SV=2	P07996	iMADSGPIYDk	1	89.17	37.2395	84.47	0.9321	1.456	0.9184	1.261
Thrombospondin-1 OS=Homo sapiens GN=THBS1 PE=1 SV=2	P07996	lcNNPTPQFGGk	1	36.31	36.3979	36.31	1.171	1.229	0.8496	1.287
Thrombospondin-1 OS=Homo sapiens GN=THBS1 PE=1 SV=2	P07996	mENAELDVPIQSVFTR	1	56.46	35.49	56.46	1	1.195	1.283	1.053
Thrombospondin-1 OS=Homo sapiens GN=THBS1 PE=1 SV=2	P07996	qVTQSYWDTNPTR	1	58.63	34.7232	58.59	1.172	1.729	0.6119	1.268
Thrombospondin-1 OS=Homo sapiens GN=THBS1 PE=1 SV=2	P07996	tIVTTLQDSIR	0.97	30.22	38.4205	17.49	1.332	1.159	0.8665	1.171
Thrombospondin-1 OS=Homo sapiens GN=THBS1 PE=1 SV=2	P07996	vVMYEGk	0.9	41.5	38.1928	35.46	0.8675	1.342	0.9153	1.475
Beta-glucuronidase OS=Homo sapiens GN=GUSB PE=1 SV=2	P08236	eLDGLWSFR	0.94	29.1	37.2665	16.09	1.128	0.5607	0.3197	0.8869
Beta-glucuronidase OS=Homo sapiens GN=GUSB PE=1 SV=2	P08236	gFDWPLLVk	1	47.4	38.6314	38.14	1.032	0.3743	0.517	0.8981	1	1.45	2.054	1.496
Beta-glucuronidase OS=Homo sapiens GN=GUSB PE=1 SV=2	P08236	sLLEQYHLGLDQk	0.52	18.02	37.3022	9.93	0.8121	0.8179	0.5078	0.5315
Cluster of Beta-glucuronidase OS=Homo sapiens GN=GUSB PE=1 SV=2 (P08236)	P08236	eLDGLWSFR	0.94	29.1	37.2665	16.09	1.128	0.5607	0.3197	0.8869
Cluster of Beta-glucuronidase OS=Homo sapiens GN=GUSB PE=1 SV=2 (P08236)	P08236	gFDWPLLVk	1	47.4	38.6314	38.14	1.032	0.3743	0.517	0.8981	1	1.45	2.054	1.496
Cluster of Beta-glucuronidase OS=Homo sapiens GN=GUSB PE=1 SV=2 (P08236)	P08236	sLLEQYHLGLDQk	0.52	18.02	37.3022	9.93	0.8121	0.8179	0.5078	0.5315
[truncated: 4,947 more rows]
